# Supplementary material for: Bismuth radical catalysis in the activation and coupling of redox-active electrophiles
Source: Nat Chem. 2023 Jun 1;15(8):1138–45. doi: 10.1038/s41557-023-01229-7 (PMC10396954; doi:10.1038/s41557-023-01229-7)
Supplement: Supplementary file 2 — Crystallographic data for compound 9; CCDC reference 2178464. [file 41557_2023_1229_MOESM2_ESM.cif]

data_14474sadabs
# start Validation Reply Form
_vrf_PLAT971_14474sadabs
;
PROBLEM: Check Calcd Resid. Dens.  0.75Ang From Bi1             2.74 eA-3  
RESPONSE: The high residual electron density could presumably 
be caused by anharmonic motion of the heavy atom.
;
# end Validation Reply Form
_publ_requested_journal          'Nature Chemistry'
_publ_section_title              
;
Bismuth radical catalysis for the activation 
and coupling of redox-active electrophiles
;

loop_
_publ_author_name
_publ_author_address

'Mauro Mato'
;     Max-Planck-Institut f\"ur Kohlenforschung
      Kaiser-Wilhelm-Platz 1
      45470 M\"ulheim an der Ruhr
      Germany
;
'Davide Spinnato'
;     Max-Planck-Institut f\"ur Kohlenforschung
      Kaiser-Wilhelm-Platz 1
      45470 M\"ulheim an der Ruhr
      Germany
;
'Markus Leutzsch'
;     Max-Planck-Institut f\"ur Kohlenforschung
      Kaiser-Wilhelm-Platz 1
      45470 M\"ulheim an der Ruhr
      Germany
;
'Josep Cornella'
;     Max-Planck-Institut f\"ur Kohlenforschung
      Kaiser-Wilhelm-Platz 1
      45470 M\"ulheim an der Ruhr
      Germany
;
_audit_block_code                GOP-GA-226-01
_audit_creation_date             2022-05-03
_audit_creation_method           
;
Olex2 1.5
(compiled 2021.08.20 svn.r13c46975 for OlexSys, GUI svn.r6396)
;
_shelx_SHELXL_version_number     2018/3
_audit_contact_author_address    ?
_audit_contact_author_email      ?
_audit_contact_author_phone      ?
_publ_contact_author_id_orcid    ?
_publ_section_references         
;
Dolomanov, O.V., Bourhis, L.J., Gildea, R.J, Howard, J.A.K. & Puschmann, H.
 (2009), J. Appl. Cryst. 42, 339-341.

Sheldrick, G.M. (2015). Acta Cryst. C71, 3-8.
;
_chemical_name_common            3f
_chemical_name_systematic        
;
(2,6-(tBuNCH)2C6H3)Bi(benzyl)(tetrachlorophthalamide) 
;
_chemical_formula_moiety         'C23 H30 Bi N2, C8 Cl4 N O2, C4 D8 O'
_chemical_formula_sum            'C35 H30 Bi Cl4 D8 N3 O3'
_chemical_formula_weight         907.51
_chemical_properties_physical    
'Air-sensitive, Moisture-sensitive, Heat-sensitive, Light-sensitive'
_chemical_melting_point          ?
loop_
_atom_type_symbol
_atom_type_description
_atom_type_scat_dispersion_real
_atom_type_scat_dispersion_imag
_atom_type_scat_source
C C 0.0033 0.0016 'International Tables Vol C Tables 4.2.6.8 and 6.1.1.4'
H H 0.0000 0.0000 'International Tables Vol C Tables 4.2.6.8 and 6.1.1.4'
Bi Bi -4.1077 10.2566 'International Tables Vol C Tables 4.2.6.8 and 6.1.1.4'
Cl Cl 0.1484 0.1585 'International Tables Vol C Tables 4.2.6.8 and 6.1.1.4'
D D 0.0000 0.0000 'International Tables Vol C Tables 4.2.6.8 and 6.1.1.4'
N N 0.0061 0.0033 'International Tables Vol C Tables 4.2.6.8 and 6.1.1.4'
O O 0.0106 0.0060 'International Tables Vol C Tables 4.2.6.8 and 6.1.1.4'

_shelx_space_group_comment       
;
The symmetry employed for this shelxl refinement is uniquely defined
by the following loop, which should always be used as a source of
symmetry information in preference to the above space-group names.
They are only intended as comments.
;
_space_group_crystal_system      triclinic
_space_group_IT_number           2
_space_group_name_H-M_alt        'P -1'
_space_group_name_Hall           '-P 1'
loop_
_space_group_symop_operation_xyz
'x, y, z'
'-x, -y, -z'

_cell_length_a                   8.3615(11)
_cell_length_b                   13.0712(12)
_cell_length_c                   16.774(2)
_cell_angle_alpha                88.336(9)
_cell_angle_beta                 87.928(9)
_cell_angle_gamma                75.316(8)
_cell_volume                     1771.9(4)
_cell_formula_units_Z            2
_cell_measurement_reflns_used    66359


_cell_measurement_temperature    100(2)
_cell_measurement_theta_max      33.0984
_cell_measurement_theta_min      2.62
_shelx_estimated_absorpt_T_max   ?
_shelx_estimated_absorpt_T_min   ?
_exptl_absorpt_coefficient_mu    5.316
_exptl_absorpt_correction_T_max  0.78122
_exptl_absorpt_correction_T_min  0.57672

_exptl_absorpt_correction_type   gaussian
_exptl_absorpt_process_details   'SADABS (Bruker AXS, 2012)'
_exptl_absorpt_special_details   ?
_exptl_crystal_colour            yellow
_exptl_crystal_density_diffrn    1.701
_exptl_crystal_density_meas      ?
_exptl_crystal_density_method    ?

_exptl_crystal_description       prism
_exptl_crystal_F_000             888

loop_
_exptl_crystal_face_index_h
_exptl_crystal_face_index_k
_exptl_crystal_face_index_l
_exptl_crystal_face_perp_dist
0.00 0.00 1.00 0.0250
0.00 0.00 -1.00 0.0250
-1.00 0.00 0.00 0.0300
0.00 -1.00 0.00 0.0550
0.00 1.00 0.00 0.0600
3.00 1.00 0.00 0.0300
_exptl_crystal_recrystallization_method 
'Re-crystallisation from solvent:  tetrahydrofurane, pentane'
_exptl_crystal_size_max          0.15
_exptl_crystal_size_mid          0.06
_exptl_crystal_size_min          0.05
_exptl_special_details           
;
 Crystal mounted on a MiTeGen loop using Perfluoropolyether PFO-XR75
;
_exptl_transmission_factor_max   ?
_exptl_transmission_factor_min   ?
_diffrn_reflns_av_R_equivalents  0.0554
_diffrn_reflns_av_unetI/netI     0.0377
_diffrn_reflns_Laue_measured_fraction_full 0.999
_diffrn_reflns_Laue_measured_fraction_max 0.999
_diffrn_reflns_limit_h_max       11
_diffrn_reflns_limit_h_min       -11
_diffrn_reflns_limit_k_max       17
_diffrn_reflns_limit_k_min       -17
_diffrn_reflns_limit_l_max       22
_diffrn_reflns_limit_l_min       -22
_diffrn_reflns_number            49618
_diffrn_reflns_point_group_measured_fraction_full 0.999
_diffrn_reflns_point_group_measured_fraction_max 0.999
_diffrn_reflns_theta_full        25.242
_diffrn_reflns_theta_max         29.130
_diffrn_reflns_theta_min         2.625

_diffrn_ambient_temperature      100(2)
_diffrn_detector_area_resol_mean 18.02
_diffrn_measured_fraction_theta_full 0.999
_diffrn_measured_fraction_theta_max 0.999
_diffrn_measurement_device_type  'Bruker AXS Enraf-Nonius KappaCCD'
_diffrn_measurement_method       'CCD \f- and \w-scans'
_diffrn_radiation_type           MoK\a
_diffrn_radiation_wavelength     0.71073
_diffrn_radiation_source         '0.2 x 2mm^2^ focus rotating anode'
_diffrn_radiation_monochromator  'Incoatec Helios focusing multilayer optics'
_diffrn_standards_number         0
_reflns_Friedel_coverage         0.000
_reflns_Friedel_fraction_full    .
_reflns_Friedel_fraction_max     .
_reflns_number_gt                8530
_reflns_number_total             9537
_reflns_special_details          
;
 Reflections were merged by SHELXL according to the crystal
 class for the calculation of statistics and refinement.
 
 _reflns_Friedel_fraction is defined as the number of unique
 Friedel pairs measured divided by the number that would be
 possible theoretically, ignoring centric projections and
 systematic absences.
;
_reflns_threshold_expression     'I > 2\s(I)'
_computing_cell_refinement       'EVALCCD V. 1.6, 2008'

_computing_data_collection       'DATCOL (Bruker AXS, 2006)'
_computing_data_reduction        'EVALCCD V. 1.6, 2008'
_computing_molecular_graphics    'DIAMOND (Crystal Impact GbR, 1997-2014)'
_computing_publication_material  'Olex2 1.5 (Dolomanov et al., 2009)'
_computing_structure_refinement  'SHELXL (Sheldrick, 2013)'
_computing_structure_solution    'SHELXS (Sheldrick, 2013)'
_refine_diff_density_max         2.588
_refine_diff_density_min         -1.633
_refine_diff_density_rms         0.110
_refine_ls_extinction_coef       .
_refine_ls_extinction_method     none
_refine_ls_goodness_of_fit_ref   1.052
_refine_ls_hydrogen_treatment    constr
_refine_ls_matrix_type           full
_refine_ls_number_parameters     421
_refine_ls_number_reflns         9537
_refine_ls_number_restraints     0
_refine_ls_R_factor_all          0.0343
_refine_ls_R_factor_gt           0.0266
_refine_ls_restrained_S_all      1.052
_refine_ls_shift/su_max          0.001
_refine_ls_shift/su_mean         0.000
_refine_ls_structure_factor_coef Fsqd
_refine_ls_weighting_details     
'w=1/[\s^2^(Fo^2^)+(0.0134P)^2^+3.0596P] where P=(Fo^2^+2Fc^2^)/3'
_refine_ls_weighting_scheme      calc
_refine_ls_wR_factor_gt          0.0557
_refine_ls_wR_factor_ref         0.0582

_refine_special_details          
;
 Refinement of F^2^ against ALL reflections.  The weighted R-factor wR and
 goodness of fit S are based on F^2^, conventional R-factors R are based
 on F, with F set to zero for negative F^2^. The threshold expression of
 F^2^ > 2sigma(F^2^) is used only for calculating R-factors(gt) etc. and is
 not relevant to the choice of reflections for refinement.  R-factors based
 on F^2^ are statistically about twice as large as those based on F, and R-
 factors based on ALL data will be even larger.

 The minimum and maximum estimated transmissions from the multi-scan
 scaling are 0.5566 and 0.8215 (SADABS).

INTENSITY STATISTICS FOR DATASET
-------------------------------------------------------------------------------
 Resolution   #Data #Theory %Complete Redundancy Mean I Mean I/s Rmerge  Rsigma
-------------------------------------------------------------------------------
  Inf - 2.59     205    211     97.2    10.06    109.23   56.49  0.0428  0.0162
 2.59 - 1.76     472    472    100.0     7.23     72.50   44.09  0.0433  0.0198
 1.76 - 1.39     690    690    100.0     6.48     51.72   37.85  0.0423  0.0221
 1.39 - 1.22     668    668    100.0     6.06     37.58   33.38  0.0454  0.0248
 1.22 - 1.11     683    683    100.0     5.79     31.02   29.55  0.0473  0.0269
 1.11 - 1.03     660    660    100.0     5.59     26.05   27.52  0.0503  0.0296
 1.03 - 0.97     688    688    100.0     5.33     22.17   24.68  0.0564  0.0331
 0.97 - 0.92     694    694    100.0     5.13     18.48   21.82  0.0638  0.0374
 0.92 - 0.88     688    688    100.0     4.85     16.52   19.66  0.0724  0.0422
 0.88 - 0.84     785    785    100.0     4.66     13.56   16.98  0.0828  0.0502
 0.84 - 0.81     745    745    100.0     4.42     12.46   15.13  0.0896  0.0574
 0.81 - 0.79     548    548    100.0     4.30     11.25   13.41  0.0997  0.0658
 0.79 - 0.77     572    572    100.0     4.16     10.09   11.65  0.1108  0.0779
 0.77 - 0.75     708    708    100.0     4.01      8.92    9.87  0.1338  0.0959
 0.75 - 0.73     731    731    100.0     3.86      8.20    8.37  0.1491  0.1167
 0.73 - 0.71     831    831    100.0     3.74      7.32    6.75  0.1740  0.1459
 0.71 - 0.70     429    429    100.0     3.62      6.86    5.66  0.1841  0.1801
 0.70 - 0.68     991    991    100.0     3.50      5.61    4.26  0.2251  0.2413
 0.68 - 0.67     564    564    100.0     3.32      4.90    3.20  0.2643  0.3272
 0.67 - 0.66     553    553    100.0     3.31      4.60    2.83  0.2800  0.3791
 0.66 - 0.65     601    652     92.2     3.02      4.44    2.46  0.3030  0.4350
-------------------------------------------------------------------------------
 0.75 - 0.65    4700   4751     98.9     3.50      6.08    4.94  0.2074  0.2272
  Inf - 0.65   13506  13563     99.6     4.68     19.40   17.30  0.0636  0.0535
-------------------------------------------------------------------------------

The high residual electron density could presumably be caused by anharmonic 
motion of the heavy atom. A resolution cut off (SHEL 99 0.73) was applied to 
the data set to exclude poorly determined intensities at higher 
diffraction angles.

 Highest peak    2.59  at  0.2522  0.3825  0.2636  [  0.78 A from BI1 ]
 Deepest hole   -1.63  at  0.3612  0.4394  0.2332  [  0.75 A from BI1 ]
;
_olex2_refinement_description    
;
1. Fixed Uiso
 At 1.2 times of:
  All C(H) groups, All C(H,H) groups
 At 1.5 times of:
  All C(H,H,H) groups
2.a Secondary CH2 refined with riding coordinates:
 C17(H17A,H17B), C96(D96A,D96B), C97(D97A,D97B), C98(D98A,D98B), C99(D99A,D99B)
2.b Aromatic/amide H refined with riding coordinates:
 C3(H3), C4(H4), C5(H5), C7(H7), C12(H12), C19(H19), C20(H20), C21(H21),
 C22(H22), C23(H23)
2.c Idealised Me refined as rotating group:
 C9(H9A,H9B,H9C), C10(H10A,H10B,H10C), C11(H11A,H11B,H11C), C14(H14A,H14B,
 H14C), C15(H15A,H15B,H15C), C16(H16A,H16B,H16C)
;
_atom_sites_solution_hydrogens   geom
_atom_sites_solution_primary     dual
_atom_sites_solution_secondary   difmap
loop_
_atom_site_label
_atom_site_type_symbol
_atom_site_fract_x
_atom_site_fract_y
_atom_site_fract_z
_atom_site_U_iso_or_equiv
_atom_site_adp_type
_atom_site_occupancy
_atom_site_site_symmetry_order
_atom_site_calc_flag
_atom_site_refinement_flags_posn
_atom_site_refinement_flags_adp
_atom_site_refinement_flags_occupancy
_atom_site_disorder_assembly
_atom_site_disorder_group
Bi1 Bi 0.28093(2) 0.42349(2) 0.23507(2) 0.01779(3) Uani 1 1 d . . . . .
Cl1 Cl 0.41570(9) 0.23403(6) 0.64947(4) 0.02572(15) Uani 1 1 d . . . . .
Cl2 Cl 0.36873(11) 0.00923(6) 0.69404(5) 0.03092(17) Uani 1 1 d . . . . .
Cl3 Cl 0.25353(10) -0.12337(6) 0.56818(5) 0.02807(16) Uani 1 1 d . . . . .
Cl4 Cl 0.18462(10) -0.03375(6) 0.39314(5) 0.02812(16) Uani 1 1 d . . . . .
O1 O 0.3698(3) 0.37487(17) 0.49195(13) 0.0251(4) Uani 1 1 d . . . . .
O2 O 0.2123(3) 0.17781(17) 0.30385(13) 0.0255(5) Uani 1 1 d . . . . .
N1 N 0.2880(3) 0.55755(18) 0.33506(14) 0.0181(5) Uani 1 1 d . . . . .
N2 N 0.4605(3) 0.2717(2) 0.15805(15) 0.0213(5) Uani 1 1 d . . . . .
N3 N 0.2849(3) 0.30031(19) 0.38248(15) 0.0208(5) Uani 1 1 d . . . . .
C1 C 0.5331(3) 0.3903(2) 0.27749(17) 0.0168(5) Uani 1 1 d . . . . .
C2 C 0.5656(3) 0.4538(2) 0.33642(17) 0.0178(5) Uani 1 1 d . . . . .
C3 C 0.7267(3) 0.4349(2) 0.36434(18) 0.0205(6) Uani 1 1 d . . . . .
H3 H 0.750666 0.477321 0.405046 0.025 Uiso 1 1 calc R U . . .
C4 C 0.8520(4) 0.3533(2) 0.33205(19) 0.0237(6) Uani 1 1 d . . . . .
H4 H 0.961544 0.341226 0.350361 0.028 Uiso 1 1 calc R U . . .
C5 C 0.8176(4) 0.2897(2) 0.27340(19) 0.0227(6) Uani 1 1 d . . . . .
H5 H 0.902818 0.233620 0.252286 0.027 Uiso 1 1 calc R U . . .
C6 C 0.6561(4) 0.3088(2) 0.24554(17) 0.0200(6) Uani 1 1 d . . . . .
C7 C 0.4290(3) 0.5377(2) 0.36805(17) 0.0181(5) Uani 1 1 d . . . . .
H7 H 0.444512 0.577017 0.412582 0.022 Uiso 1 1 calc R U . . .
C8 C 0.1403(3) 0.6369(2) 0.36703(18) 0.0209(6) Uani 1 1 d . . . . .
C9 C 0.0839(5) 0.7190(3) 0.3004(2) 0.0371(8) Uani 1 1 d . . . . .
H9A H -0.017518 0.770362 0.317841 0.056 Uiso 1 1 calc R U . . .
H9B H 0.062331 0.683534 0.252751 0.056 Uiso 1 1 calc R U . . .
H9C H 0.170690 0.755662 0.287885 0.056 Uiso 1 1 calc R U . . .
C10 C 0.1749(4) 0.6925(3) 0.4401(2) 0.0300(7) Uani 1 1 d . . . . .
H10A H 0.214365 0.640113 0.482619 0.045 Uiso 1 1 calc R U . . .
H10B H 0.073143 0.742842 0.458441 0.045 Uiso 1 1 calc R U . . .
H10C H 0.259621 0.730507 0.426523 0.045 Uiso 1 1 calc R U . . .
C11 C 0.0108(4) 0.5761(3) 0.3865(3) 0.0406(9) Uani 1 1 d . . . . .
H11A H -0.014306 0.544071 0.337860 0.061 Uiso 1 1 calc R U . . .
H11B H -0.090094 0.624538 0.407722 0.061 Uiso 1 1 calc R U . . .
H11C H 0.053244 0.520427 0.426307 0.061 Uiso 1 1 calc R U . . .
C12 C 0.6090(4) 0.2454(2) 0.18342(17) 0.0213(6) Uani 1 1 d . . . . .
H12 H 0.687478 0.185751 0.162358 0.026 Uiso 1 1 calc R U . . .
C13 C 0.4067(4) 0.2075(2) 0.09705(18) 0.0245(6) Uani 1 1 d . . . . .
C14 C 0.5056(5) 0.2118(3) 0.0194(2) 0.0368(8) Uani 1 1 d . . . . .
H14A H 0.491376 0.285689 0.001906 0.055 Uiso 1 1 calc R U . . .
H14B H 0.466132 0.173182 -0.021689 0.055 Uiso 1 1 calc R U . . .
H14C H 0.623035 0.179328 0.028078 0.055 Uiso 1 1 calc R U . . .
C15 C 0.4329(4) 0.0934(2) 0.1274(2) 0.0284(7) Uani 1 1 d . . . . .
H15A H 0.551251 0.061915 0.134044 0.043 Uiso 1 1 calc R U . . .
H15B H 0.390419 0.052741 0.088749 0.043 Uiso 1 1 calc R U . . .
H15C H 0.373780 0.092260 0.178791 0.043 Uiso 1 1 calc R U . . .
C16 C 0.2232(4) 0.2568(3) 0.0848(2) 0.0390(9) Uani 1 1 d . . . . .
H16A H 0.161749 0.255827 0.135575 0.058 Uiso 1 1 calc R U . . .
H16B H 0.182318 0.216239 0.045513 0.058 Uiso 1 1 calc R U . . .
H16C H 0.207465 0.330043 0.065423 0.058 Uiso 1 1 calc R U . . .
C17 C 0.3407(4) 0.5389(2) 0.13386(19) 0.0252(6) Uani 1 1 d . . . . .
H17A H 0.315085 0.513953 0.081794 0.030 Uiso 1 1 calc R U . . .
H17B H 0.265848 0.609982 0.142025 0.030 Uiso 1 1 calc R U . . .
C18 C 0.5158(4) 0.5493(2) 0.12936(18) 0.0244(6) Uani 1 1 d . . . . .
C19 C 0.5614(4) 0.6294(3) 0.17083(19) 0.0300(7) Uani 1 1 d . . . . .
H19 H 0.480549 0.677343 0.202021 0.036 Uiso 1 1 calc R U . . .
C20 C 0.7236(5) 0.6390(3) 0.1666(2) 0.0366(8) Uani 1 1 d . . . . .
H20 H 0.752241 0.693179 0.195136 0.044 Uiso 1 1 calc R U . . .
C21 C 0.8440(5) 0.5702(3) 0.1211(2) 0.0386(8) Uani 1 1 d . . . . .
H21 H 0.954200 0.577559 0.117850 0.046 Uiso 1 1 calc R U . . .
C22 C 0.8010(4) 0.4906(3) 0.0804(2) 0.0342(8) Uani 1 1 d . . . . .
H22 H 0.882730 0.442598 0.049681 0.041 Uiso 1 1 calc R U . . .
C23 C 0.6396(4) 0.4805(3) 0.08433(19) 0.0281(7) Uani 1 1 d . . . . .
H23 H 0.612446 0.425732 0.055832 0.034 Uiso 1 1 calc R U . . .
C24 C 0.3316(3) 0.3019(2) 0.45946(18) 0.0195(6) Uani 1 1 d . . . . .
C25 C 0.3250(3) 0.1977(2) 0.50105(17) 0.0185(5) Uani 1 1 d . . . . .
C26 C 0.3547(3) 0.1601(2) 0.57781(17) 0.0196(6) Uani 1 1 d . . . . .
C27 C 0.3323(3) 0.0592(2) 0.59828(17) 0.0203(6) Uani 1 1 d . . . . .
C28 C 0.2802(3) -0.0004(2) 0.54151(18) 0.0210(6) Uani 1 1 d . . . . .
C29 C 0.2510(3) 0.0393(2) 0.46318(18) 0.0200(6) Uani 1 1 d . . . . .
C30 C 0.2742(3) 0.1382(2) 0.44409(17) 0.0185(5) Uani 1 1 d . . . . .
C31 C 0.2534(3) 0.2047(2) 0.36797(18) 0.0209(6) Uani 1 1 d . . . . .
O95 O 0.8857(3) 0.0211(2) 0.12276(18) 0.0472(7) Uani 1 1 d . . . . .
C96 C 1.0269(5) -0.0076(4) 0.1724(3) 0.0469(10) Uani 1 1 d . . . . .
D96A D 0.996295 -0.032868 0.225548 0.056 Uiso 1 1 calc R U . . .
D96B D 1.074298 0.053632 0.179276 0.056 Uiso 1 1 calc R U . . .
C97 C 1.1489(5) -0.0950(3) 0.1287(3) 0.0479(10) Uani 1 1 d . . . . .
D97A D 1.219122 -0.144684 0.166611 0.058 Uiso 1 1 calc R U . . .
D97B D 1.220594 -0.065911 0.090956 0.058 Uiso 1 1 calc R U . . .
C98 C 1.0379(5) -0.1495(3) 0.0844(3) 0.0549(12) Uani 1 1 d . . . . .
D98A D 1.075457 -0.160498 0.027954 0.066 Uiso 1 1 calc R U . . .
D98B D 1.037984 -0.218848 0.109817 0.066 Uiso 1 1 calc R U . . .
C99 C 0.8709(6) -0.0758(4) 0.0904(3) 0.0641(14) Uani 1 1 d . . . . .
D99A D 0.822433 -0.062431 0.036964 0.077 Uiso 1 1 calc R U . . .
D99B D 0.797204 -0.107174 0.125414 0.077 Uiso 1 1 calc R U . . .

loop_
_atom_site_aniso_label
_atom_site_aniso_U_11
_atom_site_aniso_U_22
_atom_site_aniso_U_33
_atom_site_aniso_U_23
_atom_site_aniso_U_13
_atom_site_aniso_U_12
Bi1 0.01494(5) 0.01817(5) 0.01978(5) -0.00295(4) -0.00272(3) -0.00271(4)
Cl1 0.0276(4) 0.0273(4) 0.0229(3) -0.0044(3) -0.0051(3) -0.0071(3)
Cl2 0.0387(4) 0.0306(4) 0.0223(4) 0.0061(3) -0.0038(3) -0.0071(3)
Cl3 0.0309(4) 0.0190(3) 0.0345(4) 0.0020(3) 0.0013(3) -0.0072(3)
Cl4 0.0328(4) 0.0216(3) 0.0306(4) -0.0073(3) -0.0051(3) -0.0068(3)
O1 0.0248(11) 0.0217(10) 0.0298(12) -0.0016(9) -0.0030(9) -0.0075(9)
O2 0.0258(11) 0.0278(11) 0.0205(11) -0.0034(9) -0.0034(8) -0.0017(9)
N1 0.0166(11) 0.0154(11) 0.0218(12) -0.0035(9) 0.0001(9) -0.0027(9)
N2 0.0229(12) 0.0220(12) 0.0187(12) -0.0062(10) -0.0002(9) -0.0048(10)
N3 0.0194(12) 0.0213(12) 0.0211(12) 0.0027(10) -0.0014(9) -0.0045(10)
C1 0.0141(12) 0.0166(13) 0.0199(13) 0.0033(10) -0.0030(10) -0.0041(10)
C2 0.0167(13) 0.0171(13) 0.0206(14) 0.0022(11) -0.0004(10) -0.0061(10)
C3 0.0185(13) 0.0199(14) 0.0244(15) -0.0010(11) -0.0044(11) -0.0069(11)
C4 0.0171(13) 0.0224(15) 0.0315(16) 0.0004(12) -0.0043(12) -0.0043(11)
C5 0.0166(13) 0.0206(14) 0.0288(16) -0.0002(12) -0.0005(11) -0.0011(11)
C6 0.0198(14) 0.0205(14) 0.0197(14) 0.0002(11) -0.0014(11) -0.0053(11)
C7 0.0195(13) 0.0165(13) 0.0195(13) 0.0002(11) -0.0005(10) -0.0071(11)
C8 0.0170(13) 0.0166(13) 0.0272(15) -0.0052(11) 0.0007(11) -0.0003(10)
C9 0.040(2) 0.0310(18) 0.0283(18) 0.0005(14) -0.0020(15) 0.0138(15)
C10 0.0253(16) 0.0266(16) 0.0351(18) -0.0117(14) 0.0005(13) 0.0001(13)
C11 0.0262(17) 0.0282(18) 0.068(3) -0.0186(18) 0.0187(17) -0.0097(14)
C12 0.0247(15) 0.0174(13) 0.0202(14) -0.0011(11) -0.0006(11) -0.0023(11)
C13 0.0273(15) 0.0230(15) 0.0225(15) -0.0062(12) -0.0032(12) -0.0042(12)
C14 0.052(2) 0.042(2) 0.0209(16) -0.0059(15) 0.0008(15) -0.0189(17)
C15 0.0330(17) 0.0260(16) 0.0277(16) -0.0039(13) -0.0035(13) -0.0093(13)
C16 0.0334(19) 0.0347(19) 0.047(2) -0.0160(17) -0.0171(16) -0.0014(15)
C17 0.0276(16) 0.0253(15) 0.0230(15) 0.0027(12) -0.0048(12) -0.0068(12)
C18 0.0284(16) 0.0244(15) 0.0208(14) 0.0050(12) -0.0027(12) -0.0077(12)
C19 0.0373(18) 0.0326(17) 0.0218(15) -0.0003(13) 0.0025(13) -0.0128(14)
C20 0.044(2) 0.047(2) 0.0270(17) 0.0013(16) -0.0054(15) -0.0248(17)
C21 0.0312(18) 0.059(2) 0.0298(18) 0.0056(17) -0.0040(14) -0.0204(17)
C22 0.0289(17) 0.041(2) 0.0304(18) 0.0056(15) 0.0004(14) -0.0051(15)
C23 0.0292(17) 0.0305(17) 0.0248(16) 0.0019(13) -0.0013(13) -0.0079(13)
C24 0.0138(12) 0.0200(14) 0.0231(14) -0.0024(11) 0.0021(10) -0.0016(10)
C25 0.0134(12) 0.0181(13) 0.0221(14) -0.0020(11) 0.0010(10) -0.0008(10)
C26 0.0162(13) 0.0209(14) 0.0205(14) -0.0046(11) 0.0003(10) -0.0019(11)
C27 0.0184(13) 0.0215(14) 0.0186(14) 0.0028(11) -0.0011(10) -0.0009(11)
C28 0.0183(13) 0.0157(13) 0.0281(15) -0.0003(11) 0.0026(11) -0.0031(10)
C29 0.0152(13) 0.0188(13) 0.0246(14) -0.0059(11) 0.0010(10) -0.0013(10)
C30 0.0131(12) 0.0199(13) 0.0204(14) -0.0022(11) 0.0006(10) -0.0001(10)
C31 0.0129(12) 0.0223(14) 0.0247(15) -0.0007(12) 0.0013(10) 0.0005(10)
O95 0.0421(16) 0.0362(14) 0.0568(18) -0.0174(13) -0.0106(13) 0.0051(12)
C96 0.0297(19) 0.059(3) 0.052(3) -0.017(2) 0.0019(17) -0.0105(18)
C97 0.033(2) 0.042(2) 0.069(3) -0.003(2) 0.0024(19) -0.0096(17)
C98 0.041(2) 0.038(2) 0.084(4) -0.014(2) 0.001(2) -0.0047(18)
C99 0.056(3) 0.045(2) 0.087(4) -0.030(3) -0.021(3) 0.002(2)

_geom_special_details            
;
 All esds (except the esd in the dihedral angle between two l.s. planes)
 are estimated using the full covariance matrix.  The cell esds are taken
 into account individually in the estimation of esds in distances, angles
 and torsion angles; correlations between esds in cell parameters are only
 used when they are defined by crystal symmetry.  An approximate (isotropic)
 treatment of cell esds is used for estimating esds involving l.s. planes.
;
loop_
_geom_bond_atom_site_label_1
_geom_bond_atom_site_label_2
_geom_bond_distance
_geom_bond_site_symmetry_2
_geom_bond_publ_flag
Bi1 N1 2.473(2) . ?
Bi1 N2 2.522(2) . ?
Bi1 C1 2.183(3) . ?
Bi1 C17 2.362(3) . ?
Cl1 C26 1.732(3) . ?
Cl2 C27 1.724(3) . ?
Cl3 C28 1.722(3) . ?
Cl4 C29 1.726(3) . ?
O1 C24 1.227(3) . ?
O2 C31 1.228(4) . ?
N1 C7 1.283(4) . ?
N1 C8 1.492(3) . ?
N2 C12 1.286(4) . ?
N2 C13 1.493(4) . ?
N3 C24 1.365(4) . ?
N3 C31 1.371(4) . ?
C1 C2 1.386(4) . ?
C1 C6 1.385(4) . ?
C2 C3 1.402(4) . ?
C2 C7 1.464(4) . ?
C3 H3 0.9500 . ?
C3 C4 1.398(4) . ?
C4 H4 0.9500 . ?
C4 C5 1.390(4) . ?
C5 H5 0.9500 . ?
C5 C6 1.404(4) . ?
C6 C12 1.474(4) . ?
C7 H7 0.9500 . ?
C8 C9 1.527(5) . ?
C8 C10 1.516(4) . ?
C8 C11 1.519(4) . ?
C9 H9A 0.9800 . ?
C9 H9B 0.9800 . ?
C9 H9C 0.9800 . ?
C10 H10A 0.9800 . ?
C10 H10B 0.9800 . ?
C10 H10C 0.9800 . ?
C11 H11A 0.9800 . ?
C11 H11B 0.9800 . ?
C11 H11C 0.9800 . ?
C12 H12 0.9500 . ?
C13 C14 1.525(5) . ?
C13 C15 1.527(4) . ?
C13 C16 1.525(5) . ?
C14 H14A 0.9800 . ?
C14 H14B 0.9800 . ?
C14 H14C 0.9800 . ?
C15 H15A 0.9800 . ?
C15 H15B 0.9800 . ?
C15 H15C 0.9800 . ?
C16 H16A 0.9800 . ?
C16 H16B 0.9800 . ?
C16 H16C 0.9800 . ?
C17 H17A 0.9900 . ?
C17 H17B 0.9900 . ?
C17 C18 1.504(4) . ?
C18 C19 1.410(4) . ?
C18 C23 1.401(4) . ?
C19 H19 0.9500 . ?
C19 C20 1.392(5) . ?
C20 H20 0.9500 . ?
C20 C21 1.389(5) . ?
C21 H21 0.9500 . ?
C21 C22 1.388(5) . ?
C22 H22 0.9500 . ?
C22 C23 1.388(5) . ?
C23 H23 0.9500 . ?
C24 C25 1.524(4) . ?
C25 C26 1.373(4) . ?
C25 C30 1.393(4) . ?
C26 C27 1.410(4) . ?
C27 C28 1.396(4) . ?
C28 C29 1.405(4) . ?
C29 C30 1.382(4) . ?
C30 C31 1.514(4) . ?
O95 C96 1.433(5) . ?
O95 C99 1.427(5) . ?
C96 D96A 0.9900 . ?
C96 D96B 0.9900 . ?
C96 C97 1.512(6) . ?
C97 D97A 0.9900 . ?
C97 D97B 0.9900 . ?
C97 C98 1.528(6) . ?
C98 D98A 0.9900 . ?
C98 D98B 0.9900 . ?
C98 C99 1.484(6) . ?
C99 D99A 0.9900 . ?
C99 D99B 0.9900 . ?

loop_
_geom_angle_atom_site_label_1
_geom_angle_atom_site_label_2
_geom_angle_atom_site_label_3
_geom_angle
_geom_angle_site_symmetry_1
_geom_angle_site_symmetry_3
_geom_angle_publ_flag
N1 Bi1 N2 143.15(8) . . ?
C1 Bi1 N1 72.40(9) . . ?
C1 Bi1 N2 70.94(9) . . ?
C1 Bi1 C17 91.36(10) . . ?
C17 Bi1 N1 89.18(10) . . ?
C17 Bi1 N2 88.09(10) . . ?
C7 N1 Bi1 111.27(18) . . ?
C7 N1 C8 122.4(2) . . ?
C8 N1 Bi1 124.98(17) . . ?
C12 N2 Bi1 111.63(18) . . ?
C12 N2 C13 120.8(2) . . ?
C13 N2 Bi1 127.14(18) . . ?
C24 N3 C31 109.7(2) . . ?
C2 C1 Bi1 117.9(2) . . ?
C6 C1 Bi1 120.6(2) . . ?
C6 C1 C2 121.5(3) . . ?
C1 C2 C3 119.2(3) . . ?
C1 C2 C7 118.5(2) . . ?
C3 C2 C7 122.3(3) . . ?
C2 C3 H3 120.1 . . ?
C4 C3 C2 119.7(3) . . ?
C4 C3 H3 120.1 . . ?
C3 C4 H4 119.7 . . ?
C5 C4 C3 120.5(3) . . ?
C5 C4 H4 119.7 . . ?
C4 C5 H5 120.2 . . ?
C4 C5 C6 119.6(3) . . ?
C6 C5 H5 120.2 . . ?
C1 C6 C5 119.4(3) . . ?
C1 C6 C12 117.4(3) . . ?
C5 C6 C12 123.1(3) . . ?
N1 C7 C2 119.4(2) . . ?
N1 C7 H7 120.3 . . ?
C2 C7 H7 120.3 . . ?
N1 C8 C9 106.8(2) . . ?
N1 C8 C10 113.5(2) . . ?
N1 C8 C11 105.7(2) . . ?
C10 C8 C9 109.0(3) . . ?
C10 C8 C11 110.7(3) . . ?
C11 C8 C9 111.0(3) . . ?
C8 C9 H9A 109.5 . . ?
C8 C9 H9B 109.5 . . ?
C8 C9 H9C 109.5 . . ?
H9A C9 H9B 109.5 . . ?
H9A C9 H9C 109.5 . . ?
H9B C9 H9C 109.5 . . ?
C8 C10 H10A 109.5 . . ?
C8 C10 H10B 109.5 . . ?
C8 C10 H10C 109.5 . . ?
H10A C10 H10B 109.5 . . ?
H10A C10 H10C 109.5 . . ?
H10B C10 H10C 109.5 . . ?
C8 C11 H11A 109.5 . . ?
C8 C11 H11B 109.5 . . ?
C8 C11 H11C 109.5 . . ?
H11A C11 H11B 109.5 . . ?
H11A C11 H11C 109.5 . . ?
H11B C11 H11C 109.5 . . ?
N2 C12 C6 119.3(3) . . ?
N2 C12 H12 120.4 . . ?
C6 C12 H12 120.4 . . ?
N2 C13 C14 109.3(3) . . ?
N2 C13 C15 109.8(3) . . ?
N2 C13 C16 106.9(2) . . ?
C14 C13 C15 110.4(3) . . ?
C16 C13 C14 110.4(3) . . ?
C16 C13 C15 110.0(3) . . ?
C13 C14 H14A 109.5 . . ?
C13 C14 H14B 109.5 . . ?
C13 C14 H14C 109.5 . . ?
H14A C14 H14B 109.5 . . ?
H14A C14 H14C 109.5 . . ?
H14B C14 H14C 109.5 . . ?
C13 C15 H15A 109.5 . . ?
C13 C15 H15B 109.5 . . ?
C13 C15 H15C 109.5 . . ?
H15A C15 H15B 109.5 . . ?
H15A C15 H15C 109.5 . . ?
H15B C15 H15C 109.5 . . ?
C13 C16 H16A 109.5 . . ?
C13 C16 H16B 109.5 . . ?
C13 C16 H16C 109.5 . . ?
H16A C16 H16B 109.5 . . ?
H16A C16 H16C 109.5 . . ?
H16B C16 H16C 109.5 . . ?
Bi1 C17 H17A 108.4 . . ?
Bi1 C17 H17B 108.4 . . ?
H17A C17 H17B 107.4 . . ?
C18 C17 Bi1 115.7(2) . . ?
C18 C17 H17A 108.4 . . ?
C18 C17 H17B 108.4 . . ?
C19 C18 C17 120.8(3) . . ?
C23 C18 C17 121.7(3) . . ?
C23 C18 C19 117.4(3) . . ?
C18 C19 H19 119.6 . . ?
C20 C19 C18 120.8(3) . . ?
C20 C19 H19 119.6 . . ?
C19 C20 H20 119.6 . . ?
C21 C20 C19 120.7(3) . . ?
C21 C20 H20 119.6 . . ?
C20 C21 H21 120.5 . . ?
C22 C21 C20 119.1(3) . . ?
C22 C21 H21 120.5 . . ?
C21 C22 H22 119.7 . . ?
C21 C22 C23 120.5(3) . . ?
C23 C22 H22 119.7 . . ?
C18 C23 H23 119.3 . . ?
C22 C23 C18 121.4(3) . . ?
C22 C23 H23 119.3 . . ?
O1 C24 N3 126.8(3) . . ?
O1 C24 C25 124.3(3) . . ?
N3 C24 C25 108.9(2) . . ?
C26 C25 C24 132.6(3) . . ?
C26 C25 C30 121.3(3) . . ?
C30 C25 C24 106.1(2) . . ?
C25 C26 Cl1 121.7(2) . . ?
C25 C26 C27 118.5(3) . . ?
C27 C26 Cl1 119.8(2) . . ?
C26 C27 Cl2 119.8(2) . . ?
C28 C27 Cl2 119.8(2) . . ?
C28 C27 C26 120.4(3) . . ?
C27 C28 Cl3 119.4(2) . . ?
C27 C28 C29 120.3(3) . . ?
C29 C28 Cl3 120.3(2) . . ?
C28 C29 Cl4 120.3(2) . . ?
C30 C29 Cl4 121.1(2) . . ?
C30 C29 C28 118.6(3) . . ?
C25 C30 C31 106.2(2) . . ?
C29 C30 C25 121.0(3) . . ?
C29 C30 C31 132.8(3) . . ?
O2 C31 N3 125.5(3) . . ?
O2 C31 C30 125.3(3) . . ?
N3 C31 C30 109.1(2) . . ?
C99 O95 C96 105.4(3) . . ?
O95 C96 D96A 110.7 . . ?
O95 C96 D96B 110.7 . . ?
O95 C96 C97 105.1(3) . . ?
D96A C96 D96B 108.8 . . ?
C97 C96 D96A 110.7 . . ?
C97 C96 D96B 110.7 . . ?
C96 C97 D97A 111.1 . . ?
C96 C97 D97B 111.1 . . ?
C96 C97 C98 103.3(3) . . ?
D97A C97 D97B 109.1 . . ?
C98 C97 D97A 111.1 . . ?
C98 C97 D97B 111.1 . . ?
C97 C98 D98A 110.8 . . ?
C97 C98 D98B 110.8 . . ?
D98A C98 D98B 108.9 . . ?
C99 C98 C97 104.6(3) . . ?
C99 C98 D98A 110.8 . . ?
C99 C98 D98B 110.8 . . ?
O95 C99 C98 108.6(4) . . ?
O95 C99 D99A 110.0 . . ?
O95 C99 D99B 110.0 . . ?
C98 C99 D99A 110.0 . . ?
C98 C99 D99B 110.0 . . ?
D99A C99 D99B 108.3 . . ?

loop_
_geom_torsion_atom_site_label_1
_geom_torsion_atom_site_label_2
_geom_torsion_atom_site_label_3
_geom_torsion_atom_site_label_4
_geom_torsion
_geom_torsion_site_symmetry_1
_geom_torsion_site_symmetry_2
_geom_torsion_site_symmetry_3
_geom_torsion_site_symmetry_4
_geom_torsion_publ_flag
Bi1 N1 C7 C2 8.5(3) . . . . ?
Bi1 N1 C8 C9 -72.7(3) . . . . ?
Bi1 N1 C8 C10 167.1(2) . . . . ?
Bi1 N1 C8 C11 45.6(3) . . . . ?
Bi1 N2 C12 C6 -4.8(3) . . . . ?
Bi1 N2 C13 C14 124.0(3) . . . . ?
Bi1 N2 C13 C15 -114.8(2) . . . . ?
Bi1 N2 C13 C16 4.5(4) . . . . ?
Bi1 C1 C2 C3 -179.5(2) . . . . ?
Bi1 C1 C2 C7 1.4(3) . . . . ?
Bi1 C1 C6 C5 179.5(2) . . . . ?
Bi1 C1 C6 C12 -1.0(4) . . . . ?
Bi1 C17 C18 C19 -92.1(3) . . . . ?
Bi1 C17 C18 C23 87.8(3) . . . . ?
Cl1 C26 C27 Cl2 -1.0(3) . . . . ?
Cl1 C26 C27 C28 178.8(2) . . . . ?
Cl2 C27 C28 Cl3 -0.1(3) . . . . ?
Cl2 C27 C28 C29 -179.7(2) . . . . ?
Cl3 C28 C29 Cl4 1.1(3) . . . . ?
Cl3 C28 C29 C30 -179.8(2) . . . . ?
Cl4 C29 C30 C25 178.9(2) . . . . ?
Cl4 C29 C30 C31 -0.2(4) . . . . ?
O1 C24 C25 C26 0.7(5) . . . . ?
O1 C24 C25 C30 179.0(3) . . . . ?
N3 C24 C25 C26 -177.9(3) . . . . ?
N3 C24 C25 C30 0.4(3) . . . . ?
C1 C2 C3 C4 0.6(4) . . . . ?
C1 C2 C7 N1 -7.3(4) . . . . ?
C1 C6 C12 N2 4.3(4) . . . . ?
C2 C1 C6 C5 0.1(4) . . . . ?
C2 C1 C6 C12 179.7(3) . . . . ?
C2 C3 C4 C5 -1.0(5) . . . . ?
C3 C2 C7 N1 173.5(3) . . . . ?
C3 C4 C5 C6 1.0(5) . . . . ?
C4 C5 C6 C1 -0.6(4) . . . . ?
C4 C5 C6 C12 179.9(3) . . . . ?
C5 C6 C12 N2 -176.2(3) . . . . ?
C6 C1 C2 C3 -0.1(4) . . . . ?
C6 C1 C2 C7 -179.3(3) . . . . ?
C7 N1 C8 C9 121.5(3) . . . . ?
C7 N1 C8 C10 1.4(4) . . . . ?
C7 N1 C8 C11 -120.2(3) . . . . ?
C7 C2 C3 C4 179.7(3) . . . . ?
C8 N1 C7 C2 176.0(2) . . . . ?
C12 N2 C13 C14 -63.9(4) . . . . ?
C12 N2 C13 C15 57.3(4) . . . . ?
C12 N2 C13 C16 176.6(3) . . . . ?
C13 N2 C12 C6 -178.1(3) . . . . ?
C17 C18 C19 C20 -180.0(3) . . . . ?
C17 C18 C23 C22 180.0(3) . . . . ?
C18 C19 C20 C21 0.3(5) . . . . ?
C19 C18 C23 C22 -0.1(5) . . . . ?
C19 C20 C21 C22 -0.8(6) . . . . ?
C20 C21 C22 C23 0.8(6) . . . . ?
C21 C22 C23 C18 -0.3(5) . . . . ?
C23 C18 C19 C20 0.1(5) . . . . ?
C24 N3 C31 O2 -178.3(3) . . . . ?
C24 N3 C31 C30 2.7(3) . . . . ?
C24 C25 C26 Cl1 -1.1(4) . . . . ?
C24 C25 C26 C27 178.0(3) . . . . ?
C24 C25 C30 C29 -178.2(2) . . . . ?
C24 C25 C30 C31 1.1(3) . . . . ?
C25 C26 C27 Cl2 179.9(2) . . . . ?
C25 C26 C27 C28 -0.3(4) . . . . ?
C25 C30 C31 O2 178.7(3) . . . . ?
C25 C30 C31 N3 -2.4(3) . . . . ?
C26 C25 C30 C29 0.4(4) . . . . ?
C26 C25 C30 C31 179.7(2) . . . . ?
C26 C27 C28 Cl3 -179.9(2) . . . . ?
C26 C27 C28 C29 0.5(4) . . . . ?
C27 C28 C29 Cl4 -179.4(2) . . . . ?
C27 C28 C29 C30 -0.3(4) . . . . ?
C28 C29 C30 C25 -0.2(4) . . . . ?
C28 C29 C30 C31 -179.3(3) . . . . ?
C29 C30 C31 O2 -2.1(5) . . . . ?
C29 C30 C31 N3 176.8(3) . . . . ?
C30 C25 C26 Cl1 -179.3(2) . . . . ?
C30 C25 C26 C27 -0.1(4) . . . . ?
C31 N3 C24 O1 179.4(3) . . . . ?
C31 N3 C24 C25 -2.0(3) . . . . ?
O95 C96 C97 C98 -30.6(5) . . . . ?
C96 O95 C99 C98 -29.0(6) . . . . ?
C96 C97 C98 C99 12.9(5) . . . . ?
C97 C98 C99 O95 9.1(6) . . . . ?
C99 O95 C96 C97 37.0(5) . . . . ?

_shelx_res_file                  
;
TITL 14474sadabs_a.res in P-1
    14474sadabs.res
    created by SHELXL-2018/3 at 11:10:51 on 20-May-2022
REM Old TITL 14474sadabs in P1
REM SHELXT solution in P-1: R1 0.064, Rweak 0.010, Alpha 0.031
REM <I/s> 0.000 for 0 systematic absences, Orientation as input
REM Formula found by SHELXT: C34 N4 O3 Cl4 Bi
CELL 0.71073 8.3615 13.0712 16.774 88.336 87.928 75.316
ZERR 2 0.0011 0.0012 0.0021 0.009 0.009 0.008
LATT 1
SFAC C H Bi Cl D N O
UNIT 70 60 2 8 16 6 6

L.S. 10
PLAN  30
TEMP -173
CONF
BOND
list 4
MORE -1
BOND $H
fmap 2
acta
SHEL 99 0.73
REM <olex2.extras>
REM <HklSrc "%.\\14474sadabs.hkl">
REM </olex2.extras>

WGHT    0.013400    3.059600
FVAR       0.29988
BI1   3    0.280930    0.423490    0.235066    11.00000    0.01494    0.01817 =
         0.01978   -0.00295   -0.00272   -0.00271
CL1   4    0.415697    0.234028    0.649468    11.00000    0.02760    0.02729 =
         0.02293   -0.00443   -0.00513   -0.00710
CL2   4    0.368728    0.009232    0.694042    11.00000    0.03872    0.03062 =
         0.02234    0.00611   -0.00381   -0.00712
CL3   4    0.253533   -0.123375    0.568179    11.00000    0.03090    0.01903 =
         0.03445    0.00198    0.00127   -0.00723
CL4   4    0.184625   -0.033753    0.393139    11.00000    0.03283    0.02159 =
         0.03060   -0.00733   -0.00508   -0.00677
O1    7    0.369815    0.374873    0.491953    11.00000    0.02477    0.02170 =
         0.02984   -0.00162   -0.00304   -0.00747
O2    7    0.212274    0.177807    0.303855    11.00000    0.02583    0.02783 =
         0.02054   -0.00336   -0.00339   -0.00166
N1    6    0.288046    0.557547    0.335058    11.00000    0.01664    0.01539 =
         0.02178   -0.00351    0.00011   -0.00265
N2    6    0.460535    0.271676    0.158054    11.00000    0.02294    0.02202 =
         0.01873   -0.00624   -0.00018   -0.00484
N3    6    0.284879    0.300311    0.382475    11.00000    0.01942    0.02131 =
         0.02110    0.00270   -0.00140   -0.00447
C1    1    0.533099    0.390267    0.277491    11.00000    0.01408    0.01662 =
         0.01991    0.00335   -0.00302   -0.00410
C2    1    0.565603    0.453793    0.336418    11.00000    0.01674    0.01705 =
         0.02057    0.00218   -0.00041   -0.00614
C3    1    0.726721    0.434865    0.364339    11.00000    0.01851    0.01987 =
         0.02442   -0.00097   -0.00440   -0.00692
AFIX  43
H3    2    0.750666    0.477321    0.405046    11.00000   -1.20000
AFIX   0
C4    1    0.851994    0.353289    0.332055    11.00000    0.01706    0.02241 =
         0.03149    0.00044   -0.00428   -0.00428
AFIX  43
H4    2    0.961544    0.341226    0.350361    11.00000   -1.20000
AFIX   0
C5    1    0.817599    0.289695    0.273404    11.00000    0.01663    0.02060 =
         0.02884   -0.00020   -0.00048   -0.00106
AFIX  43
H5    2    0.902818    0.233620    0.252286    11.00000   -1.20000
AFIX   0
C6    1    0.656139    0.308806    0.245537    11.00000    0.01979    0.02049 =
         0.01975    0.00023   -0.00144   -0.00526
C7    1    0.428960    0.537680    0.368050    11.00000    0.01952    0.01649 =
         0.01954    0.00022   -0.00049   -0.00707
AFIX  43
H7    2    0.444512    0.577017    0.412582    11.00000   -1.20000
AFIX   0
C8    1    0.140263    0.636939    0.367031    11.00000    0.01696    0.01660 =
         0.02722   -0.00517    0.00073   -0.00025
C9    1    0.083890    0.718975    0.300407    11.00000    0.03980    0.03095 =
         0.02834    0.00049   -0.00195    0.01382
AFIX 137
H9A   2   -0.017518    0.770362    0.317841    11.00000   -1.50000
H9B   2    0.062331    0.683534    0.252751    11.00000   -1.50000
H9C   2    0.170690    0.755662    0.287885    11.00000   -1.50000
AFIX   0
C10   1    0.174911    0.692513    0.440114    11.00000    0.02526    0.02656 =
         0.03511   -0.01171    0.00053    0.00009
AFIX 137
H10A  2    0.214365    0.640113    0.482619    11.00000   -1.50000
H10B  2    0.073143    0.742842    0.458441    11.00000   -1.50000
H10C  2    0.259621    0.730507    0.426523    11.00000   -1.50000
AFIX   0
C11   1    0.010797    0.576099    0.386452    11.00000    0.02623    0.02822 =
         0.06846   -0.01860    0.01869   -0.00966
AFIX 137
H11A  2   -0.014306    0.544071    0.337860    11.00000   -1.50000
H11B  2   -0.090094    0.624538    0.407722    11.00000   -1.50000
H11C  2    0.053244    0.520427    0.426307    11.00000   -1.50000
AFIX   0
C12   1    0.609029    0.245376    0.183415    11.00000    0.02472    0.01740 =
         0.02020   -0.00106   -0.00065   -0.00225
AFIX  43
H12   2    0.687478    0.185751    0.162358    11.00000   -1.20000
AFIX   0
C13   1    0.406661    0.207531    0.097049    11.00000    0.02725    0.02295 =
         0.02254   -0.00623   -0.00317   -0.00418
C14   1    0.505646    0.211815    0.019397    11.00000    0.05164    0.04193 =
         0.02093   -0.00585    0.00081   -0.01895
AFIX 137
H14A  2    0.491376    0.285689    0.001906    11.00000   -1.50000
H14B  2    0.466132    0.173182   -0.021689    11.00000   -1.50000
H14C  2    0.623035    0.179328    0.028078    11.00000   -1.50000
AFIX   0
C15   1    0.432874    0.093394    0.127373    11.00000    0.03296    0.02602 =
         0.02766   -0.00393   -0.00354   -0.00932
AFIX 137
H15A  2    0.551251    0.061915    0.134044    11.00000   -1.50000
H15B  2    0.390419    0.052741    0.088749    11.00000   -1.50000
H15C  2    0.373780    0.092260    0.178791    11.00000   -1.50000
AFIX   0
C16   1    0.223153    0.256813    0.084795    11.00000    0.03344    0.03466 =
         0.04703   -0.01595   -0.01710   -0.00144
AFIX 137
H16A  2    0.161749    0.255827    0.135575    11.00000   -1.50000
H16B  2    0.182318    0.216239    0.045513    11.00000   -1.50000
H16C  2    0.207465    0.330043    0.065423    11.00000   -1.50000
AFIX   0
C17   1    0.340666    0.538891    0.133858    11.00000    0.02760    0.02531 =
         0.02300    0.00271   -0.00478   -0.00681
AFIX  23
H17A  2    0.315085    0.513953    0.081794    11.00000   -1.20000
H17B  2    0.265848    0.609982    0.142025    11.00000   -1.20000
AFIX   0
C18   1    0.515804    0.549345    0.129363    11.00000    0.02843    0.02443 =
         0.02077    0.00497   -0.00268   -0.00774
C19   1    0.561419    0.629391    0.170826    11.00000    0.03734    0.03257 =
         0.02182   -0.00028    0.00253   -0.01276
AFIX  43
H19   2    0.480549    0.677343    0.202021    11.00000   -1.20000
AFIX   0
C20   1    0.723592    0.638985    0.166590    11.00000    0.04353    0.04689 =
         0.02695    0.00129   -0.00542   -0.02485
AFIX  43
H20   2    0.752241    0.693179    0.195136    11.00000   -1.20000
AFIX   0
C21   1    0.843985    0.570200    0.121088    11.00000    0.03116    0.05947 =
         0.02981    0.00565   -0.00401   -0.02044
AFIX  43
H21   2    0.954200    0.577559    0.117850    11.00000   -1.20000
AFIX   0
C22   1    0.801007    0.490590    0.080431    11.00000    0.02889    0.04083 =
         0.03043    0.00562    0.00039   -0.00515
AFIX  43
H22   2    0.882730    0.442598    0.049681    11.00000   -1.20000
AFIX   0
C23   1    0.639572    0.480504    0.084326    11.00000    0.02920    0.03051 =
         0.02477    0.00194   -0.00129   -0.00785
AFIX  43
H23   2    0.612446    0.425732    0.055832    11.00000   -1.20000
AFIX   0
C24   1    0.331593    0.301911    0.459464    11.00000    0.01384    0.02005 =
         0.02309   -0.00237    0.00215   -0.00159
C25   1    0.325029    0.197749    0.501052    11.00000    0.01336    0.01815 =
         0.02213   -0.00198    0.00098   -0.00080
C26   1    0.354700    0.160134    0.577810    11.00000    0.01620    0.02089 =
         0.02050   -0.00462    0.00027   -0.00186
C27   1    0.332251    0.059217    0.598276    11.00000    0.01838    0.02147 =
         0.01858    0.00283   -0.00107   -0.00092
C28   1    0.280214   -0.000425    0.541512    11.00000    0.01825    0.01569 =
         0.02813   -0.00029    0.00262   -0.00306
C29   1    0.250968    0.039285    0.463183    11.00000    0.01523    0.01880 =
         0.02456   -0.00585    0.00100   -0.00134
C30   1    0.274187    0.138162    0.444091    11.00000    0.01306    0.01991 =
         0.02038   -0.00223    0.00057   -0.00007
C31   1    0.253366    0.204706    0.367966    11.00000    0.01289    0.02229 =
         0.02467   -0.00067    0.00133    0.00054

O95   7    0.885660    0.021070    0.122763    11.00000    0.04211    0.03620 =
         0.05679   -0.01735   -0.01064    0.00511
C96   1    1.026856   -0.007557    0.172356    11.00000    0.02971    0.05943 =
         0.05195   -0.01700    0.00187   -0.01053
AFIX  23
D96A  5    0.996295   -0.032868    0.225548    11.00000   -1.20000
D96B  5    1.074298    0.053632    0.179276    11.00000   -1.20000
AFIX   0
C97   1    1.148862   -0.095023    0.128723    11.00000    0.03290    0.04174 =
         0.06910   -0.00291    0.00237   -0.00958
AFIX  23
D97A  5    1.219122   -0.144684    0.166611    11.00000   -1.20000
D97B  5    1.220594   -0.065911    0.090956    11.00000   -1.20000
AFIX   0
C98   1    1.037919   -0.149512    0.084430    11.00000    0.04078    0.03801 =
         0.08357   -0.01385    0.00109   -0.00471
AFIX  23
D98A  5    1.075457   -0.160498    0.027954    11.00000   -1.20000
D98B  5    1.037984   -0.218848    0.109817    11.00000   -1.20000
AFIX   0
C99   1    0.870854   -0.075770    0.090432    11.00000    0.05618    0.04452 =
         0.08692   -0.03006   -0.02070    0.00165
AFIX  23
D99A  5    0.822433   -0.062431    0.036964    11.00000   -1.20000
D99B  5    0.797204   -0.107174    0.125414    11.00000   -1.20000
AFIX   0
HKLF 4


REM  14474sadabs_a.res in P-1
REM wR2 = 0.0582, GooF = S = 1.052, Restrained GooF = 1.052 for all data
REM R1 = 0.0266 for 8530 Fo > 4sig(Fo) and 0.0343 for all 9537 data
REM 421 parameters refined using 0 restraints

END

WGHT      0.0133      3.0576

REM Highest difference peak  2.588,  deepest hole -1.633,  1-sigma level  0.110
Q1    1   0.2522  0.3825  0.2636  11.00000  0.05    2.59
Q2    1   0.2777  0.3874  0.2033  11.00000  0.05    0.73
Q3    1   0.3640  0.3756  0.2344  11.00000  0.05    0.72
Q4    1   0.3599  0.4380  0.2925  11.00000  0.05    0.65
Q5    1   0.4036  0.4168  0.1920  11.00000  0.05    0.64
Q6    1   0.1645  0.4845  0.2564  11.00000  0.05    0.59
Q7    1   0.2022  0.4012  0.1799  11.00000  0.05    0.57
Q8    1   0.2326  0.4998  0.1901  11.00000  0.05    0.55
Q9    1   0.2254  0.4168  0.1667  11.00000  0.05    0.52
Q10   1   0.1016  0.6742  0.3356  11.00000  0.05    0.51
Q11   1   0.4386  0.4029  0.2615  11.00000  0.05    0.49
Q12   1   0.2010  0.7437  0.2618  11.00000  0.05    0.49
Q13   1   0.2008  0.4568  0.2219  11.00000  0.05    0.49
Q14   1   0.3266  0.5017  0.2199  11.00000  0.05    0.49
Q15   1   0.3302  0.1997  0.5408  11.00000  0.05    0.47
Q16   1   0.3044  0.1633  0.4763  11.00000  0.05    0.47
Q17   1   0.5688  0.4216  0.3071  11.00000  0.05    0.46
Q18   1   0.6347  0.2817  0.2169  11.00000  0.05    0.45
Q19   1   0.6419  0.4374  0.3505  11.00000  0.05    0.45
Q20   1   0.1536  0.6609  0.3940  11.00000  0.05    0.44
Q21   1   0.6147  0.4223  0.3652  11.00000  0.05    0.43
Q22   1   0.1554  0.7190  0.3019  11.00000  0.05    0.42
Q23   1   0.6431  0.6442  0.1477  11.00000  0.05    0.41
Q24   1   0.2055  0.6040  0.3562  11.00000  0.05    0.40
Q25   1   0.1049  0.6589  0.1875  11.00000  0.05    0.39
Q26   1   0.0428  0.5554  0.4363  11.00000  0.05    0.38
Q27   1   0.3036  0.4597  0.2830  11.00000  0.05    0.37
Q28   1   0.6047  0.3584  0.2536  11.00000  0.05    0.36
Q29   1   1.1070  0.3240  0.2642  11.00000  0.05    0.36
Q30   1   0.4391  0.3443  0.3068  11.00000  0.05    0.36
;
_shelx_res_checksum              42010
_shelx_hkl_file                  
;
  -2   0   0 4410.46  211.38
  -2   0   0 4166.08  211.18
  -2   0   0 4301.27  211.28
  -2   0   0 4406.76  211.48
  -2   0   0 4278.77  211.68
   2   0   0 4595.24  204.98
   2   0   0 4287.37  204.88
   2   0   0 4235.98  205.28
   2   0   0 3855.71  204.68
   2   0   0 3921.41  204.88
  -3   0   0  473.55   25.90
  -3   0   0  491.05   25.40
  -3   0   0  515.65   26.20
   3   0   0  503.75   27.10
   3   0   0  498.55   26.60
   3   0   0  505.25   26.60
   3   0   0  511.15   26.00
  -4   0   0  509.65   27.10
  -4   0   0  529.45   28.10
   4   0   0  559.74   29.60
   4   0   0  515.15   30.20
   4   0   0  578.04   29.70
  -5   0   0  294.07   17.70
   5   0   0  316.47   19.40
   5   0   0  286.27   18.20
   5   0   0  322.27   18.50
  -6   0   0  149.88   11.20
   6   0   0  147.39   11.90
   6   0   0  137.79   11.00
   6   0   0  163.28   11.40
   6   0   0  139.69   10.90
  -7   0   0  802.92   44.40
   7   0   0  768.82   43.40
   7   0   0  762.72   42.20
   7   0   0  744.33   42.00
  -8   0   0    0.80    4.20
   8   0   0   15.20    5.50
   8   0   0    0.50    7.50
   8   0   0   -6.70    7.80
  -9   0   0  449.86   29.10
   9   0   0  448.36   29.20
   9   0   0  399.16   26.60
   9   0   0  382.76   26.40
 -10   0   0    9.30    9.00
  10   0   0  -11.00   11.10
  10   0   0    8.50    8.50
 -11   0   0  224.48   20.70
  11   0   0  210.98   21.10
  11   0   0  205.88   18.90
 -12   0   0    3.50   26.20
  12   0   0  -14.50   20.20
  12   0   0   39.30   34.70
  12  -1   0  101.29   23.10
  12  -1   0   92.89   22.60
 -12   1   0   89.29   24.70
  11  -1   0   59.29   17.40
  11  -1   0   51.59   25.00
 -11   1   0   40.60   19.80
  10  -1   0   82.29   11.00
  10  -1   0   88.89   13.20
 -10   1   0   96.49   12.50
   9  -1   0   89.29   13.30
   9  -1   0  120.29   13.70
   9  -1   0  106.59   11.10
  -9   1   0  109.09   11.50
   8  -1   0  107.99   10.80
   8  -1   0  129.29   11.40
   8  -1   0  123.49   12.70
  -8   1   0  149.69   12.60
   7  -1   0  818.32   45.90
   7  -1   0  776.72   44.10
   7  -1   0  806.22   44.00
  -7   1   0  872.71   47.70
   6  -1   0   21.10    4.50
   6  -1   0   26.20    5.30
   6  -1   0   23.80    4.30
  -6   1   0   44.10    5.70
   5  -1   0 1482.25   79.49
   5  -1   0 1615.04   81.19
   5  -1   0 1589.04   79.59
  -5   1   0 1183.58   71.89
  -5   1   0 1574.74   71.19
   4  -1   0  251.67   14.90
   4  -1   0  265.67   16.20
   4  -1   0  242.78   14.90
  -4   1   0  242.08   13.30
  -4   1   0  187.08   11.60
  -4   1   0  218.68   12.80
   3  -1   0  937.31   48.60
   3  -1   0  960.00   50.79
   3  -1   0 1061.39   50.09
   3  -1   0  987.20   50.09
  -3   1   0  840.82   47.10
  -3   1   0 1049.00   47.60
  -3   1   0  910.51   46.40
   2  -1   0  234.98   12.60
   2  -1   0  258.07   14.10
   2  -1   0  254.67   13.30
   2  -1   0  243.38   13.40
  -2   1   0  227.18   11.20
  -2   1   0  220.98   11.80
  -2   1   0  216.98   11.90
  -2   1   0  208.68   11.70
  -2   1   0  210.68   11.20
   1  -1   0 2418.36  112.39
   1  -1   0 2460.15  112.59
   1  -1   0 1937.31  114.89
   1  -1   0 2359.36  112.39
  -1   1   0 2647.24  119.29
  -1   1   0 2146.29  120.19
  -1   1   0 2406.86  119.19
  -1   1   0 2540.85  119.39
  -1  -1   0   99.99    5.30
  -1  -1   0   93.19    5.40
  -1  -1   0   88.39    4.90
  -1  -1   0   94.59    5.40
  -1  -1   0   93.09    5.30
  -1  -1   0   96.19    5.30
   1   1   0   85.59    5.20
   1   1   0   91.69    5.00
   1   1   0   99.69    5.40
   1   1   0  108.19    5.60
   1   1   0   97.59    5.40
   1   1   0   95.49    5.40
   1   1   0   92.29    5.30
  -2  -1   0 3538.25  162.48
  -2  -1   0 3311.67  162.58
  -2  -1   0 3498.85  162.38
  -2  -1   0 3086.79  162.28
  -2  -1   0 3420.16  162.48
  -2  -1   0 2985.90  162.38
   2   1   0 3053.49  158.48
   2   1   0 3478.25  158.48
   2   1   0 3198.88  158.48
   2   1   0 3335.37  158.58
   2   1   0 2873.71  158.38
   2   1   0 3410.56  158.48
  -3  -1   0   22.60    2.50
  -3  -1   0   22.80    2.80
  -3  -1   0   20.40    1.60
  -3  -1   0   15.70    2.80
  -3  -1   0   21.20    2.90
   3   1   0   14.10    2.80
   3   1   0   13.00    2.70
   3   1   0   21.40    2.70
  -4  -1   0  985.40   50.89
   4   1   0  994.80   53.69
   4   1   0 1059.59   53.99
   4   1   0 1086.99   53.49
   4   1   0 1058.19   54.39
  -5  -1   0  240.38   15.20
   5   1   0  215.78   15.00
   5   1   0  252.97   15.00
   5   1   0  231.18   14.70
  -6  -1   0  391.46   23.40
   6   1   0  364.46   22.90
   6   1   0  393.16   23.30
   6   1   0  412.66   24.10
  -7  -1   0  458.25   27.60
   7   1   0  427.86   26.30
   7   1   0  445.36   26.70
   7   1   0  448.96   27.70
  -8  -1   0   39.70    7.10
   8   1   0   45.30    6.90
   8   1   0   38.00    6.80
   8   1   0   36.40    7.50
  -9  -1   0  388.76   25.80
   9   1   0  391.16   25.60
   9   1   0  387.16   25.50
   9   1   0  368.46   26.70
 -10  -1   0    7.30   11.60
  10   1   0   26.70   11.60
  10   1   0  -16.20    8.70
  10   1   0    1.60   14.10
 -11  -1   0  178.18   17.00
  11   1   0  178.38   18.50
  11   1   0  161.28   22.70
 -12  -1   0   21.50   25.30
  12   1   0   10.50   36.20
  12   1   0    8.50   20.30
  12  -2   0  112.09   44.60
  12  -2   0  126.79   32.90
 -12   2   0  129.69   33.80
 -12   2   0  146.59   42.60
  11  -2   0   30.80   26.50
  11  -2   0   50.89   16.50
 -11   2   0   -4.80   23.60
  10  -2   0  215.28   17.70
  10  -2   0  178.28   19.20
 -10   2   0  237.78   20.80
   9  -2   0   93.49   10.50
   9  -2   0   87.09   12.20
  -9   2   0   78.29   10.20
   8  -2   0  240.28   16.90
   8  -2   0  212.88   17.70
   8  -2   0  189.28   15.30
  -8   2   0  229.58   17.00
   7  -2   0  311.37   20.90
   7  -2   0  333.07   20.50
   7  -2   0  324.67   22.70
  -7   2   0  321.37   20.40
   6  -2   0  307.47   18.90
   6  -2   0  305.97   19.30
   6  -2   0  309.77   20.60
  -6   2   0  315.17   19.30
   5  -2   0  966.50   51.29
   5  -2   0  973.00   51.59
   5  -2   0 1027.50   53.39
   5  -2   0  978.90   51.39
  -5   2   0  975.10   48.40
  -5   2   0  870.41   46.20
   4  -2   0   76.09    7.40
   4  -2   0   86.79    6.60
   4  -2   0   91.69    5.30
   4  -2   0   83.89    6.70
  -4   2   0   81.89    6.10
  -4   2   0   82.69    5.10
  -4   2   0   88.49    6.50
   3  -2   0 2126.19  106.49
   3  -2   0 2134.09  107.89
   3  -2   0 2134.99  105.59
   3  -2   0 2312.87  106.49
   3  -2   0 2020.50  105.09
  -3   2   0 2348.27  108.79
  -3   2   0 1909.91  108.49
  -3   2   0 2323.57  108.09
   2  -2   0  368.36   20.70
   2  -2   0  352.86   19.40
   2  -2   0  404.36   19.50
   2  -2   0  364.06   19.40
   2  -2   0  392.16   19.80
  -2   2   0  390.16   20.20
  -2   2   0  415.96   20.20
  -2   2   0  386.26   20.10
  -2   2   0  370.16   20.30
   1  -2   0  439.06   20.80
   1  -2   0  349.47   20.20
   1  -2   0  434.06   20.60
  -1   2   0  445.66   24.70
  -1   2   0  493.45   23.20
  -1   2   0  478.75   23.90
  -1   2   0  422.06   22.90
  -1   2   0  434.76   22.50
   0  -2   0 1259.97   63.19
   0  -2   0 1357.96   63.09
   0  -2   0 1255.37   63.49
   0  -2   0 1258.77   63.09
   0  -2   0 1155.38   62.69
   0  -2   0 1405.26   63.39
   0   2   0 1110.99   62.59
   0   2   0 1132.69   63.49
   0   2   0 1411.16   62.99
   0   2   0 1403.26   63.19
   0   2   0 1310.57   62.29
  -1  -2   0  970.80   50.69
  -1  -2   0  938.31   50.49
  -1  -2   0 1087.09   50.89
  -1  -2   0 1006.20   50.59
  -1  -2   0  985.40   50.59
  -1  -2   0 1072.99   50.69
  -1  -2   0 1096.29   50.99
   1   2   0 1143.29   51.49
   1   2   0 1037.30   51.29
   1   2   0 1021.20   51.09
   1   2   0  965.00   50.89
   1   2   0 1056.69   51.49
   1   2   0 1028.50   51.29
   1   2   0  972.30   51.19
   1   2   0 1052.39   51.29
  -2  -2   0 1173.98   59.89
  -2  -2   0 1163.88   59.09
  -2  -2   0 1214.68   59.89
  -2  -2   0 1169.58   59.69
  -2  -2   0 1223.78   59.99
  -2  -2   0 1247.38   60.09
   2   2   0 1188.78   58.79
   2   2   0 1201.28   59.39
   2   2   0 1190.08   59.59
   2   2   0 1224.28   59.59
   2   2   0 1204.88   59.29
   2   2   0 1144.49   59.49
   2   2   0 1184.38   59.59
  -3  -2   0  330.97   17.40
  -3  -2   0  358.76   19.10
  -3  -2   0  322.57   18.60
  -3  -2   0  361.76   17.90
  -3  -2   0  322.47   18.70
  -3  -2   0  373.26   19.20
   3   2   0  365.86   19.70
   3   2   0  336.47   19.50
   3   2   0  383.86   19.70
   3   2   0  362.46   18.30
   3   2   0  351.16   19.80
  -4  -2   0 1178.68   60.29
  -4  -2   0 1257.37   62.39
   4   2   0 1235.18   64.19
   4   2   0 1286.67   63.89
   4   2   0 1255.57   64.09
   4   2   0 1249.28   63.99
  -5  -2   0   11.10    1.50
  -5  -2   0   14.00    3.60
   5   2   0   15.00    3.60
   5   2   0   10.70    2.80
   5   2   0    8.80    3.30
   5   2   0   21.90    3.70
  -6  -2   0  392.26   23.50
   6   2   0  402.66   24.60
   6   2   0  437.76   24.40
   6   2   0  384.26   24.10
  -7  -2   0   42.50    6.30
   7   2   0   40.00    6.60
   7   2   0   35.50    5.80
   7   2   0   46.20    6.50
   7   2   0   58.59    7.10
  -8  -2   0  442.26   27.80
   8   2   0  421.36   27.00
   8   2   0  460.85   28.70
   8   2   0  431.46   27.40
  -9  -2   0  132.09   13.00
   9   2   0  157.18   15.00
   9   2   0  177.48   14.90
   9   2   0  167.18   14.60
 -10  -2   0  138.29   14.20
  10   2   0  119.09   13.40
  10   2   0  148.79   14.40
  10   2   0  164.48   15.90
 -11  -2   0  287.17   23.20
  11   2   0  302.77   31.00
  11   2   0  225.38   28.70
  11   2   0  319.17   23.40
 -12  -2   0   18.10   19.60
  12   2   0   -9.80   34.60
  12   2   0  -15.80   23.80
  11  -3   0   59.49   23.50
  11  -3   0   73.59   23.80
 -11   3   0   95.19   25.10
 -11   3   0  104.09   21.40
  10  -3   0  258.87   26.70
  10  -3   0  267.67   20.80
 -10   3   0  206.78   21.40
 -10   3   0  255.27   19.20
   9  -3   0    3.60    5.40
   9  -3   0   -3.40   14.00
  -9   3   0   -0.80    7.90
   8  -3   0  277.87   21.40
   8  -3   0  264.97   19.10
  -8   3   0  238.68   17.00
   7  -3   0   55.19    8.70
   7  -3   0   73.69    7.60
   7  -3   0   65.19    7.80
  -7   3   0   68.59    7.70
   6  -3   0  117.59   10.10
   6  -3   0  130.69    9.90
   6  -3   0  144.09   12.40
  -6   3   0  141.19   10.60
   5  -3   0  123.19   10.60
   5  -3   0   96.19    6.60
   5  -3   0  110.69    8.50
   5  -3   0  107.69    8.10
  -5   3   0  114.89    8.00
  -5   3   0   84.19    7.50
   4  -3   0  185.48   11.00
   4  -3   0  205.08   11.70
   4  -3   0  231.08   13.20
   4  -3   0  213.68   12.50
   4  -3   0  199.88   11.00
   4  -3   0  239.38   14.90
  -4   3   0  207.78   13.00
  -4   3   0  231.88   13.40
  -4   3   0  238.18   12.80
   3  -3   0  884.71   47.50
   3  -3   0  900.21   46.60
   3  -3   0  885.91   47.00
   3  -3   0  994.40   47.30
   3  -3   0 1005.60   47.30
   3  -3   0  929.91   49.10
  -3   3   0  996.80   48.50
  -3   3   0  904.01   48.20
  -3   3   0  979.70   48.50
   2  -3   0   60.89    4.20
   2  -3   0   56.49    3.50
   2  -3   0   51.39    3.90
   2  -3   0   49.40    3.40
   2  -3   0   45.00    3.40
   2  -3   0   52.19    5.00
  -2   3   0   69.19    5.80
  -2   3   0   48.50    3.60
  -2   3   0   51.89    4.10
  -2   3   0   53.89    6.10
  -2   3   0   61.69    4.30
   1  -3   0 1162.78   56.09
   1  -3   0 1078.49   55.49
  -1   3   0 1167.48   55.19
  -1   3   0 1158.28   55.89
  -1   3   0 1042.50   56.79
  -1   3   0 1039.50   54.19
   0  -3   0   28.50    1.90
   0  -3   0   29.30    3.00
   0  -3   0   39.40    2.70
   0  -3   0   39.00    2.80
   0  -3   0   31.50    2.00
   0  -3   0   37.20    2.90
   0  -3   0   35.20    2.70
   0   3   0   34.50    3.10
   0   3   0   33.20    2.00
   0   3   0   34.80    3.30
   0   3   0   37.20    2.70
   0   3   0   29.40    3.60
  -1  -3   0  136.49    7.70
  -1  -3   0  137.39    7.40
  -1  -3   0  130.99    7.60
  -1  -3   0  120.29    7.20
  -1  -3   0  131.69    7.20
  -1  -3   0  116.69    7.00
  -1  -3   0  130.09    7.70
  -1  -3   0  129.49    7.30
   1   3   0  126.89    7.40
   1   3   0  146.49    7.80
   1   3   0  125.59    7.30
   1   3   0  125.59    7.20
   1   3   0  122.09    7.70
   1   3   0  120.79    7.30
   1   3   0  136.09    7.20
   1   3   0  132.89    7.70
   1   3   0  136.49    8.60
  -2  -3   0  168.48   10.00
  -2  -3   0  176.78   10.10
  -2  -3   0  167.98   10.00
  -2  -3   0  173.68    9.80
  -2  -3   0  177.68   10.30
  -2  -3   0  173.58    9.60
   2   3   0  180.78   10.20
   2   3   0  168.98    9.70
   2   3   0  183.28   10.20
   2   3   0  144.79    9.50
   2   3   0  180.78   10.30
   2   3   0  178.08   10.10
   2   3   0  179.78   10.00
   2   3   0  177.28   10.20
  -3  -3   0  388.06   19.40
  -3  -3   0  323.07   19.80
  -3  -3   0  375.26   20.50
  -3  -3   0  411.56   20.90
   3   3   0  396.76   20.40
   3   3   0  398.86   21.70
   3   3   0  356.16   20.90
   3   3   0  379.86   21.40
   3   3   0  419.76   21.70
   3   3   0  417.26   21.40
  -4  -3   0 2238.58  114.49
  -4  -3   0 2430.46  116.79
  -4  -3   0 2324.07  115.09
   4   3   0 2366.56  118.09
   4   3   0 2326.37  118.09
   4   3   0 2343.17  118.39
   4   3   0 2432.96  116.49
   4   3   0 2372.86  118.29
  -5  -3   0   22.60    2.60
  -5  -3   0   30.20    4.40
   5   3   0   29.00    4.20
   5   3   0   31.40    4.50
   5   3   0   27.20    3.90
   5   3   0   22.10    3.70
  -6  -3   0  965.20   50.89
  -6  -3   0  933.81   47.70
   6   3   0  963.10   50.39
   6   3   0  929.61   49.70
   6   3   0  880.11   49.99
   6   3   0  970.50   49.70
  -7  -3   0   -4.80    3.60
   7   3   0    7.90    3.80
   7   3   0   18.70    5.20
   7   3   0   -4.60    3.50
   7   3   0    4.10    3.90
  -8  -3   0  341.87   22.90
   8   3   0  350.56   23.50
   8   3   0  343.07   23.10
   8   3   0  378.16   24.30
  -9  -3   0   10.60    5.70
   9   3   0   -2.60    7.90
   9   3   0   23.10    9.10
   9   3   0    9.40    5.60
 -10  -3   0  275.67   21.60
  10   3   0  252.27   20.20
  10   3   0  282.27   21.70
  10   3   0  249.18   19.90
 -11  -3   0   45.00   14.90
  11   3   0   57.09   10.00
  11   3   0   50.69   26.10
  11   3   0   15.70   17.00
 -12  -3   0   42.40   17.80
  12   3   0   66.49   15.90
  12   3   0   58.89   33.90
  11  -4   0   80.89   25.70
  11  -4   0   56.99   34.30
 -11   4   0   75.89   36.00
 -11   4   0   46.40   30.70
  10  -4   0  272.17   24.70
  10  -4   0  273.87   27.30
 -10   4   0  183.88   21.00
 -10   4   0  242.18   18.30
   9  -4   0   91.19   13.00
   9  -4   0   96.79   12.30
  -9   4   0   81.79   13.30
  -9   4   0   90.79   12.40
   8  -4   0  507.75   32.90
   8  -4   0  463.25   29.70
  -8   4   0  474.75   27.70
  -8   4   0  429.16   31.30
   7  -4   0   52.69    6.90
   7  -4   0   61.69    9.10
  -7   4   0   41.50    5.90
   6  -4   0  422.46   26.40
   6  -4   0  364.56   23.70
   6  -4   0  418.36   23.50
  -6   4   0  417.16   24.20
   5  -4   0   41.40    6.40
   5  -4   0   45.10    5.40
   5  -4   0   44.50    4.80
  -5   4   0   19.10    8.20
  -5   4   0   45.10    4.60
   4  -4   0  629.24   33.20
   4  -4   0  601.24   32.30
   4  -4   0  707.23   36.30
   4  -4   0  618.94   33.90
  -4   4   0  677.53   33.70
  -4   4   0  643.94   33.60
  -4   4   0  677.43   36.80
  -4   4   0  582.94   33.20
   3  -4   0  420.66   23.20
   3  -4   0  468.25   25.90
   3  -4   0  460.85   24.10
   3  -4   0  439.26   23.20
  -3   4   0  389.66   22.90
  -3   4   0  442.56   23.10
  -3   4   0  474.15   23.90
  -3   4   0  480.45   26.30
   2  -4   0  151.08    9.70
   2  -4   0  142.69    8.40
   2  -4   0  129.79    7.50
  -2   4   0  130.09   10.90
  -2   4   0  119.99    7.10
  -2   4   0  132.49    7.20
  -2   4   0  156.28   10.10
   1  -4   0 2154.38  105.99
  -1   4   0 2208.68  108.49
  -1   4   0 2162.38  106.59
  -1   4   0 2170.98  107.29
  -1   4   0 2052.39  105.39
   0  -4   0   44.60    3.40
   0  -4   0   44.60    3.60
   0  -4   0   34.60    3.90
   0  -4   0   54.19    4.20
   0  -4   0   48.20    3.60
   0   4   0   51.39    4.30
   0   4   0   46.60    5.10
   0   4   0   57.59    4.80
   0   4   0   50.49    3.80
  -1  -4   0 1241.48   56.89
  -1  -4   0 1084.29   56.09
  -1  -4   0 1174.98   56.39
  -1  -4   0 1058.59   55.99
  -1  -4   0 1131.59   56.79
  -1  -4   0 1040.10   56.89
  -1  -4   0 1170.68   56.19
  -1  -4   0 1183.28   56.89
  -1  -4   0 1083.09   56.09
   1   4   0 1178.98   58.79
   1   4   0 1046.20   58.09
   1   4   0 1244.38   60.39
   1   4   0 1142.89   57.99
   1   4   0 1156.88   58.89
   1   4   0 1229.28   58.79
   1   4   0 1146.39   58.19
   1   4   0 1230.78   58.29
  -2  -4   0  710.53   36.50
  -2  -4   0  755.12   37.00
  -2  -4   0  711.53   36.30
  -2  -4   0  705.33   36.60
  -2  -4   0  689.23   36.40
   2   4   0  653.23   34.00
   2   4   0  683.23   34.00
   2   4   0  678.73   33.40
   2   4   0  707.03   33.80
   2   4   0  591.64   33.70
   2   4   0  648.64   33.80
   2   4   0  671.23   34.40
   2   4   0  645.14   35.40
  -3  -4   0 1197.28   59.39
  -3  -4   0 1116.99   58.39
  -3  -4   0 1184.78   59.09
   3   4   0 1134.59   56.59
   3   4   0 1154.48   56.39
   3   4   0 1208.18   57.59
   3   4   0 1089.49   56.79
   3   4   0 1152.38   57.29
   3   4   0 1003.10   56.79
  -4  -4   0   86.09    5.60
  -4  -4   0   84.19    6.80
  -4  -4   0   90.49    6.10
  -4  -4   0   76.29    6.80
   4   4   0   85.69    6.90
   4   4   0   70.69    6.20
   4   4   0   81.49    5.50
   4   4   0   80.49    6.60
   4   4   0   92.59    7.10
  -5  -4   0  652.53   34.00
  -5  -4   0  695.23   36.00
  -5  -4   0  617.34   33.10
   5   4   0  663.93   36.90
   5   4   0  681.13   36.90
   5   4   0  683.43   37.40
   5   4   0  708.63   35.00
   5   4   0  699.63   37.40
  -6  -4   0  153.58   11.80
  -6  -4   0  151.88    9.50
   6   4   0  149.79   11.40
   6   4   0  149.29   11.50
   6   4   0  160.78   11.70
   6   4   0  158.18   12.00
  -7  -4   0  268.87   17.50
  -7  -4   0  222.48   13.60
   7   4   0  231.08   16.10
   7   4   0  217.08   15.50
   7   4   0  237.98   16.40
   7   4   0  218.18   16.10
   7   4   0  221.68   15.70
  -8  -4   0  266.97   19.30
   8   4   0  255.17   18.40
   8   4   0  243.58   18.20
   8   4   0  258.97   18.40
  -9  -4   0   -2.60    6.20
   9   4   0   11.60    6.10
   9   4   0   -6.10    9.10
   9   4   0   10.90    7.40
 -10  -4   0  147.79   14.60
  10   4   0  184.68   16.40
  10   4   0  139.99   14.40
  10   4   0  150.18   14.60
 -11  -4   0   36.00   11.60
  11   4   0   28.30   18.60
  11   4   0   -0.50   11.20
 -12  -4   0   67.29   21.40
  12   4   0   78.89   20.20
  12   4   0   82.09   31.30
  12   4   0   78.99   36.50
  11  -5   0   63.09   29.40
  11  -5   0   88.99   42.80
 -11   5   0   58.59   25.60
  10  -5   0    7.30   17.10
  10  -5   0  -15.10   20.20
 -10   5   0   -3.00   32.40
 -10   5   0   -5.40   17.50
   9  -5   0  102.49   15.20
   9  -5   0  109.09   13.90
  -9   5   0   94.09   17.00
  -9   5   0  104.59   12.30
   8  -5   0  223.98   19.80
   8  -5   0  230.18   17.20
  -8   5   0  231.98   16.10
  -8   5   0  230.58   20.80
   7  -5   0   91.79    9.30
   7  -5   0   83.79   10.90
  -7   5   0   89.89   11.80
  -7   5   0   73.59    7.60
   6  -5   0  504.95   30.30
   6  -5   0  556.14   33.40
  -6   5   0  532.75   29.00
  -6   5   0  505.95   33.20
   5  -5   0    5.80    3.90
   5  -5   0   -0.60    2.50
   5  -5   0    5.60    5.50
   5  -5   0   14.00    3.00
   5  -5   0    1.50    5.60
  -5   5   0    0.60    4.40
  -5   5   0   10.60    3.10
   4  -5   0  591.34   32.70
   4  -5   0  542.15   28.90
   4  -5   0  535.05   28.70
   4  -5   0  547.95   29.90
  -4   5   0  488.15   29.00
  -4   5   0  560.74   29.40
  -4   5   0  620.94   33.70
  -4   5   0  595.84   30.30
   3  -5   0   -0.50    2.00
   3  -5   0   -0.50    2.50
   3  -5   0   -0.30    1.70
   3  -5   0    4.30    1.80
  -3   5   0    7.70    4.50
  -3   5   0    8.60    1.50
  -3   5   0    5.90    3.30
   2  -5   0  555.04   30.50
   2  -5   0  560.34   28.90
  -2   5   0  642.54   36.40
  -2   5   0  632.14   34.50
  -2   5   0  596.54   32.90
   1  -5   0   63.99    4.30
  -1   5   0   67.09    4.30
  -1   5   0   66.49    5.50
  -1   5   0   64.49    5.90
  -1   5   0   56.39    6.70
   0  -5   0 1543.05   75.19
   0  -5   0 1413.26   73.79
   0  -5   0 1530.25   75.19
   0  -5   0 1536.45   74.99
   0   5   0 1586.24   72.79
   0   5   0 1362.16   72.89
   0   5   0 1628.14   72.09
   0   5   0 1414.06   74.29
   0   5   0 1218.78   72.39
  -1  -5   0  866.01   45.50
  -1  -5   0  883.81   45.80
  -1  -5   0  964.20   46.60
  -1  -5   0  939.21   46.20
  -1  -5   0  906.11   45.60
   1   5   0  945.21   49.50
   1   5   0  847.42   46.90
   1   5   0  988.70   47.80
   1   5   0  943.21   46.90
   1   5   0  956.10   46.80
   1   5   0  930.71   47.80
  -2  -5   0  133.89    8.40
  -2  -5   0  120.29    7.70
  -2  -5   0  122.79    7.50
  -2  -5   0  130.49    7.90
  -2  -5   0  100.19    7.00
   2   5   0  117.89    7.90
   2   5   0  127.69    9.60
   2   5   0  116.59    7.70
   2   5   0  127.39    8.20
   2   5   0  141.09    7.60
   2   5   0  126.59    7.70
   2   5   0  119.59    8.30
   2   5   0  115.89    7.80
  -3  -5   0 1311.47   66.09
  -3  -5   0 1301.37   66.29
   3   5   0 1236.88   62.49
   3   5   0 1191.68   61.99
   3   5   0 1308.87   63.09
   3   5   0 1251.57   63.39
   3   5   0 1204.18   62.39
  -4  -5   0   -3.00    2.30
  -4  -5   0   -0.90    1.90
  -4  -5   0    2.40    2.20
   4   5   0    0.40    2.40
   4   5   0    1.70    2.30
   4   5   0    4.30    2.00
   4   5   0    5.30    2.40
   4   5   0    0.20    2.30
  -5  -5   0  752.22   39.90
  -5  -5   0  730.93   40.10
  -5  -5   0  734.03   38.60
   5   5   0  726.93   39.70
   5   5   0  753.12   37.70
   5   5   0  733.53   39.20
   5   5   0  692.93   38.90
   5   5   0  746.63   39.80
  -6  -5   0  112.59    9.60
  -6  -5   0  111.99    7.90
   6   5   0  126.49    9.80
   6   5   0  108.89    9.70
   6   5   0  135.89   10.30
   6   5   0  108.69    7.20
   6   5   0  102.29    9.10
  -7  -5   0  564.24   32.80
  -7  -5   0  548.75   29.70
   7   5   0  574.14   33.40
   7   5   0  574.84   33.10
   7   5   0  586.94   33.60
   7   5   0  578.94   33.10
   7   5   0  544.55   32.90
  -8  -5   0  143.69   12.90
   8   5   0  130.29   12.20
   8   5   0  148.29   12.80
   8   5   0  137.59   12.30
  -9  -5   0  298.07   21.90
   9   5   0  288.57   21.40
   9   5   0  283.37   20.80
   9   5   0  308.87   21.80
 -10  -5   0  159.48   15.50
  10   5   0  188.58   16.60
  10   5   0  173.18   16.40
  10   5   0  191.58   17.20
 -11  -5   0    8.40   14.50
  11   5   0   20.10   13.70
  11   5   0   18.40   19.40
  11   5   0   37.60   14.20
 -12  -5   0   60.99   29.10
  12   5   0   45.60   28.60
  12   5   0   55.69   33.10
  10  -6   0   13.50   33.30
  10  -6   0   -0.30   23.40
 -10   6   0   23.10   18.00
   9  -6   0  201.88   20.00
   9  -6   0  178.18   16.10
  -9   6   0  180.48   19.70
  -9   6   0  194.68   19.40
   8  -6   0   11.10   12.40
   8  -6   0   20.10    8.50
  -8   6   0   -6.20    9.90
  -8   6   0   11.80   11.60
   7  -6   0  784.72   46.50
   7  -6   0  756.82   43.20
  -7   6   0  795.72   49.00
  -7   6   0  800.82   43.10
   6  -6   0  514.45   32.20
   6  -6   0  480.25   28.90
  -6   6   0  457.85   26.00
  -6   6   0  482.65   31.40
   5  -6   0  448.36   27.10
   5  -6   0  385.66   22.60
   5  -6   0  438.36   24.30
   5  -6   0  402.56   22.30
  -5   6   0  431.76   23.70
  -5   6   0  444.26   28.40
   4  -6   0  458.05   26.70
   4  -6   0  506.85   27.10
   4  -6   0  566.84   31.10
   4  -6   0  508.95   27.80
  -4   6   0  541.15   28.30
  -4   6   0  539.35   32.70
  -4   6   0  554.64   29.90
   3  -6   0   23.40    3.20
   3  -6   0   17.40    4.00
   3  -6   0   16.20    2.80
  -3   6   0   16.40    5.60
  -3   6   0   13.40    3.00
   2  -6   0   67.79    6.50
   2  -6   0   64.79    4.90
   2  -6   0   64.59    5.50
  -2   6   0   70.19    6.20
  -2   6   0   80.29    7.50
  -2   6   0   58.59    4.10
  -2   6   0   79.19    8.80
   1  -6   0  381.16   20.00
  -1   6   0  414.96   21.40
  -1   6   0  383.06   24.80
  -1   6   0  418.46   23.00
  -1   6   0  421.16   23.90
   0  -6   0  865.51   43.80
   0  -6   0  841.12   43.80
   0   6   0  782.52   45.50
   0   6   0  879.01   44.90
   0   6   0  950.30   48.00
   0   6   0  913.41   46.40
  -1  -6   0    4.50    1.90
  -1  -6   0    6.70    1.80
  -1  -6   0    9.20    1.60
  -1  -6   0    2.90    1.90
  -1  -6   0    8.60    1.70
   1   6   0   11.80    4.10
   1   6   0    8.40    1.90
   1   6   0    7.70    2.70
   1   6   0   10.00    2.40
   1   6   0    8.30    1.60
   1   6   0    8.90    1.70
  -2  -6   0 1253.77   64.19
  -2  -6   0 1241.78   63.99
  -2  -6   0 1328.57   64.99
   2   6   0 1258.57   65.69
   2   6   0 1261.57   63.59
   2   6   0 1277.37   63.99
   2   6   0 1281.77   63.09
   2   6   0 1305.57   63.39
   2   6   0 1274.47   62.79
   2   6   0 1107.19   62.69
  -3  -6   0  296.37   17.50
  -3  -6   0  311.07   17.40
   3   6   0  322.87   17.50
   3   6   0  339.47   20.90
   3   6   0  320.07   18.90
   3   6   0  338.97   18.20
   3   6   0  309.17   18.20
   3   6   0  307.17   18.30
  -4  -6   0  530.65   30.00
  -4  -6   0  557.34   30.60
  -4  -6   0  581.34   30.30
   4   6   0  555.34   30.80
   4   6   0  571.34   29.90
   4   6   0  539.55   30.30
   4   6   0  542.15   29.40
   4   6   0  550.74   29.30
  -5  -6   0  396.16   23.50
  -5  -6   0  409.16   22.80
  -5  -6   0  409.06   23.90
   5   6   0  400.96   23.50
   5   6   0  402.26   21.60
   5   6   0  405.26   22.80
   5   6   0  418.06   23.50
   5   6   0  341.17   21.90
  -6  -6   0   48.20    5.00
  -6  -6   0   39.80    5.90
   6   6   0   44.70    5.60
   6   6   0   47.60    6.00
   6   6   0   41.90    4.10
   6   6   0   37.90    6.00
   6   6   0   35.80    5.60
  -7  -6   0  498.85   27.30
  -7  -6   0  486.25   29.80
   7   6   0  501.45   28.90
   7   6   0  491.75   29.30
   7   6   0  521.25   29.20
   7   6   0  481.55   29.50
   7   6   0  442.16   29.00
  -8  -6   0   29.90    7.50
  -8  -6   0   18.00    5.50
   8   6   0   15.70    5.50
   8   6   0   22.70    5.60
   8   6   0   30.60    6.40
  -9  -6   0  236.88   18.80
   9   6   0  224.78   17.40
   9   6   0  202.48   17.10
   9   6   0  197.58   16.50
 -10  -6   0  171.18   16.40
  10   6   0  203.08   17.10
  10   6   0  192.58   17.20
  10   6   0  179.58   17.10
 -11  -6   0  -10.40   11.70
  11   6   0   13.40   16.10
  11   6   0  -26.90   17.70
  11   6   0    8.90   19.10
 -12  -6   0   27.60   25.70
  12   6   0   24.60   23.50
  12   6   0    8.80   15.30
  10  -7   0   -6.90   22.90
  10  -7   0   12.40   28.60
 -10   7   0    9.20   35.20
   9  -7   0   91.79   22.80
   9  -7   0  112.19   19.10
  -9   7   0  130.89   22.90
   8  -7   0    0.60   12.50
   8  -7   0   19.40   10.80
  -8   7   0    5.40    9.70
   7  -7   0  171.68   13.80
   7  -7   0  174.38   16.50
  -7   7   0  185.18   17.50
  -7   7   0  153.88   11.80
   6  -7   0   10.50    6.60
   6  -7   0   21.90    6.50
  -6   7   0   10.00    5.90
  -6   7   0    4.40    4.00
   5  -7   0  499.75   27.40
   5  -7   0  474.85   26.10
   5  -7   0  463.75   30.10
  -5   7   0  502.85   27.30
  -5   7   0  501.05   29.00
  -5   7   0  565.84   33.70
   4  -7   0  678.13   37.70
   4  -7   0  755.02   41.60
   4  -7   0  724.43   38.30
  -4   7   0  773.92   40.50
  -4   7   0  723.23   43.40
   3  -7   0  305.97   17.50
   3  -7   0  303.57   17.80
   3  -7   0  311.97   20.00
  -3   7   0  342.47   20.50
  -3   7   0  368.66   23.10
  -3   7   0  333.27   24.80
   2  -7   0  873.81   45.20
   2  -7   0  939.61   47.70
   2  -7   0  850.61   46.10
  -2   7   0  965.30   49.40
  -2   7   0  961.80   47.80
  -2   7   0  929.01   51.39
  -2   7   0  770.42   44.90
   1  -7   0  124.89    7.60
   1  -7   0  127.69    8.80
   1  -7   0  126.79    9.10
  -1   7   0  133.49    9.90
  -1   7   0  140.09   12.10
  -1   7   0  132.69    8.50
  -1   7   0  159.58   11.30
   0  -7   0 1671.83   82.29
   0  -7   0 1601.94   80.99
   0  -7   0 1631.04   82.19
   0   7   0 1671.73   88.09
   0   7   0 1704.43   85.79
   0   7   0 1707.03   84.79
   0   7   0 1690.63   86.49
  -1  -7   0   80.59    5.50
  -1  -7   0   84.19    6.20
  -1  -7   0   87.09    6.70
  -1  -7   0   76.79    6.00
  -1  -7   0   85.19    5.50
   1   7   0   82.49    6.50
   1   7   0   90.39    7.20
   1   7   0   91.69    9.00
   1   7   0   82.09    5.50
   1   7   0   78.69    5.50
  -2  -7   0 1236.88   71.99
  -2  -7   0 1491.25   72.19
  -2  -7   0 1467.05   72.39
  -2  -7   0 1551.74   73.29
   2   7   0 1568.34   77.39
   2   7   0 1522.45   76.29
   2   7   0 1527.95   77.39
   2   7   0 1597.24   79.79
   2   7   0 1447.06   76.29
   2   7   0 1510.85   76.29
   2   7   0 1473.45   75.79
  -3  -7   0  951.90   48.70
  -3  -7   0  928.91   48.50
   3   7   0  864.81   48.00
   3   7   0  919.71   47.50
   3   7   0  904.71   48.70
   3   7   0  948.91   47.10
   3   7   0  938.01   50.89
   3   7   0  973.70   48.10
  -4  -7   0  607.24   31.60
  -4  -7   0  533.65   31.40
  -4  -7   0  591.64   31.70
   4   7   0  628.54   33.80
   4   7   0  564.74   32.20
   4   7   0  623.54   36.20
   4   7   0  603.74   32.40
   4   7   0  596.84   33.00
   4   7   0  599.94   31.70
  -5  -7   0  594.34   32.50
  -5  -7   0  621.64   33.40
  -5  -7   0  567.44   32.60
   5   7   0  547.25   30.80
   5   7   0  608.44   31.80
   5   7   0  576.44   31.00
   5   7   0  560.34   32.00
   5   7   0  568.34   32.60
  -6  -7   0  140.89   11.80
  -6  -7   0  160.28   11.10
  -6  -7   0  155.38   11.70
   6   7   0  139.69   11.80
   6   7   0  163.78   11.90
   6   7   0  147.19   11.90
   6   7   0  163.48   12.50
   6   7   0  140.19    9.90
   6   7   0  161.08   11.20
  -7  -7   0  593.04   34.60
  -7  -7   0  580.94   32.30
   7   7   0  586.04   34.40
   7   7   0  582.84   34.30
   7   7   0  614.54   34.00
   7   7   0  604.44   33.60
   7   7   0  566.44   34.20
   7   7   0  556.14   31.00
  -8  -7   0   86.59   10.00
  -8  -7   0   83.99    8.50
   8   7   0  111.99   10.30
   8   7   0   97.29   10.60
   8   7   0   78.99    9.60
   8   7   0   67.79    8.90
  -9  -7   0  756.72   45.10
   9   7   0  652.33   39.80
   9   7   0  719.93   41.30
   9   7   0  660.73   40.00
 -10  -7   0   21.40    9.50
  10   7   0   25.50    8.90
  10   7   0    9.40   11.30
 -11  -7   0  242.28   21.20
  11   7   0  241.48   20.10
  11   7   0  210.18   19.40
 -12  -7   0   11.60   21.30
  12   7   0   -0.70   27.30
  12   7   0   15.40   18.70
  10  -8   0   99.69   31.00
 -10   8   0   91.39   49.50
   9  -8   0   72.99   29.70
   9  -8   0   95.09   23.00
  -9   8   0  114.09   23.50
   8  -8   0  132.19   22.90
   8  -8   0  136.59   19.30
  -8   8   0  171.88   20.40
   7  -8   0  247.68   18.20
   7  -8   0  267.07   22.10
  -7   8   0  280.07   24.40
   6  -8   0  175.28   16.40
   6  -8   0  175.58   13.20
  -6   8   0  198.58   18.70
   5  -8   0  458.15   26.70
   5  -8   0  503.55   28.00
   5  -8   0  496.45   31.50
  -5   8   0  515.65   29.30
  -5   8   0  497.45   33.30
   4  -8   0   -0.30    3.60
   4  -8   0    2.40    3.80
   4  -8   0   -2.90    4.20
  -4   8   0   -4.80    4.10
  -4   8   0    0.80    4.60
   3  -8   0  675.63   38.20
   3  -8   0  708.53   37.60
   3  -8   0  764.52   41.20
  -3   8   0  788.92   44.70
  -3   8   0  808.92   48.00
  -3   8   0  751.62   42.40
   2  -8   0   63.09    5.10
   2  -8   0   67.79    6.20
   2  -8   0   63.99    6.90
  -2   8   0   67.79    7.00
  -2   8   0   72.79    9.40
  -2   8   0   55.79    4.40
  -2   8   0   74.69    8.20
   1  -8   0  408.76   22.00
   1  -8   0  393.66   22.30
   1  -8   0  374.36   20.40
   1  -8   0  363.56   22.10
  -1   8   0  397.86   21.30
  -1   8   0  375.56   25.50
  -1   8   0  427.06   24.40
  -1   8   0  374.46   23.00
   0  -8   0  244.48   14.90
   0  -8   0  284.67   15.60
   0  -8   0  227.58   13.60
   0   8   0  274.97   16.00
   0   8   0  283.67   18.00
   0   8   0  282.77   17.30
   0   8   0  267.07   19.30
  -1  -8   0  381.76   21.20
  -1  -8   0  323.57   19.90
  -1  -8   0  378.16   20.60
  -1  -8   0  387.46   19.60
   1   8   0  415.86   22.20
   1   8   0  332.97   20.50
   1   8   0  402.86   25.10
   1   8   0  414.76   20.80
   1   8   0  399.66   22.80
  -2  -8   0 1364.06   67.19
  -2  -8   0 1329.87   67.89
  -2  -8   0 1425.46   66.89
  -2  -8   0 1167.68   66.89
   2   8   0 1425.76   68.79
   2   8   0 1219.58   68.69
   2   8   0 1305.27   69.89
   2   8   0 1392.06   69.99
   2   8   0 1477.95   73.39
  -3  -8   0   67.59    6.70
  -3  -8   0   63.19    5.80
  -3  -8   0   72.89    6.00
   3   8   0   67.79    6.00
   3   8   0   59.99    5.70
   3   8   0   74.49    6.50
   3   8   0   66.69    8.00
   3   8   0   64.39    5.60
   3   8   0   71.89    7.00
  -4  -8   0 1301.27   68.19
  -4  -8   0 1309.17   68.59
  -4  -8   0 1363.26   68.09
   4   8   0 1334.27   70.59
   4   8   0 1502.95   75.09
   4   8   0 1338.77   70.59
   4   8   0 1311.47   69.19
   4   8   0 1339.37   70.39
   4   8   0 1379.06   71.59
   4   8   0 1413.06   70.19
  -5  -8   0  246.98   16.40
  -5  -8   0  254.67   16.10
  -5  -8   0  244.98   16.00
   5   8   0  275.47   17.30
   5   8   0  264.77   16.50
   5   8   0  244.18   15.90
   5   8   0  237.98   15.50
   5   8   0  260.77   17.60
   5   8   0  281.77   17.40
   5   8   0  276.37   20.90
  -6  -8   0  217.78   15.50
  -6  -8   0  213.08   14.50
  -6  -8   0  210.88   14.80
   6   8   0  167.28   14.10
   6   8   0  193.78   14.30
   6   8   0  196.48   12.70
   6   8   0  191.98   14.30
   6   8   0  195.18   13.10
   6   8   0  197.78   13.70
  -7  -8   0  122.99   11.30
  -7  -8   0  114.29    9.50
   7   8   0  120.99   10.50
   7   8   0  126.49   11.30
   7   8   0  113.29    8.70
   7   8   0  124.29   10.70
   7   8   0  114.79   11.30
  -8  -8   0   24.20    7.10
  -8  -8   0   16.80    6.20
   8   8   0   31.80    6.50
   8   8   0   16.60    5.40
   8   8   0   51.29    7.50
   8   8   0   14.50    5.70
  -9  -8   0   40.90    8.70
   9   8   0   43.50    8.10
   9   8   0   62.59   15.20
   9   8   0   40.00    8.40
 -10  -8   0   23.40   12.10
  10   8   0   -1.70   10.20
  10   8   0    6.20    8.80
 -11  -8   0   62.69   17.80
  11   8   0  110.49   14.60
  11   8   0   82.19   17.80
 -12  -8   0    7.70   20.10
  12   8   0    2.10   26.40
  12   8   0  -21.60   23.90
   9  -9   0   -2.10   28.60
  -9   9   0   22.70   22.90
   8  -9   0   86.89   14.10
  -8   9   0  149.79   22.90
   7  -9   0  160.18   16.80
   7  -9   0  128.69   14.90
  -7   9   0  153.08   18.20
   6  -9   0   51.09    9.60
   6  -9   0   77.19    8.10
  -6   9   0   84.79   12.60
   5  -9   0  208.98   14.10
   5  -9   0  209.38   17.60
   5  -9   0  199.58   14.80
  -5   9   0  225.98   19.40
  -5   9   0  219.58   15.60
   4  -9   0   37.30    5.40
   4  -9   0   47.90    7.90
   4  -9   0   36.40    5.00
  -4   9   0   56.89    8.70
  -4   9   0   39.00    7.10
   3  -9   0  823.52   44.10
   3  -9   0  812.42   46.20
   3  -9   0  820.72   42.90
  -3   9   0  834.02   46.60
  -3   9   0  898.81   52.49
  -3   9   0  843.72   49.50
   2  -9   0   37.80    5.00
   2  -9   0   30.60    3.60
   2  -9   0   32.30    4.50
   2  -9   0   26.70    5.00
   2  -9   0   34.90    5.90
  -2   9   0   20.80    6.80
  -2   9   0   37.10    6.60
  -2   9   0   40.20    5.60
   1  -9   0 1483.45   75.99
   1  -9   0 1455.35   76.29
   1  -9   0 1512.55   76.59
   1  -9   0 1484.95   74.29
  -1   9   0 1469.15   76.99
  -1   9   0 1597.44   82.99
  -1   9   0 1490.55   79.19
  -1   9   0 1576.94   80.89
   0  -9   0  351.86   20.10
   0  -9   0  312.27   19.00
   0  -9   0  313.67   19.20
   0   9   0  388.36   22.00
   0   9   0  369.36   22.70
   0   9   0  347.37   24.40
   0   9   0  335.17   20.20
  -1  -9   0  662.93   33.40
  -1  -9   0  653.93   35.40
  -1  -9   0  638.84   34.80
   1   9   0  723.13   38.60
   1   9   0  716.33   35.90
   1   9   0  701.23   41.30
   1   9   0  667.53   37.50
  -2  -9   0  131.79    8.80
  -2  -9   0  133.79    9.30
  -2  -9   0  131.99   10.00
   2   9   0  148.09   10.70
   2   9   0  117.09    8.80
   2   9   0  140.29    8.90
   2   9   0  136.89   12.70
   2   9   0  138.19   10.20
  -3  -9   0  184.08   11.90
  -3  -9   0  179.98   12.70
  -3  -9   0  184.88   12.90
  -3  -9   0  169.28   11.50
   3   9   0  145.99   12.60
   3   9   0  183.88   11.10
   3   9   0  168.58   12.30
   3   9   0  196.28   15.50
   3   9   0  179.38   11.50
   3   9   0  181.58   12.80
  -4  -9   0  503.15   28.70
  -4  -9   0  472.85   27.70
  -4  -9   0  521.45   28.30
   4   9   0  541.05   28.20
   4   9   0  549.25   29.80
   4   9   0  523.85   29.00
   4   9   0  506.85   30.50
   4   9   0  532.85   33.60
   4   9   0  522.25   29.70
  -5  -9   0   11.30    5.70
  -5  -9   0   24.00    4.10
  -5  -9   0   20.20    4.30
   5   9   0    9.30    6.00
   5   9   0   19.40    4.90
   5   9   0   23.70    4.50
   5   9   0   12.10    4.20
   5   9   0   12.50    3.10
   5   9   0   15.50    3.60
  -6  -9   0  846.82   46.30
  -6  -9   0  853.31   45.60
  -6  -9   0  806.62   45.30
   6   9   0  860.21   48.50
   6   9   0  858.51   47.00
   6   9   0  855.61   46.00
   6   9   0  876.41   47.90
   6   9   0  852.81   46.30
   6   9   0  915.21   53.19
  -7  -9   0  156.08   12.00
  -7  -9   0  155.58   13.20
   7   9   0  181.28   13.60
   7   9   0  188.08   14.50
   7   9   0  154.38   14.10
   7   9   0  174.08   12.20
   7   9   0  174.58   13.00
  -8  -9   0  471.05   27.70
  -8  -9   0  463.85   30.00
   8   9   0  493.05   29.20
   8   9   0  423.36   25.90
   8   9   0  473.75   28.20
   8   9   0  445.16   29.40
   8   9   0  492.85   30.30
  -9  -9   0  154.68   14.70
   9   9   0  172.98   15.40
   9   9   0  150.98   14.20
 -10  -9   0   57.79   12.80
  10   9   0   48.70    9.60
 -11  -9   0   46.90   21.50
  11   9   0   13.50   19.80
  11   9   0   72.79   21.30
 -12  -9   0   18.00   24.40
  12   9   0   19.90   23.90
   9 -10   0   10.80   34.50
  -9  10   0   10.50   34.00
   8 -10   0  184.98   27.60
  -8  10   0  194.88   28.20
   7 -10   0   20.10   20.20
  -7  10   0   12.20   20.30
   6 -10   0  176.08   16.30
   6 -10   0  175.08   17.70
  -6  10   0  175.08   18.30
   5 -10   0   20.90    8.30
   5 -10   0   28.70    8.80
  -5  10   0   47.10    9.60
   4 -10   0  202.58   16.90
   4 -10   0  192.78   13.80
   4 -10   0  191.88   13.00
  -4  10   0  195.88   18.00
  -4  10   0  212.88   15.50
   3 -10   0   66.19    8.30
   3 -10   0   55.69    5.90
   3 -10   0   50.39    8.00
   3 -10   0   61.09    6.70
   3 -10   0   59.79    6.70
  -3  10   0   62.79    9.40
  -3  10   0   66.39   11.40
  -3  10   0   53.09    7.20
   2 -10   0  250.77   14.90
   2 -10   0  231.88   16.20
   2 -10   0  257.67   16.90
   2 -10   0  271.57   17.70
   2 -10   0  274.97   18.50
  -2  10   0  283.47   23.00
  -2  10   0  269.87   20.30
  -2  10   0  295.17   19.10
   1 -10   0  298.77   16.50
   1 -10   0  306.37   19.00
   1 -10   0  281.77   18.80
   1 -10   0  290.47   18.60
   1 -10   0  307.97   18.60
  -1  10   0  332.07   21.90
  -1  10   0  292.37   20.20
  -1  10   0  349.87   24.30
  -1  10   0  307.57   18.20
   0 -10   0    7.00    3.30
   0 -10   0   -3.40    2.80
   0 -10   0    5.50    3.70
   0  10   0    0.60    2.80
   0  10   0   -9.20    3.70
   0  10   0    2.60    4.10
   0  10   0   13.00    5.80
  -1 -10   0  395.06   23.50
  -1 -10   0  389.26   24.00
  -1 -10   0  423.46   21.20
  -1 -10   0  383.76   22.80
   1  10   0  335.17   22.90
   1  10   0  410.76   20.30
   1  10   0  415.46   23.60
   1  10   0  378.06   22.30
   1  10   0  360.26   25.80
  -2 -10   0  107.69    7.50
  -2 -10   0   95.69    7.90
  -2 -10   0  105.29    9.30
  -2 -10   0   99.89    8.80
   2  10   0  114.79    7.60
   2  10   0  105.39    9.00
   2  10   0   95.29    8.60
   2  10   0   94.09    7.70
   2  10   0  107.59   11.80
  -3 -10   0  312.97   19.30
  -3 -10   0  307.27   18.20
  -3 -10   0  285.87   17.70
  -3 -10   0  311.17   19.50
   3  10   0  306.67   18.60
   3  10   0  320.57   20.10
   3  10   0  322.67   23.20
   3  10   0  319.57   19.90
  -4 -10   0  235.68   15.20
  -4 -10   0  236.08   14.90
  -4 -10   0  221.78   15.80
   4  10   0  236.68   14.60
   4  10   0  213.28   15.90
   4  10   0  248.48   15.90
   4  10   0  221.08   18.60
   4  10   0  232.28   15.10
  -5 -10   0  173.38   12.70
  -5 -10   0  190.18   13.30
  -5 -10   0  152.78   11.90
   5  10   0  173.28   12.30
   5  10   0  174.08   12.80
   5  10   0  181.48   12.90
   5  10   0  160.68   10.80
   5  10   0  174.08   16.40
   5  10   0  172.68   13.80
  -6 -10   0  475.65   28.20
  -6 -10   0  456.85   27.80
  -6 -10   0  457.65   27.20
   6  10   0  449.06   26.20
   6  10   0  479.35   29.50
   6  10   0  444.96   27.30
   6  10   0  475.35   27.80
   6  10   0  464.95   28.40
   6  10   0  532.15   34.00
  -7 -10   0    4.80    5.90
  -7 -10   0    6.60    4.80
  -7 -10   0    1.60    6.00
   7  10   0   12.40    4.80
   7  10   0   16.20    6.90
   7  10   0   16.90    8.00
   7  10   0   11.40    6.20
  -8 -10   0  309.27   21.00
  -8 -10   0  339.87   23.10
   8  10   0  318.97   22.20
   8  10   0  316.77   21.30
   8  10   0  287.87   18.80
   8  10   0  321.27   27.70
   8  10   0  291.37   22.00
  -9 -10   0   28.70    9.30
   9  10   0  -12.50    7.00
   9  10   0   31.30   10.00
 -10 -10   0  113.39   13.70
  10  10   0  129.59   16.70
  10  10   0  158.58   15.50
 -11 -10   0    0.30   13.60
  11  10   0    1.90   14.90
  11  10   0    7.60   11.70
 -12 -10   0    7.60   29.50
  12  10   0    0.60   37.70
  12  10   0   18.10   45.50
   8 -11   0   59.19   31.50
  -8  11   0   70.09   35.40
   7 -11   0   31.40   15.00
  -7  11   0   42.20   18.50
   6 -11   0  254.27   22.80
  -6  11   0  199.98   20.70
   5 -11   0    4.50   11.30
  -5  11   0    8.50    8.60
   4 -11   0  237.08   16.80
   4 -11   0  264.67   19.70
   4 -11   0  242.28   17.10
   4 -11   0  250.67   20.00
  -4  11   0  306.97   20.70
  -4  11   0  274.27   23.30
   3 -11   0   64.89    8.20
   3 -11   0   78.39    9.80
   3 -11   0   73.19    7.80
   3 -11   0   64.39    7.30
   3 -11   0   75.89    8.90
  -3  11   0   57.59   10.20
  -3  11   0   89.49    9.30
  -3  11   0   77.39   13.10
   2 -11   0  206.28   15.60
   2 -11   0  210.98   12.80
   2 -11   0  204.58   14.70
   2 -11   0  227.88   16.50
   2 -11   0  213.38   15.30
  -2  11   0  236.28   19.20
  -2  11   0  254.17   22.10
  -2  11   0  224.58   17.00
   1 -11   0  504.85   28.80
   1 -11   0  445.26   28.50
   1 -11   0  489.15   28.10
   1 -11   0  493.45   28.40
   1 -11   0  481.25   25.60
  -1  11   0  519.95   30.80
  -1  11   0  532.75   34.80
  -1  11   0  531.25   32.50
  -1  11   0  487.65   28.00
   0 -11   0  112.39    9.00
   0 -11   0   99.59    8.90
   0 -11   0  104.79    9.70
   0 -11   0  101.89    7.20
   0  11   0  110.69   10.40
   0  11   0  114.89   11.20
   0  11   0  114.39    9.00
   0  11   0  117.39   13.30
  -1 -11   0  493.15   29.50
  -1 -11   0  549.65   30.60
  -1 -11   0  512.55   29.10
   1  11   0  533.25   31.00
   1  11   0  540.95   32.30
   1  11   0  571.94   28.60
   1  11   0  562.14   35.70
  -2 -11   0  203.88   13.60
  -2 -11   0  205.38   12.50
  -2 -11   0  208.98   15.10
  -2 -11   0  213.38   14.60
   2  11   0  215.08   15.00
   2  11   0  224.78   15.90
   2  11   0  213.38   18.40
   2  11   0  225.78   13.30
  -3 -11   0  541.85   32.40
  -3 -11   0  579.04   30.70
  -3 -11   0  524.15   31.90
  -3 -11   0  586.04   31.10
   3  11   0  608.74   31.90
   3  11   0  551.64   33.30
   3  11   0  628.24   38.10
   3  11   0  546.05   33.40
  -4 -11   0   40.70    5.40
  -4 -11   0   44.10    5.60
  -4 -11   0   50.09    6.70
   4  11   0   51.39    9.10
   4  11   0   51.99    7.00
   4  11   0   63.79    6.10
   4  11   0   55.49    6.30
   4  11   0   59.09    7.00
  -5 -11   0  256.47   17.30
  -5 -11   0  252.37   16.70
  -5 -11   0  275.37   18.30
   5  11   0  282.77   18.10
   5  11   0  258.57   17.20
   5  11   0  257.67   18.00
   5  11   0  280.87   19.20
   5  11   0  284.47   22.90
  -6 -11   0   55.49    6.70
  -6 -11   0   47.50    8.70
   6  11   0   63.49    8.50
   6  11   0   70.99    8.60
   6  11   0   57.29    7.20
   6  11   0   80.19   12.20
   6  11   0   76.69    8.00
  -7 -11   0   95.19   10.00
  -7 -11   0   85.09    9.90
  -7 -11   0   88.39    9.50
   7  11   0   96.79   13.80
   7  11   0   74.69   10.10
   7  11   0   82.79    9.80
   7  11   0   81.79    8.30
   7  11   0   96.09    9.80
  -8 -11   0  151.28   13.40
  -8 -11   0  174.78   14.90
   8  11   0  133.59   14.10
   8  11   0  150.08   14.00
   8  11   0  153.88   13.50
   8  11   0  173.28   19.50
   8  11   0  131.69   11.20
  -9 -11   0   30.50   18.20
   9  11   0   36.00    8.20
   9  11   0   27.60   21.90
 -10 -11   0  189.08   18.30
  10  11   0  221.68   21.00
  10  11   0  228.98   26.20
  10  11   0  210.98   19.30
 -11 -11   0   37.60   22.40
  11  11   0   -0.30   17.50
  11  11   0   23.80   35.70
  11  11   0  -13.20   25.20
 -12 -11   0   29.30   29.60
  12  11   0   70.09   56.59
  12  11   0   57.09   30.70
  12  11   0   35.00   23.70
   8 -12   0   42.60   43.20
  -8  12   0   21.80   29.70
   7 -12   0  119.39   17.00
  -7  12   0   79.59   27.10
   6 -12   0   69.69   19.50
   6 -12   0   46.50   22.30
   5 -12   0    6.00   12.90
   5 -12   0   20.50   15.30
   5 -12   0    3.40    5.50
  -5  12   0   18.00   12.90
   4 -12   0  123.49   11.20
   4 -12   0  129.49   15.00
   4 -12   0  147.69   14.70
   4 -12   0  112.59   12.10
  -4  12   0  145.59   13.10
  -4  12   0  127.19   15.20
   3 -12   0   17.40    7.20
   3 -12   0   16.80    4.70
   3 -12   0   20.60    7.60
   3 -12   0   30.70   11.80
  -3  12   0   20.00    6.20
  -3  12   0   23.30    8.80
  -3  12   0   -1.10   11.60
   2 -12   0  272.47   18.70
   2 -12   0  255.27   17.50
   2 -12   0  255.77   19.30
   2 -12   0  278.97   18.50
  -2  12   0  300.57   25.70
  -2  12   0  274.57   19.90
  -2  12   0  293.37   22.30
   1 -12   0   23.20    4.90
   1 -12   0   20.10    5.50
   1 -12   0   18.60    4.70
   1 -12   0   25.00    5.30
   1 -12   0   30.70    5.30
  -1  12   0   37.90    6.90
  -1  12   0   30.80   11.20
  -1  12   0   27.90    7.50
   0 -12   0   95.59    8.00
   0 -12   0   80.99    8.60
   0 -12   0  102.59    8.90
   0 -12   0   95.29    9.40
   0 -12   0   96.59    8.80
   0  12   0   97.59   10.10
   0  12   0  119.09   15.00
   0  12   0  111.59    9.00
  -1 -12   0   67.19    7.50
  -1 -12   0   69.59    7.20
  -1 -12   0   77.69    8.40
   1  12   0   63.09    8.10
   1  12   0   65.99    7.20
   1  12   0   76.29   10.80
  -2 -12   0   15.50    4.50
  -2 -12   0   12.70    4.60
  -2 -12   0   28.70    5.60
   2  12   0   20.20    3.90
   2  12   0   18.80    4.40
   2  12   0   16.00    5.00
   2  12   0   20.10    7.40
  -3 -12   0  417.26   27.00
  -3 -12   0  444.56   25.20
  -3 -12   0  473.15   28.00
  -3 -12   0  462.45   26.00
   3  12   0  449.06   28.30
   3  12   0  508.75   26.40
   3  12   0  477.45   32.70
   3  12   0  431.66   28.20
  -4 -12   0    0.20    4.40
  -4 -12   0   -7.60    5.40
  -4 -12   0   -1.40    4.30
   4  12   0    2.40    3.50
   4  12   0   -1.00   11.60
   4  12   0    4.50    4.10
   4  12   0    1.60    3.90
  -5 -12   0  258.17   18.70
  -5 -12   0  272.37   18.10
  -5 -12   0  269.57   17.30
   5  12   0  271.67   18.10
   5  12   0  308.77   20.80
   5  12   0  299.07   24.70
   5  12   0  292.07   19.00
   5  12   0  289.07   19.60
  -6 -12   0   -3.60    5.00
  -6 -12   0   10.50    7.70
  -6 -12   0   11.40    6.80
   6  12   0  -10.80   10.10
   6  12   0   -6.00    4.70
   6  12   0    0.60    6.60
   6  12   0    5.90    6.10
   6  12   0   -2.40    6.40
  -7 -12   0  179.78   14.80
  -7 -12   0  198.08   15.40
  -7 -12   0  156.68   13.40
   7  12   0  158.88   13.50
   7  12   0  181.38   14.90
   7  12   0  198.98   20.20
   7  12   0  178.38   16.10
   7  12   0  178.98   14.20
  -8 -12   0   10.60   12.30
  -8 -12   0   -3.20    8.70
   8  12   0   -0.50   10.00
   8  12   0   18.20    9.40
   8  12   0   -5.80    9.90
   8  12   0    5.70   10.80
   8  12   0   -5.50   12.60
  -9 -12   0  154.08   20.60
  -9 -12   0  173.08   18.20
   9  12   0  210.98   23.20
   9  12   0  167.48   15.80
   9  12   0  149.88   15.40
 -10 -12   0  137.79   16.80
  10  12   0  174.78   17.10
  10  12   0  200.98   22.40
  10  12   0  178.28   28.80
 -11 -12   0   14.20   27.30
  11  12   0  -15.70   30.00
  11  12   0   25.30   22.80
  11  12   0    6.30   31.00
   7 -13   0   81.79   35.50
   7 -13   0   94.79   35.20
  -7  13   0  122.59   48.70
   6 -13   0   13.10   20.30
   6 -13   0    9.90   26.80
  -6  13   0   22.70   20.90
   5 -13   0  132.29   12.40
   5 -13   0  140.19   27.70
   5 -13   0  116.09   21.40
  -5  13   0  154.98   20.10
   4 -13   0  321.57   24.00
   4 -13   0  276.57   22.60
   4 -13   0  296.17   20.30
   4 -13   0  256.87   19.50
  -4  13   0  310.47   25.40
  -4  13   0  296.97   22.10
   3 -13   0   32.10    8.90
   3 -13   0   19.60    8.20
   3 -13   0    6.40   12.20
   3 -13   0   19.80    6.40
  -3  13   0   27.00    9.30
  -3  13   0   28.20   12.80
  -3  13   0   36.10   10.20
   2 -13   0  479.85   29.60
   2 -13   0  501.85   29.70
   2 -13   0  453.25   28.30
   2 -13   0  449.56   30.40
  -2  13   0  518.35   39.80
  -2  13   0  563.84   36.40
  -2  13   0  553.64   33.80
   1 -13   0    3.50    9.00
   1 -13   0   20.90   10.30
   1 -13   0   21.40    8.50
  -1  13   0   24.90    6.60
  -1  13   0   -6.10   11.70
  -1  13   0   12.50    8.20
   0 -13   0  258.37   17.40
   0 -13   0  257.77   17.70
   0 -13   0  265.07   18.30
   0 -13   0  236.48   17.70
   0  13   0  304.27   25.50
   0  13   0  266.07   17.90
   0  13   0  295.57   20.70
  -1 -13   0   16.80    8.30
  -1 -13   0   15.50    5.20
  -1 -13   0   26.40    6.10
  -1 -13   0   29.10    5.90
   1  13   0   33.80    6.30
   1  13   0   48.20    9.60
  -2 -13   0  590.74   33.30
  -2 -13   0  525.65   30.70
  -2 -13   0  522.25   31.80
   2  13   0  497.25   36.50
   2  13   0  566.44   32.60
   2  13   0  576.94   29.70
   2  13   0  567.14   33.50
  -3 -13   0   16.80    6.20
  -3 -13   0    9.90    4.50
  -3 -13   0    5.00    5.10
   3  13   0    6.10    6.80
   3  13   0   25.90    5.90
   3  13   0   15.00    7.60
   3  13   0   24.20    4.10
  -4 -13   0  363.26   24.00
  -4 -13   0  355.86   21.60
   4  13   0  397.76   25.10
   4  13   0  336.77   24.00
   4  13   0  404.16   29.90
   4  13   0  385.46   22.80
  -5 -13   0  179.08   14.70
  -5 -13   0  167.38   12.60
  -5 -13   0  174.48   13.20
   5  13   0  187.18   15.10
   5  13   0  193.28   13.60
   5  13   0  172.08   15.30
   5  13   0  202.08   14.20
   5  13   0  195.28   19.90
  -6 -13   0   18.00    8.20
  -6 -13   0   27.00    7.00
  -6 -13   0   34.40    9.90
   6  13   0   40.80   10.80
   6  13   0   26.10    6.80
   6  13   0    6.00    5.60
   6  13   0   18.30    7.20
   6  13   0   28.40    8.20
  -7 -13   0  149.19   13.40
  -7 -13   0  168.08   15.90
  -7 -13   0  165.88   14.40
   7  13   0  141.39   13.70
   7  13   0  187.88   20.90
   7  13   0  187.58   16.10
   7  13   0  174.98   14.00
   7  13   0  146.29   13.40
  -8 -13   0   -3.60   14.20
  -8 -13   0  -16.10   12.80
   8  13   0   -5.70   14.30
   8  13   0    0.90   11.20
   8  13   0   11.20    7.70
   8  13   0    1.60   25.90
   8  13   0   -9.30   14.50
  -9 -13   0  132.49   23.60
  -9 -13   0  163.48   17.00
   9  13   0  188.98   26.00
   9  13   0  139.39   15.10
   9  13   0  163.98   19.20
 -10 -13   0    4.40   21.10
  10  13   0   17.70   13.50
  10  13   0   59.69   33.50
  10  13   0   29.40   34.20
 -11 -13   0   48.70   28.00
  11  13   0   82.79   37.00
  11  13   0   36.30   20.80
  11  13   0   35.30   29.10
   6 -14   0   -3.70   32.70
   6 -14   0    8.20   33.80
  -6  14   0  -15.00   36.10
   5 -14   0  131.99   32.00
   5 -14   0  180.38   24.70
  -5  14   0  198.68   33.20
   4 -14   0    8.70    6.50
   4 -14   0   22.70   17.80
   4 -14   0   -9.00   18.20
  -4  14   0  -13.30   16.30
  -4  14   0   33.50   19.50
   3 -14   0  272.97   19.70
   3 -14   0  287.97   19.30
   3 -14   0  263.77   21.10
   3 -14   0  218.58   22.50
  -3  14   0  316.97   25.60
  -3  14   0  280.97   21.90
  -3  14   0  281.97   27.80
   2 -14   0  162.78   19.60
   2 -14   0  176.38   15.60
   2 -14   0  209.98   15.50
   2 -14   0  222.18   16.40
  -2  14   0  197.88   18.90
  -2  14   0  196.08   22.20
  -2  14   0  208.28   17.10
   1 -14   0   44.60    7.10
   1 -14   0   29.90   11.60
   1 -14   0   36.00   10.90
   1 -14   0   57.19    8.10
  -1  14   0   36.10    8.80
  -1  14   0   53.59   14.00
   0 -14   0  257.67   18.00
   0 -14   0  258.47   19.30
   0 -14   0  263.07   18.40
   0  14   0  277.37   20.30
   0  14   0  268.57   24.30
  -1 -14   0    8.10    4.70
  -1 -14   0    0.80    9.90
  -1 -14   0    9.50    4.90
   1  14   0   17.10   12.10
   1  14   0    9.30    5.60
   1  14   0    2.20    4.90
  -2 -14   0  135.09   11.30
  -2 -14   0  132.39   12.60
  -2 -14   0  144.59   12.40
   2  14   0  175.48   14.50
   2  14   0  162.18   10.10
   2  14   0  117.19   15.80
   2  14   0  156.48   12.80
  -3 -14   0   22.60    6.10
  -3 -14   0   32.00   10.50
  -3 -14   0   33.80    6.50
   3  14   0   25.20    6.30
   3  14   0   38.30    8.20
   3  14   0   19.60   13.20
   3  14   0   30.80    6.80
  -4 -14   0  250.57   17.20
  -4 -14   0  296.07   20.40
   4  14   0  294.87   20.30
   4  14   0  264.57   17.60
   4  14   0  257.87   19.50
   4  14   0  270.27   24.20
  -5 -14   0  213.58   17.50
   5  14   0  209.88   16.00
   5  14   0  184.18   15.60
   5  14   0  178.18   13.50
   5  14   0  151.28   19.10
  -6 -14   0  166.68   15.10
   6  14   0  189.78   15.10
   6  14   0  206.28   21.60
   6  14   0  171.68   14.40
   6  14   0  154.88   13.40
   6  14   0  181.18   16.10
  -7 -14   0  341.37   24.20
   7  14   0  408.46   32.80
   7  14   0  349.87   23.90
   7  14   0  317.57   22.80
   7  14   0  335.77   25.30
   7  14   0  338.17   22.90
  -8 -14   0   81.29   19.30
   8  14   0   74.79   17.80
   8  14   0   44.50   12.40
   8  14   0   58.09   10.00
   8  14   0   67.39   30.50
  -9 -14   0  233.38   19.70
  -9 -14   0  218.38   24.10
   9  14   0  229.28   32.50
   9  14   0  247.38   27.70
   9  14   0  196.38   18.50
 -10 -14   0    4.60   37.00
  10  14   0   -7.30   17.20
  10  14   0   -7.90   30.20
  10  14   0   27.90   40.30
 -11 -14   0   80.49   31.70
  11  14   0   64.49   41.10
  11  14   0   81.39   25.60
  11  14   0   91.49   64.39
   5 -15   0   55.79   27.60
   5 -15   0   76.79   27.50
  -5  15   0   68.89   22.60
   4 -15   0   16.50   30.70
   4 -15   0   12.10   11.70
   4 -15   0  -21.10   32.70
  -4  15   0   36.20   21.00
   3 -15   0  117.29   23.20
   3 -15   0  125.59   11.80
   3 -15   0  108.39   21.90
   3 -15   0   81.39   18.90
  -3  15   0  118.29   19.40
  -3  15   0  140.79   17.30
  -3  15   0  104.39   33.40
   2 -15   0  -10.30    5.50
   2 -15   0    3.80   15.60
   2 -15   0   -8.10   14.10
   2 -15   0   11.80   20.40
  -2  15   0   19.00   11.70
  -2  15   0   18.40   22.10
  -2  15   0   -8.80   14.00
   1 -15   0  198.38   16.10
   1 -15   0  193.58   15.40
   1 -15   0  157.58   14.50
  -1  15   0  203.68   17.10
  -1  15   0  148.69   18.90
   0 -15   0  157.48   15.10
   0 -15   0  151.28   14.20
   0 -15   0  164.28   14.00
   0  15   0  141.19   17.60
   0  15   0  138.19   13.90
  -1 -15   0  208.38   17.00
  -1 -15   0  197.48   15.90
   1  15   0  182.68   15.80
   1  15   0  179.78   26.90
  -2 -15   0  381.26   25.60
  -2 -15   0  397.36   26.70
   2  15   0  390.86   31.00
   2  15   0  384.36   26.80
   2  15   0  410.86   25.50
  -3 -15   0   85.89   10.10
  -3 -15   0   88.29   10.80
   3  15   0   85.09   11.40
   3  15   0   64.39   19.80
   3  15   0   80.99   10.30
   3  15   0   85.39    9.70
  -4 -15   0  132.29   13.20
   4  15   0  118.19   11.90
   4  15   0  114.29   22.40
   4  15   0  136.49   13.30
   4  15   0  157.48   13.80
  -5 -15   0   29.70    9.40
   5  15   0   36.30    8.70
   5  15   0   50.09    9.60
   5  15   0   16.80    8.10
   5  15   0   27.10   19.50
  -6 -15   0  177.38   16.50
   6  15   0  168.78   15.00
   6  15   0  179.48   14.40
   6  15   0  139.69   19.20
   6  15   0  175.58   16.10
  -7 -15   0   13.90    9.80
   7  15   0   19.40   20.80
   7  15   0   34.10   12.50
   7  15   0   28.60   11.10
   7  15   0   46.00   10.40
  -8 -15   0   73.19   16.70
   8  15   0   55.29   19.10
   8  15   0   59.29   36.80
   8  15   0   45.20   20.90
  -9 -15   0   69.09   23.00
   9  15   0   68.89   17.30
   9  15   0  116.09   29.00
  10  15   0   40.30   47.00
  10  15   0    8.60   23.20
   4 -16   0   16.70   39.30
  -4  16   0   44.00   36.00
   3 -16   0   81.69   42.50
   3 -16   0  149.19   14.10
   3 -16   0  140.69   25.10
  -3  16   0  154.28   33.80
  -3  16   0  206.28   33.70
  -3  16   0  221.98   29.00
   2 -16   0    1.90    9.40
   2 -16   0   -2.80   12.50
  -2  16   0    5.70   33.40
  -2  16   0    0.90   13.90
   1 -16   0  177.28   15.30
   1 -16   0  185.48   16.30
  -1  16   0  201.48   17.80
  -1  16   0  173.88   30.30
   0 -16   0   12.90   10.20
   0 -16   0   11.50    5.70
   0  16   0   29.40   14.10
   0  16   0   22.50   24.80
  -1 -16   0   88.69   12.90
  -1 -16   0  107.59   11.30
   1  16   0   79.59   22.30
   1  16   0   91.99   11.60
  -2 -16   0  178.08   16.20
  -2 -16   0  176.48   15.30
   2  16   0  144.89   14.10
   2  16   0  145.59   22.70
  -3 -16   0    7.70    5.80
   3  16   0   -7.40   22.40
   3  16   0    6.10    7.80
   3  16   0   24.20   11.50
  -4 -16   0  155.98   15.20
   4  16   0  156.58   15.30
   4  16   0  174.68   19.70
   4  16   0  125.89   26.40
   4  16   0  142.69   14.20
  -5 -16   0   28.50    7.90
   5  16   0   21.80    9.50
   5  16   0   38.70   11.50
   5  16   0   32.90   20.20
   5  16   0   40.30   11.00
  -6 -16   0  276.47   21.80
   6  16   0  291.47   20.00
   6  16   0  291.97   22.50
   6  16   0  185.18   35.80
   6  16   0  249.08   21.20
  -7 -16   0  -18.30   18.00
   7  16   0   -4.90   14.20
   7  16   0  -15.70   29.40
   7  16   0  -12.20   19.10
  -8 -16   0  234.48   28.50
   8  16   0  187.68   18.90
   8  16   0  211.58   23.30
   8  16   0  137.69   41.50
  -9 -16   0   60.29   31.60
   9  16   0   37.20   50.69
   9  16   0   61.89   23.40
  10  16   0    2.20   21.30
  10  16   0   -3.50   97.19
  -3  17   0    4.20   26.20
   2 -17   0   60.79   36.30
   2 -17   0   49.99   11.00
  -2  17   0   48.60   47.90
  -2  17   0   70.99   19.90
   1 -17   0   86.59   11.30
   1 -17   0   84.29   16.90
  -1  17   0  109.69   23.60
  -1  17   0   43.90   47.30
   0 -17   0   10.30    7.40
   0 -17   0   20.40   10.00
   0  17   0   30.00   16.10
   0  17   0    5.80   31.70
  -1 -17   0  172.18   16.10
  -1 -17   0  211.48   17.90
   1  17   0  239.58   20.50
  -2 -17   0  -11.10    6.00
  -2 -17   0   30.00   14.80
   2  17   0   17.90   27.90
  -3 -17   0  194.28   17.70
   3  17   0  125.59   29.90
   3  17   0  177.08   16.30
  -4 -17   0   42.00   13.10
   4  17   0   37.00   29.10
   4  17   0   50.99   14.60
  -5 -17   0   49.00   10.70
   5  17   0   33.50   28.10
   5  17   0   39.10   17.80
   5  17   0   49.10   13.10
  -6 -17   0   31.00   21.90
   6  17   0   45.50   11.90
   6  17   0   57.69   14.00
   6  17   0   14.60   34.80
  -7 -17   0   25.00   18.80
   7  17   0    5.70   43.40
   7  17   0   15.60   24.90
   7  17   0   11.20   22.00
  -8 -17   0  102.19   20.10
   8  17   0   18.30   54.29
   8  17   0   55.79   24.70
   8  17   0   35.30   24.90
  -9 -17   0   -6.60   31.70
   9  17   0  -11.90   25.70
   9  17   0  -15.00   83.39
   2 -18   0  110.49   25.10
  -2  18   0   40.70   61.49
   1 -18   0   39.60   14.80
   1 -18   0  107.29   26.70
  -1  18   0   57.39   24.80
  -1  18   0   28.90   50.99
   0 -18   0   77.99   19.50
   0 -18   0   72.79   11.00
   0  18   0   87.69   24.20
   0  18   0   23.00   66.49
  -1 -18   0   56.29   16.00
  -1 -18   0   71.79   10.90
   1  18   0   56.99   16.90
   1  18   0   36.60   44.50
  -2 -18   0   29.90    8.10
  -2 -18   0   33.10   15.20
   2  18   0   19.90   16.10
   2  18   0   28.10   46.20
  -3 -18   0  147.59   16.80
   3  18   0  132.99   16.30
   3  18   0   78.89   38.80
  -4 -18   0   -6.90   15.40
   4  18   0    8.30   10.50
   4  18   0  -18.90   40.40
  -5 -18   0  140.59   19.20
   5  18   0  116.59   20.50
   5  18   0   90.29   44.90
  -6 -18   0   31.00   20.90
   6  18   0   40.80   44.10
   6  18   0   42.20   28.60
   6  18   0   44.20   28.80
  -7 -18   0  156.48   30.70
   7  18   0   42.40   62.29
   7  18   0   76.59   25.40
   7  18   0  108.79   26.50
  -8 -18   0   50.59   38.60
   8  18   0   27.00   25.50
   8  18   0   16.90   62.39
   0 -19   0   40.70   25.90
   0 -19   0   66.19   13.10
   0  19   0   69.39   37.60
  -1 -19   0   -0.40   11.20
   1  19   0   28.50   17.50
   1  19   0  -10.80   64.09
  -2 -19   0   38.50   10.90
  -2 -19   0   24.10   16.10
   2  19   0   15.80   59.09
   2  19   0   46.50   21.60
  -3 -19   0   36.30   17.90
   3  19   0   46.70   24.60
   3  19   0  -19.70   54.69
  -4 -19   0   19.20   23.40
   4  19   0   33.20   19.90
   4  19   0   39.70   51.79
  -5 -19   0   22.10   15.20
   5  19   0   -0.40   54.09
   5  19   0   40.60   31.50
  -6 -19   0  -22.30   33.80
   6  19   0   -2.80   19.20
  -7 -19   0   64.59   31.70
   7  19   0   18.80   24.00
   7  19   0   51.09   45.10
  -3 -20   0   46.60   27.10
   3  20   0   -4.40   21.20
  -4 -20   0   78.39   34.50
   4  20   0   45.70   25.90
   4  20  -1  -17.20   22.30
  -4 -20   1   -5.40   39.40
   3  20  -1   19.80   21.90
  -3 -20   1   53.19   32.90
   7  19  -1  -20.00   39.80
   7  19  -1   15.40   60.59
  -7 -19   1   31.40   40.30
   6  19  -1   51.49   72.59
   6  19  -1   86.29   22.50
  -6 -19   1   70.19   24.30
   5  19  -1  -29.70   60.59
   5  19  -1   19.50   26.80
  -5 -19   1    8.20   17.90
   4  19  -1   18.40   43.10
   4  19  -1   38.70   16.10
  -4 -19   1   47.60   21.40
   3  19  -1  -17.50   46.50
   3  19  -1   -0.60   23.10
  -3 -19   1    8.90   11.30
   2  19  -1   19.60   55.79
   2  19  -1   31.20   19.20
  -2 -19   1   48.30   15.70
   1  19  -1   61.29   33.00
   1  19  -1   49.99   59.79
  -1 -19   1   67.39   19.80
  -1 -19   1   34.80   13.10
   0  19  -1   -3.00   77.39
   0 -19   1    7.70   28.70
   0 -19   1   13.10   12.70
   8  18  -1   56.29   35.90
   8  18  -1   24.30   88.49
  -8 -18   1   36.80   38.90
   7  18  -1   23.50   29.60
   7  18  -1   14.00   56.09
  -7 -18   1   17.70   26.40
   6  18  -1  146.09   27.70
   6  18  -1   98.69   26.70
   6  18  -1   63.39   49.20
  -6 -18   1  112.99   29.70
   5  18  -1   -6.70   14.10
   5  18  -1   54.99   40.60
  -5 -18   1   20.00   16.00
   4  18  -1   34.30   38.70
   4  18  -1   69.99   14.20
  -4 -18   1   79.99   17.20
   3  18  -1   -0.50   13.60
   3  18  -1   -5.10   40.90
  -3 -18   1    0.70   15.90
   2  18  -1   59.29   49.30
   2  18  -1   71.39   15.30
  -2 -18   1   70.19   18.60
   1  18  -1    6.10   47.10
   1  18  -1   11.10   15.40
  -1 -18   1   -0.90    9.10
  -1 -18   1   27.10   16.60
   0  18  -1   50.69   21.90
   0  18  -1   46.30   42.50
   0 -18   1   86.29   17.90
   0 -18   1   41.00    9.40
  -1  18  -1   76.59   69.99
   1 -18   1  203.48   24.50
   1 -18   1  159.98   15.70
  -2  18  -1   -2.20   73.79
   2 -18   1   27.30   30.40
   9  17  -1   96.09   67.69
   9  17  -1  119.09   28.80
  -9 -17   1  119.39   36.00
   8  17  -1   23.50   43.80
   8  17  -1  -10.80   31.70
  -8 -17   1   32.60   27.20
   7  17  -1  113.79   31.20
   7  17  -1   62.09   20.50
   7  17  -1  100.29   26.70
  -7 -17   1  117.39   20.40
   6  17  -1   14.00    8.80
   6  17  -1   30.90   13.90
   6  17  -1   22.60   34.50
  -6 -17   1   13.50   17.20
   5  17  -1   91.49   11.70
   5  17  -1   91.99   21.70
   5  17  -1   72.09   26.50
  -5 -17   1  107.39   13.60
   4  17  -1   98.69   24.80
   4  17  -1  122.19   13.70
  -4 -17   1  105.19   13.20
   3  17  -1   66.49   21.40
   3  17  -1   51.59    9.60
  -3 -17   1   52.19   11.60
   2  17  -1  214.18   18.50
   2  17  -1  197.58   31.30
  -2 -17   1  248.38   19.60
  -2 -17   1  257.57   20.70
   1  17  -1   -2.30   15.90
   1  17  -1    3.30   28.60
  -1 -17   1   -4.30    7.60
   0  17  -1  108.19   31.40
   0  17  -1  135.99   18.80
   0 -17   1   74.69    9.90
   0 -17   1   71.29   14.30
  -1  17  -1  -21.50   30.40
  -1  17  -1  -23.50   21.70
   1 -17   1    6.60   17.90
   1 -17   1   -4.70   10.90
  -2  17  -1  101.19   61.79
   2 -17   1  107.39   31.30
   2 -17   1   90.49   14.40
  -3  17  -1  102.19   28.20
  -3  17  -1    3.60   41.10
  10  16  -1   42.30   61.99
  10  16  -1   -7.90   26.30
   9  16  -1  157.18   28.10
   9  16  -1   97.39   48.40
  -9 -16   1  142.39   37.80
   8  16  -1   -2.60   17.50
   8  16  -1   21.20   35.70
  -8 -16   1   42.30   28.30
   7  16  -1   80.29   19.50
   7  16  -1   75.59   17.70
   7  16  -1  121.29   29.10
  -7 -16   1   52.29   16.60
   6  16  -1   -1.00   14.30
   6  16  -1    3.10   21.10
   6  16  -1    4.50   15.90
  -6 -16   1  -13.20   10.90
   5  16  -1  199.98   15.40
   5  16  -1  212.28   17.70
  -5 -16   1  190.38   17.40
   4  16  -1   31.80    8.20
   4  16  -1    7.90   14.20
   4  16  -1   32.60   18.40
  -4 -16   1   17.20    9.10
   3  16  -1  362.06   25.80
  -3 -16   1  351.76   25.20
   2  16  -1  321.87   29.60
   2  16  -1  365.06   25.10
  -2 -16   1  413.76   27.20
  -2 -16   1  418.16   28.50
   1  16  -1   -0.60    9.40
   1  16  -1   19.70   23.10
  -1 -16   1   13.50    5.60
  -1 -16   1    7.10    9.40
   0  16  -1  266.67   19.90
   0  16  -1  164.68   30.20
   0 -16   1  221.88   17.50
   0 -16   1  238.58   19.00
  -1  16  -1    6.10   19.50
  -1  16  -1  -18.60   21.60
   1 -16   1    9.20    9.50
   1 -16   1   11.40    7.10
  -2  16  -1  144.99   22.40
  -2  16  -1  125.79   38.40
  -2  16  -1  141.09   17.60
   2 -16   1  121.29   14.30
   2 -16   1   46.00   22.70
   2 -16   1  113.49   11.50
  -3  16  -1   -1.00   26.20
  -3  16  -1   28.80   44.60
   3 -16   1   19.40   24.20
   3 -16   1  -15.00   31.20
  -4  16  -1  141.99   40.00
   4 -16   1   72.89   28.70
  10  15  -1  109.79   19.30
  10  15  -1  147.09   57.29
   9  15  -1   35.90   22.00
   9  15  -1   47.30   43.20
  -9 -15   1   57.49   23.20
   8  15  -1  125.99   37.00
   8  15  -1   95.49   23.50
  -8 -15   1  115.39   17.30
   7  15  -1   67.29   13.50
   7  15  -1   92.99   15.50
   7  15  -1   87.69   29.50
  -7 -15   1  120.99   13.30
   6  15  -1   53.79    9.80
   6  15  -1   57.89   12.30
   6  15  -1   30.70   18.50
  -6 -15   1   55.69    9.80
   5  15  -1   75.99    8.60
   5  15  -1   64.79   19.00
   5  15  -1   78.09   10.00
  -5 -15   1   58.79    9.10
   4  15  -1   21.00   13.90
   4  15  -1    0.20    8.60
   4  15  -1    3.70    6.40
   4  15  -1    8.80   10.40
  -4 -15   1   -1.20    5.40
   3  15  -1   99.59   15.30
   3  15  -1  154.08   13.80
   3  15  -1  134.79   10.60
  -3 -15   1  151.28   14.30
   2  15  -1   74.79    9.90
   2  15  -1   50.79   14.10
  -2 -15   1   63.09    8.70
  -2 -15   1   54.39    8.90
   1  15  -1  133.99   13.60
   1  15  -1  118.29   16.50
  -1 -15   1  125.09   12.40
  -1 -15   1  102.79   10.70
   0  15  -1  114.69   20.80
   0  15  -1  130.79   13.50
   0 -15   1  132.29   12.20
   0 -15   1  134.79   13.30
  -1  15  -1   62.39   16.00
  -1  15  -1   46.80    9.00
   1 -15   1   37.40    7.70
   1 -15   1   29.90   13.80
   1 -15   1   44.90    7.20
  -2  15  -1  130.49   13.90
  -2  15  -1  122.09   15.90
  -2  15  -1  121.99   29.80
   2 -15   1  103.39   10.70
   2 -15   1   65.89   19.90
   2 -15   1  100.89   11.20
  -3  15  -1   26.30   35.00
  -3  15  -1   25.30   14.10
   3 -15   1   12.70    9.10
   3 -15   1   -3.30   17.60
   3 -15   1   34.10   26.10
  -4  15  -1  105.79   29.90
   4 -15   1   98.99   22.80
  -5  15  -1    3.40   34.20
   5 -15   1   32.80   37.20
  11  14  -1   -2.80   21.50
  11  14  -1   33.00   51.69
  11  14  -1   18.20   42.90
 -11 -14   1   18.60   33.20
  10  14  -1   44.60   53.79
  10  14  -1   78.49   32.10
  10  14  -1   75.89   19.20
 -10 -14   1   55.89   36.80
   9  14  -1   26.40   29.70
   9  14  -1   31.50   18.00
   9  14  -1   33.20   26.80
  -9 -14   1   31.70   24.80
   8  14  -1  105.39   14.40
   8  14  -1   84.09   22.00
   8  14  -1   83.29   11.30
  -8 -14   1   89.09   17.30
   7  14  -1  161.98   14.90
   7  14  -1  207.48   23.20
   7  14  -1  165.58   14.40
   7  14  -1  179.08   17.80
  -7 -14   1  171.28   15.80
   6  14  -1  125.49   13.40
   6  14  -1   83.69   11.70
   6  14  -1  105.69   10.90
   6  14  -1   97.19   15.80
   6  14  -1  112.49   11.00
  -6 -14   1  105.39   11.70
   5  14  -1  352.56   23.80
   5  14  -1  344.17   21.60
   5  14  -1  308.87   28.00
   5  14  -1  310.07   22.50
  -5 -14   1  344.37   24.00
   4  14  -1   98.69   11.10
   4  14  -1   93.39    8.80
   4  14  -1  127.09   16.00
   4  14  -1   93.89   10.70
  -4 -14   1  106.39   11.50
   3  14  -1  295.57   21.30
   3  14  -1  286.67   20.80
   3  14  -1  286.47   25.50
   3  14  -1  338.47   18.80
  -3 -14   1  307.67   21.70
   2  14  -1   -7.10   14.30
   2  14  -1    6.60    7.20
   2  14  -1   19.80    7.00
   2  14  -1   27.40    6.80
  -2 -14   1   16.70    5.40
  -2 -14   1    4.70    4.90
  -2 -14   1   18.50    7.50
   1  14  -1  324.47   22.80
   1  14  -1  337.07   27.50
  -1 -14   1  324.67   22.70
  -1 -14   1  322.57   20.20
  -1 -14   1  330.47   21.70
   0  14  -1  101.39   11.30
   0  14  -1   98.09   14.90
   0 -14   1  132.69   10.50
   0 -14   1   81.39    9.80
   0 -14   1  102.19   10.90
   0 -14   1  112.59   10.60
  -1  14  -1  116.29   12.50
  -1  14  -1  124.39   14.10
  -1  14  -1  123.69   17.80
   1 -14   1  118.29   11.50
   1 -14   1  110.09   10.80
   1 -14   1  115.79   12.70
  -2  14  -1  238.98   21.30
  -2  14  -1  228.38   18.80
  -2  14  -1  246.78   26.90
   2 -14   1  159.28   17.70
   2 -14   1  188.78   14.60
   2 -14   1  219.88   16.30
   2 -14   1  168.88   15.20
  -3  14  -1   22.70   11.20
  -3  14  -1   24.40    8.90
  -3  14  -1   29.60   27.20
   3 -14   1   -3.10   13.50
   3 -14   1    9.80   17.60
   3 -14   1    4.00   10.90
   3 -14   1    2.90    4.70
  -4  14  -1  181.58   20.70
   4 -14   1  185.58   24.00
   4 -14   1  155.18   26.70
   4 -14   1  182.18   14.60
  -5  14  -1   -1.20   18.60
   5 -14   1    4.70   21.00
   5 -14   1   21.00   22.30
  -6  14  -1  152.68   38.20
   6 -14   1   93.69   39.60
   6 -14   1  104.19   30.10
  11  13  -1   70.99   46.70
  11  13  -1    6.70   27.40
  11  13  -1   34.70   20.90
 -11 -13   1   45.80   30.10
  10  13  -1   97.09   32.30
  10  13  -1   94.79   26.60
  10  13  -1   67.99   15.80
 -10 -13   1   64.69   19.30
   9  13  -1   60.49   10.50
   9  13  -1   51.39   18.10
   9  13  -1   54.69   31.00
  -9 -13   1   69.69   22.10
  -9 -13   1   48.00   18.30
   8  13  -1  119.19   15.00
   8  13  -1  115.49   12.40
   8  13  -1   87.79   23.70
  -8 -13   1  101.29   16.30
  -8 -13   1   80.59   14.20
   7  13  -1   17.90   10.30
   7  13  -1   14.50    9.30
   7  13  -1   14.60   10.70
   7  13  -1    7.90    7.40
  -7 -13   1    9.00    9.50
  -7 -13   1   18.40   13.60
   6  13  -1  210.98   15.20
   6  13  -1  185.48   15.20
   6  13  -1  206.68   21.70
   6  13  -1  222.18   17.40
   6  13  -1  198.38   15.50
  -6 -13   1  220.48   16.80
  -6 -13   1  196.68   15.50
   5  13  -1   89.69   10.20
   5  13  -1   90.39    9.10
   5  13  -1   92.19   13.90
   5  13  -1   84.49    9.20
  -5 -13   1   79.39   10.20
  -5 -13   1  101.59   10.40
   4  13  -1   53.79    6.40
   4  13  -1   53.39   10.50
   4  13  -1   38.00    6.70
  -4 -13   1   45.80    7.40
  -4 -13   1   35.40    7.90
   3  13  -1   64.99    8.80
   3  13  -1   68.09    6.90
   3  13  -1   77.29    9.00
   3  13  -1   87.39   12.80
  -3 -13   1   66.59    8.20
  -3 -13   1   56.39    7.80
  -3 -13   1   66.39    8.70
   2  13  -1  132.29    9.10
   2  13  -1  124.49   11.10
   2  13  -1  136.19   12.40
   2  13  -1  134.39   15.60
  -2 -13   1  128.09   10.00
  -2 -13   1  122.19   11.90
  -2 -13   1  149.09   11.90
   1  13  -1  188.88   14.00
   1  13  -1  182.88   15.30
   1  13  -1  208.38   19.60
  -1 -13   1  180.78   13.80
  -1 -13   1  160.88   12.40
  -1 -13   1  201.38   15.20
   0  13  -1  -14.80    5.30
   0  13  -1   15.40   11.80
   0 -13   1    7.40    4.70
   0 -13   1   10.80    6.50
   0 -13   1   10.80    4.20
  -1  13  -1  655.23   42.60
  -1  13  -1  573.34   37.40
  -1  13  -1  554.24   35.70
   1 -13   1  553.24   33.00
   1 -13   1  523.45   32.20
   1 -13   1  516.45   31.40
   1 -13   1  556.24   31.70
  -2  13  -1  104.49   15.70
  -2  13  -1   84.59   10.30
   2 -13   1   75.29    8.90
   2 -13   1   80.29    9.20
   2 -13   1   70.69    9.50
   2 -13   1   78.79    8.40
  -3  13  -1  192.18   19.30
  -3  13  -1  231.98   18.20
  -3  13  -1  225.68   24.10
   3 -13   1  182.18   15.90
   3 -13   1  206.58   15.50
   3 -13   1  192.88   14.50
   3 -13   1  182.28   17.60
  -4  13  -1  108.19   15.10
   4 -13   1   85.19   13.90
   4 -13   1  103.59   19.00
   4 -13   1   70.89    8.80
   4 -13   1  111.09   17.30
  -5  13  -1   73.09   14.60
   5 -13   1   51.39   17.20
   5 -13   1   19.10   20.90
  -6  13  -1   82.99   39.50
   6 -13   1   42.00   23.30
   6 -13   1   73.39   19.70
  -7  13  -1  -32.90   41.30
   7 -13   1    5.40   32.90
   7 -13   1   -6.10   45.40
  11  12  -1   41.50   32.30
  11  12  -1   79.49   22.30
  11  12  -1   76.39   27.80
 -11 -12   1   51.39   31.60
  10  12  -1   46.90   17.10
  10  12  -1   75.49   14.60
  10  12  -1   55.19   26.00
 -10 -12   1   34.30   17.70
   9  12  -1   33.80   12.50
   9  12  -1   58.29   18.00
   9  12  -1   47.60   10.50
  -9 -12   1   45.30   15.80
  -9 -12   1   33.50   16.70
   8  12  -1   72.99   14.90
   8  12  -1   61.29    9.50
   8  12  -1   51.49   12.10
  -8 -12   1   50.19    8.10
  -8 -12   1   44.00   11.90
   7  12  -1  120.89   11.60
   7  12  -1  115.09   15.60
   7  12  -1   86.09    9.90
   7  12  -1  120.49   11.10
   7  12  -1   93.79   11.40
  -7 -12   1  101.19   10.70
  -7 -12   1  102.89   10.90
   6  12  -1  614.84   35.30
   6  12  -1  614.24   37.20
   6  12  -1  586.74   35.50
   6  12  -1  605.54   35.70
   6  12  -1  664.03   43.00
  -6 -12   1  521.25   31.10
  -6 -12   1  569.64   32.90
  -6 -12   1  566.84   33.30
   5  12  -1   35.20    6.00
   5  12  -1   38.40    9.80
   5  12  -1   45.10    8.20
   5  12  -1   21.20    5.20
   5  12  -1   25.20    5.90
  -5 -12   1   40.30    6.50
  -5 -12   1   22.90    8.30
  -5 -12   1   31.00    6.90
   4  12  -1  541.95   36.70
   4  12  -1  539.25   31.90
   4  12  -1  521.15   32.00
   4  12  -1  533.85   30.40
  -4 -12   1  513.35   28.60
  -4 -12   1  481.55   29.10
  -4 -12   1  551.14   31.70
   3  12  -1  213.08   16.00
   3  12  -1  233.38   20.50
   3  12  -1  227.88   14.50
   3  12  -1  228.78   16.50
  -3 -12   1  211.38   13.30
  -3 -12   1  197.18   15.10
  -3 -12   1  217.38   15.10
  -3 -12   1  177.28   12.80
   2  12  -1  387.06   27.30
   2  12  -1  334.87   21.70
   2  12  -1  348.67   19.70
   2  12  -1  323.97   22.40
  -2 -12   1  332.17   21.50
  -2 -12   1  331.47   19.90
  -2 -12   1  356.76   22.40
   1  12  -1   72.09    8.20
   1  12  -1   59.59    6.80
   1  12  -1   62.99   10.20
  -1 -12   1   55.29    6.10
  -1 -12   1   59.99    6.80
  -1 -12   1   51.99    7.30
   0  12  -1  390.86   28.50
   0  12  -1  321.67   22.70
   0 -12   1  341.17   21.70
   0 -12   1  315.27   18.40
   0 -12   1  340.97   20.30
   0 -12   1  304.17   20.40
  -1  12  -1   71.09   11.50
  -1  12  -1   84.19    9.20
  -1  12  -1   84.59   10.70
   1 -12   1   77.39    7.90
   1 -12   1   75.49    6.30
   1 -12   1   62.89    8.20
   1 -12   1   85.19    8.10
   1 -12   1   75.39    8.50
  -2  12  -1  207.68   16.20
  -2  12  -1  206.78   17.90
  -2  12  -1  204.88   20.70
   2 -12   1  202.98   12.70
   2 -12   1  185.68   14.90
   2 -12   1  193.98   16.00
   2 -12   1  207.58   15.20
   2 -12   1  191.68   14.00
  -3  12  -1  273.27   25.70
  -3  12  -1  269.47   22.00
  -3  12  -1  284.97   20.20
   3 -12   1  240.28   17.40
   3 -12   1  292.37   21.00
   3 -12   1  255.27   18.20
   3 -12   1  270.27   19.30
  -4  12  -1  -21.90    9.10
   4 -12   1   13.60   12.20
   4 -12   1   -1.20    9.10
   4 -12   1    9.70   14.10
  -5  12  -1  193.68   20.00
   5 -12   1  178.28   18.00
   5 -12   1  154.08   13.10
   5 -12   1  158.78   16.70
  -6  12  -1    7.70   16.50
   6 -12   1   -3.00   16.20
  -7  12  -1  102.69   27.60
   7 -12   1   91.29   30.40
  -8  12  -1   13.60   38.20
   8 -12   1   28.50   38.40
  12  11  -1   81.89   52.49
  12  11  -1   20.60   23.40
  12  11  -1   15.80   40.40
 -12 -11   1   21.20   31.10
  11  11  -1  116.09   20.10
  11  11  -1  130.19   30.30
  11  11  -1  122.69   29.70
 -11 -11   1  109.19   23.10
  10  11  -1   13.10   21.80
  10  11  -1   10.40   29.60
  10  11  -1    4.80   11.40
 -10 -11   1    7.20   19.90
   9  11  -1  252.87   21.10
   9  11  -1  284.37   21.20
   9  11  -1  329.97   29.30
  -9 -11   1  219.58   20.20
  -9 -11   1  248.68   19.70
   8  11  -1   66.19   13.80
   8  11  -1   79.99   10.00
   8  11  -1   67.69    9.40
  -8 -11   1   94.19   10.60
  -8 -11   1   68.19    9.60
   7  11  -1   96.09    9.30
   7  11  -1   98.29   10.30
   7  11  -1  126.29   16.30
   7  11  -1  107.89   11.40
   7  11  -1  103.09   10.90
  -7 -11   1  103.99   10.50
  -7 -11   1  116.89   11.50
   6  11  -1   73.49    8.40
   6  11  -1   90.39    9.10
   6  11  -1   95.09    9.60
   6  11  -1   85.39   13.20
   6  11  -1  119.89   11.00
  -6 -11   1   96.49    8.40
  -6 -11   1   98.89    9.80
  -6 -11   1   83.99    9.30
   5  11  -1   53.89    7.00
   5  11  -1   65.09   10.50
   5  11  -1   50.69    6.60
   5  11  -1   68.39    7.40
   5  11  -1   66.19    8.60
  -5 -11   1   59.79    6.60
  -5 -11   1   62.49    7.10
  -5 -11   1   51.19    7.20
   4  11  -1  110.59    9.20
   4  11  -1  108.59   10.00
   4  11  -1   99.09    8.40
   4  11  -1  101.49   12.70
   4  11  -1  119.59   10.60
  -4 -11   1  112.89   10.20
  -4 -11   1  110.39    9.00
  -4 -11   1   96.79    8.20
   3  11  -1    2.30    6.50
   3  11  -1   -7.50    3.80
   3  11  -1   12.40    4.70
   3  11  -1    5.30    2.90
  -3 -11   1    6.80    2.90
  -3 -11   1   -0.30    3.50
  -3 -11   1    7.50    3.90
  -3 -11   1    1.00    3.80
   2  11  -1  292.17   19.40
   2  11  -1  290.97   19.90
   2  11  -1  338.27   18.00
   2  11  -1  311.47   23.70
  -2 -11   1  319.57   20.70
  -2 -11   1  318.07   20.20
  -2 -11   1  345.47   18.40
  -2 -11   1  294.37   18.60
   1  11  -1   50.99    6.00
   1  11  -1   62.19    4.80
   1  11  -1   47.40    6.60
   1  11  -1   41.00    8.60
  -1 -11   1   36.50    6.20
  -1 -11   1   50.79    6.10
  -1 -11   1   54.99    5.50
   0  11  -1  156.18   13.70
   0  11  -1  150.68   11.20
   0  11  -1  179.68   16.70
   0  11  -1  174.78   13.40
   0 -11   1  139.89   10.50
   0 -11   1  156.18   11.30
   0 -11   1  141.19   11.60
  -1  11  -1  128.99   14.40
  -1  11  -1  133.29   12.20
  -1  11  -1  108.69   10.70
   1 -11   1  109.49    9.90
   1 -11   1  115.49    9.70
   1 -11   1  112.59    8.00
   1 -11   1  120.99    9.60
  -2  11  -1  181.58   15.80
  -2  11  -1  180.38   14.60
  -2  11  -1  182.38   18.00
   2 -11   1  146.49   12.10
   2 -11   1  169.68   12.80
   2 -11   1  160.58   13.40
   2 -11   1  163.58   10.40
   2 -11   1  132.39   11.00
  -3  11  -1  420.76   32.10
  -3  11  -1  407.16   26.30
  -3  11  -1  427.86   29.10
   3 -11   1  392.46   25.20
   3 -11   1  383.76   26.30
   3 -11   1  371.66   23.30
   3 -11   1  369.66   22.10
   3 -11   1  418.56   24.40
  -4  11  -1   27.50    9.40
  -4  11  -1   34.50   11.30
  -4  11  -1   20.80   10.40
   4 -11   1    5.40    3.70
   4 -11   1    2.60    8.60
   4 -11   1   15.10    7.40
   4 -11   1   16.10    7.70
  -5  11  -1  209.58   20.40
   5 -11   1  272.57   21.00
   5 -11   1  197.78   15.70
  -6  11  -1   -5.10   11.00
   6 -11   1  -11.00   14.10
  -7  11  -1   96.69   21.50
   7 -11   1   88.49   18.60
  -8  11  -1   32.60   42.20
   8 -11   1   62.49   45.70
  12  10  -1   55.29   34.00
  12  10  -1   68.89   31.50
 -12 -10   1   73.49   31.20
  11  10  -1   85.49   18.90
  11  10  -1   56.99   12.30
 -11 -10   1   44.50   17.30
  10  10  -1   45.30    8.90
  10  10  -1   32.60   18.60
 -10 -10   1   33.80   12.50
   9  10  -1  333.67   22.50
   9  10  -1  271.27   22.20
  -9 -10   1  279.97   21.70
   8  10  -1   33.40   10.90
   8  10  -1   30.20    6.80
   8  10  -1   32.40    6.80
  -8 -10   1   41.80    7.70
  -8 -10   1   44.70    8.30
   7  10  -1  349.37   24.00
   7  10  -1  327.67   22.90
   7  10  -1  331.57   21.20
   7  10  -1  353.56   22.00
   7  10  -1  381.06   29.10
   7  10  -1  368.36   23.00
  -7 -10   1  350.76   23.10
  -7 -10   1  381.06   24.30
   6  10  -1  429.36   30.80
   6  10  -1  427.96   25.50
   6  10  -1  410.26   25.90
   6  10  -1  412.86   24.90
   6  10  -1  409.46   24.40
   6  10  -1  425.66   26.90
  -6 -10   1  413.16   24.90
  -6 -10   1  418.56   24.60
  -6 -10   1  353.46   23.00
   5  10  -1  241.48   16.70
   5  10  -1  249.78   20.80
   5  10  -1  261.17   15.70
   5  10  -1  238.18   16.50
   5  10  -1  278.47   16.70
   5  10  -1  239.08   17.60
  -5 -10   1  261.57   16.50
  -5 -10   1  256.27   17.40
  -5 -10   1  272.47   17.90
   4  10  -1  193.98   17.60
   4  10  -1  196.48   13.20
   4  10  -1  196.18   14.10
   4  10  -1  209.98   13.70
   4  10  -1  205.88   14.90
  -4 -10   1  195.48   13.20
  -4 -10   1  201.68   14.20
  -4 -10   1  177.28   12.20
   3  10  -1  437.16   30.00
   3  10  -1  426.76   26.20
   3  10  -1  465.45   25.30
   3  10  -1  457.85   26.70
  -3 -10   1  455.35   25.00
  -3 -10   1  439.86   26.50
  -3 -10   1  425.96   24.50
  -3 -10   1  457.85   26.30
   2  10  -1  567.04   34.00
   2  10  -1  659.53   36.20
   2  10  -1  660.23   35.70
   2  10  -1  654.23   39.60
   2  10  -1  664.93   33.90
  -2 -10   1  637.04   36.00
  -2 -10   1  654.13   35.60
  -2 -10   1  645.64   33.80
  -2 -10   1  625.64   34.00
   1  10  -1   89.69   11.20
   1  10  -1  107.59    8.30
   1  10  -1   91.69    8.90
   1  10  -1  105.79    6.70
  -1 -10   1  104.59    6.50
  -1 -10   1   94.29    7.50
  -1 -10   1   85.69    8.00
  -1 -10   1   92.49    8.50
   0  10  -1  503.45   29.80
   0  10  -1  611.34   36.20
   0  10  -1  553.54   32.70
   0  10  -1  538.35   31.70
   0 -10   1  487.55   27.50
   0 -10   1  474.75   27.00
   0 -10   1  490.35   28.20
  -1  10  -1   20.60    6.70
  -1  10  -1    6.50    4.60
  -1  10  -1   14.70    4.40
   1 -10   1   20.10    4.20
   1 -10   1   11.30    3.70
   1 -10   1   12.00    3.60
   1 -10   1   18.00    3.60
  -2  10  -1  441.56   28.50
  -2  10  -1  440.96   30.90
  -2  10  -1  450.85   26.90
   2 -10   1  443.26   25.70
   2 -10   1  426.56   23.20
   2 -10   1  388.26   24.20
   2 -10   1  419.16   26.10
   2 -10   1  418.66   25.00
  -3  10  -1   17.30    6.20
  -3  10  -1   13.10    6.40
   3 -10   1   16.70    5.70
   3 -10   1   13.20    4.20
   3 -10   1   28.00    6.60
   3 -10   1    8.10    3.50
  -4  10  -1  191.58   15.50
  -4  10  -1  230.18   22.10
  -4  10  -1  233.88   19.10
   4 -10   1  192.48   14.00
   4 -10   1  206.08   13.60
   4 -10   1  207.28   17.40
  -5  10  -1  495.05   33.80
   5 -10   1  433.36   26.10
   5 -10   1  482.35   31.20
   5 -10   1  415.36   25.60
  -6  10  -1    9.60   10.30
   6 -10   1   31.50    9.10
   6 -10   1   20.40   11.20
  -7  10  -1  300.77   26.30
   7 -10   1  394.76   30.90
  -8  10  -1  -21.70   21.00
   8 -10   1   16.50   29.10
  -9  10  -1   39.50   31.10
   9 -10   1  105.69   38.90
  12   9  -1   85.99   20.60
  12   9  -1   90.89   25.50
 -12  -9   1   87.79   26.50
  11   9  -1    0.70   17.90
  11   9  -1   31.40   16.40
 -11  -9   1   15.50   17.90
  10   9  -1  113.19   13.20
  10   9  -1  109.79   12.80
 -10  -9   1  109.69   13.40
   9   9  -1  172.88   15.60
   9   9  -1  153.98   14.60
  -9  -9   1  179.08   16.40
   8   9  -1  130.39   12.40
   8   9  -1  105.09   11.00
   8   9  -1  128.69   11.80
  -8  -9   1  141.89   11.80
  -8  -9   1  149.19   13.70
   7   9  -1  485.65   30.40
   7   9  -1  549.85   37.00
   7   9  -1  481.95   30.90
   7   9  -1  512.85   29.50
   7   9  -1  530.85   30.40
   7   9  -1  452.75   27.90
  -7  -9   1  477.95   28.50
  -7  -9   1  490.65   29.80
   6   9  -1   34.80    5.70
   6   9  -1   38.00    5.40
   6   9  -1   46.90    6.90
   6   9  -1   27.70    5.30
   6   9  -1   26.20    4.70
   6   9  -1   37.00    8.60
  -6  -9   1   32.60    5.50
  -6  -9   1   24.70    4.60
  -6  -9   1   20.60    4.90
   5   9  -1  278.77   18.30
   5   9  -1  351.76   19.20
   5   9  -1  266.67   19.30
   5   9  -1  272.17   18.60
   5   9  -1  331.37   23.40
   5   9  -1  293.97   17.90
  -5  -9   1  289.67   17.40
  -5  -9   1  265.87   17.90
  -5  -9   1  287.17   18.30
   4   9  -1   49.10    8.80
   4   9  -1   52.29    6.00
   4   9  -1   60.29    6.30
   4   9  -1   54.69    6.90
   4   9  -1   49.50    5.60
   4   9  -1   66.69    5.70
  -4  -9   1   39.20    5.80
  -4  -9   1   56.19    5.40
  -4  -9   1   51.29    5.70
   3   9  -1  465.95   26.00
   3   9  -1  452.65   27.30
   3   9  -1  496.35   30.90
   3   9  -1  488.75   26.50
   3   9  -1  478.85   27.60
  -3  -9   1  468.95   26.10
  -3  -9   1  494.35   25.80
  -3  -9   1  440.36   26.90
   2   9  -1  413.76   24.30
   2   9  -1  430.56   23.10
   2   9  -1  359.66   22.70
   2   9  -1  451.95   25.00
   2   9  -1  455.15   28.30
  -2  -9   1  418.96   25.00
  -2  -9   1  430.86   23.60
  -2  -9   1  399.76   23.40
  -2  -9   1  479.45   25.20
   1   9  -1  255.87   19.10
   1   9  -1  255.87   13.70
   1   9  -1  235.08   15.90
   1   9  -1  221.08   14.90
  -1  -9   1  247.58   12.60
  -1  -9   1  201.88   14.00
  -1  -9   1  213.78   13.30
  -1  -9   1  209.38   14.60
   0   9  -1 1336.77   68.89
   0   9  -1 1322.77   72.29
   0   9  -1 1313.67   67.29
   0   9  -1 1308.57   69.39
   0  -9   1 1201.88   63.09
   0  -9   1 1249.57   63.89
   0  -9   1 1222.28   62.79
  -1   9  -1   67.99    7.70
  -1   9  -1   60.59    9.50
  -1   9  -1   51.79    6.60
   1  -9   1   54.39    4.60
   1  -9   1   48.60    5.10
   1  -9   1   47.10    5.50
   1  -9   1   65.69    6.40
  -2   9  -1  955.50   53.09
  -2   9  -1  923.61   51.09
  -2   9  -1  989.10   55.89
   2  -9   1  856.01   47.80
   2  -9   1  890.71   46.50
   2  -9   1  960.80   49.70
   2  -9   1  900.41   47.50
  -3   9  -1   87.39   10.10
  -3   9  -1   75.29    8.10
  -3   9  -1   85.69   12.00
   3  -9   1   93.59    9.60
   3  -9   1   76.99    6.60
   3  -9   1   68.49    7.10
  -4   9  -1  683.13   39.10
  -4   9  -1  747.63   46.50
  -4   9  -1  666.83   42.10
   4  -9   1  688.83   38.70
   4  -9   1  629.04   34.50
   4  -9   1  578.54   34.30
  -5   9  -1   56.79   10.00
   5  -9   1   57.09    7.20
   5  -9   1   67.19   10.80
   5  -9   1   62.89    9.80
  -6   9  -1  291.57   24.20
   6  -9   1  297.27   23.80
   6  -9   1  295.17   19.60
  -7   9  -1  233.38   22.40
   7  -9   1  191.48   16.10
   7  -9   1  194.18   18.90
  -8   9  -1   20.50   15.50
   8  -9   1   38.70   17.00
   8  -9   1   38.30   12.30
  -9   9  -1   90.19   35.30
   9  -9   1  120.59   26.10
  12   8  -1  126.79   25.90
  12   8  -1  101.59   23.40
 -12  -8   1  125.69   19.90
  11   8  -1   17.50   15.10
  11   8  -1    1.50   17.10
 -11  -8   1   -5.90   13.40
  10   8  -1  325.17   24.30
  10   8  -1  327.87   23.90
 -10  -8   1  352.46   25.90
   9   8  -1   -7.70   10.60
   9   8  -1   -6.20    6.10
   9   8  -1    8.30    7.30
  -9  -8   1  -19.10    7.00
   8   8  -1  493.65   30.70
   8   8  -1  510.65   30.90
   8   8  -1  511.45   31.70
  -8  -8   1  497.15   31.40
  -8  -8   1  506.95   29.00
   7   8  -1  350.96   23.30
   7   8  -1  359.06   22.70
   7   8  -1  367.86   22.70
   7   8  -1  344.47   23.30
  -7  -8   1  347.17   23.20
  -7  -8   1  360.26   21.60
   6   8  -1  109.79    9.50
   6   8  -1  108.29    8.30
   6   8  -1  113.29    9.40
   6   8  -1  114.99   10.20
   6   8  -1   88.09    9.50
  -6  -8   1  112.69   10.10
  -6  -8   1   99.69    8.70
   5   8  -1  799.52   43.80
   5   8  -1  784.92   42.70
   5   8  -1  830.32   42.90
   5   8  -1  790.72   43.20
   5   8  -1  793.02   44.40
   5   8  -1  826.72   48.00
  -5  -8   1  766.72   41.30
  -5  -8   1  756.02   41.70
  -5  -8   1  793.02   42.40
   4   8  -1   52.09    6.50
   4   8  -1   65.79    6.00
   4   8  -1   50.39    7.90
   4   8  -1   54.89    5.60
   4   8  -1   40.00    5.40
   4   8  -1   64.99    5.40
  -4  -8   1   48.60    5.00
  -4  -8   1   51.29    5.80
  -4  -8   1   51.39    5.50
   3   8  -1  768.22   41.50
   3   8  -1  792.72   43.00
   3   8  -1  843.32   46.00
   3   8  -1  812.62   42.00
   3   8  -1  772.02   42.50
  -3  -8   1  795.82   40.30
  -3  -8   1  746.83   40.60
  -3  -8   1  771.82   41.50
   2   8  -1   10.30    9.00
   2   8  -1    5.70    3.90
   2   8  -1    0.80    2.60
   2   8  -1    4.00    2.00
   2   8  -1    8.80    2.30
  -2  -8   1   11.80    2.40
  -2  -8   1    6.20    2.80
  -2  -8   1    2.10    2.80
  -2  -8   1    7.40    2.20
   1   8  -1 1441.46   73.59
   1   8  -1 1483.25   77.49
   1   8  -1 1392.76   74.19
   1   8  -1 1464.85   72.09
  -1  -8   1 1363.26   70.89
  -1  -8   1 1448.46   71.99
  -1  -8   1 1439.16   70.29
  -1  -8   1 1383.16   72.29
   0   8  -1  301.67   20.80
   0   8  -1  292.17   18.70
   0   8  -1  302.57   18.40
   0   8  -1  288.97   17.00
   0  -8   1  271.77   16.30
   0  -8   1  284.67   16.20
   0  -8   1  274.17   17.00
  -1   8  -1  836.22   45.50
  -1   8  -1  693.23   41.10
  -1   8  -1  720.53   38.60
  -1   8  -1  763.92   40.80
   1  -8   1  689.23   37.90
   1  -8   1  699.33   37.10
   1  -8   1  732.83   38.40
   1  -8   1  752.12   38.80
  -2   8  -1  700.83   40.90
  -2   8  -1  716.33   39.30
  -2   8  -1  744.23   43.30
   2  -8   1  700.53   37.20
   2  -8   1  690.73   35.90
   2  -8   1  668.93   36.60
  -3   8  -1   94.39    8.70
  -3   8  -1  103.99   10.80
  -3   8  -1  119.49   13.00
   3  -8   1  101.79    7.60
   3  -8   1   91.69    9.80
   3  -8   1  101.69    8.10
  -4   8  -1  434.96   27.40
  -4   8  -1  376.36   23.80
   4  -8   1  395.86   25.10
   4  -8   1  368.86   21.60
   4  -8   1  345.47   21.20
  -5   8  -1   13.90    7.10
   5  -8   1   10.40    5.70
   5  -8   1    4.10    8.00
   5  -8   1    2.30    4.40
  -6   8  -1  131.99   10.80
  -6   8  -1  146.19   15.10
   6  -8   1  156.48   15.60
   6  -8   1  157.08   12.40
  -7   8  -1   29.30    9.10
   7  -8   1   49.30    9.00
   7  -8   1   38.20    9.00
  -8   8  -1   64.09   15.00
   8  -8   1   38.30   18.60
   8  -8   1   91.49   13.20
  -9   8  -1   73.99   19.00
   9  -8   1   60.09   24.40
   9  -8   1   88.29   18.50
 -10   8  -1   22.40   30.70
  10  -8   1   57.59   47.60
  12   7  -1   88.09   22.60
  12   7  -1   81.69   15.00
 -12  -7   1   89.09   19.00
  11   7  -1   -4.40   11.90
  11   7  -1   11.80   17.60
 -11  -7   1    1.30   10.40
  10   7  -1  126.19   14.10
  10   7  -1  118.49   13.30
  10   7  -1  130.19   14.00
 -10  -7   1  140.19   14.90
   9   7  -1   29.70    7.50
   9   7  -1   28.20    7.80
   9   7  -1   37.70    7.80
  -9  -7   1   20.80    8.00
   8   7  -1  218.98   16.70
   8   7  -1  205.28   15.90
   8   7  -1  207.48   16.10
  -8  -7   1  205.68   16.40
  -8  -7   1  213.88   14.10
   7   7  -1   33.10    6.00
   7   7  -1   30.50    6.10
   7   7  -1   45.50    6.70
   7   7  -1   31.60    6.20
  -7  -7   1   34.30    5.00
  -7  -7   1   33.90    6.20
   6   7  -1  755.22   41.00
   6   7  -1  748.63   41.90
   6   7  -1  795.42   42.00
   6   7  -1  704.93   39.20
   6   7  -1  745.93   41.00
  -6  -7   1  772.32   42.30
  -6  -7   1  747.33   40.70
   5   7  -1  899.31   45.60
   5   7  -1  837.42   44.20
   5   7  -1  791.22   44.60
   5   7  -1  816.22   43.80
   5   7  -1  799.32   43.20
  -5  -7   1  801.42   42.70
  -5  -7   1  799.92   41.90
  -5  -7   1  752.22   41.70
   4   7  -1  324.37   20.00
   4   7  -1  373.96   23.90
   4   7  -1  352.26   20.60
   4   7  -1  344.27   20.00
   4   7  -1  357.56   21.20
   4   7  -1  349.57   19.90
  -4  -7   1  363.46   20.80
  -4  -7   1  345.87   20.00
  -4  -7   1  352.66   20.70
   3   7  -1 1279.17   69.19
   3   7  -1 1337.27   66.29
   3   7  -1 1158.88   65.29
   3   7  -1 1357.16   67.19
   3   7  -1 1385.46   65.79
   3   7  -1 1283.67   65.79
   3   7  -1 1276.77   66.29
  -3  -7   1 1318.77   67.49
  -3  -7   1 1293.27   68.49
  -3  -7   1 1400.36   68.29
   2   7  -1   -1.70    2.60
   2   7  -1   -1.10    2.50
   2   7  -1    3.10    1.90
   2   7  -1    1.30    1.60
   2   7  -1   -0.70    3.20
   2   7  -1    3.20    2.70
  -2  -7   1    3.80    2.00
  -2  -7   1    3.70    2.20
  -2  -7   1    3.20    2.20
  -2  -7   1   -1.20    2.20
  -2  -7   1    2.30    1.90
   1   7  -1 1962.20   93.49
   1   7  -1 1934.21   95.29
   1   7  -1 1643.04   94.39
   1   7  -1 1880.41   94.59
   1   7  -1 2002.80   98.29
  -1  -7   1 1958.80   92.79
  -1  -7   1 1948.91   94.09
  -1  -7   1 1772.62   93.09
  -1  -7   1 1802.52   94.29
   0   7  -1  306.67   18.80
   0   7  -1  322.47   17.50
   0   7  -1  322.17   18.70
   0   7  -1  293.47   20.50
   0  -7   1  277.17   16.10
   0  -7   1  283.77   16.80
   0  -7   1  280.07   15.90
  -1   7  -1  754.42   40.40
  -1   7  -1  711.93   39.50
  -1   7  -1  718.73   37.80
  -1   7  -1  784.92   43.60
   1  -7   1  694.93   35.40
   1  -7   1  697.23   36.80
   1  -7   1  676.73   35.50
   1  -7   1  693.73   36.20
  -2   7  -1  555.64   30.20
  -2   7  -1  541.95   33.30
  -2   7  -1  526.85   31.20
   2  -7   1  523.45   28.50
   2  -7   1  512.65   27.50
  -3   7  -1  542.65   29.30
  -3   7  -1  531.35   31.50
  -3   7  -1  489.15   33.60
   3  -7   1  542.05   29.70
   3  -7   1  483.15   27.30
   3  -7   1  476.75   27.00
  -4   7  -1 1141.79   59.39
  -4   7  -1 1132.59   62.39
   4  -7   1 1109.89   58.39
   4  -7   1 1202.08   61.79
   4  -7   1 1072.79   57.69
  -5   7  -1  241.88   18.50
  -5   7  -1  214.38   12.90
   5  -7   1  239.08   15.40
   5  -7   1  242.68   18.40
   5  -7   1  217.88   13.80
  -6   7  -1  442.16   25.10
  -6   7  -1  480.35   31.40
   6  -7   1  439.36   27.30
   6  -7   1  490.75   31.20
  -7   7  -1    9.70    8.20
  -7   7  -1  -12.80    8.40
   7  -7   1   35.10    8.60
   7  -7   1    3.10    8.80
  -8   7  -1  195.98   19.30
  -8   7  -1  180.28   15.10
   8  -7   1  206.28   19.50
   8  -7   1  199.78   16.40
  -9   7  -1   47.00   17.60
   9  -7   1   29.80   19.40
   9  -7   1   32.50   22.80
 -10   7  -1   55.59   32.00
  10  -7   1   62.69   26.30
  10  -7   1   23.60   32.20
  12   6  -1   23.30   20.80
  12   6  -1    3.00   16.60
 -12  -6   1   17.90   18.60
  11   6  -1  178.28   17.40
  11   6  -1  210.38   22.30
  11   6  -1  216.68   26.80
 -11  -6   1  188.18   19.70
  10   6  -1  253.07   21.50
  10   6  -1  316.37   22.50
  10   6  -1  277.87   21.80
 -10  -6   1  245.88   20.40
   9   6  -1  100.09   11.60
   9   6  -1   94.49   11.20
   9   6  -1  124.29   12.50
  -9  -6   1   97.59   11.50
   8   6  -1  254.97   17.70
   8   6  -1  239.38   17.80
   8   6  -1  226.78   17.80
  -8  -6   1  231.48   14.30
  -8  -6   1  213.38   17.10
   7   6  -1   83.19    8.80
   7   6  -1   70.69    8.20
   7   6  -1   91.09    9.10
  -7  -6   1   69.59    8.60
  -7  -6   1   80.69    7.00
   6   6  -1  448.36   27.30
   6   6  -1  468.55   28.10
   6   6  -1  461.75   25.40
   6   6  -1  482.65   28.20
   6   6  -1  519.45   28.00
  -6  -6   1  452.05   25.50
  -6  -6   1  460.45   27.30
   5   6  -1    4.70    2.80
   5   6  -1   18.50    3.90
   5   6  -1   14.80    3.60
   5   6  -1    7.70    2.30
   5   6  -1    4.90    3.50
  -5  -6   1   12.40    3.00
  -5  -6   1   10.90    3.00
  -5  -6   1    8.00    3.40
   4   6  -1  838.72   43.20
   4   6  -1  811.72   43.60
   4   6  -1  840.52   44.60
   4   6  -1  866.91   44.30
   4   6  -1  810.92   43.30
  -4  -6   1  843.42   43.20
  -4  -6   1  828.12   43.30
  -4  -6   1  808.22   43.80
   3   6  -1  515.85   28.00
   3   6  -1  534.65   27.50
   3   6  -1  468.65   29.50
   3   6  -1  524.55   26.90
   3   6  -1  478.05   26.60
   3   6  -1  498.25   27.10
   3   6  -1  497.55   26.90
  -3  -6   1  529.85   27.30
  -3  -6   1  497.65   27.00
  -3  -6   1  464.05   26.30
   2   6  -1 1123.79   57.59
   2   6  -1 1192.48   57.59
   2   6  -1 1019.90   56.79
   2   6  -1 1210.98   57.69
   2   6  -1 1130.09   57.39
   2   6  -1 1176.98   60.59
   2   6  -1 1110.89   58.19
   2   6  -1 1135.19   58.29
  -2  -6   1 1205.08   57.49
  -2  -6   1 1071.29   57.89
  -2  -6   1 1104.19   57.89
  -2  -6   1 1150.28   57.09
   1   6  -1  325.57   18.60
   1   6  -1  355.46   18.70
   1   6  -1  373.56   22.40
   1   6  -1  363.16   19.60
   1   6  -1  346.97   18.70
   1   6  -1  355.86   20.10
  -1  -6   1  332.17   18.20
  -1  -6   1  345.97   18.10
  -1  -6   1  342.47   18.30
  -1  -6   1  342.57   19.10
  -1  -6   1  344.97   18.90
  -1  -6   1  335.77   19.40
   0   6  -1  756.52   39.40
   0   6  -1  726.53   36.90
   0   6  -1  753.12   41.50
   0   6  -1  710.83   38.00
   0   6  -1  762.52   39.20
   0  -6   1  742.33   35.40
   0  -6   1  671.53   37.10
   0  -6   1  715.23   36.50
   0  -6   1  705.13   36.70
  -1   6  -1 1419.56   71.89
  -1   6  -1 1268.87   66.39
  -1   6  -1 1334.27   68.89
  -1   6  -1 1325.47   68.09
   1  -6   1 1201.38   61.49
   1  -6   1 1207.58   60.69
   1  -6   1 1256.77   61.19
   1  -6   1 1203.58   61.99
  -2   6  -1  201.88   12.70
  -2   6  -1  188.68   13.60
  -2   6  -1  193.88   15.10
   2  -6   1  180.28   10.90
   2  -6   1  156.18   10.10
  -3   6  -1  581.84   33.20
  -3   6  -1  631.34   35.70
  -3   6  -1  645.14   38.20
   3  -6   1  552.64   30.10
   3  -6   1  575.94   32.30
   3  -6   1  570.14   30.10
  -4   6  -1  325.77   20.70
  -4   6  -1  260.27   15.90
  -4   6  -1  312.57   17.80
   4  -6   1  302.87   19.70
   4  -6   1  261.97   15.30
   4  -6   1  284.17   17.00
   4  -6   1  280.57   16.00
  -5   6  -1   44.50    8.00
  -5   6  -1   46.00    4.50
   5  -6   1   39.80    5.50
   5  -6   1   39.10    6.80
   5  -6   1   43.50    4.20
   5  -6   1   43.30    7.00
  -6   6  -1  276.47   21.50
  -6   6  -1  284.27   16.90
   6  -6   1  274.97   18.40
   6  -6   1  295.57   21.40
  -7   6  -1   56.09    7.70
  -7   6  -1   31.70    9.00
   7  -6   1   54.09    9.80
   7  -6   1   49.10    7.00
  -8   6  -1  236.88   15.90
  -8   6  -1  210.08   20.60
   8  -6   1  234.08   17.90
   8  -6   1  235.48   20.60
  -9   6  -1   -1.50   16.10
  -9   6  -1   16.80   18.60
   9  -6   1   21.60   13.10
   9  -6   1   15.70   19.10
 -10   6  -1  185.48   28.10
  10  -6   1  128.59   22.20
  10  -6   1  158.38   23.50
  12   5  -1   -1.60   39.90
  12   5  -1   22.30   29.70
  12   5  -1   -3.00   14.90
 -12  -5   1   29.80   23.10
  11   5  -1  112.99   14.80
  11   5  -1  105.79   15.90
  11   5  -1  123.29   20.60
 -11  -5   1   99.59   13.30
  10   5  -1    6.40    8.80
  10   5  -1   12.50    9.60
  10   5  -1    2.20   13.50
 -10  -5   1  -11.70    7.00
   9   5  -1  216.08   17.10
   9   5  -1  173.28   16.30
   9   5  -1  215.58   16.60
  -9  -5   1  215.28   17.70
   8   5  -1  264.97   19.00
   8   5  -1  284.07   19.70
   8   5  -1  255.17   19.10
  -8  -5   1  260.97   19.10
   7   5  -1  106.49    9.80
   7   5  -1  107.59   10.00
   7   5  -1  106.59   10.00
  -7  -5   1  107.09   10.40
  -7  -5   1  121.29    8.40
   6   5  -1  705.13   39.40
   6   5  -1  696.13   39.40
   6   5  -1  730.43   39.80
   6   5  -1  738.13   40.00
  -6  -5   1  711.13   35.90
  -6  -5   1  615.44   34.60
  -6  -5   1  718.83   38.40
   5   5  -1  208.58   12.10
   5   5  -1  218.58   14.30
   5   5  -1  218.38   14.30
   5   5  -1  209.98   13.70
   5   5  -1  208.78   14.10
   5   5  -1  196.18   13.60
  -5  -5   1  174.08   11.30
  -5  -5   1  204.78   12.30
  -5  -5   1  217.58   13.70
   4   5  -1 1620.74   81.79
   4   5  -1 1708.93   81.99
   4   5  -1 1464.05   80.99
   4   5  -1 1565.44   81.19
   4   5  -1 1580.04   80.39
   4   5  -1 1711.53   82.19
  -4  -5   1 1612.64   81.29
  -4  -5   1 1611.84   81.89
  -4  -5   1 1608.04   81.19
   3   5  -1  518.35   27.80
   3   5  -1  532.65   27.90
   3   5  -1  510.15   27.70
   3   5  -1  526.95   28.30
   3   5  -1  529.25   28.70
   3   5  -1  533.25   28.00
  -3  -5   1  492.85   27.90
  -3  -5   1  560.84   27.80
  -3  -5   1  519.25   28.20
   2   5  -1  484.45   27.40
   2   5  -1  469.45   25.40
   2   5  -1  468.65   25.10
   2   5  -1  494.75   25.80
   2   5  -1  486.65   25.10
   2   5  -1  428.06   24.50
   2   5  -1  468.45   25.40
   2   5  -1  508.45   25.30
  -2  -5   1  474.35   24.90
  -2  -5   1  492.05   24.20
  -2  -5   1  490.25   24.70
  -2  -5   1  394.46   24.00
   1   5  -1  430.26   21.10
   1   5  -1  369.76   21.90
   1   5  -1  394.46   21.70
   1   5  -1  388.66   21.00
   1   5  -1  420.66   24.10
   1   5  -1  416.36   20.90
  -1  -5   1  363.76   20.70
  -1  -5   1  373.96   20.40
  -1  -5   1  392.86   20.30
  -1  -5   1  402.96   21.40
  -1  -5   1  397.06   21.10
  -1  -5   1  408.76   20.40
   0   5  -1  106.59    5.50
   0   5  -1   87.59    8.30
   0   5  -1   90.39    6.30
   0   5  -1  100.39    7.20
   0   5  -1   98.39    7.40
   0  -5   1  101.39    6.80
   0  -5   1   95.39    6.10
   0  -5   1   92.39    6.00
   0  -5   1   78.39    5.10
   0  -5   1   98.99    5.30
   0  -5   1   92.59    6.20
  -1   5  -1  510.85   32.60
  -1   5  -1  569.54   29.00
  -1   5  -1  602.74   30.50
  -1   5  -1  602.64   31.10
   1  -5   1  551.74   29.20
   1  -5   1  556.14   28.10
  -2   5  -1  270.17   18.20
  -2   5  -1  251.77   16.30
  -2   5  -1  248.38   15.00
   2  -5   1  243.08   14.00
   2  -5   1  254.87   14.40
  -3   5  -1 1870.71   95.59
  -3   5  -1 1732.43   92.99
  -3   5  -1 1826.22   90.99
   3  -5   1 1622.94   79.79
   3  -5   1 1655.93   82.19
   3  -5   1 1557.54   81.49
   3  -5   1 1577.74   82.09
   3  -5   1 1559.54   80.09
  -4   5  -1   36.80    6.30
  -4   5  -1   32.00    3.40
  -4   5  -1   30.80    3.40
   4  -5   1   39.00    6.00
   4  -5   1   40.00    4.50
   4  -5   1   32.20    4.00
   4  -5   1   29.70    3.30
  -5   5  -1 1079.59   56.09
  -5   5  -1 1105.99   60.39
   5  -5   1  970.90   52.39
   5  -5   1 1094.49   57.69
   5  -5   1 1059.49   54.89
   5  -5   1 1062.39   53.79
  -6   5  -1   -4.80    5.50
  -6   5  -1    3.80    5.40
   6  -5   1   11.80    4.20
   6  -5   1    1.90    5.40
   6  -5   1   -5.40   10.30
  -7   5  -1  462.75   26.30
  -7   5  -1  425.46   30.50
   7  -5   1  463.35   30.10
   7  -5   1  429.76   27.10
  -8   5  -1  110.39   12.50
  -8   5  -1  121.09   14.70
   8  -5   1  120.19   11.70
   8  -5   1  121.39   14.00
  -9   5  -1   64.19   11.90
  -9   5  -1  103.79   11.30
   9  -5   1  128.99   14.30
   9  -5   1  111.69   14.40
 -10   5  -1   85.19   17.40
 -10   5  -1   73.69   24.20
  10  -5   1   72.99   25.10
  10  -5   1   29.60   22.80
 -11   5  -1   42.50   41.80
  11  -5   1    3.90   30.30
  11  -5   1   64.49   33.20
  12   4  -1   -4.10   30.00
  12   4  -1   41.80   28.20
  12   4  -1   17.50   27.10
 -12  -4   1   29.30   25.20
  11   4  -1  146.09   22.70
  11   4  -1  184.68   17.20
  11   4  -1  182.68   21.20
 -11  -4   1  199.78   18.70
  10   4  -1   27.20   12.60
  10   4  -1   25.30   11.70
  10   4  -1   23.80   12.60
 -10  -4   1   18.80    8.70
   9   4  -1  460.15   30.20
   9   4  -1  458.85   29.50
   9   4  -1  477.75   30.10
  -9  -4   1  540.35   33.90
   8   4  -1   -4.30    4.20
   8   4  -1   -2.50    4.80
   8   4  -1   -6.40    4.40
  -8  -4   1    2.70    5.50
   7   4  -1  380.76   23.80
   7   4  -1  389.76   24.30
   7   4  -1  382.66   24.10
  -7  -4   1  417.56   25.40
  -7  -4   1  395.66   21.80
   6   4  -1   94.29    8.40
   6   4  -1   82.99    8.20
   6   4  -1   93.79    8.50
  -6  -4   1   76.59    8.00
  -6  -4   1   88.99    6.30
   5   4  -1  632.94   33.80
   5   4  -1  598.54   33.90
   5   4  -1  609.34   33.40
   5   4  -1  616.24   33.80
   5   4  -1  614.24   34.00
  -5  -4   1  612.04   31.80
  -5  -4   1  634.44   33.70
  -5  -4   1  577.14   30.80
   4   4  -1  428.46   24.30
   4   4  -1  451.95   24.80
   4   4  -1  450.95   24.80
   4   4  -1  413.36   24.20
   4   4  -1  452.95   23.10
   4   4  -1  442.86   24.70
  -4  -4   1  436.36   23.90
  -4  -4   1  408.96   22.70
  -4  -4   1  422.36   22.10
   3   4  -1  244.48   14.90
   3   4  -1  262.77   14.70
   3   4  -1  297.87   15.80
   3   4  -1  236.18   15.00
   3   4  -1  276.57   15.60
   3   4  -1  291.37   15.90
   3   4  -1  264.57   15.20
  -3  -4   1  258.17   14.60
  -3  -4   1  253.77   14.90
  -3  -4   1  252.17   14.10
  -3  -4   1  233.48   14.40
  -3  -4   1  279.47   14.60
   2   4  -1 2110.69  103.79
   2   4  -1 2132.69  105.59
   2   4  -1 2119.79  103.69
   2   4  -1 2044.40  103.49
   2   4  -1 1971.10  103.69
   2   4  -1 2153.38  104.29
   2   4  -1 2111.69  103.69
   2   4  -1 2086.79  103.29
  -2  -4   1 2035.00  103.69
  -2  -4   1 2133.19  103.19
  -2  -4   1 2027.60  103.49
  -2  -4   1 2149.19  103.49
  -2  -4   1 2098.39  103.69
   1   4  -1  236.08   13.20
   1   4  -1  250.97   13.50
   1   4  -1  232.18   12.80
   1   4  -1  229.48   14.90
   1   4  -1  230.68   12.40
   1   4  -1  224.18   12.70
   1   4  -1  245.08   13.40
   1   4  -1  227.98   12.80
   1   4  -1  257.57   13.30
  -1  -4   1  225.48   12.50
  -1  -4   1  222.88   13.10
  -1  -4   1  191.78   12.80
  -1  -4   1  228.98   12.70
  -1  -4   1  229.68   12.50
  -1  -4   1  237.18   13.00
  -1  -4   1  245.68   13.10
  -1  -4   1  233.98   12.30
  -1  -4   1  242.78   12.50
  -1  -4   1  251.37   13.10
   0   4  -1 1059.29   49.60
   0   4  -1  958.50   50.19
   0   4  -1  980.60   50.09
   0   4  -1 1046.40   48.90
   0   4  -1  891.31   51.39
   0  -4   1  953.60   47.90
   0  -4   1 1013.30   48.70
   0  -4   1  862.31   49.10
   0  -4   1  969.30   49.10
   0  -4   1  970.80   48.50
   0  -4   1 1039.60   48.00
   0  -4   1  989.10   48.80
  -1   4  -1  416.76   21.50
  -1   4  -1  420.06   22.10
  -1   4  -1  378.16   23.40
  -1   4  -1  374.06   20.10
   1  -4   1  338.67   17.90
   1  -4   1  366.16   18.90
  -2   4  -1  756.92   40.30
  -2   4  -1  845.32   43.10
  -2   4  -1  853.81   41.70
  -2   4  -1  790.22   44.80
   2  -4   1  703.23   37.10
   2  -4   1  779.02   38.10
   2  -4   1  758.02   38.10
  -3   4  -1  108.39   10.80
  -3   4  -1   92.09    6.50
  -3   4  -1  113.89    6.90
  -3   4  -1  121.49    9.50
  -3   4  -1  118.39    7.60
   3  -4   1  107.99    6.60
   3  -4   1   96.99    7.20
   3  -4   1  107.09    6.70
   3  -4   1  102.79    8.50
  -4   4  -1  365.56   19.20
  -4   4  -1  327.57   18.80
   4  -4   1  359.06   19.70
   4  -4   1  348.87   20.50
   4  -4   1  392.56   22.70
   4  -4   1  345.47   18.90
  -5   4  -1  165.68   10.40
  -5   4  -1  138.49   10.60
   5  -4   1  175.08   11.30
   5  -4   1  159.18   11.70
   5  -4   1  185.78   13.90
   5  -4   1  166.98   11.20
  -6   4  -1  190.88   13.00
   6  -4   1  158.08   12.60
   6  -4   1  183.98   12.20
   6  -4   1  185.58   15.10
  -7   4  -1  566.14   32.20
   7  -4   1  557.64   35.10
   7  -4   1  562.64   32.80
  -8   4  -1  115.99   10.70
   8  -4   1  106.09   11.00
   8  -4   1  114.29   13.40
  -9   4  -1  187.38   18.70
  -9   4  -1  180.68   14.90
   9  -4   1  177.58   15.50
   9  -4   1  166.08   18.00
 -10   4  -1   83.69   16.20
 -10   4  -1   67.99   26.40
  10  -4   1   74.69   18.00
  10  -4   1  101.99   17.50
 -11   4  -1   43.90   23.30
 -11   4  -1   45.80   35.40
  11  -4   1   39.10   24.80
  11  -4   1   53.39   29.60
  12   3  -1   43.00   18.10
  12   3  -1   46.20   29.50
 -12  -3   1   77.29   21.60
  11   3  -1  100.59   16.30
  11   3  -1   86.09   31.80
  11   3  -1   61.29   19.40
 -11  -3   1   84.39   12.00
  10   3  -1   45.60   13.30
  10   3  -1   44.70    9.00
  10   3  -1   48.20    9.90
 -10  -3   1   38.40   13.20
   9   3  -1  230.18   17.10
   9   3  -1  194.68   17.10
   9   3  -1  188.78   16.10
  -9  -3   1  188.98   16.20
   8   3  -1   35.00    6.30
   8   3  -1   21.80    6.00
   8   3  -1   33.50    7.00
  -8  -3   1   33.00    6.30
   7   3  -1 1001.40   54.79
   7   3  -1  980.20   55.19
   7   3  -1 1064.59   55.19
  -7  -3   1 1049.70   56.79
   6   3  -1  463.35   25.20
   6   3  -1  414.06   25.30
   6   3  -1  395.16   24.90
  -6  -3   1  434.76   25.50
  -6  -3   1  421.76   22.50
   5   3  -1 1236.98   65.19
   5   3  -1 1352.76   65.09
   5   3  -1 1278.57   64.99
   5   3  -1 1272.07   65.29
   5   3  -1 1152.18   64.89
  -5  -3   1 1249.47   62.69
  -5  -3   1 1253.67   64.99
   4   3  -1  862.81   48.80
   4   3  -1 1009.10   49.00
   4   3  -1  935.41   48.70
   4   3  -1  927.31   49.00
   4   3  -1  961.90   48.80
  -4  -3   1  924.11   48.70
  -4  -3   1  953.80   47.30
  -4  -3   1  926.41   46.60
   3   3  -1  945.81   45.60
   3   3  -1  829.82   45.00
   3   3  -1  892.11   45.50
   3   3  -1  849.81   45.00
   3   3  -1  866.21   44.10
   3   3  -1  904.01   45.50
  -3  -3   1  846.42   44.10
  -3  -3   1  855.31   43.70
  -3  -3   1  922.41   45.20
   2   3  -1  168.98    9.70
   2   3  -1  164.28   10.00
   2   3  -1  187.48   10.00
   2   3  -1  183.98   10.40
   2   3  -1  163.78    9.70
   2   3  -1  156.58   10.00
   2   3  -1  178.08   10.00
  -2  -3   1  171.28    9.70
  -2  -3   1  164.78    9.40
  -2  -3   1  158.98    9.30
  -2  -3   1  155.08    9.80
  -2  -3   1  158.98    9.60
  -2  -3   1  175.38    9.80
  -2  -3   1  169.48   10.10
  -2  -3   1  176.08    9.90
   1   3  -1 1707.13   83.99
   1   3  -1 1629.64   83.39
   1   3  -1 1824.32   84.19
   1   3  -1 1752.82   84.19
   1   3  -1 1487.15   83.69
   1   3  -1 1660.13   85.29
   1   3  -1 1712.63   83.89
   1   3  -1 1777.02   84.39
   1   3  -1 1735.73   83.89
  -1  -3   1 1513.65   84.19
  -1  -3   1 1742.63   84.29
  -1  -3   1 1818.12   84.69
  -1  -3   1 1695.93   83.89
  -1  -3   1 1740.53   84.29
  -1  -3   1 1643.24   84.19
  -1  -3   1 1751.92   84.59
  -1  -3   1 1682.63   84.59
  -1  -3   1 1776.52   84.59
   0   3  -1  164.78    9.90
   0   3  -1  170.18    9.50
   0   3  -1  158.58   11.00
   0   3  -1  178.68   10.10
   0   3  -1  183.48    9.60
   0   3  -1  184.08    9.10
   0  -3   1  166.88    9.60
   0  -3   1  157.78    9.40
   0  -3   1  171.88    9.20
   0  -3   1  150.68    8.60
   0  -3   1  179.28    9.30
   0  -3   1  169.08    8.70
   0  -3   1  170.88    9.60
  -1   3  -1  182.38   10.40
  -1   3  -1  212.58   12.00
  -1   3  -1  199.08   10.40
  -1   3  -1  228.88   11.70
   1  -3   1  167.98   10.00
   1  -3   1  194.98   10.00
   1  -3   1  214.08   11.10
   1  -3   1  211.48   10.80
   1  -3   1  189.78   10.00
   1  -3   1  205.18   10.90
  -2   3  -1 1499.55   75.59
  -2   3  -1 1611.74   72.79
  -2   3  -1 1382.46   72.09
  -2   3  -1 1378.96   72.59
  -2   3  -1 1409.66   71.99
   2  -3   1 1434.86   73.09
   2  -3   1 1511.25   73.19
   2  -3   1 1501.35   72.79
   2  -3   1 1425.76   72.49
  -3   3  -1  272.67   14.70
  -3   3  -1  242.68   14.40
  -3   3  -1  284.07   14.80
   3  -3   1  252.77   13.50
   3  -3   1  250.47   13.90
   3  -3   1  239.78   13.90
   3  -3   1  259.87   14.60
   3  -3   1  259.07   15.70
  -4   3  -1 1080.09   50.49
  -4   3  -1  887.41   49.99
   4  -3   1 1034.80   54.29
   4  -3   1 1016.60   50.79
   4  -3   1  996.90   51.49
   4  -3   1 1011.50   52.69
   4  -3   1 1051.19   52.19
  -5   3  -1  474.15   23.60
  -5   3  -1  354.76   22.60
   5  -3   1  409.56   23.30
   5  -3   1  452.65   27.20
   5  -3   1  471.15   25.60
   5  -3   1  465.95   25.10
  -6   3  -1 1114.39   58.29
   6  -3   1 1210.78   61.49
   6  -3   1 1133.79   58.29
   6  -3   1 1038.30   58.29
   6  -3   1 1069.29   57.99
  -7   3  -1  592.04   33.80
   7  -3   1  524.65   32.10
   7  -3   1  591.84   35.30
   7  -3   1  557.54   31.80
  -8   3  -1   62.89    8.00
   8  -3   1   69.09   10.90
   8  -3   1   63.29    8.70
  -9   3  -1  216.58   16.90
   9  -3   1  202.98   16.80
   9  -3   1  210.98   19.10
 -10   3  -1   -6.20   16.10
  10  -3   1   19.10   16.60
  10  -3   1    4.80   11.30
 -11   3  -1   89.79   17.50
 -11   3  -1   53.99   16.90
  11  -3   1   74.79   24.10
  11  -3   1   97.49   19.60
  12   2  -1  194.48   18.60
  12   2  -1  150.88   29.20
 -12  -2   1  172.48   24.10
  11   2  -1   59.69   20.30
  11   2  -1   31.90   14.40
  11   2  -1   52.99   23.10
 -11  -2   1   65.39   12.90
  10   2  -1  131.09   13.40
  10   2  -1  125.19   14.10
  10   2  -1  116.79   13.70
 -10  -2   1  107.69   12.30
   9   2  -1   87.29   11.50
   9   2  -1   83.29   10.40
   9   2  -1  103.09   12.00
  -9  -2   1  107.39   11.90
   8   2  -1  470.35   28.80
   8   2  -1  463.85   29.70
   8   2  -1  456.85   28.50
  -8  -2   1  479.55   29.50
   7   2  -1  164.28   13.60
   7   2  -1  198.58   14.10
   7   2  -1  187.88   14.60
  -7  -2   1  176.18   13.70
   6   2  -1  207.58   14.40
   6   2  -1  206.48   15.20
   6   2  -1  228.38   14.90
  -6  -2   1  215.08   14.80
   5   2  -1  742.23   40.50
   5   2  -1  744.83   40.20
   5   2  -1  751.02   40.90
   5   2  -1  775.22   40.60
  -5  -2   1  727.53   37.90
  -5  -2   1  782.92   40.60
   4   2  -1   74.59    6.30
   4   2  -1   86.69    6.90
   4   2  -1   81.89    6.60
   4   2  -1   73.69    6.50
   4   2  -1   84.79    6.40
  -4  -2   1   86.79    5.40
  -4  -2   1   89.29    7.00
   3   2  -1  879.81   44.20
   3   2  -1  819.02   43.80
   3   2  -1  936.81   44.20
   3   2  -1  775.62   43.70
   3   2  -1  874.51   44.10
   3   2  -1  861.91   44.20
  -3  -2   1  876.21   42.90
  -3  -2   1  814.52   44.40
  -3  -2   1  900.81   43.40
  -3  -2   1  872.51   44.60
   2   2  -1  378.36   20.20
   2   2  -1  372.56   20.40
   2   2  -1  346.97   20.20
   2   2  -1  413.36   20.60
   2   2  -1  386.26   20.10
   2   2  -1  409.26   20.50
   2   2  -1  371.16   19.60
   2   2  -1  402.46   20.40
  -2  -2   1  412.06   20.00
  -2  -2   1  396.26   20.70
  -2  -2   1  371.46   20.70
  -2  -2   1  408.26   20.70
  -2  -2   1  384.76   20.50
  -2  -2   1  371.86   20.10
  -2  -2   1  397.16   20.70
   1   2  -1 1707.33   85.59
   1   2  -1 1858.41   85.69
   1   2  -1 1832.02   85.69
   1   2  -1 1639.24   85.59
   1   2  -1 1828.82   85.89
   1   2  -1 1752.72   85.59
   1   2  -1 1796.92   85.69
   1   2  -1 1751.92   86.59
   1   2  -1 1469.55   85.49
  -1  -2   1 1768.82   86.09
  -1  -2   1 1655.33   85.99
  -1  -2   1 1866.31   86.29
  -1  -2   1 1656.83   85.99
  -1  -2   1 1721.93   85.99
  -1  -2   1 1619.14   85.59
  -1  -2   1 1853.41   85.99
  -1  -2   1 1887.11   86.09
  -1  -2   1 1689.63   86.09
   0   2  -1  785.82   41.10
   0   2  -1  798.42   41.10
   0   2  -1  867.91   41.30
   0   2  -1  839.12   40.60
   0   2  -1  828.72   40.80
   0  -2   1  813.52   39.20
   0  -2   1  807.72   39.40
   0  -2   1  838.22   39.70
   0  -2   1  708.73   39.50
   0  -2   1  725.13   39.10
   0  -2   1  829.52   39.80
   0  -2   1  836.32   39.40
  -1   2  -1  217.38   10.50
  -1   2  -1  179.78    9.70
  -1   2  -1  166.38   11.60
   1  -2   1  179.08    9.70
   1  -2   1  187.58   10.00
   1  -2   1  173.38    9.70
   1  -2   1  186.38   10.10
   1  -2   1  213.28   10.40
  -2   2  -1 1162.58   55.39
  -2   2  -1 1217.78   55.49
  -2   2  -1 1017.80   55.09
  -2   2  -1 1001.70   55.49
  -2   2  -1 1154.28   58.19
   2  -2   1  864.91   49.50
   2  -2   1 1026.30   49.70
   2  -2   1 1028.30   49.50
   2  -2   1 1049.79   49.80
   2  -2   1 1015.30   50.09
  -3   2  -1   10.50    2.20
  -3   2  -1   10.60    1.90
   3  -2   1   11.50    2.30
   3  -2   1    7.30    1.60
   3  -2   1   12.20    2.10
   3  -2   1    8.00    2.80
   3  -2   1   14.00    1.40
  -4   2  -1  986.50   47.50
  -4   2  -1  852.51   47.00
   4  -2   1 1008.00   49.50
   4  -2   1  882.01   47.90
   4  -2   1  968.50   49.70
   4  -2   1  988.80   51.09
  -5   2  -1   24.70    4.00
   5  -2   1   17.20    3.60
   5  -2   1   27.50    4.20
   5  -2   1   17.70    3.60
   5  -2   1   13.20    4.40
  -6   2  -1  464.65   26.70
   6  -2   1  466.65   28.10
   6  -2   1  458.55   26.40
   6  -2   1  428.86   25.80
  -7   2  -1  337.87   21.40
   7  -2   1  316.77   21.20
   7  -2   1  344.27   21.00
   7  -2   1  332.77   22.60
  -8   2  -1  339.37   22.50
   8  -2   1  320.77   21.70
   8  -2   1  320.37   23.40
   8  -2   1  319.97   21.20
  -9   2  -1  420.46   27.50
   9  -2   1  407.56   27.20
   9  -2   1  415.36   29.20
 -10   2  -1   41.90   15.90
  10  -2   1   11.60    9.60
  10  -2   1   -2.40   19.40
 -11   2  -1  180.58   27.00
  11  -2   1  169.08   24.80
  11  -2   1  197.48   25.10
 -12   2  -1   38.30   39.90
 -12   2  -1   -1.20   31.40
  12  -2   1    8.80   32.70
  12  -2   1    4.40   35.40
  12   1  -1  112.39   28.60
  12   1  -1  174.58   26.10
 -12  -1   1  139.79   18.40
  11   1  -1   12.20   20.30
  11   1  -1    5.90   20.50
 -11  -1   1    5.00   17.40
  10   1  -1  282.77   22.70
  10   1  -1  265.77   20.60
  10   1  -1  244.38   20.30
 -10  -1   1  249.38   20.00
   9   1  -1    8.60    7.30
   9   1  -1   25.50    8.30
   9   1  -1   12.60    6.00
  -9  -1   1   30.80    6.90
   8   1  -1  307.47   21.60
   8   1  -1  336.67   23.30
   8   1  -1  335.27   21.90
  -8  -1   1  311.67   21.30
   7   1  -1  460.45   28.20
   7   1  -1  486.65   28.20
   7   1  -1  473.05   29.30
  -7  -1   1  546.95   32.10
   6   1  -1  469.15   27.10
   6   1  -1  469.15   27.90
   6   1  -1  453.35   26.80
  -6  -1   1  456.05   26.60
   5   1  -1  792.52   42.80
   5   1  -1  810.92   43.70
   5   1  -1  809.12   42.80
  -5  -1   1  782.02   41.80
   4   1  -1  173.48   12.00
   4   1  -1  216.48   12.50
   4   1  -1  198.18   12.90
   4   1  -1  192.18   12.30
  -4  -1   1  191.28   10.30
  -4  -1   1  199.48   12.40
   3   1  -1 1380.16   67.19
   3   1  -1 1300.37   66.89
   3   1  -1 1317.77   67.19
   3   1  -1 1331.67   67.39
  -3  -1   1 1242.88   65.69
  -3  -1   1 1262.97   64.39
  -3  -1   1 1381.36   65.99
  -3  -1   1 1339.97   65.49
   2   1  -1   46.20    3.50
   2   1  -1   41.30    3.70
   2   1  -1   42.60    3.60
   2   1  -1   40.10    3.50
   2   1  -1   40.00    2.70
  -2  -1   1   48.00    3.50
  -2  -1   1   40.80    2.50
  -2  -1   1   41.60    2.80
  -2  -1   1   41.80    3.30
  -2  -1   1   41.20    3.40
  -2  -1   1   41.40    3.60
  -2  -1   1   40.00    3.50
   1   1  -1 1690.73   84.99
   1   1  -1 1635.04   84.79
   1   1  -1 1799.72   85.09
   1   1  -1 1788.52   84.99
  -1  -1   1 1743.23   85.39
  -1  -1   1 1503.05   85.19
  -1  -1   1 1741.73   85.69
  -1  -1   1 1635.24   85.59
  -1  -1   1 1825.32   85.59
  -1  -1   1 1857.21   85.69
  -1  -1   1 1874.91   85.69
  -1   1  -1 1280.07   63.89
  -1   1  -1 1342.17   64.19
  -1   1  -1 1354.36   63.89
  -1   1  -1 1256.97   65.39
  -1   1  -1 1265.37   63.99
   1  -1   1 1413.66   67.19
   1  -1   1 1358.26   66.79
   1  -1   1 1483.45   67.09
   1  -1   1 1263.67   66.89
   1  -1   1 1287.57   66.89
  -2   1  -1  146.49    7.90
  -2   1  -1  122.09    7.60
  -2   1  -1  133.79    7.90
  -2   1  -1  137.09    7.00
  -2   1  -1  131.09    7.10
   2  -1   1  151.68    8.40
   2  -1   1  145.99    7.70
   2  -1   1  129.19    8.20
   2  -1   1  154.38    8.60
   2  -1   1  141.99    7.60
   2  -1   1  145.39   10.40
   2  -1   1  154.38    7.90
  -3   1  -1  671.73   35.40
  -3   1  -1  680.03   34.60
  -3   1  -1  722.03   35.80
   3  -1   1  682.33   35.90
   3  -1   1  739.93   35.00
   3  -1   1  694.03   36.20
   3  -1   1  720.93   37.00
   3  -1   1  660.03   35.00
  -4   1  -1  985.50   51.59
  -4   1  -1 1118.99   53.29
  -4   1  -1  998.60   52.79
   4  -1   1 1095.39   57.49
   4  -1   1 1112.39   57.69
   4  -1   1 1149.29   58.79
   4  -1   1 1164.98   56.49
   4  -1   1 1113.59   55.69
  -5   1  -1    8.20    2.80
  -5   1  -1   11.70    3.50
   5  -1   1    6.40    2.70
   5  -1   1   15.10    4.00
   5  -1   1   12.40    3.10
  -6   1  -1  930.51   49.70
   6  -1   1  910.41   49.80
   6  -1   1  910.71   48.30
   6  -1   1  890.71   48.40
  -7   1  -1    0.60    2.80
   7  -1   1    9.10    4.30
   7  -1   1    0.70    4.20
   7  -1   1    7.80    4.10
   7  -1   1    3.80    4.40
  -8   1  -1  423.06   26.60
   8  -1   1  401.66   24.90
   8  -1   1  353.36   24.10
   8  -1   1  398.06   26.50
  -9   1  -1   33.70    7.70
   9  -1   1   45.10   10.30
   9  -1   1   53.99    9.40
 -10   1  -1  183.28   16.50
  10  -1   1  119.29   14.70
  10  -1   1  123.99   12.80
 -11   1  -1   83.89   17.70
  11  -1   1   81.29   19.10
  11  -1   1   90.89   21.30
 -12   1  -1   16.00   23.00
  12  -1   1  -15.70   25.90
  12  -1   1    6.40   26.60
  12   0  -1   27.60   31.20
  12   0  -1   40.30   28.00
 -12   0   1   40.10   30.30
  11   0  -1   58.09   14.90
  11   0  -1   43.20   19.30
 -11   0   1   52.99   21.30
  10   0  -1  125.69   14.10
  10   0  -1  116.89   14.80
 -10   0   1  110.99   12.50
   9   0  -1   21.90    7.90
   9   0  -1   25.40   10.60
   9   0  -1   35.60    8.50
  -9   0   1   24.30    7.00
   8   0  -1  447.66   28.00
   8   0  -1  433.46   29.50
   8   0  -1  480.45   28.40
  -8   0   1  492.65   30.40
   7   0  -1    8.30    4.00
   7   0  -1   13.10    4.00
   7   0  -1   10.50    5.10
   6   0  -1  548.35   31.70
   6   0  -1  578.04   31.80
   6   0  -1  563.24   33.00
  -6   0   1  568.34   32.20
   5   0  -1  359.66   22.20
   5   0  -1  377.96   21.60
   5   0  -1  367.66   21.40
  -5   0   1  389.06   22.50
   4   0  -1  547.75   29.90
   4   0  -1  547.15   29.20
   4   0  -1  527.95   29.00
  -4   0   1  521.25   28.70
  -4   0   1  582.44   29.80
   3   0  -1 3498.95  178.58
   3   0  -1 3566.44  179.18
   3   0  -1 3769.82  178.78
   3   0  -1 3662.63  178.68
  -3   0   1 3340.27  170.08
  -3   0   1 3628.34  170.38
  -3   0   1 3390.56  170.18
   2   0  -1 1364.76   64.39
   2   0  -1 1240.58   63.19
   2   0  -1 1203.68   64.09
   2   0  -1 1351.26   64.29
   2   0  -1 1290.87   64.59
  -2   0   1 1312.27   64.99
  -2   0   1 1299.97   66.29
  -2   0   1 1328.27   65.79
  -2   0   1 1314.07   65.69
  -2   0   1 1343.07   65.49
  -2   0   1 1339.67   65.89
   1   0  -1 1971.10   92.29
   1   0  -1 1925.41   92.09
   1   0  -1 1969.10   91.99
   1   0  -1 1793.82   91.89
   1   0  -1 1708.13   91.69
  -1   0   1 2029.10   94.99
  -1   0   1 1954.80   94.99
  -1   0   1 2008.10   95.09
  -1   0   1 1931.61   95.29
  -1   0   1 1751.12   94.69
  -1   0  -1 1102.69   54.79
  -1   0  -1 1088.19   54.49
  -1   0  -1 1091.69   54.69
  -1   0  -1 1198.28   54.89
  -1   0  -1 1065.69   54.89
   1   0   1 1113.39   55.19
   1   0   1 1114.29   55.09
   1   0   1 1145.79   55.09
   1   0   1 1118.99   55.09
   1   0   1 1073.69   54.79
   1   0   1 1125.69   54.79
  -2   0  -1  524.95   26.20
  -2   0  -1  510.05   27.00
  -2   0  -1  508.85   26.50
  -2   0  -1  568.44   27.20
  -2   0  -1  526.65   27.00
   2   0   1  551.84   28.70
   2   0   1  528.75   28.30
   2   0   1  572.54   28.00
   2   0   1  564.74   28.40
   2   0   1  537.05   27.40
   2   0   1  573.84   28.80
   2   0   1  552.64   28.40
  -3   0  -1 1156.28   56.09
  -3   0  -1 1062.29   55.69
  -3   0  -1 1093.09   54.99
   3   0   1 1091.09   54.39
   3   0   1 1088.09   52.99
   3   0   1  963.60   54.79
   3   0   1 1141.79   53.99
   3   0   1 1098.69   54.49
  -4   0  -1  753.62   40.30
  -4   0  -1  836.42   41.80
   4   0   1  829.02   43.10
   4   0   1  761.52   42.30
   4   0   1  844.52   42.60
   4   0   1  829.12   41.70
  -5   0  -1  749.53   40.20
   5   0   1  782.32   42.00
   5   0   1  793.52   40.00
   5   0   1  763.82   41.10
   5   0   1  749.42   41.10
  -6   0  -1  833.62   45.10
   6   0   1  778.12   43.20
   6   0   1  756.62   42.10
   6   0   1  803.72   42.50
  -7   0  -1   10.20    3.70
   7   0   1   25.50    5.40
   7   0   1   12.20    5.10
   7   0   1    1.70    3.50
  -8   0  -1  491.15   30.10
   8   0   1  421.56   27.00
   8   0   1  467.35   28.80
   8   0   1  422.86   26.90
  -9   0  -1   23.20    8.30
   9   0   1   35.00    8.40
   9   0   1   51.19   14.60
   9   0   1   36.80    8.30
 -10   0  -1  231.28   19.00
  10   0   1  272.67   20.60
  10   0   1  246.58   21.90
 -11   0  -1   77.29   18.90
  11   0   1   98.49   18.10
  11   0   1   66.09   12.10
 -12   0  -1  104.39   32.90
  12   0   1  125.99   22.40
  12   0   1   86.29   38.30
  12  -1  -1   -4.60   24.40
  12  -1  -1  -13.30   25.30
 -12   1   1    0.10   30.50
 -12   1   1    8.20   31.40
  11  -1  -1  234.38   22.10
  11  -1  -1  221.78   22.20
 -11   1   1  205.58   23.80
  10  -1  -1   84.59   11.10
  10  -1  -1  105.69   13.80
 -10   1   1   93.69   14.20
   9  -1  -1  138.89   15.60
   9  -1  -1  176.18   16.10
   9  -1  -1  157.38   14.30
  -9   1   1  203.88   16.40
   8  -1  -1  317.27   21.30
   8  -1  -1  383.26   24.90
   8  -1  -1  283.97   20.90
  -8   1   1  326.87   21.80
   7  -1  -1   24.60    5.60
   7  -1  -1   31.90    6.30
  -7   1   1   19.90    4.80
   6  -1  -1  509.05   29.90
   6  -1  -1  547.65   31.80
   6  -1  -1  540.45   30.30
  -6   1   1  519.75   29.50
   5  -1  -1   48.50    5.60
   5  -1  -1   63.99    6.90
   5  -1  -1   65.79    6.10
  -5   1   1   64.09    6.20
   4  -1  -1 4480.55  222.98
   4  -1  -1 4553.04  221.88
   4  -1  -1 4460.85  221.88
  -4   1   1 3914.31  197.78
  -4   1   1 4349.16  195.68
  -4   1   1 3572.04  203.08
   3  -1  -1  110.09    8.20
   3  -1  -1  112.19    7.40
   3  -1  -1  111.29    7.50
  -3   1   1  105.39    6.90
  -3   1   1  100.59    6.90
  -3   1   1  107.69    5.70
  -3   1   1   98.99    6.20
   2  -1  -1 9053.89  448.46
   2  -1  -1 9133.49  449.06
   2  -1  -1 9184.98  450.65
   2  -1  -1 9340.27  449.86
  -2   1   1 9376.06  470.75
  -2   1   1 9287.07  472.95
  -2   1   1 9614.64  470.35
  -2   1   1 9999.00  471.25
  -2   1   1 9835.72  472.95
   1  -1  -1  231.48   11.60
   1  -1  -1  210.38   11.40
   1  -1  -1  211.98   11.40
   1  -1  -1  235.08   12.10
   1  -1  -1  218.38   11.50
   1  -1  -1  229.68   11.50
  -1   1   1  219.78   12.10
  -1   1   1  223.98   11.60
  -1   1   1  219.48   11.60
  -1   1   1  224.98   11.60
  -1   1   1  237.98   12.30
  -1   1   1  222.58   11.60
  -1  -1  -1 3610.54  176.78
  -1  -1  -1 3573.54  176.98
  -1  -1  -1 3642.74  176.68
  -1  -1  -1 3708.73  176.58
  -1  -1  -1 3527.45  176.88
   1   1   1 3926.51  173.18
   1   1   1 2946.61  173.38
   1   1   1 3716.43  173.28
   1   1   1 3589.24  173.28
   1   1   1 3948.10  173.58
   1   1   1 3167.78  172.98
   1   1   1 3492.95  173.08
  -2  -1  -1  207.98   11.60
  -2  -1  -1  194.18   11.00
  -2  -1  -1  197.98   10.40
  -2  -1  -1  188.68   11.20
  -2  -1  -1  212.78   11.30
  -2  -1  -1  205.58   11.00
   2   1   1  203.78   10.70
   2   1   1  227.18   11.60
   2   1   1  215.68   11.70
   2   1   1  195.28   11.60
   2   1   1  199.28   11.50
   2   1   1  211.28   11.50
   2   1   1  213.28   11.90
  -3  -1  -1  845.42   44.90
  -3  -1  -1  857.71   45.30
  -3  -1  -1  965.10   45.90
  -3  -1  -1  893.41   44.00
   3   1   1  854.21   46.40
   3   1   1  968.10   46.30
   3   1   1  899.61   46.60
   3   1   1  929.81   46.50
  -4  -1  -1  335.07   19.40
   4   1   1  298.97   16.30
   4   1   1  300.47   16.80
   4   1   1  285.17   16.70
   4   1   1  266.47   16.80
  -5  -1  -1  349.57   20.60
   5   1   1  349.67   20.00
   5   1   1  327.07   19.00
   5   1   1  321.37   19.50
   5   1   1  343.37   20.20
  -6  -1  -1  228.68   15.40
   6   1   1  216.88   15.00
   6   1   1  202.58   14.10
   6   1   1  228.28   14.50
   6   1   1  194.48   13.10
  -7  -1  -1  228.78   16.10
   7   1   1  237.58   16.60
   7   1   1  247.98   16.60
   7   1   1  231.58   17.00
  -8  -1  -1  203.88   15.80
   8   1   1  168.68   14.40
   8   1   1  209.98   15.20
   8   1   1  201.48   16.10
   8   1   1  185.58   14.80
  -9  -1  -1   71.59    9.10
   9   1   1   81.59    9.70
   9   1   1   79.19    9.30
   9   1   1   69.99    9.90
 -10  -1  -1  126.39   13.30
  10   1   1  125.49   13.30
  10   1   1  156.48   15.80
  10   1   1  113.79   13.70
 -11  -1  -1   21.20   12.90
  11   1   1   -0.70   30.40
  11   1   1    4.40   17.80
 -12  -1  -1  139.69   23.00
  12   1   1  101.19   40.00
  12   1   1  116.79   18.50
  12  -2  -1    3.20   40.30
  12  -2  -1   -7.70   26.60
 -12   2   1   26.70   36.40
 -12   2   1   -6.40   32.30
  11  -2  -1   85.79   17.60
  11  -2  -1  112.79   25.40
 -11   2   1  110.19   29.50
 -11   2   1   68.49   16.00
  10  -2  -1   14.30   12.80
  10  -2  -1   32.30   14.00
 -10   2   1   21.20   12.30
   9  -2  -1  349.67   26.10
   9  -2  -1  345.17   23.80
  -9   2   1  395.36   25.90
   8  -2  -1  115.19   11.10
   8  -2  -1  121.69   13.00
   8  -2  -1  106.69   11.70
  -8   2   1  131.19   11.80
   7  -2  -1  225.98   17.10
   7  -2  -1  208.78   14.90
   7  -2  -1  196.48   15.00
  -7   2   1  226.08   15.80
   6  -2  -1  123.49    9.60
   6  -2  -1  120.69    9.70
   6  -2  -1  112.09   10.80
  -6   2   1  107.89    9.00
   5  -2  -1  217.98   14.10
   5  -2  -1  216.08   14.00
   5  -2  -1  229.28   15.60
  -5   2   1  178.88   11.60
  -5   2   1  227.78   13.30
   4  -2  -1  197.88   13.20
   4  -2  -1  189.58   11.70
   4  -2  -1  189.98   11.50
   4  -2  -1  170.48   10.00
  -4   2   1  178.68    9.90
  -4   2   1  191.98    9.80
  -4   2   1  167.38   11.00
  -4   2   1  162.08   10.70
   3  -2  -1    4.10    2.00
   3  -2  -1    7.50    1.30
   3  -2  -1   10.30    1.40
   3  -2  -1   10.50    3.10
  -3   2   1   10.90    2.00
  -3   2   1    7.40    1.30
  -3   2   1    7.30    1.80
   2  -2  -1 1592.34   89.49
   2  -2  -1 1673.33   92.39
   2  -2  -1 1866.81   89.59
   2  -2  -1 2040.10   89.59
   2  -2  -1 1838.42   90.59
   2  -2  -1 1857.41   89.29
   2  -2  -1 1808.92   89.09
  -2   2   1 1785.82   94.49
  -2   2   1 2043.80   94.49
  -2   2   1 1795.52   94.29
  -2   2   1 2030.20   94.39
   1  -2  -1   45.30    4.00
   1  -2  -1   46.30    3.90
   1  -2  -1   52.49    3.10
   1  -2  -1   54.99    3.60
   1  -2  -1   55.09    3.30
   1  -2  -1   56.59    3.10
  -1   2   1   49.50    3.10
  -1   2   1   56.69    3.00
  -1   2   1   39.40    3.50
  -1   2   1   50.99    3.50
  -1   2   1   40.00    4.20
  -1   2   1   57.49    4.20
   0  -2  -1 1293.67   61.59
   0  -2  -1 1264.77   62.09
   0  -2  -1 1328.37   62.19
   0  -2  -1 1135.09   62.29
   0  -2  -1 1254.87   61.59
   0   2   1 1451.75   67.89
   0   2   1 1381.56   68.09
   0   2   1 1345.37   67.99
   0   2   1 1345.57   68.29
   0   2   1 1359.06   67.49
  -1  -2  -1  126.19    7.00
  -1  -2  -1  121.59    7.10
  -1  -2  -1  122.99    7.00
  -1  -2  -1  125.69    7.10
  -1  -2  -1  124.49    7.40
  -1  -2  -1  128.19    7.20
  -1  -2  -1  125.29    6.70
   1   2   1  133.99    7.20
   1   2   1  122.09    7.10
   1   2   1  128.89    7.40
   1   2   1  129.49    7.20
   1   2   1  128.09    7.20
   1   2   1  129.59    7.40
   1   2   1  122.79    6.90
  -2  -2  -1  247.68   13.00
  -2  -2  -1  238.18   13.20
  -2  -2  -1  252.17   13.60
  -2  -2  -1  239.88   13.30
  -2  -2  -1  240.28   13.50
  -2  -2  -1  230.38   12.60
   2   2   1  253.57   13.50
   2   2   1  245.78   13.20
   2   2   1  269.67   13.30
   2   2   1  246.58   13.60
   2   2   1  233.38   12.70
   2   2   1  233.88   13.30
   2   2   1  221.28   13.30
  -3  -2  -1 1388.66   73.79
  -3  -2  -1 1427.76   74.59
  -3  -2  -1 1624.24   74.69
   3   2   1 1593.14   72.99
   3   2   1 1390.86   71.59
   3   2   1 1500.25   72.79
   3   2   1 1535.05   73.09
   3   2   1 1255.17   72.59
  -4  -2  -1    6.70    1.30
  -4  -2  -1   14.30    3.00
   4   2   1    9.20    2.90
   4   2   1    8.30    2.40
   4   2   1    7.40    1.10
   4   2   1   13.70    2.90
  -5  -2  -1  972.60   51.49
  -5  -2  -1 1049.79   51.49
  -5  -2  -1 1091.19   54.39
   5   2   1 1090.59   56.09
   5   2   1 1068.69   56.39
   5   2   1 1104.99   55.69
   5   2   1 1056.49   56.29
  -6  -2  -1   25.00    4.50
   6   2   1   14.30    4.00
   6   2   1   16.00    3.80
   6   2   1   21.70    4.30
   6   2   1   26.60    4.00
  -7  -2  -1  565.04   32.90
   7   2   1  615.64   33.80
   7   2   1  572.14   34.00
   7   2   1  557.74   33.50
  -8  -2  -1  218.58   16.40
   8   2   1  239.98   18.30
   8   2   1  262.97   18.00
   8   2   1  243.48   17.70
   8   2   1  231.48   17.50
  -9  -2  -1   57.89    8.60
   9   2   1   59.99    8.70
   9   2   1   68.89    8.90
   9   2   1   65.09    9.60
 -10  -2  -1   85.79   11.10
  10   2   1   85.19   11.40
  10   2   1  115.49   12.10
  10   2   1   92.89   13.20
 -11  -2  -1   39.20   10.90
  11   2   1   29.50   18.70
  11   2   1   63.69   16.40
  11   2   1   25.60   33.90
 -12  -2  -1  121.29   20.30
  12   2   1  115.89   25.80
  12   2   1  130.89   30.10
  11  -3  -1  114.39   40.40
  11  -3  -1  142.19   22.20
 -11   3   1   89.19   26.60
 -11   3   1  114.79   24.60
  10  -3  -1   29.70   15.00
  10  -3  -1   19.10   13.70
 -10   3   1   10.90   14.80
 -10   3   1   24.10   12.60
   9  -3  -1  275.87   22.50
   9  -3  -1  242.08   19.10
  -9   3   1  235.88   17.70
   8  -3  -1   27.80    6.10
   8  -3  -1   36.00    8.10
  -8   3   1   37.50    8.10
   7  -3  -1  369.26   25.20
   7  -3  -1  350.46   22.40
   7  -3  -1  380.66   23.30
  -7   3   1  364.76   22.50
   6  -3  -1   41.70    6.10
   6  -3  -1   59.69    8.20
   6  -3  -1   49.10    6.40
  -6   3   1   38.40    5.30
   5  -3  -1  751.22   41.20
   5  -3  -1  766.22   40.90
   5  -3  -1  804.12   43.60
  -5   3   1  501.25   28.60
  -5   3   1  609.34   30.10
   4  -3  -1  572.34   30.30
   4  -3  -1  569.94   28.10
   4  -3  -1  462.05   26.30
   4  -3  -1  540.05   28.30
   4  -3  -1  515.25   26.90
   4  -3  -1  489.15   26.30
  -4   3   1  568.54   28.80
  -4   3   1  573.64   29.70
  -4   3   1  529.55   29.30
   3  -3  -1  386.96   21.50
   3  -3  -1  331.67   18.90
   3  -3  -1  372.76   19.90
   3  -3  -1  359.26   19.30
   3  -3  -1  389.76   19.70
  -3   3   1  361.06   21.80
  -3   3   1  335.27   19.60
  -3   3   1  397.76   20.00
  -3   3   1  394.56   19.80
   2  -3  -1 1292.37   65.79
   2  -3  -1 1416.46   67.29
   2  -3  -1 1331.07   65.69
   2  -3  -1 1245.78   65.29
  -2   3   1 1235.58   63.29
  -2   3   1 1328.57   65.49
  -2   3   1 1278.57   63.69
  -2   3   1 1128.49   63.79
  -2   3   1 1430.76   64.09
   1  -3  -1  140.79    8.80
   1  -3  -1  133.59    9.00
   1  -3  -1  147.69    8.50
   1  -3  -1  149.59    7.50
   1  -3  -1  145.29    7.80
  -1   3   1  137.09    7.60
  -1   3   1  153.38    9.20
  -1   3   1  116.59    9.30
  -1   3   1  151.78    8.40
  -1   3   1  146.89    7.40
   0  -3  -1 1553.84   76.09
   0  -3  -1 1709.53   76.19
   0  -3  -1 1237.58   77.79
   0  -3  -1 1613.34   75.29
   0   3   1 1696.63   86.49
   0   3   1 1728.53   87.29
   0   3   1 1859.91   87.89
   0   3   1 1762.62   87.39
   0   3   1 1781.62   87.09
  -1  -3  -1  147.29    8.50
  -1  -3  -1  150.58    8.40
  -1  -3  -1  158.08    8.70
  -1  -3  -1  142.79    7.90
  -1  -3  -1  147.89    8.60
  -1  -3  -1  143.09    8.60
  -1  -3  -1  150.88    8.30
   1   3   1  143.09    8.80
   1   3   1  150.38    8.30
   1   3   1  148.69    8.00
   1   3   1  146.99    8.40
   1   3   1  126.99    7.90
   1   3   1  139.89    8.20
   1   3   1  129.49    7.60
   1   3   1  152.58    8.30
  -2  -3  -1  663.03   32.80
  -2  -3  -1  584.04   31.90
  -2  -3  -1  648.24   32.60
  -2  -3  -1  596.04   32.30
  -2  -3  -1  634.44   31.90
  -2  -3  -1  629.84   32.60
  -2  -3  -1  660.43   32.50
   2   3   1  580.04   32.50
   2   3   1  671.73   33.20
   2   3   1  648.34   32.60
   2   3   1  640.84   32.90
   2   3   1  658.83   33.10
   2   3   1  612.44   33.00
   2   3   1  677.13   33.00
  -3  -3  -1  224.08   12.30
  -3  -3  -1  242.18   13.70
  -3  -3  -1  244.58   13.70
  -3  -3  -1  206.38   12.60
   3   3   1  241.38   13.80
   3   3   1  247.18   14.20
   3   3   1  243.08   14.10
   3   3   1  238.58   13.00
  -4  -3  -1   78.09    6.80
  -4  -3  -1   84.69    7.10
   4   3   1   83.29    5.20
   4   3   1   92.29    6.80
   4   3   1   84.69    6.50
   4   3   1   75.29    6.60
   4   3   1   80.39    6.60
  -5  -3  -1  155.88    9.60
  -5  -3  -1  187.18   12.00
   5   3   1  171.28   11.80
   5   3   1  174.38   11.40
   5   3   1  167.48    9.10
   5   3   1  150.08   11.20
   5   3   1  170.68   11.40
  -6  -3  -1  224.88   13.20
  -6  -3  -1  240.58   16.10
  -6  -3  -1  260.57   13.40
   6   3   1  251.57   16.80
   6   3   1  256.37   16.90
   6   3   1  257.37   16.90
   6   3   1  277.47   16.70
  -7  -3  -1  573.64   33.50
   7   3   1  590.34   32.70
   7   3   1  595.44   33.80
   7   3   1  546.85   33.40
   7   3   1  587.24   33.50
  -8  -3  -1   15.80    5.00
   8   3   1   26.10    6.20
   8   3   1    7.20    4.50
   8   3   1   18.50    5.10
  -9  -3  -1  580.04   35.80
   9   3   1  562.84   34.20
   9   3   1  576.44   34.50
   9   3   1  537.15   34.70
 -10  -3  -1   84.69   11.20
  10   3   1   55.59    9.70
  10   3   1   83.09   10.90
  10   3   1   65.29   12.10
 -11  -3  -1  110.69   13.80
  11   3   1   98.49   12.60
  11   3   1   88.39   15.40
  11   3   1  101.39   20.30
 -12  -3  -1   38.00   23.20
  12   3   1   44.10   22.80
  12   3   1   62.09   20.70
  11  -4  -1   22.20   33.00
  11  -4  -1   13.20   28.00
 -11   4   1    6.70   34.20
 -11   4   1   18.10   35.60
  10  -4  -1   14.00   19.50
  10  -4  -1   33.10   17.80
 -10   4   1   58.59   18.20
 -10   4   1   40.40   15.70
   9  -4  -1  153.38   16.70
   9  -4  -1  154.48   14.20
  -9   4   1  148.59   13.90
  -9   4   1  188.98   18.80
   8  -4  -1   17.20    9.40
   8  -4  -1   16.80    6.60
  -8   4   1   33.40    6.40
  -8   4   1   23.60    7.90
   7  -4  -1  452.95   30.20
   7  -4  -1  456.45   27.50
  -7   4   1  436.26   29.90
  -7   4   1  457.05   26.50
   6  -4  -1    9.10    5.60
   6  -4  -1   -0.70    4.10
   6  -4  -1    3.00    3.80
  -6   4   1    4.20    4.70
  -6   4   1   -0.30    2.90
   5  -4  -1  560.04   31.20
   5  -4  -1  578.44   33.60
   5  -4  -1  564.44   30.70
  -5   4   1  571.74   30.50
  -5   4   1  564.34   33.80
  -5   4   1  555.64   29.50
   4  -4  -1   80.89    6.60
   4  -4  -1   83.49    6.10
   4  -4  -1   79.69    5.30
   4  -4  -1   76.49    5.30
   4  -4  -1  105.69    8.90
  -4   4   1   76.89    6.00
  -4   4   1   92.79    6.40
  -4   4   1   82.49    8.50
  -4   4   1   93.59    6.40
   3  -4  -1  236.88   15.30
   3  -4  -1  235.58   13.50
   3  -4  -1  226.78   12.90
  -3   4   1  234.68   15.20
  -3   4   1  221.78   12.50
  -3   4   1  205.78   12.30
  -3   4   1  246.88   13.30
   2  -4  -1  439.26   23.60
   2  -4  -1  418.56   21.30
   2  -4  -1  400.06   21.80
  -2   4   1  384.26   24.30
  -2   4   1  424.16   22.10
  -2   4   1  402.86   21.40
  -2   4   1  416.16   20.80
  -2   4   1  405.16   20.70
  -2   4   1  424.06   23.50
   1  -4  -1  210.08   11.70
   1  -4  -1  239.18   13.20
  -1   4   1  213.68   13.50
  -1   4   1  228.08   11.90
  -1   4   1  216.68   14.50
  -1   4   1  232.78   12.80
   0  -4  -1 1647.24   75.69
   0  -4  -1 1308.47   77.49
   0  -4  -1 1573.94   74.59
   0   4   1 1759.92   84.59
   0   4   1 1625.44   84.09
   0   4   1 1764.32   85.69
   0   4   1 1619.54   85.79
   0   4   1 1768.42   85.09
  -1  -4  -1  124.29    7.50
  -1  -4  -1  121.29    7.40
  -1  -4  -1  131.99    7.60
  -1  -4  -1  121.99    7.50
  -1  -4  -1   96.39    7.50
  -1  -4  -1  129.09    6.60
  -1  -4  -1  113.19    6.90
  -1  -4  -1  107.19    6.50
  -1  -4  -1  118.79    6.90
   1   4   1  121.59    6.60
   1   4   1  122.79    7.50
   1   4   1  121.79    6.90
   1   4   1  112.59    7.40
   1   4   1  122.39    7.00
   1   4   1  109.79    7.10
   1   4   1  109.49    8.20
  -2  -4  -1 4579.34  222.08
  -2  -4  -1 4070.59  222.28
  -2  -4  -1 4828.62  222.58
  -2  -4  -1 4629.94  222.38
  -2  -4  -1 4507.05  221.58
   2   4   1 4624.84  220.58
   2   4   1 4510.05  220.28
   2   4   1 4531.75  219.68
   2   4   1 4578.94  220.68
   2   4   1 4221.88  221.68
   2   4   1 4363.66  219.98
   2   4   1 4531.85  220.08
  -3  -4  -1   70.29    5.40
  -3  -4  -1   90.89    6.60
  -3  -4  -1   85.39    6.60
   3   4   1   67.89    6.00
   3   4   1   79.89    5.40
   3   4   1   79.39    5.70
   3   4   1   77.89    6.10
  -4  -4  -1 1754.62   79.99
  -4  -4  -1 1433.66   79.39
  -4  -4  -1 1510.45   77.69
   4   4   1 1492.35   79.59
   4   4   1 1623.34   79.99
   4   4   1 1636.74   79.49
   4   4   1 1542.45   78.19
   4   4   1 1572.84   78.99
  -5  -4  -1  347.37   21.40
  -5  -4  -1  380.86   21.90
   5   4   1  347.17   21.00
   5   4   1  341.37   18.60
   5   4   1  364.26   20.80
   5   4   1  347.47   20.30
   5   4   1  364.96   20.70
  -6  -4  -1  503.55   26.50
  -6  -4  -1  495.85   29.00
   6   4   1  455.65   27.10
   6   4   1  494.35   27.40
   6   4   1  465.15   27.20
   6   4   1  481.55   24.30
   6   4   1  466.35   27.50
  -7  -4  -1   48.00    5.30
  -7  -4  -1   56.09    7.10
   7   4   1   34.50    5.80
   7   4   1   47.10    6.10
   7   4   1   40.10    6.00
   7   4   1   43.40    6.40
  -8  -4  -1  430.66   27.60
   8   4   1  387.06   25.30
   8   4   1  387.66   25.60
   8   4   1  400.56   25.90
   8   4   1  429.76   25.20
  -9  -4  -1  341.67   23.90
   9   4   1  306.27   22.20
   9   4   1  340.57   22.70
   9   4   1  312.07   22.70
 -10  -4  -1    4.70    8.20
  10   4   1   -8.70   10.00
  10   4   1    4.70    7.50
  10   4   1    3.40   15.30
 -11  -4  -1  248.68   21.20
  11   4   1  263.17   21.30
  11   4   1  259.57   22.50
  11   4   1  262.37   21.40
 -12  -4  -1   62.49   20.10
  12   4   1   37.20   34.70
  12   4   1   47.50   30.90
  12   4   1   33.60   16.10
  11  -5  -1   16.80   31.00
  11  -5  -1   22.00   33.70
 -11   5   1  -17.70   32.40
  10  -5  -1  166.78   19.20
  10  -5  -1  154.38   21.20
 -10   5   1  119.69   22.70
 -10   5   1  124.29   18.30
   9  -5  -1   21.60   11.90
   9  -5  -1    3.10    9.80
  -9   5   1   16.10   10.60
  -9   5   1   -9.20   14.50
   8  -5  -1  175.58   16.80
   8  -5  -1  150.88   13.50
  -8   5   1  163.28   17.10
  -8   5   1  156.78   12.60
   7  -5  -1   69.09    9.80
   7  -5  -1   64.09    7.80
  -7   5   1   99.29   12.10
  -7   5   1   68.49    7.50
   6  -5  -1   59.49    8.60
   6  -5  -1   47.30    5.90
   6  -5  -1   43.00    9.30
  -6   5   1   51.69    8.40
  -6   5   1   52.99    6.20
   5  -5  -1  502.65   27.10
   5  -5  -1  508.15   30.40
   5  -5  -1  496.55   27.90
   5  -5  -1  483.55   25.70
  -5   5   1  545.75   28.90
  -5   5   1  530.95   28.70
  -5   5   1  526.45   32.70
   4  -5  -1   25.90    2.90
   4  -5  -1   30.40    5.20
   4  -5  -1   22.90    3.50
   4  -5  -1   22.60    3.30
  -4   5   1   23.80    3.50
  -4   5   1   19.20    3.20
  -4   5   1   27.80    3.00
  -4   5   1   17.00    4.90
   3  -5  -1 1840.02   96.89
   3  -5  -1 1918.91   94.89
   3  -5  -1 1938.81   93.99
  -3   5   1 1893.11   97.29
  -3   5   1 1951.50  100.99
  -3   5   1 2074.59   98.89
   2  -5  -1  310.37   17.10
   2  -5  -1  329.67   19.00
  -2   5   1  312.57   17.70
  -2   5   1  299.07   16.10
  -2   5   1  318.67   20.50
  -2   5   1  322.57   19.20
   1  -5  -1 1356.16   69.59
   1  -5  -1 1393.86   67.99
  -1   5   1 1498.85   74.69
  -1   5   1 1389.26   73.39
  -1   5   1 1417.16   72.39
  -1   5   1 1539.05   75.79
   0  -5  -1  321.67   17.90
   0  -5  -1  326.47   17.60
   0  -5  -1  329.97   16.70
   0  -5  -1  342.37   18.20
   0  -5  -1  322.37   16.60
   0   5   1  292.87   16.10
   0   5   1  314.07   16.10
   0   5   1  330.77   17.20
   0   5   1  340.67   18.50
   0   5   1  318.07   18.90
   0   5   1  315.47   17.70
  -1  -5  -1  507.95   24.60
  -1  -5  -1  385.26   23.10
  -1  -5  -1  467.95   23.40
  -1  -5  -1  480.95   24.40
  -1  -5  -1  454.35   23.60
   1   5   1  492.55   26.20
   1   5   1  476.15   25.80
   1   5   1  510.95   25.50
   1   5   1  496.55   24.90
   1   5   1  509.15   27.60
   1   5   1  489.25   26.30
   1   5   1  478.55   25.30
  -2  -5  -1  265.67   15.00
  -2  -5  -1  238.38   14.10
  -2  -5  -1  284.87   15.00
  -2  -5  -1  258.27   15.10
   2   5   1  245.08   14.60
   2   5   1  285.27   14.10
   2   5   1  239.18   14.50
   2   5   1  269.27   14.50
   2   5   1  264.27   15.10
   2   5   1  263.07   16.00
   2   5   1  234.98   14.50
  -3  -5  -1  639.34   33.70
  -3  -5  -1  631.14   33.70
   3   5   1  558.84   30.60
   3   5   1  597.24   31.80
   3   5   1  608.44   31.40
   3   5   1  608.64   31.50
   3   5   1  638.24   32.50
  -4  -5  -1  635.24   34.30
  -4  -5  -1  636.14   34.30
   4   5   1  618.34   32.50
   4   5   1  551.64   31.60
   4   5   1  607.14   31.70
   4   5   1  614.24   33.00
   4   5   1  649.74   33.00
  -5  -5  -1    0.90    3.20
  -5  -5  -1   -2.40    3.10
   5   5   1    7.80    3.40
   5   5   1   -6.10    3.20
   5   5   1    1.60    2.60
   5   5   1    3.00    1.70
   5   5   1    0.80    2.20
  -6  -5  -1  359.06   20.10
  -6  -5  -1  361.16   22.30
   6   5   1  361.86   20.40
   6   5   1  386.66   23.00
   6   5   1  376.06   23.20
   6   5   1  415.36   23.50
   6   5   1  383.16   22.60
  -7  -5  -1  211.18   12.40
  -7  -5  -1  183.78   14.70
   7   5   1  202.08   15.30
   7   5   1  215.88   14.90
   7   5   1  228.48   15.40
   7   5   1  203.08   11.70
   7   5   1  205.78   15.10
  -8  -5  -1  320.47   22.20
   8   5   1  269.67   19.80
   8   5   1  296.37   20.10
   8   5   1  309.27   21.00
   8   5   1  323.07   20.80
  -9  -5  -1  199.58   16.70
   9   5   1  191.58   16.10
   9   5   1  178.88   15.90
   9   5   1  210.78   16.50
 -10  -5  -1  103.59   12.80
  10   5   1  100.29   11.60
  10   5   1   88.09   14.10
  10   5   1   98.59   13.40
 -11  -5  -1  241.08   20.60
  11   5   1  275.17   21.80
  11   5   1  254.07   32.70
  11   5   1  275.67   22.00
 -12  -5  -1   12.70   23.50
  12   5   1   -9.50   26.00
  12   5   1    8.40   16.90
  10  -6  -1  203.48   21.20
  10  -6  -1  163.98   37.50
 -10   6   1  164.48   20.00
   9  -6  -1    0.30   10.20
   9  -6  -1   -5.80   19.20
  -9   6   1   -0.80   21.20
  -9   6   1    5.90   16.60
   8  -6  -1  222.48   17.80
   8  -6  -1  245.08   21.00
  -8   6   1  220.78   15.10
  -8   6   1  195.48   19.20
   7  -6  -1  161.78   13.50
   7  -6  -1  194.68   17.30
  -7   6   1  177.88   17.40
  -7   6   1  198.78   13.40
   6  -6  -1  305.77   21.90
   6  -6  -1  278.77   18.50
  -6   6   1  302.47   17.90
  -6   6   1  290.87   22.20
   5  -6  -1  194.88   12.30
   5  -6  -1  216.68   16.30
   5  -6  -1  188.78   11.80
   5  -6  -1  206.78   13.60
  -5   6   1  208.48   12.50
  -5   6   1  215.58   13.30
  -5   6   1  185.98   16.30
   4  -6  -1  333.27   18.10
   4  -6  -1  312.27   19.10
   4  -6  -1  368.86   22.20
   4  -6  -1  326.57   18.60
  -4   6   1  391.76   21.90
  -4   6   1  369.16   20.30
  -4   6   1  384.86   24.80
   3  -6  -1 1074.99   54.59
   3  -6  -1 1068.99   57.19
  -3   6   1 1103.89   58.49
  -3   6   1 1061.19   55.79
   2  -6  -1  267.77   14.80
   2  -6  -1  269.87   16.90
  -2   6   1  287.67   17.70
  -2   6   1  266.17   16.10
  -2   6   1  249.18   14.20
  -2   6   1  281.47   18.90
   1  -6  -1 2022.80  100.79
   1  -6  -1 1955.50   98.79
   1  -6  -1 2039.10  100.69
  -1   6   1 2025.00  101.49
  -1   6   1 1947.71   99.29
  -1   6   1 1971.70   97.99
  -1   6   1 1972.40  100.39
   0  -6  -1   41.10    2.70
   0  -6  -1   37.70    4.20
   0  -6  -1   48.30    4.30
   0  -6  -1   43.90    2.90
   0   6   1   41.10    5.20
   0   6   1   35.90    2.60
   0   6   1   45.90    4.60
   0   6   1   40.00    5.00
   0   6   1   40.20    3.70
  -1  -6  -1 1429.26   70.99
  -1  -6  -1 1444.76   70.89
  -1  -6  -1 1410.96   71.89
  -1  -6  -1 1419.36   71.89
   1   6   1 1440.76   74.59
   1   6   1 1683.43   78.39
   1   6   1 1562.34   76.19
   1   6   1 1356.16   74.59
   1   6   1 1490.45   75.69
  -2  -6  -1  796.62   40.20
  -2  -6  -1  708.03   39.40
  -2  -6  -1  828.12   41.00
  -2  -6  -1  794.42   40.60
   2   6   1  704.03   39.40
   2   6   1  695.73   40.90
   2   6   1  761.92   39.00
   2   6   1  790.62   38.60
   2   6   1  800.92   40.00
   2   6   1  795.12   39.20
  -3  -6  -1  364.26   21.10
  -3  -6  -1  376.76   21.00
  -3  -6  -1  368.96   20.80
   3   6   1  365.86   19.90
   3   6   1  361.56   20.50
   3   6   1  360.36   19.80
   3   6   1  331.07   21.60
   3   6   1  339.97   19.20
  -4  -6  -1 1048.80   55.29
  -4  -6  -1 1080.89   55.59
   4   6   1 1036.00   54.99
   4   6   1 1070.49   54.59
   4   6   1 1107.09   55.49
   4   6   1 1097.69   56.39
   4   6   1 1076.19   55.99
  -5  -6  -1  483.15   28.20
  -5  -6  -1  502.15   28.30
   5   6   1  383.06   23.60
   5   6   1  469.95   25.60
   5   6   1  433.86   25.00
   5   6   1  411.36   23.30
   5   6   1  463.75   24.70
  -6  -6  -1  995.20   50.09
  -6  -6  -1  930.31   49.90
  -6  -6  -1  831.82   47.50
   6   6   1  902.01   46.90
   6   6   1  889.21   46.70
   6   6   1  756.42   45.20
   6   6   1  866.81   46.10
   6   6   1  865.11   44.00
  -7  -6  -1   24.50    4.80
  -7  -6  -1   12.00    4.40
   7   6   1   21.60    3.60
   7   6   1   32.80    5.70
   7   6   1   43.00    6.20
   7   6   1   22.50    5.30
   7   6   1   35.40    6.30
  -8  -6  -1  182.18   12.60
  -8  -6  -1  212.38   16.10
   8   6   1  164.68   14.00
   8   6   1  191.78   14.60
   8   6   1  179.58   14.90
   8   6   1  181.68   14.40
   8   6   1  183.58   15.00
  -9  -6  -1    5.50    6.80
   9   6   1  -13.30    5.60
   9   6   1    3.20    7.20
 -10  -6  -1  168.08   16.30
  10   6   1  175.98   16.20
  10   6   1  159.58   15.70
  10   6   1  170.98   15.70
 -11  -6  -1   53.09   13.20
  11   6   1   91.09   12.70
  11   6   1   32.50   18.60
 -12  -6  -1   44.20   25.90
  12   6   1   66.89   18.10
  12   6   1   31.60   19.50
  10  -7  -1  121.29   31.40
  10  -7  -1   70.09   35.40
 -10   7   1   59.39   31.80
   9  -7  -1  124.29   21.30
   9  -7  -1  149.88   17.70
  -9   7   1  110.59   17.80
   8  -7  -1  345.47   27.20
   8  -7  -1  339.47   23.20
  -8   7   1  335.17   27.20
  -8   7   1  340.07   21.00
   7  -7  -1   11.50    6.80
   7  -7  -1   10.20    4.90
  -7   7   1   16.30    8.20
  -7   7   1    9.90    8.30
   6  -7  -1  340.27   23.60
   6  -7  -1  294.27   19.90
  -6   7   1  301.97   23.10
  -6   7   1  304.77   17.70
   5  -7  -1   75.19    7.20
   5  -7  -1   80.69    9.80
   5  -7  -1   66.59    6.60
  -5   7   1   92.39   11.10
  -5   7   1   84.69    7.60
  -5   7   1   79.59    6.60
   4  -7  -1  175.48   11.10
   4  -7  -1  185.88   11.60
   4  -7  -1  151.48   11.50
   4  -7  -1  171.68   13.80
  -4   7   1  198.78   16.20
  -4   7   1  196.58   13.20
   3  -7  -1  155.18   10.50
   3  -7  -1  153.58   12.30
   3  -7  -1  156.68    9.90
  -3   7   1  159.68   11.40
  -3   7   1  160.18   13.20
  -3   7   1  166.08   14.70
   2  -7  -1   90.59    7.90
   2  -7  -1   72.79    5.40
  -2   7   1   84.49    5.50
  -2   7   1   92.69   10.00
  -2   7   1   95.59    9.10
  -2   7   1   75.09    7.10
   1  -7  -1  391.46   22.90
   1  -7  -1  415.06   23.20
   1  -7  -1  407.76   21.00
  -1   7   1  412.56   26.00
  -1   7   1  431.36   25.20
  -1   7   1  421.56   22.60
  -1   7   1  435.66   24.10
   0  -7  -1   16.10    1.70
   0  -7  -1   20.10    3.00
   0  -7  -1   10.70    2.80
   0   7   1   21.60    4.20
   0   7   1   21.30    4.50
   0   7   1   19.50    2.90
   0   7   1   21.40    3.80
  -1  -7  -1  640.54   33.50
  -1  -7  -1  689.83   33.90
  -1  -7  -1  644.94   32.30
  -1  -7  -1  563.54   32.50
   1   7   1  726.93   38.50
   1   7   1  660.13   35.70
   1   7   1  666.63   34.60
   1   7   1  665.63   36.10
   1   7   1  668.73   34.50
  -2  -7  -1   57.49    5.40
  -2  -7  -1   62.49    5.00
  -2  -7  -1   59.09    4.40
  -2  -7  -1   50.19    5.30
   2   7   1   52.19    4.30
   2   7   1   63.49    4.90
   2   7   1   61.19    5.00
   2   7   1   50.69    5.30
   2   7   1   61.49    5.60
   2   7   1   54.49    6.60
  -3  -7  -1  348.77   19.80
  -3  -7  -1  352.86   20.50
  -3  -7  -1  344.27   20.10
   3   7   1  352.46   19.20
   3   7   1  339.37   19.90
   3   7   1  364.76   19.80
   3   7   1  348.87   20.60
   3   7   1  328.37   21.90
  -4  -7  -1   50.09    5.50
  -4  -7  -1   68.59    6.20
   4   7   1   68.59    6.80
   4   7   1   67.29    5.00
   4   7   1   51.29    5.30
   4   7   1   61.99    8.20
   4   7   1   73.19    6.00
   4   7   1   68.09    6.30
  -5  -7  -1  510.65   28.90
  -5  -7  -1  503.55   29.00
   5   7   1  525.85   29.30
   5   7   1  534.25   27.40
   5   7   1  484.65   28.50
   5   7   1  473.05   27.20
   5   7   1  490.75   28.00
  -6  -7  -1  693.53   39.20
  -6  -7  -1  699.03   37.80
  -6  -7  -1  717.03   39.50
   6   7   1  690.43   38.60
   6   7   1  683.93   38.70
   6   7   1  711.83   37.30
   6   7   1  675.73   36.30
   6   7   1  673.43   37.90
  -7  -7  -1    0.30    3.60
  -7  -7  -1   19.20    5.10
   7   7   1    9.30    5.90
   7   7   1   16.10    5.00
   7   7   1    7.00    4.00
   7   7   1    5.60    3.80
   7   7   1    0.40    3.90
  -8  -7  -1  718.53   40.50
  -8  -7  -1  651.23   36.90
   8   7   1  710.33   41.00
   8   7   1  710.23   41.10
   8   7   1  661.93   39.50
   8   7   1  699.63   40.30
   8   7   1  718.73   40.80
  -9  -7  -1   44.70   10.40
   9   7   1   46.00    9.90
   9   7   1   63.69    9.10
   9   7   1   59.39    8.90
   9   7   1   44.40    8.50
 -10  -7  -1  220.78   19.10
  10   7   1  196.08   17.10
  10   7   1  177.08   16.10
  10   7   1  177.38   16.60
 -11  -7  -1   34.30    9.00
  11   7   1   55.19   15.30
  11   7   1   49.80   13.00
 -12  -7  -1   84.09   14.90
  12   7   1  100.29   20.80
  12   7   1   82.79   20.80
  10  -8  -1    2.70   39.70
 -10   8   1   34.10   50.79
   9  -8  -1  105.19   22.00
  -9   8   1   71.39   21.70
   8  -8  -1  221.08   21.30
   8  -8  -1  233.68   20.30
  -8   8   1  198.18   20.70
   7  -8  -1   51.29   12.20
   7  -8  -1   43.60    8.70
  -7   8   1   51.29   10.80
   6  -8  -1  494.15   29.70
   6  -8  -1  527.35   33.80
  -6   8   1  529.75   35.70
   5  -8  -1   11.10    4.90
   5  -8  -1    8.10    6.40
   5  -8  -1   12.70    5.30
  -5   8   1    8.20    6.00
  -5   8   1   13.10    6.50
   4  -8  -1  625.54   34.80
   4  -8  -1  681.03   38.60
   4  -8  -1  643.34   35.10
  -4   8   1  712.23   38.80
  -4   8   1  695.23   42.00
   3  -8  -1   34.40    4.50
   3  -8  -1   36.30    6.20
   3  -8  -1   23.60    3.40
  -3   8   1   39.00    8.10
  -3   8   1   30.60    4.90
  -3   8   1   28.30    6.10
   2  -8  -1 1022.70   53.89
   2  -8  -1 1095.29   56.99
   2  -8  -1 1090.69   56.79
  -2   8   1  967.40   54.89
  -2   8   1 1103.09   57.59
  -2   8   1 1156.48   59.79
  -2   8   1 1179.68   62.19
   1  -8  -1  301.17   18.30
   1  -8  -1  305.57   18.70
   1  -8  -1  330.57   19.30
   1  -8  -1  303.27   16.40
  -1   8   1  310.17   19.30
  -1   8   1  340.07   20.70
  -1   8   1  310.47   17.70
  -1   8   1  320.87   21.70
   0  -8  -1  554.34   29.40
   0  -8  -1  514.15   28.00
   0  -8  -1  543.95   29.40
   0   8   1  633.74   35.10
   0   8   1  621.04   34.20
   0   8   1  588.74   32.90
   0   8   1  655.83   36.80
  -1  -8  -1 1665.33   83.79
  -1  -8  -1 1706.33   85.29
  -1  -8  -1 1692.03   85.59
   1   8   1 1864.11   93.89
   1   8   1 1925.61   96.59
   1   8   1 1785.02   93.19
   1   8   1 1965.20   91.89
   1   8   1 1709.63   94.79
  -2  -8  -1   10.20    2.60
  -2  -8  -1    9.40    2.90
  -2  -8  -1    8.60    2.80
  -2  -8  -1    1.60    3.00
   2   8   1   10.10    2.00
   2   8   1   10.10    2.40
   2   8   1    6.30    3.20
   2   8   1    6.20    2.10
   2   8   1    9.10    3.00
  -3  -8  -1  531.95   29.00
  -3  -8  -1  511.45   28.00
  -3  -8  -1  497.05   28.30
   3   8   1  499.05   26.80
   3   8   1  510.05   30.50
   3   8   1  495.25   28.00
   3   8   1  483.55   28.30
   3   8   1  524.85   27.60
  -4  -8  -1    3.10    2.80
  -4  -8  -1   -3.10    2.70
   4   8   1    4.10    3.40
   4   8   1   -0.30    2.20
   4   8   1    2.80    2.60
   4   8   1    6.70    4.40
   4   8   1    0.50    3.00
   4   8   1    1.40    2.80
  -5  -8  -1 1233.78   64.39
  -5  -8  -1 1223.78   64.09
   5   8   1 1218.58   61.79
   5   8   1 1159.78   62.59
   5   8   1 1211.48   62.99
   5   8   1 1265.37   67.79
   5   8   1 1227.88   64.49
   5   8   1 1220.38   63.79
  -6  -8  -1   14.90    3.80
  -6  -8  -1   11.50    4.00
  -6  -8  -1   11.40    4.20
   6   8   1    6.70    3.80
   6   8   1    6.50    3.70
   6   8   1   10.10    3.80
   6   8   1   13.30    4.10
   6   8   1    6.80    3.90
  -7  -8  -1  906.41   48.40
  -7  -8  -1  887.21   50.19
  -7  -8  -1  917.31   49.90
   7   8   1  949.31   51.19
   7   8   1  853.11   47.90
   7   8   1  945.61   50.29
   7   8   1  962.60   49.40
   7   8   1  891.01   50.79
  -8  -8  -1  120.69   10.00
  -8  -8  -1  130.79   12.40
   8   8   1   95.19   10.80
   8   8   1  137.19   12.40
   8   8   1  126.99   11.70
   8   8   1  136.59   12.40
   8   8   1  130.49   12.20
   8   8   1  124.99   11.20
  -9  -8  -1  193.78   16.70
   9   8   1  194.18   15.60
   9   8   1  160.28   15.00
   9   8   1  162.48   14.80
 -10  -8  -1  177.48   16.90
  10   8   1  144.09   14.90
  10   8   1  157.68   15.40
 -11  -8  -1  -13.70   16.80
  11   8   1    4.60   11.40
  11   8   1   -1.80   14.80
 -12  -8  -1   85.89   21.90
  12   8   1  100.79   20.70
  12   8   1   81.19   26.40
   9  -9  -1  103.59   24.50
  -9   9   1  107.59   26.20
   8  -9  -1   18.80   12.80
  -8   9   1    0.60   19.50
   7  -9  -1  241.18   21.20
   7  -9  -1  205.98   18.70
  -7   9   1  211.88   20.50
   6  -9  -1  106.19   12.70
   6  -9  -1   93.39    9.20
  -6   9   1   79.79   12.10
   5  -9  -1  104.29   11.00
   5  -9  -1   93.79    9.60
   5  -9  -1  110.79   12.20
  -5   9   1  102.59   12.60
  -5   9   1   95.89    9.40
   4  -9  -1  214.88   14.50
   4  -9  -1  226.88   15.20
   4  -9  -1  275.77   19.00
  -4   9   1  245.78   19.40
  -4   9   1  233.18   16.20
   3  -9  -1    0.30    2.90
   3  -9  -1    4.60    3.70
   3  -9  -1    5.60    4.50
  -3   9   1    5.50    7.50
  -3   9   1   -0.40    3.50
  -3   9   1    3.60    4.60
   2  -9  -1  361.06   22.70
   2  -9  -1  372.46   23.20
   2  -9  -1  378.96   20.10
   2  -9  -1  367.16   22.00
  -2   9   1  414.96   27.00
  -2   9   1  328.37   21.90
  -2   9   1  390.86   24.30
  -2   9   1  337.27   19.50
   1  -9  -1   13.00    3.30
   1  -9  -1   11.90    3.30
   1  -9  -1   11.50    3.50
   1  -9  -1    9.50    3.30
  -1   9   1   16.00    4.80
  -1   9   1   10.10    5.40
  -1   9   1   11.90    3.40
  -1   9   1   14.20    3.90
   0  -9  -1  912.81   48.00
   0  -9  -1  871.01   45.80
   0  -9  -1  905.91   48.20
   0  -9  -1  977.20   48.30
   0   9   1  964.70   50.39
   0   9   1  944.11   54.29
   0   9   1  946.81   51.69
   0   9   1 1042.60   53.39
  -1  -9  -1  226.08   12.00
  -1  -9  -1  203.98   13.80
  -1  -9  -1  200.78   13.40
   1   9   1  207.28   13.80
   1   9   1  238.78   12.30
   1   9   1  200.48   16.30
   1   9   1  213.08   14.50
  -2  -9  -1  702.13   38.50
  -2  -9  -1  701.33   37.40
  -2  -9  -1  759.42   39.30
   2   9   1  625.04   36.40
   2   9   1  706.73   36.50
   2   9   1  749.23   41.40
   2   9   1  729.33   38.10
   2   9   1  706.83   38.20
   2   9   1  688.83   36.40
  -3  -9  -1 1026.20   51.89
  -3  -9  -1  944.31   50.29
  -3  -9  -1  949.40   50.99
   3   9   1  963.20   52.09
   3   9   1  983.20   54.69
   3   9   1  980.50   51.79
   3   9   1  991.90   50.99
   3   9   1  979.00   50.19
  -4  -9  -1   34.70    4.70
  -4  -9  -1   40.80    5.30
   4   9   1   31.20    4.70
   4   9   1   37.20    5.40
   4   9   1   34.00    4.40
   4   9   1   36.10    6.90
   4   9   1   40.60    5.30
  -5  -9  -1  410.96   24.60
  -5  -9  -1  420.16   24.80
   5   9   1  437.56   25.70
   5   9   1  435.06   26.20
   5   9   1  436.56   27.00
   5   9   1  447.06   30.00
   5   9   1  458.95   25.80
   5   9   1  469.15   24.20
  -6  -9  -1   74.99    8.10
  -6  -9  -1   62.49    7.80
  -6  -9  -1   80.99    7.80
   6   9   1   75.99    7.80
   6   9   1   73.29    7.40
   6   9   1   92.69    8.90
   6   9   1   83.99    6.90
   6   9   1   64.89    8.20
   6   9   1  100.09   12.40
  -7  -9  -1   84.19    9.20
  -7  -9  -1   98.09    9.90
  -7  -9  -1   71.59    7.80
   7   9   1   91.19    8.20
   7   9   1   97.09    9.10
   7   9   1   81.09    9.70
   7   9   1   95.29   10.10
   7   9   1   92.39    9.80
   7   9   1   70.89    7.60
  -8  -9  -1   39.40    6.80
  -8  -9  -1   67.69    8.90
   8   9   1   57.49    7.60
   8   9   1   28.80    7.10
   8   9   1   34.40    7.50
  -9  -9  -1  208.18   17.60
   9   9   1  183.08   15.40
   9   9   1  174.28   15.50
   9   9   1  150.58   15.00
 -10  -9  -1   82.29   15.60
  10   9   1   58.59   12.10
  10   9   1   79.09   10.90
 -11  -9  -1   61.69   18.30
  11   9   1   42.10   17.70
  11   9   1   76.49   15.10
 -12  -9  -1   61.69   23.40
  12   9   1   38.40   18.00
  12   9   1   62.19   26.20
   9 -10  -1   76.09   34.40
  -9  10   1   71.19   38.40
   8 -10  -1   -4.50   19.40
  -8  10   1   -7.40   18.90
   7 -10  -1  163.08   18.10
  -7  10   1  148.69   18.00
   6 -10  -1   35.80   13.10
  -6  10   1   53.59   11.70
   5 -10  -1  566.54   32.60
   5 -10  -1  605.84   37.50
  -5  10   1  685.33   42.70
  -5  10   1  642.04   37.90
   4 -10  -1  185.78   16.10
   4 -10  -1  183.88   13.10
   4 -10  -1  175.28   12.10
  -4  10   1  210.58   15.50
  -4  10   1  209.48   18.80
   3 -10  -1  614.24   35.20
   3 -10  -1  577.44   31.10
   3 -10  -1  576.84   35.20
   3 -10  -1  566.34   32.90
  -3  10   1  645.94   39.00
  -3  10   1  631.04   36.20
  -3  10   1  607.34   40.60
   2 -10  -1  468.55   27.90
   2 -10  -1  498.55   28.20
   2 -10  -1  477.75   29.00
   2 -10  -1  489.65   25.70
   2 -10  -1  484.95   29.50
  -2  10   1  485.25   30.80
  -2  10   1  490.15   29.10
  -2  10   1  460.05   26.10
  -2  10   1  546.75   34.40
   1 -10  -1   99.19    8.70
   1 -10  -1  106.29    9.10
   1 -10  -1   98.79    7.10
   1 -10  -1  100.89    8.90
  -1  10   1  114.89    8.10
  -1  10   1  105.09   12.20
  -1  10   1  110.79   10.80
  -1  10   1  112.89    9.80
   0 -10  -1  357.86   21.50
   0 -10  -1  358.96   21.10
   0 -10  -1  355.96   21.40
   0  10   1  417.86   26.60
   0  10   1  371.16   21.80
   0  10   1  344.37   24.10
   0  10   1  390.76   23.50
  -1 -10  -1   52.89    5.80
  -1 -10  -1   53.09    4.60
  -1 -10  -1   57.89    6.40
   1  10   1   59.29    4.30
   1  10   1   64.59    8.70
   1  10   1   61.89    7.10
   1  10   1   47.70    4.80
   1  10   1   51.09    5.60
  -2 -10  -1  783.22   44.70
  -2 -10  -1  822.72   44.30
  -2 -10  -1  882.31   43.20
   2  10   1  907.11   44.00
   2  10   1  840.72   46.00
   2  10   1  742.33   44.80
   2  10   1  919.81   49.90
   2  10   1  833.12   45.60
  -3 -10  -1  131.99   10.70
  -3 -10  -1  125.59    9.80
  -3 -10  -1  135.39    9.40
   3  10   1  141.09    9.80
   3  10   1  143.19   11.20
   3  10   1  139.89   11.00
   3  10   1  130.89    8.90
   3  10   1  133.49   13.00
  -4 -10  -1  518.55   30.00
  -4 -10  -1  557.04   30.50
   4  10   1  535.35   30.00
   4  10   1  558.34   29.30
   4  10   1  541.75   34.20
   4  10   1  528.75   31.10
   4  10   1  476.55   29.90
   4  10   1  552.74   30.00
  -5 -10  -1  660.43   37.60
  -5 -10  -1  696.43   38.00
  -5 -10  -1  690.13   38.50
   5  10   1  676.93   37.10
   5  10   1  680.13   37.60
   5  10   1  708.03   38.10
   5  10   1  637.34   38.70
   5  10   1  701.13   42.20
   5  10   1  673.33   37.90
  -6 -10  -1  128.89   11.20
  -6 -10  -1  125.69   10.70
  -6 -10  -1  126.79   10.90
   6  10   1  136.69   15.20
   6  10   1  139.49   12.10
   6  10   1  138.19   10.80
   6  10   1  126.89   11.30
   6  10   1  122.09   11.20
   6  10   1  136.99   10.90
  -7 -10  -1  233.88   16.10
  -7 -10  -1  220.38   16.90
  -7 -10  -1  222.88   16.10
   7  10   1  247.68   17.20
   7  10   1  216.28   17.80
   7  10   1  267.37   18.20
   7  10   1  222.08   15.70
   7  10   1  264.27   23.00
  -8 -10  -1  120.59   12.30
  -8 -10  -1  125.29   11.00
   8  10   1   86.09   10.50
   8  10   1   83.59   10.10
   8  10   1  100.49   10.40
   8  10   1   93.39    9.80
   8  10   1   76.79   13.80
  -9 -10  -1  218.28   18.50
   9  10   1  203.48   17.70
   9  10   1  191.58   17.20
   9  10   1  221.38   17.40
 -10 -10  -1  -13.00    9.00
  10  10   1   -1.40   17.10
 -11 -10  -1   90.69   14.90
  11  10   1   79.79   21.70
  11  10   1   35.50   11.60
 -12 -10  -1   10.10   27.60
  12  10   1   16.50   28.40
  12  10   1   43.50   40.40
   8 -11  -1   42.70   32.10
  -8  11   1   92.29   38.40
   7 -11  -1  105.79   15.50
  -7  11   1  139.09   18.50
   6 -11  -1   14.30   11.30
  -6  11   1   23.70   13.50
   5 -11  -1  101.99   15.90
   5 -11  -1  108.79   12.90
  -5  11   1   92.29   13.20
  -5  11   1  110.09   11.20
   4 -11  -1    1.50   11.20
   4 -11  -1    1.80   11.10
   4 -11  -1   -3.90   10.30
  -4  11   1   -4.00    6.40
  -4  11   1    3.70   12.20
   3 -11  -1  292.87   20.90
   3 -11  -1  283.27   19.00
   3 -11  -1  275.17   18.90
   3 -11  -1  301.07   20.80
  -3  11   1  339.47   23.90
  -3  11   1  286.87   24.50
  -3  11   1  284.67   20.30
   2 -11  -1  165.78   12.30
   2 -11  -1  142.89   11.70
   2 -11  -1  153.58   10.10
   2 -11  -1  170.58   13.20
   2 -11  -1  142.29   12.80
  -2  11   1  187.58   18.00
  -2  11   1  159.38   15.40
  -2  11   1  160.68   13.60
   1 -11  -1  228.68   16.10
   1 -11  -1  240.58   13.10
   1 -11  -1  232.58   16.50
   1 -11  -1  232.88   16.10
   1 -11  -1  238.78   16.00
  -1  11   1  246.38   18.90
  -1  11   1  246.08   17.60
  -1  11   1  287.77   22.10
  -1  11   1  234.78   15.20
   0 -11  -1  371.96   22.70
   0 -11  -1  363.86   22.40
   0 -11  -1  377.46   19.60
   0 -11  -1  376.46   22.60
   0  11   1  461.85   30.20
   0  11   1  389.76   24.80
   0  11   1  369.16   23.00
  -1 -11  -1   90.89    8.20
  -1 -11  -1   76.49    7.20
   1  11   1  126.89    7.50
   1  11   1  123.89    9.80
   1  11   1  113.29   10.40
   1  11   1  118.19   12.80
  -2 -11  -1  584.94   30.40
  -2 -11  -1  547.35   32.30
  -2 -11  -1  574.24   32.00
   2  11   1  545.65   33.00
   2  11   1  554.84   36.10
   2  11   1  609.94   30.70
   2  11   1  581.54   32.60
  -3 -11  -1   60.29    6.60
  -3 -11  -1   56.89    7.30
  -3 -11  -1   63.99    6.00
   3  11   1   66.19    7.20
   3  11   1   57.29    7.00
   3  11   1   58.59    5.90
   3  11   1   54.29    9.30
  -4 -11  -1  897.01   47.00
  -4 -11  -1  859.41   47.00
  -4 -11  -1  876.21   48.40
   4  11   1  921.31   46.70
   4  11   1  834.52   47.80
   4  11   1  867.71   51.69
   4  11   1  814.22   47.20
   4  11   1  892.61   45.60
  -5 -11  -1   74.79    7.60
  -5 -11  -1   57.09    6.90
  -5 -11  -1   65.99    7.70
   5  11   1   69.69    7.40
   5  11   1   54.49    9.90
   5  11   1   51.69    6.80
   5  11   1   67.09    8.40
   5  11   1   68.29    6.80
  -6 -11  -1  327.87   22.10
  -6 -11  -1  340.77   21.70
  -6 -11  -1  363.46   22.60
   6  11   1  363.16   21.90
   6  11   1  328.07   23.20
   6  11   1  361.26   27.50
   6  11   1  324.57   21.70
   6  11   1  370.16   22.90
  -7 -11  -1  184.08   13.80
  -7 -11  -1  154.98   13.70
  -7 -11  -1  141.89   12.70
   7  11   1  168.98   18.10
   7  11   1  171.98   14.50
   7  11   1  160.98   14.60
   7  11   1  175.98   13.70
   7  11   1  167.68   12.80
  -8 -11  -1   59.69    8.90
  -8 -11  -1   81.19   10.80
   8  11   1   85.69   14.30
   8  11   1   72.69    9.70
   8  11   1   68.09   13.00
   8  11   1   72.89   10.30
   8  11   1   52.19    8.40
  -9 -11  -1  103.79   17.90
  -9 -11  -1  143.39   15.80
   9  11   1  114.49   13.10
   9  11   1  144.89   14.10
   9  11   1  110.89   15.40
   9  11   1  121.09   20.00
 -10 -11  -1   59.79   13.80
  10  11   1   40.90   24.80
  10  11   1   11.60   12.30
  10  11   1   40.70   16.80
 -11 -11  -1  186.98   22.20
  11  11   1  197.78   29.30
  11  11   1  224.88   21.70
 -12 -11  -1    0.90   25.30
  12  11   1  -12.60   36.50
  12  11   1   51.29   27.30
   7 -12  -1   16.50   17.00
   7 -12  -1   24.80   29.00
  -7  12   1   53.69   33.70
   6 -12  -1  101.59   15.30
   6 -12  -1   55.69   21.30
  -6  12   1   91.99   19.60
   5 -12  -1  210.08   19.90
   5 -12  -1  212.98   17.00
   5 -12  -1  262.87   20.60
  -5  12   1  290.97   20.40
  -5  12   1  235.48   23.30
   4 -12  -1   45.00   14.60
   4 -12  -1   31.00    6.00
   4 -12  -1   26.00   10.30
   4 -12  -1   35.00   10.40
  -4  12   1   32.10   11.10
  -4  12   1   36.20    9.20
   3 -12  -1  367.76   23.90
   3 -12  -1  396.16   26.10
   3 -12  -1  359.76   25.80
   3 -12  -1  390.86   24.10
  -3  12   1  386.66   25.50
  -3  12   1  389.36   30.80
  -3  12   1  403.36   29.20
   2 -12  -1   56.79    9.80
   2 -12  -1   52.99    7.20
   2 -12  -1   57.39    7.20
   2 -12  -1   53.19    8.70
  -2  12   1   55.39    8.20
  -2  12   1   45.80   13.20
  -2  12   1   47.20    8.90
   1 -12  -1  566.74   32.50
   1 -12  -1  584.54   32.60
   1 -12  -1  472.65   31.90
   1 -12  -1  568.34   32.10
  -1  12   1  577.64   35.40
  -1  12   1  596.14   34.10
  -1  12   1  540.35   38.20
  -1  12   1  538.85   30.70
   0 -12  -1   -3.30    5.70
   0 -12  -1    5.20    4.30
   0 -12  -1    1.10    3.60
   0  12   1  -12.10    4.80
   0  12   1   -0.20    6.30
   0  12   1    0.40    7.10
  -1 -12  -1  286.97   18.50
  -1 -12  -1  284.27   18.80
  -1 -12  -1  278.07   19.20
   1  12   1  270.67   17.90
   1  12   1  287.07   22.30
   1  12   1  281.87   19.20
  -2 -12  -1   33.40    5.60
  -2 -12  -1   25.70    5.60
  -2 -12  -1   29.20    5.00
   2  12   1   34.50    8.00
   2  12   1   40.90    6.70
   2  12   1   41.00    4.40
   2  12   1   46.10    6.50
  -3 -12  -1  172.18   13.70
  -3 -12  -1  185.78   13.20
  -3 -12  -1  181.78   14.20
  -3 -12  -1  176.78   12.90
   3  12   1  177.28   14.00
   3  12   1  166.28   16.90
   3  12   1  191.88   12.30
   3  12   1  193.48   14.30
  -4 -12  -1  243.38   16.10
  -4 -12  -1  240.48   15.70
  -4 -12  -1  236.28   17.30
   4  12   1  249.48   17.40
   4  12   1  233.08   17.60
   4  12   1  247.98   21.00
   4  12   1  259.27   16.20
  -5 -12  -1  104.99   10.50
  -5 -12  -1  105.79    9.70
  -5 -12  -1   97.49    9.00
   5  12   1   82.19    8.90
   5  12   1  108.29    8.70
   5  12   1  101.39   10.40
   5  12   1   97.09   13.30
   5  12   1   92.89    9.60
  -6 -12  -1  545.55   32.80
  -6 -12  -1  530.35   31.40
  -6 -12  -1  552.94   32.60
   6  12   1  565.54   33.70
   6  12   1  561.14   34.90
   6  12   1  598.14   32.90
   6  12   1  521.45   33.00
   6  12   1  599.74   39.80
  -7 -12  -1   75.39    9.20
  -7 -12  -1   61.29    9.00
  -7 -12  -1   50.89    9.20
   7  12   1   64.09    8.70
   7  12   1   49.10    7.70
   7  12   1   45.80    8.50
   7  12   1   53.09    9.20
   7  12   1   68.99   12.60
  -8 -12  -1  192.58   16.10
  -8 -12  -1  182.88   14.80
  -8 -12  -1  156.18   14.00
   8  12   1  182.58   14.90
   8  12   1  155.08   15.00
   8  12   1  159.98   14.20
   8  12   1  200.98   21.70
   8  12   1  192.88   16.60
  -9 -12  -1   33.90   18.10
  -9 -12  -1   16.80   16.50
   9  12   1   38.10    9.10
   9  12   1   31.20   14.40
   9  12   1   39.30   13.80
   9  12   1   40.70   18.30
 -10 -12  -1    6.50   15.30
  10  12   1   27.90   24.40
  10  12   1   31.50   22.30
  10  12   1   36.50   14.70
 -11 -12  -1   18.40   26.50
  11  12   1   32.10   41.10
  11  12   1   27.00   20.80
  11  12   1   22.90   29.60
   7 -13  -1   10.00   48.80
   7 -13  -1   11.60   29.20
  -7  13   1   21.90   31.80
   6 -13  -1   96.99   25.90
   6 -13  -1   99.39   21.90
  -6  13   1  113.19   21.30
   5 -13  -1   10.00   20.50
   5 -13  -1   27.20   18.90
   5 -13  -1   22.10   10.50
  -5  13   1   31.30   10.70
   4 -13  -1   11.20   14.70
   4 -13  -1   29.80   16.00
   4 -13  -1    1.70    5.30
   4 -13  -1   -2.00   16.30
  -4  13   1   35.70   10.50
   3 -13  -1   42.80    9.90
   3 -13  -1   51.29   13.30
   3 -13  -1   38.80    6.90
   3 -13  -1   75.79   10.60
  -3  13   1   63.09   11.10
  -3  13   1   51.79   12.90
  -3  13   1   49.10   11.30
   2 -13  -1   30.10    8.80
   2 -13  -1   42.30    6.50
   2 -13  -1   17.40   11.10
   2 -13  -1   35.00   10.60
  -2  13   1   32.20   11.40
  -2  13   1   52.99    8.10
  -2  13   1   23.80    9.30
   1 -13  -1  322.07   20.30
   1 -13  -1  239.68   19.60
   1 -13  -1  314.87   20.50
   1 -13  -1  318.27   20.80
  -1  13   1  344.97   25.70
  -1  13   1  333.37   23.20
  -1  13   1  355.16   28.10
   0 -13  -1    2.60    9.10
   0 -13  -1    5.70    4.70
   0 -13  -1   -7.10    6.20
   0 -13  -1    1.90    5.10
   0  13   1   -5.20    5.90
   0  13   1   -8.20    8.80
   0  13   1    0.50    5.70
  -1 -13  -1  850.01   46.30
  -1 -13  -1  802.32   45.30
  -1 -13  -1  794.32   44.80
   1  13   1  820.42   46.10
   1  13   1  783.72   49.50
   1  13   1  812.12   44.20
  -2 -13  -1  210.78   15.00
  -2 -13  -1  228.08   16.70
  -2 -13  -1  212.68   15.90
   2  13   1  192.88   19.00
   2  13   1  216.98   15.60
   2  13   1  221.88   13.00
   2  13   1  224.18   16.90
  -3 -13  -1  147.89   12.50
  -3 -13  -1  145.89   11.60
  -3 -13  -1  154.48   13.20
   3  13   1  162.58   11.30
   3  13   1  168.28   14.10
   3  13   1  158.58   16.70
   3  13   1  164.38   13.40
  -4 -13  -1  129.09   11.70
  -4 -13  -1   97.69    9.50
   4  13   1  107.69   14.20
   4  13   1  124.79   11.70
   4  13   1  101.59   10.80
   4  13   1  129.89   10.00
  -5 -13  -1  161.38   13.80
  -5 -13  -1  152.08   12.20
   5  13   1  156.78   12.40
   5  13   1  157.58   13.40
   5  13   1  156.68   17.50
   5  13   1  153.68   11.50
   5  13   1  155.38   14.00
  -6 -13  -1  156.68   12.60
  -6 -13  -1  170.88   14.30
  -6 -13  -1  157.48   13.10
   6  13   1  172.48   14.10
   6  13   1  149.59   13.50
   6  13   1  199.68   13.80
   6  13   1  173.08   15.50
   6  13   1  190.08   19.70
  -7 -13  -1   35.20   10.40
  -7 -13  -1   36.90    9.40
  -7 -13  -1   44.90   11.30
   7  13   1   34.50    8.80
   7  13   1   61.29   13.90
   7  13   1   21.40    7.40
   7  13   1   58.39    9.50
   7  13   1   30.70    9.10
  -8 -13  -1  258.87   19.90
  -8 -13  -1  257.17   19.10
  -8 -13  -1  238.08   18.10
   8  13   1  314.47   21.90
   8  13   1  299.37   21.30
   8  13   1  305.57   22.70
   8  13   1  231.88   18.80
   8  13   1  285.97   27.10
  -9 -13  -1   17.70   18.80
  -9 -13  -1    6.10   20.90
   9  13   1   -4.40   20.00
   9  13   1    0.60   12.50
   9  13   1   -7.20   16.50
   9  13   1   32.10   19.40
 -10 -13  -1  125.89   27.80
  10  13   1  199.78   37.40
  10  13   1  157.28   22.60
  10  13   1  184.48   31.50
 -11 -13  -1   24.30   33.50
  11  13   1   48.80   30.00
  11  13   1   53.49   21.40
  11  13   1   43.40   46.20
   6 -14  -1  146.89   32.20
   6 -14  -1  157.18   33.90
  -6  14   1  161.58   33.90
   5 -14  -1   13.30   14.40
   5 -14  -1   20.50   28.20
   5 -14  -1   42.80   20.00
  -5  14   1   68.79   25.60
   4 -14  -1  190.18   29.50
   4 -14  -1  209.18   24.00
   4 -14  -1  209.78   16.70
  -4  14   1  210.88   21.30
  -4  14   1  209.68   20.40
   3 -14  -1   64.19   16.20
   3 -14  -1   69.19   15.80
   3 -14  -1   82.19   12.60
   3 -14  -1   57.99    8.20
  -3  14   1   96.09   22.90
  -3  14   1   82.29   13.30
  -3  14   1   84.59   14.60
   2 -14  -1  139.19   12.60
   2 -14  -1  165.08   13.70
   2 -14  -1  123.19   16.60
  -2  14   1  121.19   20.30
  -2  14   1  130.59   13.20
  -2  14   1  169.08   17.00
   1 -14  -1   23.40    7.90
   1 -14  -1   44.20    6.90
   1 -14  -1    6.50   10.50
   1 -14  -1   29.60    6.50
  -1  14   1   21.60   15.30
  -1  14   1   23.90    7.40
   0 -14  -1  247.98   17.20
   0 -14  -1  229.48   17.60
   0 -14  -1  212.78   16.70
   0  14   1  225.38   15.50
   0  14   1  199.38   20.60
   0  14   1  248.28   18.30
  -1 -14  -1  151.28   13.40
  -1 -14  -1  144.69   12.90
  -1 -14  -1  148.59   12.40
   1  14   1  180.88   13.60
   1  14   1  146.89   17.40
   1  14   1  188.28   15.50
  -2 -14  -1    4.10    4.50
  -2 -14  -1    9.70    5.30
  -2 -14  -1    2.30    9.10
   2  14   1   14.80    7.50
   2  14   1   -3.70    9.30
   2  14   1    1.30    7.40
  -3 -14  -1  129.59   12.50
  -3 -14  -1  131.39   10.90
  -3 -14  -1  120.29   11.90
   3  14   1  133.79   12.30
   3  14   1  142.29   10.10
   3  14   1  136.59   12.90
   3  14   1  130.69   15.70
  -4 -14  -1   26.60   10.30
  -4 -14  -1   21.50    6.60
   4  14   1   34.80    6.70
   4  14   1   28.80    7.70
   4  14   1   26.20   14.20
   4  14   1   36.60    7.30
  -5 -14  -1  100.69   12.00
  -5 -14  -1  125.69   12.20
   5  14   1  133.59   11.20
   5  14   1  133.99   16.80
   5  14   1  105.49   12.30
   5  14   1  126.29   12.30
  -6 -14  -1  102.49   10.00
  -6 -14  -1  124.79   12.30
   6  14   1   87.09   21.90
   6  14   1  121.89   11.50
   6  14   1  126.79   13.30
   6  14   1  145.69   12.80
  -7 -14  -1   50.69    8.60
   7  14   1   39.90    7.90
   7  14   1   46.30    7.30
   7  14   1   31.00   11.20
   7  14   1   32.60   19.60
   7  14   1   33.10   15.20
  -8 -14  -1  133.19   20.40
   8  14   1  119.89   20.30
   8  14   1  128.59   13.30
   8  14   1  122.49   14.00
   8  14   1  114.89   14.20
   8  14   1  115.99   17.80
  -9 -14  -1    8.70   14.40
  -9 -14  -1    1.20   17.90
   9  14   1   30.30   15.80
   9  14   1   12.50   19.40
   9  14   1   18.20   15.90
   9  14   1   25.10   30.20
 -10 -14  -1   77.49   32.60
  10  14   1  138.79   37.10
  10  14   1   73.59   18.40
  10  14   1  103.29   33.70
 -11 -14  -1   20.50   37.50
  11  14   1    2.40   58.49
  11  14   1   17.20   30.60
  11  14   1   25.80   49.30
   5 -15  -1   27.70   26.20
   5 -15  -1   33.00   48.20
  -5  15   1   18.30   39.80
   4 -15  -1  159.78   28.20
   4 -15  -1  158.48   14.70
  -4  15   1  173.48   23.20
  -4  15   1  241.78   32.50
   3 -15  -1   33.30   23.00
   3 -15  -1    8.30   27.40
   3 -15  -1   -6.50    9.00
   3 -15  -1   -4.70   20.60
  -3  15   1   17.50   47.40
  -3  15   1   18.00   14.60
  -3  15   1   -2.30   13.90
   2 -15  -1  140.89   17.00
   2 -15  -1  119.09   12.90
   2 -15  -1  132.69   12.70
  -2  15   1  174.38   17.80
  -2  15   1  159.98   25.70
   1 -15  -1   19.90   14.90
   1 -15  -1   43.00    7.80
   1 -15  -1   66.39    9.00
   1 -15  -1   68.69   13.80
  -1  15   1   43.20   21.40
  -1  15   1   99.39   11.70
   0 -15  -1   57.79   11.80
   0 -15  -1   62.49    8.50
   0 -15  -1   53.09    8.70
   0  15   1   54.09    8.70
   0  15   1   30.30   21.70
  -1 -15  -1  180.58   15.90
  -1 -15  -1  196.88   15.00
  -1 -15  -1  190.18   15.40
   1  15   1  205.38   16.70
   1  15   1  172.78   14.20
   1  15   1  194.58   26.80
  -2 -15  -1  127.09   13.80
  -2 -15  -1  147.69   13.90
  -2 -15  -1  156.98   13.30
   2  15   1  151.58   13.00
   2  15   1  112.19   22.80
   2  15   1  149.88   14.10
  -3 -15  -1  359.96   24.20
  -3 -15  -1  357.06   24.90
   3  15   1  327.57   20.00
   3  15   1  336.17   23.40
   3  15   1  380.16   24.60
  -4 -15  -1   14.30    5.70
   4  15   1   32.60   17.70
   4  15   1   47.80    8.00
   4  15   1   22.00    8.70
   4  15   1   38.10   10.50
  -5 -15  -1  365.76   25.50
   5  15   1  284.97   30.90
   5  15   1  384.86   25.30
   5  15   1  358.46   25.30
   5  15   1  397.56   23.10
  -6 -15  -1  -18.60   10.90
   6  15   1   11.90   11.30
   6  15   1   17.50    8.10
   6  15   1   -5.20   26.00
   6  15   1    0.10   10.10
  -7 -15  -1  192.28   17.10
   7  15   1  208.58   16.40
   7  15   1  178.88   15.50
   7  15   1  211.58   18.40
   7  15   1  151.58   23.90
  -8 -15  -1   32.40   12.80
   8  15   1   39.80   16.90
   8  15   1   53.89   34.20
   8  15   1   34.30   18.40
   8  15   1   41.00   17.50
  -9 -15  -1   71.09   27.50
   9  15   1  105.69   42.40
   9  15   1   87.99   22.10
  10  15   1  105.19   31.90
  10  15   1  114.89   67.99
   4 -16  -1    9.40   44.90
  -4  16   1   25.20   29.50
   3 -16  -1   34.60   21.60
   3 -16  -1   25.20    7.90
  -3  16   1   44.60   20.80
  -3  16   1   37.20   29.30
   2 -16  -1  164.08   16.30
   2 -16  -1  178.78   15.80
  -2  16   1  102.79   37.30
  -2  16   1  178.18   18.30
   1 -16  -1    8.80   12.70
   1 -16  -1   -2.10    6.40
  -1  16   1    0.50   19.20
  -1  16   1   -9.20   28.80
   0 -16  -1   91.69   13.40
   0 -16  -1   98.89   11.30
   0  16   1   75.49   26.90
   0  16   1  114.99   12.80
  -1 -16  -1    9.50   13.80
  -1 -16  -1    6.90    5.60
   1  16   1   10.50    9.40
   1  16   1   17.50   20.30
  -2 -16  -1  145.69   14.20
  -2 -16  -1  148.99   14.00
   2  16   1  129.99   13.80
   2  16   1   99.39   22.20
   2  16   1  167.68   16.50
  -3 -16  -1   47.90    8.20
  -3 -16  -1    9.70    6.20
   3  16   1   38.80   15.60
   3  16   1   51.09   22.00
   3  16   1   39.50    8.20
  -4 -16  -1   59.29   12.20
   4  16   1   33.80   13.20
   4  16   1   42.90    8.80
   4  16   1   50.79    9.00
   4  16   1   47.70   17.80
  -5 -16  -1   93.09   12.30
   5  16   1  109.59   10.60
   5  16   1  121.39   15.00
   5  16   1   61.49   31.20
   5  16   1   96.79   12.50
  -6 -16  -1   -5.80   12.60
   6  16   1   24.50   15.30
   6  16   1   -8.20   16.40
   6  16   1  -20.30   31.70
   6  16   1    5.00   12.70
  -7 -16  -1   47.70   21.50
   7  16   1   74.59   16.80
   7  16   1   52.49   16.00
   7  16   1   48.30   28.90
   7  16   1   93.79   14.20
  -8 -16  -1   26.10   20.60
   8  16   1  -17.10   20.30
   8  16   1  -14.70   20.40
   8  16   1  -14.30   51.09
   8  16   1    0.80   12.60
  -9 -16  -1   46.50   33.20
   9  16   1   41.60   46.90
   9  16   1   65.69   25.30
  10  16   1    4.90   20.50
  10  16   1    0.80   63.79
   3 -17  -1   89.19   17.40
  -3  17   1  115.99   36.50
  -3  17   1   97.59   42.90
   2 -17  -1   69.19   11.30
   2 -17  -1   89.99   33.30
  -2  17   1  147.59   24.40
  -2  17   1   94.49   45.50
   1 -17  -1    3.60   17.90
   1 -17  -1    3.30    9.30
  -1  17   1    5.40   35.40
  -1  17   1   19.10   21.00
   0 -17  -1  199.18   17.50
   0 -17  -1  216.58   18.50
   0  17   1  216.28   19.30
  -1 -17  -1   23.90   11.60
  -1 -17  -1   11.70    7.20
   1  17   1   -2.90   10.80
   1  17   1   -0.10   23.60
  -2 -17  -1  132.89   14.00
  -2 -17  -1  126.39   13.10
   2  17   1  124.29   13.70
   2  17   1   72.09   34.40
   2  17   1  109.59   13.00
  -3 -17  -1    8.70   14.70
  -3 -17  -1    7.90    6.40
   3  17   1   -9.00   18.80
   3  17   1   -3.00   26.80
   3  17   1    7.30    9.60
  -4 -17  -1  191.08   17.60
   4  17   1  204.48   17.50
   4  17   1  184.38   16.80
   4  17   1  135.09   32.90
  -5 -17  -1   45.00   11.60
   5  17   1   41.70   10.20
   5  17   1   40.30   18.30
   5  17   1   -2.30   35.40
   5  17   1   50.49   16.80
  -6 -17  -1  143.49   19.80
   6  17   1   32.80   49.90
   6  17   1  127.69   17.60
   6  17   1  154.68   15.50
   6  17   1  130.69   15.50
  -7 -17  -1   74.39   18.90
   7  17   1   63.29   55.89
   7  17   1   75.99   19.90
   7  17   1  104.49   28.80
   7  17   1   47.20   25.20
  -8 -17  -1   20.70   25.20
   8  17   1   -4.40   23.20
   8  17   1   -4.40   18.90
   8  17   1  -19.20   65.79
  -9 -17  -1   50.39   30.50
   9  17   1    6.60   62.79
   9  17   1   55.59   30.20
   2 -18  -1   -8.00   16.00
   2 -18  -1   14.80   36.50
  -2  18   1  -21.40   31.10
   1 -18  -1  160.88   25.20
   1 -18  -1   90.49   12.20
  -1  18   1   34.80   50.39
   0 -18  -1   86.99   18.00
   0 -18  -1   47.70   11.80
   0  18   1   62.09   24.20
   0  18   1   65.59   66.49
  -1 -18  -1   42.30    9.40
   1  18   1   28.40   22.90
   1  18   1   71.39   51.49
  -2 -18  -1   90.39   15.40
  -2 -18  -1   95.39   11.80
   2  18   1   68.79   16.50
   2  18   1   40.70   57.89
  -3 -18  -1    0.00   20.70
   3  18   1   14.50   43.40
   3  18   1   -1.10   13.30
  -4 -18  -1   56.49   17.60
   4  18   1   11.90   44.20
  -5 -18  -1    3.50   15.60
   5  18   1   39.50   57.49
   5  18   1   10.20   24.70
   5  18   1    4.70   25.20
  -6 -18  -1   70.29   29.80
   6  18   1   61.69   23.00
   6  18   1   75.79   51.79
   6  18   1   77.09   22.00
  -7 -18  -1   49.99   19.30
   7  18   1   24.90   25.00
   7  18   1   43.10   29.00
  -8 -18  -1   67.99   43.80
   8  18   1   38.60   25.70
   8  18   1   46.00   43.80
   0 -19  -1   -1.40   30.70
   0 -19  -1   -3.60   16.90
   0  19   1   -9.30   25.80
  -1 -19  -1  151.08   17.80
  -1 -19  -1  127.69   14.90
   1  19   1  123.79   25.30
  -2 -19  -1   12.20   24.60
  -2 -19  -1   33.80    9.90
   2  19   1   37.80   27.90
  -3 -19  -1   68.79   19.40
   3  19   1  126.09   24.10
  -4 -19  -1  100.19   27.90
   4  19   1  113.39   19.70
  -5 -19  -1   36.70   20.00
   5  19   1   41.90   22.80
  -6 -19  -1  107.39   38.40
   6  19   1   93.39   27.10
  -7 -19  -1   32.10   27.30
   7  19   1   -6.00   48.70
   7  19   1   36.50   24.40
  -3 -20  -1   96.59   24.40
   3  20   1   69.29   23.60
  -4 -20  -1    3.10   42.80
   4  20   1   16.50   24.00
   6  19  -2    1.90   90.69
  -6 -19   2   -1.30   27.30
   5  19  -2   34.70   58.99
  -5 -19   2   16.50   23.00
   4  19  -2   -6.40   45.70
  -4 -19   2   -6.20   19.60
   3  19  -2   81.69   20.70
   3  19  -2   35.10   50.19
  -3 -19   2   71.79   12.40
   2  19  -2   13.10   65.49
  -2 -19   2   51.79   15.60
   1  19  -2   21.70   53.39
  -1 -19   2   44.80   28.90
   0  19  -2   13.90   73.49
   0 -19   2   16.00   21.20
   0 -19   2   47.20   34.80
   8  18  -2   53.39   69.79
   8  18  -2   30.10   33.20
  -8 -18   2   34.50   33.30
   7  18  -2   16.00   34.10
   7  18  -2   23.80   61.29
  -7 -18   2   42.00   24.50
   6  18  -2   11.30   46.40
   6  18  -2   23.40   25.60
  -6 -18   2   20.90   28.20
   5  18  -2   91.69   12.80
   5  18  -2   42.70   42.70
  -5 -18   2   84.89   18.00
   4  18  -2   14.40   38.10
   4  18  -2   18.30   16.00
  -4 -18   2    3.50   16.20
   3  18  -2   50.49   28.30
   3  18  -2  105.19   16.00
  -3 -18   2  146.29   18.70
   2  18  -2    9.00   15.90
   2  18  -2    0.10   41.40
  -2 -18   2   21.80   20.70
   1  18  -2   11.50   16.70
   1  18  -2   31.50   38.60
  -1 -18   2   15.70   10.10
  -1 -18   2   33.90   21.20
   0  18  -2   16.20   32.50
   0 -18   2   34.30   23.80
  -1  18  -2   -4.30   53.39
   1 -18   2   40.20   31.90
  -2  18  -2  -27.30   65.69
   2 -18   2   -5.30   37.60
   9  17  -2    9.80   25.10
   9  17  -2  -15.70   62.39
  -9 -17   2    7.50   40.80
   8  17  -2  117.69   44.20
   8  17  -2  133.19   25.90
  -8 -17   2  144.89   25.70
   7  17  -2   11.70   50.19
  -7 -17   2   29.80   17.50
   6  17  -2   41.80   13.90
   6  17  -2   57.99   17.00
   6  17  -2   32.80   26.10
  -6 -17   2   80.69   22.40
   5  17  -2   56.59   13.50
   5  17  -2   30.70   28.10
   5  17  -2   37.10   17.10
  -5 -17   2   49.00   13.20
   4  17  -2   34.00   10.40
   4  17  -2   19.00   27.50
   3  17  -2  134.09   30.00
   3  17  -2  132.69   14.30
  -3 -17   2  144.09   15.30
   2  17  -2    6.10   11.20
   2  17  -2   30.10   27.50
  -2 -17   2    4.10   16.20
   1  17  -2  310.67   23.30
   1  17  -2  217.68   41.20
  -1 -17   2  261.97   20.60
  -1 -17   2  307.67   22.80
   0  17  -2   30.60   16.80
   0  17  -2    5.80   35.30
   0 -17   2    1.50   13.30
   0 -17   2    8.10    8.40
  -1  17  -2  149.19   42.30
   1 -17   2  200.48   16.30
   1 -17   2  175.08   17.40
  -2  17  -2   25.20   43.90
   2 -17   2   42.40   36.00
  -3  17  -2  109.09   44.10
  -3  17  -2   53.19   76.09
  10  16  -2  -21.30   24.40
  10  16  -2  -11.90   68.69
   9  16  -2   37.50   53.69
   9  16  -2   39.40   22.00
  -9 -16   2   31.60   27.70
   8  16  -2  105.49   21.50
   8  16  -2  128.49   39.60
  -8 -16   2  126.19   34.40
   7  16  -2   11.50   35.80
   7  16  -2   -2.00   16.40
  -7 -16   2   -8.50   16.10
   6  16  -2  183.38   19.20
   6  16  -2  159.68   15.50
   6  16  -2  203.78   32.60
  -6 -16   2  166.68   16.50
   5  16  -2   46.50   12.00
   5  16  -2   38.10   27.80
   5  16  -2   31.20   11.20
  -5 -16   2   61.09   10.50
   4  16  -2   89.99   13.70
   4  16  -2   73.09   18.70
   4  16  -2   91.29   11.30
  -4 -16   2  106.29   12.60
   3  16  -2    9.80   23.90
   3  16  -2   18.10   11.60
  -3 -16   2   65.89   10.00
   2  16  -2   33.00    8.20
   2  16  -2   35.00   21.00
  -2 -16   2   24.20    8.00
   1  16  -2   42.10   22.60
   1  16  -2   72.49   10.60
  -1 -16   2   74.69    9.30
  -1 -16   2   62.39   11.30
   0  16  -2   42.80    9.00
   0  16  -2   18.70   21.80
   0 -16   2   26.40    6.60
   0 -16   2   31.30   12.90
  -1  16  -2  130.99   35.70
  -1  16  -2  131.89   14.50
   1 -16   2  145.29   14.00
   1 -16   2  133.69   12.60
   1 -16   2   68.79   31.60
  -2  16  -2   -0.40   18.90
  -2  16  -2  -15.80   32.10
   2 -16   2    0.30    6.70
   2 -16   2   23.40   13.40
   2 -16   2   -4.20   24.40
  -3  16  -2  138.49   46.90
   3 -16   2   62.79   27.80
   3 -16   2   16.80   27.80
  -4  16  -2   33.80   36.00
   4 -16   2    6.40   35.00
  10  15  -2   57.99   52.89
  10  15  -2    2.80   21.30
  10  15  -2   17.50   37.50
   9  15  -2   66.19   26.10
   9  15  -2   19.60   18.90
   9  15  -2   63.79   34.20
  -9 -15   2   56.59   22.50
   8  15  -2   17.30   36.10
   8  15  -2   41.50   14.30
   8  15  -2   36.40   16.70
  -8 -15   2   77.29   14.10
   7  15  -2  149.59   32.10
   7  15  -2  169.38   14.90
  -7 -15   2  160.38   15.50
   6  15  -2  159.48   21.70
   6  15  -2  167.38   14.30
   6  15  -2  193.28   15.80
  -6 -15   2  164.48   15.80
   5  15  -2   50.49    8.00
   5  15  -2   51.69   12.90
   5  15  -2   59.49    8.90
  -5 -15   2   54.59   11.40
   4  15  -2  288.17   27.80
   4  15  -2  339.17   23.70
   4  15  -2  363.86   21.40
  -4 -15   2  338.87   24.10
   3  15  -2    6.80    5.90
   3  15  -2  -13.90   12.40
   3  15  -2   10.60    6.10
  -3 -15   2    2.90    4.90
   2  15  -2  260.17   25.10
   2  15  -2  305.97   21.60
  -2 -15   2  303.27   21.90
  -2 -15   2  359.66   24.10
   1  15  -2  110.29   16.00
   1  15  -2  107.89   11.90
  -1 -15   2   96.49   11.00
  -1 -15   2   93.19   10.10
   0  15  -2  253.77   19.90
   0  15  -2  229.98   24.30
   0 -15   2  223.98   16.80
   0 -15   2  223.88   18.20
  -1  15  -2  322.27   23.70
  -1  15  -2  306.67   35.30
   1 -15   2  212.38   23.80
   1 -15   2  329.47   21.90
   1 -15   2  291.07   19.70
  -2  15  -2   18.00   34.80
  -2  15  -2    4.00   17.80
   2 -15   2   22.50    6.00
   2 -15   2   31.70   11.90
   2 -15   2    6.60   17.90
  -3  15  -2  165.18   37.90
  -3  15  -2  205.58   20.90
   3 -15   2  145.59   13.20
   3 -15   2  184.18   25.90
   3 -15   2  123.19   26.10
  -4  15  -2   -2.60   28.00
   4 -15   2    2.20   24.50
  -5  15  -2   93.29   29.10
   5 -15   2   68.19   37.60
  11  14  -2   45.30   82.29
  11  14  -2   59.19   44.60
  11  14  -2   60.59   33.70
 -11 -14   2   12.20   44.80
  10  14  -2  -21.20   35.30
  10  14  -2  -17.00   29.50
  10  14  -2  -16.00   22.10
 -10 -14   2    2.60   43.70
   9  14  -2   42.90   28.60
   9  14  -2   80.39   25.00
   9  14  -2   28.50   17.90
  -9 -14   2   55.49   25.50
   8  14  -2    2.00   10.10
   8  14  -2   12.80   12.90
   8  14  -2    5.10   18.10
  -8 -14   2    3.50   14.20
   7  14  -2   97.09   21.80
   7  14  -2   76.89   10.40
   7  14  -2   83.19   13.70
  -7 -14   2   87.79   11.10
   6  14  -2   47.00    7.70
   6  14  -2   79.39   15.30
   6  14  -2   64.99   11.80
  -6 -14   2   68.49    9.60
   5  14  -2   83.69    8.90
   5  14  -2   69.49   10.30
   5  14  -2   80.09   14.00
  -5 -14   2  104.19   11.60
   4  14  -2  320.57   27.60
   4  14  -2  292.07   19.40
   4  14  -2  308.27   21.80
  -4 -14   2  305.87   21.80
   3  14  -2    8.30    6.00
   3  14  -2   -2.20   13.10
   3  14  -2   17.00    7.60
  -3 -14   2    3.10    4.60
   2  14  -2  293.17   20.50
   2  14  -2  282.47   16.90
   2  14  -2  246.78   23.60
  -2 -14   2  276.37   20.10
  -2 -14   2  272.27   19.00
   1  14  -2   13.90    9.80
   1  14  -2   10.30    5.40
  -1 -14   2   15.30    5.30
  -1 -14   2   -0.20    3.70
   0  14  -2  200.68   16.50
   0  14  -2  184.98   21.50
   0 -14   2  157.78   13.80
   0 -14   2  148.99   12.60
  -1  14  -2   11.30    7.70
  -1  14  -2   13.00   10.60
  -1  14  -2   10.70   12.70
   1 -14   2   13.50   11.60
   1 -14   2   27.00   10.50
   1 -14   2   21.60    5.30
   1 -14   2   19.10    7.80
  -2  14  -2  126.19   13.40
  -2  14  -2  129.39   23.90
  -2  14  -2  138.89   15.90
   2 -14   2  115.49   10.60
   2 -14   2   81.09   12.90
   2 -14   2  111.39   11.60
   2 -14   2  106.69   11.20
  -3  14  -2  137.49   16.20
  -3  14  -2  117.79   22.20
   3 -14   2  162.88   18.30
   3 -14   2  142.79   13.70
   3 -14   2  122.99   17.20
   3 -14   2  114.59   11.40
  -4  14  -2   23.50   16.20
  -4  14  -2   32.70   31.60
   4 -14   2   18.30   25.70
   4 -14   2   15.90   20.50
  -5  14  -2  196.38   32.30
   5 -14   2  151.88   30.50
   5 -14   2  173.18   29.10
  -6  14  -2  -16.90   46.20
   6 -14   2   -4.10   43.10
   6 -14   2    8.80   36.90
  11  13  -2   53.39   49.20
  11  13  -2   86.99   24.90
  11  13  -2   86.79   37.00
 -11 -13   2   54.79   28.00
  10  13  -2   53.69   26.20
  10  13  -2   34.20   20.80
  10  13  -2   61.09   28.90
 -10 -13   2   26.50   24.80
   9  13  -2  267.77   24.60
   9  13  -2  256.77   21.90
   9  13  -2  330.27   30.70
  -9 -13   2  253.07   25.90
  -9 -13   2  233.18   20.00
   8  13  -2   17.30    6.40
   8  13  -2    0.00   19.00
   8  13  -2   23.30   10.50
  -8 -13   2    0.90   15.50
  -8 -13   2    9.20   13.30
   7  13  -2  308.97   22.20
   7  13  -2  344.37   23.10
   7  13  -2  358.56   30.70
   7  13  -2  375.46   24.30
  -7 -13   2  307.97   22.60
  -7 -13   2  329.77   22.50
   6  13  -2    4.80    6.90
   6  13  -2  -15.40   11.00
   6  13  -2   12.00    7.00
  -6 -13   2    7.70    6.30
  -6 -13   2   11.90    8.60
   5  13  -2  449.36   28.10
   5  13  -2  466.85   29.20
   5  13  -2  508.75   36.10
  -5 -13   2  469.35   29.60
   4  13  -2   39.40   12.30
   4  13  -2   67.29    7.00
   4  13  -2   47.70    7.50
  -4 -13   2   60.99    8.20
   3  13  -2  342.77   19.90
   3  13  -2  310.87   22.20
   3  13  -2  320.87   26.90
  -3 -13   2  320.87   21.10
  -3 -13   2  275.67   17.20
   2  13  -2  350.36   19.80
   2  13  -2  355.46   27.50
   2  13  -2  335.27   23.40
  -2 -13   2  345.17   20.30
  -2 -13   2  350.76   22.50
  -2 -13   2  358.96   23.50
   1  13  -2  -16.00    9.40
   1  13  -2    2.40    4.40
  -1 -13   2    1.10    6.50
  -1 -13   2   -1.60    3.70
   0  13  -2  566.24   38.60
   0  13  -2  436.06   30.20
   0 -13   2  475.35   27.40
   0 -13   2  435.96   26.40
   0 -13   2  449.16   25.30
   0 -13   2  448.36   28.20
  -1  13  -2   20.90    6.60
  -1  13  -2   28.00   16.30
  -1  13  -2   29.80    8.20
   1 -13   2   20.00    8.70
   1 -13   2   19.50    4.60
   1 -13   2   25.40    6.50
  -2  13  -2  283.27   25.40
  -2  13  -2  274.47   21.60
  -2  13  -2  238.18   19.40
   2 -13   2  252.37   18.50
   2 -13   2  250.07   18.60
   2 -13   2  281.17   20.70
   2 -13   2  246.88   17.40
  -3  13  -2   15.70   19.70
  -3  13  -2   10.90    9.30
   3 -13   2    4.00   11.20
   3 -13   2    6.70    8.90
   3 -13   2    5.40   10.30
  -4  13  -2  222.58   21.00
  -4  13  -2  187.08   24.80
   4 -13   2  154.18   16.70
   4 -13   2  168.08   13.30
   4 -13   2  197.38   16.60
   4 -13   2  157.98   17.70
  -5  13  -2   35.40   15.80
   5 -13   2    1.10   19.30
   5 -13   2   31.20   16.10
  -6  13  -2  128.19   29.80
   6 -13   2  110.99   36.60
   6 -13   2   96.49   21.50
  -7  13  -2   72.39   46.40
   7 -13   2   39.70   29.20
   7 -13   2   26.70   41.00
  11  12  -2    1.80   26.90
  11  12  -2  -40.20   32.20
  11  12  -2   16.30   29.70
 -11 -12   2   13.00   23.20
  10  12  -2  159.68   30.40
  10  12  -2  140.89   18.80
  10  12  -2  121.19   16.50
 -10 -12   2  103.99   19.90
   9  12  -2  105.19   18.10
   9  12  -2  109.49   18.80
   9  12  -2   72.29   15.90
  -9 -12   2  100.59   16.60
  -9 -12   2   83.49   17.00
   8  12  -2   37.10    9.00
   8  12  -2   22.00    9.60
   8  12  -2   21.50   12.50
  -8 -12   2   36.80    7.60
  -8 -12   2   15.60   13.40
   7  12  -2  137.09   12.70
   7  12  -2  141.69   12.50
   7  12  -2  121.69   17.00
  -7 -12   2  123.19   12.10
  -7 -12   2  115.19   12.30
   6  12  -2   13.50    4.70
   6  12  -2    2.00    4.90
   6  12  -2    6.70    7.20
   6  12  -2    8.00    8.40
  -6 -12   2   -2.20    7.10
  -6 -12   2   11.90    6.10
  -6 -12   2   -1.80    7.50
   5  12  -2  181.08   13.70
   5  12  -2  210.78   20.10
   5  12  -2  207.28   15.90
   5  12  -2  196.78   14.50
   5  12  -2  169.78   14.30
  -5 -12   2  149.99   11.20
  -5 -12   2  182.48   14.30
  -5 -12   2  183.08   13.20
   4  12  -2    1.20    7.80
   4  12  -2    6.30    3.70
   4  12  -2    2.70    4.30
   4  12  -2   19.80    5.70
  -4 -12   2    8.70    4.70
  -4 -12   2    1.90    5.30
  -4 -12   2    0.40    4.50
   3  12  -2  400.96   26.30
   3  12  -2  429.26   26.40
   3  12  -2  468.75   25.00
   3  12  -2  411.66   31.00
  -3 -12   2  462.95   27.20
  -3 -12   2  416.76   24.50
  -3 -12   2  401.56   23.40
   2  12  -2   91.89    6.90
   2  12  -2   74.19    8.50
   2  12  -2   58.49   10.90
  -2 -12   2   71.49    6.30
  -2 -12   2   72.69    8.30
  -2 -12   2   73.09    7.80
   1  12  -2  759.02   48.00
   1  12  -2  779.82   43.70
  -1 -12   2  575.14   37.20
  -1 -12   2  704.73   36.90
  -1 -12   2  672.43   35.20
   0  12  -2  474.95   33.70
   0  12  -2  475.35   29.50
   0 -12   2  437.36   25.10
   0 -12   2  418.66   26.60
   0 -12   2  440.86   26.00
  -1  12  -2  110.39   11.50
  -1  12  -2   75.59   12.80
  -1  12  -2   97.79   10.20
   1 -12   2   90.59    8.40
   1 -12   2   86.09    9.20
   1 -12   2   80.09    8.00
   1 -12   2   81.49    7.00
  -2  12  -2  556.04   38.50
  -2  12  -2  556.64   33.30
  -2  12  -2  515.15   34.60
   2 -12   2  495.45   29.70
   2 -12   2  539.55   32.60
   2 -12   2  539.55   31.30
   2 -12   2  503.25   28.60
   2 -12   2  519.55   30.80
  -3  12  -2    0.00   13.10
  -3  12  -2    0.00    6.20
  -3  12  -2    8.00    9.60
   3 -12   2   30.80   10.10
   3 -12   2   -1.90    7.90
   3 -12   2    8.00    4.70
   3 -12   2   -1.10   10.90
   3 -12   2    5.30    6.50
  -4  12  -2  221.38   23.50
  -4  12  -2  228.98   20.80
   4 -12   2  187.78   16.70
   4 -12   2  204.88   18.80
   4 -12   2  221.08   15.80
   4 -12   2  206.98   14.90
  -5  12  -2   38.90   15.60
   5 -12   2   11.70   18.30
  -6  12  -2  141.09   18.30
   6 -12   2  154.78   21.40
  -7  12  -2   71.69   30.30
   7 -12   2   63.59   25.30
  12  11  -2   44.90   31.80
  12  11  -2   78.19   24.60
  12  11  -2   41.40   42.10
 -12 -11   2   10.80   35.40
  11  11  -2    2.00   27.90
  11  11  -2   19.30   19.90
  11  11  -2   -6.30   19.90
 -11 -11   2    8.90   19.80
  10  11  -2  143.59   24.70
  10  11  -2  139.39   17.00
  10  11  -2   94.09   18.30
 -10 -11   2  102.59   23.00
   9  11  -2  -11.60   10.20
   9  11  -2    1.60   17.50
   9  11  -2   19.00   10.20
  -9 -11   2    6.60   22.50
   8  11  -2  292.97   22.40
   8  11  -2  321.27   22.10
   8  11  -2  326.17   29.10
  -8 -11   2  278.57   21.10
  -8 -11   2  304.47   20.90
   7  11  -2   81.39    9.70
   7  11  -2   85.59   13.90
   7  11  -2   81.89    9.30
  -7 -11   2   67.09    9.40
  -7 -11   2   83.49    9.10
   6  11  -2  436.56   32.40
   6  11  -2  450.95   26.80
   6  11  -2  426.16   25.60
   6  11  -2  445.16   27.30
   6  11  -2  434.96   26.50
  -6 -11   2  458.25   27.60
  -6 -11   2  424.56   27.00
   5  11  -2  402.66   24.40
   5  11  -2  395.16   25.00
   5  11  -2  415.36   23.90
   5  11  -2  424.36   30.50
   5  11  -2  409.76   26.20
   5  11  -2  417.36   25.00
  -5 -11   2  395.26   25.10
  -5 -11   2  401.46   24.30
  -5 -11   2  402.16   22.90
   4  11  -2  340.87   20.50
   4  11  -2  299.87   20.60
   4  11  -2  319.17   24.90
   4  11  -2  295.57   19.00
   4  11  -2  292.07   18.80
  -4 -11   2  304.67   18.60
  -4 -11   2  289.97   17.20
  -4 -11   2  297.37   20.00
   3  11  -2  219.48   15.80
   3  11  -2  250.97   20.30
   3  11  -2  225.48   16.20
   3  11  -2  224.58   14.60
  -3 -11   2  220.38   16.00
  -3 -11   2  216.98   13.40
  -3 -11   2  228.68   14.30
   2  11  -2   42.00    5.80
   2  11  -2   41.30    6.00
   2  11  -2   51.29    5.00
   2  11  -2   49.80   11.90
  -2 -11   2   51.49    6.80
  -2 -11   2   55.59    6.60
  -2 -11   2   49.40    4.90
   1  11  -2  259.97   18.10
   1  11  -2  264.97   21.90
   1  11  -2  276.67   15.10
  -1 -11   2  251.97   16.30
  -1 -11   2  238.58   16.90
  -1 -11   2  243.18   15.00
   0  11  -2    8.30    7.40
   0  11  -2   12.90    5.60
   0  11  -2   -1.80    4.20
   0 -11   2    1.60    4.00
   0 -11   2   -5.70    3.80
   0 -11   2   -0.30    2.90
  -1  11  -2  262.27   20.10
  -1  11  -2  283.87   19.70
  -1  11  -2  335.47   25.00
   1 -11   2  311.57   18.60
   1 -11   2  267.57   17.90
   1 -11   2  266.97   18.90
   1 -11   2  307.17   17.20
  -2  11  -2  149.88   16.90
  -2  11  -2  141.99   13.60
  -2  11  -2  152.08   13.10
   2 -11   2  130.79   10.10
   2 -11   2  119.09   10.70
   2 -11   2  146.79   11.50
   2 -11   2  124.39    9.30
  -3  11  -2  110.29   13.20
  -3  11  -2  146.09   12.30
  -3  11  -2  134.59   16.50
   3 -11   2  107.99    8.80
   3 -11   2  136.49   13.20
   3 -11   2  102.09    9.70
   3 -11   2  101.69    9.00
   3 -11   2  103.49   10.40
  -4  11  -2  149.88   15.60
  -4  11  -2  125.69   17.90
   4 -11   2  162.78   12.60
   4 -11   2  154.78   11.80
   4 -11   2  145.99   11.60
   4 -11   2  146.59   15.10
  -5  11  -2   48.00   10.80
   5 -11   2   29.10    5.40
   5 -11   2   49.60   14.80
   5 -11   2   46.80   11.50
  -6  11  -2  206.98   20.90
   6 -11   2  189.88   19.30
  -7  11  -2  -24.80   25.20
   7 -11   2  -32.90   18.50
  -8  11  -2   90.39   36.70
   8 -11   2   93.99   26.70
  12  10  -2   57.99   23.90
  12  10  -2   -2.20   31.20
 -12 -10   2   58.19   27.40
  11  10  -2   46.90   20.40
 -11 -10   2   30.70   18.20
  10  10  -2   64.19   15.70
  10  10  -2  110.09   13.10
 -10 -10   2   89.69   23.10
   9  10  -2   17.10    9.30
   9  10  -2   -8.60    6.60
   9  10  -2   -5.60    9.90
  -9 -10   2    5.60   12.10
   8  10  -2  190.28   21.40
   8  10  -2  173.98   15.40
   8  10  -2  197.18   15.50
  -8 -10   2  173.38   15.30
  -8 -10   2  167.58   13.70
   7  10  -2    0.30    4.80
   7  10  -2    9.10    4.80
   7  10  -2    6.50    7.30
   7  10  -2    4.90    8.00
  -7 -10   2   -4.60    6.40
  -7 -10   2    6.20    6.00
   6  10  -2  276.47   17.80
   6  10  -2  302.97   24.20
   6  10  -2  268.47   18.50
   6  10  -2  248.48   17.30
   6  10  -2  282.77   18.30
   6  10  -2  244.68   18.90
  -6 -10   2  256.37   18.00
  -6 -10   2  261.67   18.00
   5  10  -2  171.18   12.40
   5  10  -2  178.78   16.90
   5  10  -2  140.29   12.00
   5  10  -2  160.88   11.80
   5  10  -2  166.18   13.60
   5  10  -2  185.98   13.10
  -5 -10   2  125.39   11.30
  -5 -10   2  144.59    9.90
   4  10  -2   97.49    9.30
   4  10  -2  106.79   12.40
   4  10  -2   83.69    8.50
   4  10  -2   95.09    8.00
   4  10  -2   96.19    8.30
  -4 -10   2   74.49    6.30
  -4 -10   2   81.69    7.50
  -4 -10   2   87.59    8.60
   3  10  -2  384.66   22.50
   3  10  -2  410.46   27.90
   3  10  -2  370.76   23.50
   3  10  -2  393.36   23.70
  -3 -10   2  366.36   23.00
  -3 -10   2  364.06   20.70
  -3 -10   2  393.06   21.80
   2  10  -2   75.19    8.20
   2  10  -2   67.69    8.00
   2  10  -2   94.39   11.30
   2  10  -2   99.99    7.10
   2  10  -2   84.09    8.00
  -2 -10   2   73.79    7.70
  -2 -10   2   87.49    6.70
  -2 -10   2   84.59    8.60
  -2 -10   2  104.49    7.20
   1  10  -2  719.73   43.90
   1  10  -2  744.63   40.30
   1  10  -2  696.53   38.90
   1  10  -2  725.03   37.10
  -1 -10   2  687.43   39.50
  -1 -10   2  733.03   38.90
  -1 -10   2  731.43   36.80
  -1 -10   2  705.83   37.60
   0  10  -2   24.50    6.90
   0  10  -2   18.80    4.60
   0  10  -2   26.30    5.60
   0 -10   2   26.10    4.10
   0 -10   2   18.70    4.40
   0 -10   2   18.40    3.70
  -1  10  -2  905.91   50.09
  -1  10  -2  974.90   55.79
  -1  10  -2  870.81   50.69
   1 -10   2  855.91   44.80
   1 -10   2  807.62   42.70
   1 -10   2  820.42   43.80
   1 -10   2  785.42   43.40
  -2  10  -2   87.59   12.70
  -2  10  -2  107.49   10.70
  -2  10  -2   88.09    9.00
   2 -10   2   97.49    8.70
   2 -10   2   89.29    7.60
   2 -10   2   78.99    8.20
   2 -10   2   91.39    7.30
  -3  10  -2  206.18   17.50
  -3  10  -2  217.48   15.70
  -3  10  -2  200.48   19.80
   3 -10   2  174.78   15.00
   3 -10   2  183.88   13.40
   3 -10   2  185.78   12.80
   3 -10   2  191.38   12.50
  -4  10  -2  183.38   17.30
  -4  10  -2  215.68   21.20
   4 -10   2  206.48   16.90
   4 -10   2  182.28   13.50
   4 -10   2  192.08   13.20
   4 -10   2  173.48   12.90
  -5  10  -2   49.99   10.70
   5 -10   2   41.10    7.60
   5 -10   2   52.49   11.30
   5 -10   2   43.40    8.00
  -6  10  -2  228.08   21.30
   6 -10   2  197.78   15.10
   6 -10   2  206.88   19.10
  -7  10  -2   37.30   18.40
   7 -10   2   66.09   19.30
   7 -10   2   52.59   20.40
  -8  10  -2  264.77   25.80
   8 -10   2  238.28   23.50
  -9  10  -2   18.30   39.60
   9 -10   2   -5.20   40.70
  12   9  -2    4.40   24.90
  12   9  -2   10.50   26.20
 -12  -9   2  -15.40   23.50
  11   9  -2  145.09   19.00
  11   9  -2  197.98   22.20
 -11  -9   2  147.69   19.10
  10   9  -2  103.19   13.10
  10   9  -2  125.99   13.70
 -10  -9   2  122.49   13.80
   9   9  -2   74.59   10.20
   9   9  -2   82.79   10.60
   9   9  -2   54.69   11.70
  -9  -9   2   59.19    9.40
   8   9  -2  227.98   17.80
   8   9  -2  224.88   17.30
   8   9  -2  243.38   17.90
  -8  -9   2  248.28   18.50
  -8  -9   2  221.88   16.20
   7   9  -2   81.09    8.90
   7   9  -2   90.89    9.80
   7   9  -2   89.99   13.50
   7   9  -2   79.59    9.30
  -7  -9   2   73.89    8.00
  -7  -9   2   66.49    8.50
   6   9  -2  611.74   34.50
   6   9  -2  591.24   34.00
   6   9  -2  594.04   35.00
   6   9  -2  607.14   35.60
   6   9  -2  581.44   33.40
   6   9  -2  639.04   40.20
  -6  -9   2  588.14   34.50
  -6  -9   2  592.74   33.70
   5   9  -2    8.90    4.50
   5   9  -2    7.30    3.80
   5   9  -2    1.20    2.80
   5   9  -2    0.60    5.30
   5   9  -2   -0.40    3.40
   5   9  -2   -0.80    3.30
  -5  -9   2    1.80    3.30
  -5  -9   2   -5.80    3.40
  -5  -9   2   -1.30    4.30
   4   9  -2  682.73   37.80
   4   9  -2  684.83   37.80
   4   9  -2  699.13   37.40
   4   9  -2  682.23   38.70
   4   9  -2  704.63   37.70
   4   9  -2  703.93   42.60
  -4  -9   2  674.53   36.90
  -4  -9   2  640.74   35.40
  -4  -9   2  715.13   37.80
   3   9  -2    0.00    4.00
   3   9  -2   -0.90    2.60
   3   9  -2    8.20    5.20
   3   9  -2    5.20    2.50
   3   9  -2    1.80    3.00
   3   9  -2   13.00    3.60
  -3  -9   2    2.90    1.90
  -3  -9   2    5.40    2.90
  -3  -9   2   -0.50    4.00
   2   9  -2  150.88   13.60
   2   9  -2  127.79   10.10
   2   9  -2  135.59   10.60
   2   9  -2  143.79    9.20
   2   9  -2  115.69    9.30
  -2  -9   2  135.79   10.40
  -2  -9   2  136.09   10.90
  -2  -9   2  136.99    9.00
  -2  -9   2  159.08    9.70
   1   9  -2   38.30    3.60
   1   9  -2   30.50    4.80
   1   9  -2   29.40    6.70
   1   9  -2   29.30    3.70
   1   9  -2   36.20    4.60
  -1  -9   2   36.20    3.70
  -1  -9   2   32.80    3.30
  -1  -9   2   27.90    4.80
  -1  -9   2   26.30    4.20
   0   9  -2   65.69    7.30
   0   9  -2   57.09    8.70
   0   9  -2   69.49    7.00
   0  -9   2   56.89    5.40
   0  -9   2   68.69    6.70
   0  -9   2   64.79    6.10
  -1   9  -2  304.57   22.30
  -1   9  -2  217.68   16.70
  -1   9  -2  275.97   18.00
   1  -9   2  228.98   15.10
   1  -9   2  237.88   15.80
   1  -9   2  266.77   14.80
   1  -9   2  243.78   15.00
  -2   9  -2   35.90    6.40
  -2   9  -2   32.20    5.40
   2  -9   2   23.00    3.90
   2  -9   2   29.40    3.90
   2  -9   2   32.30    4.70
  -3   9  -2 1192.28   66.79
  -3   9  -2 1225.98   70.49
  -3   9  -2 1242.38   64.79
   3  -9   2 1085.19   58.49
   3  -9   2 1183.78   61.29
   3  -9   2 1107.79   57.79
   3  -9   2 1090.79   57.89
  -4   9  -2   32.80   10.30
  -4   9  -2   43.40    8.30
   4  -9   2   38.20    5.20
   4  -9   2   38.70    7.50
   4  -9   2   31.40    5.00
  -5   9  -2  330.77   24.90
   5  -9   2  335.47   21.00
   5  -9   2  303.87   19.90
   5  -9   2  382.16   25.70
  -6   9  -2  132.39   15.60
   6  -9   2  152.98   15.60
   6  -9   2  140.19   12.20
  -7   9  -2   84.29   13.40
   7  -9   2   63.69   11.70
   7  -9   2   80.99    9.50
  -8   9  -2   79.89   17.60
   8  -9   2   74.59   20.80
   8  -9   2   56.49   16.40
  -9   9  -2   13.70   26.30
   9  -9   2   46.80   24.40
  12   8  -2   58.29   27.50
  12   8  -2    0.80   23.90
 -12  -8   2   51.69   23.30
  11   8  -2  233.98   20.60
  11   8  -2  273.27   24.50
 -11  -8   2  254.87   21.70
  10   8  -2   -0.20   10.20
  10   8  -2   23.90   16.50
  10   8  -2    5.20   19.40
 -10  -8   2   -2.60   11.00
   9   8  -2  223.28   17.20
   9   8  -2  184.18   16.80
   9   8  -2  217.88   17.70
  -9  -8   2  198.08   17.10
   8   8  -2  198.38   15.50
   8   8  -2  194.38   15.90
   8   8  -2  191.08   16.10
  -8  -8   2  229.18   15.50
  -8  -8   2  211.08   17.40
   7   8  -2  125.09   11.30
   7   8  -2  104.89   10.50
   7   8  -2  140.39   12.10
  -7  -8   2  115.99   10.40
  -7  -8   2  137.39   12.20
   6   8  -2  208.88   14.60
   6   8  -2  187.38   13.80
   6   8  -2  182.98   12.50
   6   8  -2  186.98   13.80
   6   8  -2  183.88   18.00
  -6  -8   2  175.08   12.70
  -6  -8   2  177.58   13.80
   5   8  -2  147.49   11.60
   5   8  -2  111.09    9.70
   5   8  -2  127.99    9.50
   5   8  -2  115.89    9.90
   5   8  -2  150.98   14.20
   5   8  -2  131.89   10.50
  -5  -8   2  117.99    9.50
  -5  -8   2  116.89    9.80
  -5  -8   2  107.59    8.30
   4   8  -2  786.72   42.40
   4   8  -2  756.22   42.40
   4   8  -2  806.12   42.60
   4   8  -2  839.32   47.00
   4   8  -2  783.92   43.70
   4   8  -2  831.82   43.10
  -4  -8   2  792.02   42.00
  -4  -8   2  786.42   41.70
  -4  -8   2  743.73   40.20
   3   8  -2   20.20    4.10
   3   8  -2   25.90    4.10
   3   8  -2   18.40    5.30
   3   8  -2   25.20    4.30
   3   8  -2   27.10    3.80
   3   8  -2   30.60    3.90
   3   8  -2   20.00    3.50
  -3  -8   2   22.40    4.20
  -3  -8   2   24.30    3.60
  -3  -8   2   23.00    2.90
   2   8  -2 1659.43   83.59
   2   8  -2 1517.05   83.19
   2   8  -2 1698.03   83.99
   2   8  -2 1793.62   82.69
   2   8  -2 1423.06   84.39
   2   8  -2 1742.93   87.59
  -2  -8   2 1702.93   86.99
  -2  -8   2 1715.53   85.49
  -2  -8   2 1680.33   84.79
  -2  -8   2 1705.43   86.39
   1   8  -2  755.42   38.50
   1   8  -2  749.42   39.70
   1   8  -2  781.82   43.80
   1   8  -2  711.53   40.30
  -1  -8   2  740.23   39.60
  -1  -8   2  747.03   37.60
  -1  -8   2  709.13   37.60
  -1  -8   2  727.53   38.70
   0   8  -2  986.90   52.69
   0   8  -2  891.91   48.70
   0   8  -2  883.51   48.90
   0  -8   2  922.31   47.00
   0  -8   2  828.52   45.70
   0  -8   2  872.71   45.40
   0  -8   2  902.91   44.10
  -1   8  -2  412.06   26.60
  -1   8  -2  333.37   21.20
  -1   8  -2  337.07   21.80
   1  -8   2  316.07   18.00
   1  -8   2  301.97   17.60
   1  -8   2  293.87   18.40
  -2   8  -2  692.63   40.30
  -2   8  -2  811.52   46.20
  -2   8  -2  733.93   41.80
   2  -8   2  669.93   34.90
   2  -8   2  653.63   35.80
   2  -8   2  655.13   35.10
  -3   8  -2  436.76   26.50
  -3   8  -2  397.06   28.60
  -3   8  -2  386.36   24.00
   3  -8   2  363.06   21.60
   3  -8   2  379.56   21.40
  -4   8  -2  164.78   15.50
  -4   8  -2  207.08   19.10
   4  -8   2  147.99   11.20
   4  -8   2  176.28   14.40
   4  -8   2  162.28   11.20
  -5   8  -2  622.64   38.80
   5  -8   2  594.04   33.40
   5  -8   2  565.74   32.10
   5  -8   2  622.44   37.30
  -6   8  -2   20.10    6.80
  -6   8  -2   -1.90    8.30
   6  -8   2    2.00    8.30
   6  -8   2   18.10    9.00
  -7   8  -2  180.88   18.90
   7  -8   2  172.48   17.30
   7  -8   2  156.38   13.60
  -8   8  -2   48.40   15.20
   8  -8   2   53.79   13.10
   8  -8   2   36.80   22.10
  -9   8  -2  129.79   23.80
   9  -8   2   80.89   29.70
   9  -8   2  124.09   32.20
 -10   8  -2   37.60   31.20
  10  -8   2   31.40   36.60
  10  -8   2   19.10   34.20
  12   7  -2   52.29   25.90
  12   7  -2   73.29   18.10
 -12  -7   2   55.69   20.40
  11   7  -2   29.40   13.70
  11   7  -2   35.60   18.80
  11   7  -2   21.90   24.20
 -11  -7   2   10.90   11.90
  10   7  -2  116.29   13.80
  10   7  -2  126.29   14.20
  10   7  -2  139.69   13.70
 -10  -7   2  107.99   13.10
   9   7  -2  361.66   24.80
   9   7  -2  341.27   24.90
   9   7  -2  403.96   26.10
  -9  -7   2  415.06   28.10
   8   7  -2   21.70    6.60
   8   7  -2   20.40    6.70
  -8  -7   2   13.40    6.30
  -8  -7   2   20.40    6.50
   7   7  -2  312.07   21.40
   7   7  -2  332.67   22.10
   7   7  -2  363.06   22.00
  -7  -7   2  349.47   21.20
  -7  -7   2  354.66   23.20
   6   7  -2  317.87   19.80
   6   7  -2  292.17   19.90
   6   7  -2  314.07   19.70
  -6  -7   2  315.47   18.60
  -6  -7   2  282.87   19.50
   5   7  -2  336.87   20.40
   5   7  -2  364.26   21.50
   5   7  -2  350.16   22.20
   5   7  -2  373.26   21.50
   5   7  -2  364.96   21.90
  -5  -7   2  355.46   21.30
  -5  -7   2  334.87   20.40
   4   7  -2  436.66   24.30
   4   7  -2  427.86   25.20
   4   7  -2  443.86   28.10
   4   7  -2  401.66   24.40
   4   7  -2  413.26   24.20
   4   7  -2  451.55   24.40
  -4  -7   2  414.76   22.90
  -4  -7   2  411.16   24.10
  -4  -7   2  427.96   24.00
   3   7  -2  534.15   28.00
   3   7  -2  543.85   31.50
   3   7  -2  526.45   27.80
   3   7  -2  461.55   26.60
   3   7  -2  514.95   28.60
   3   7  -2  493.25   27.90
   3   7  -2  497.45   27.70
  -3  -7   2  482.25   26.50
  -3  -7   2  511.55   27.70
  -3  -7   2  522.05   28.20
   2   7  -2  463.65   23.80
   2   7  -2  409.66   23.50
   2   7  -2  472.15   27.60
   2   7  -2  390.16   22.50
   2   7  -2  435.86   24.50
   2   7  -2  450.35   24.70
  -2  -7   2  444.06   23.20
  -2  -7   2  428.16   24.90
  -2  -7   2  450.15   23.90
   1   7  -2  245.88   17.70
   1   7  -2  212.98   13.30
   1   7  -2  251.67   14.60
   1   7  -2  242.28   15.20
   1   7  -2  258.37   13.70
  -1  -7   2  231.38   14.60
  -1  -7   2  229.58   14.00
  -1  -7   2  249.08   13.10
  -1  -7   2  214.58   12.80
   0   7  -2 1132.19   62.39
   0   7  -2 1169.88   56.99
   0   7  -2 1162.78   59.49
   0   7  -2 1120.29   59.49
   0  -7   2 1120.69   55.69
   0  -7   2 1134.29   57.19
   0  -7   2 1118.89   56.69
   0  -7   2 1109.69   57.99
  -1   7  -2  265.97   19.70
  -1   7  -2  241.78   16.20
  -1   7  -2  249.48   15.70
   1  -7   2  216.78   13.80
   1  -7   2  217.58   12.90
   1  -7   2  221.28   12.50
  -2   7  -2  241.98   15.90
  -2   7  -2  255.87   17.20
  -2   7  -2  269.27   20.30
   2  -7   2  213.78   13.70
   2  -7   2  211.78   13.10
   2  -7   2  237.68   13.40
  -3   7  -2  334.37   24.00
  -3   7  -2  326.37   19.70
  -3   7  -2  315.37   21.50
   3  -7   2  319.77   18.20
   3  -7   2  295.57   17.80
  -4   7  -2  122.29    7.60
  -4   7  -2  131.39    7.70
  -4   7  -2  124.79   12.30
   4  -7   2  129.49    9.80
   4  -7   2  124.79    9.80
   4  -7   2  143.49   12.80
   4  -7   2  135.69    9.30
  -5   7  -2  319.47   17.90
  -5   7  -2  331.97   23.40
   5  -7   2  300.07   18.40
   5  -7   2  332.47   20.10
   5  -7   2  345.67   23.20
  -6   7  -2    3.30    4.90
   6  -7   2    6.60    6.30
   6  -7   2   15.70    7.60
  -7   7  -2  192.98   18.50
  -7   7  -2  198.48   13.10
   7  -7   2  173.68   14.70
   7  -7   2  228.38   19.20
  -8   7  -2   -1.10   15.30
  -8   7  -2   19.70   11.00
   8  -7   2  -20.00   14.20
   8  -7   2   15.60   13.70
  -9   7  -2   57.09   19.50
   9  -7   2   81.09   15.00
   9  -7   2   68.39   23.40
 -10   7  -2   18.20   34.50
  10  -7   2   -6.20   30.00
  10  -7   2   17.00   24.60
  12   6  -2   60.09   20.70
  12   6  -2   36.50   22.20
 -12  -6   2   71.69   24.20
  11   6  -2   62.39   15.20
  11   6  -2   48.70   31.30
  11   6  -2   50.59   11.60
 -11  -6   2   59.79   14.70
  10   6  -2  134.29   13.90
  10   6  -2  101.89   13.70
  10   6  -2  143.59   13.80
 -10  -6   2  115.79   13.20
   9   6  -2  296.17   22.10
   9   6  -2  307.77   22.10
   9   6  -2  301.37   21.60
  -9  -6   2  327.07   23.40
   8   6  -2  105.39   11.00
   8   6  -2  117.79   11.10
   8   6  -2  110.59   11.40
  -8  -6   2  100.79   11.50
  -8  -6   2  111.69   11.50
   7   6  -2  775.32   43.80
   7   6  -2  781.02   44.30
   7   6  -2  802.72   44.30
  -7  -6   2  827.82   43.60
  -7  -6   2  810.72   46.00
   6   6  -2   20.30    4.40
   6   6  -2   14.90    4.50
   6   6  -2   24.90    5.00
  -6  -6   2   13.60    3.50
  -6  -6   2   12.10    4.00
   5   6  -2 1245.18   63.59
   5   6  -2 1235.08   63.79
   5   6  -2 1178.78   62.79
   5   6  -2 1196.18   62.99
   5   6  -2 1207.78   61.69
  -5  -6   2 1259.17   64.59
  -5  -6   2 1212.88   63.49
   4   6  -2  349.87   19.20
   4   6  -2  338.37   19.60
   4   6  -2  333.17   19.60
   4   6  -2  333.27   20.20
   4   6  -2  323.77   19.80
  -4  -6   2  357.06   19.80
  -4  -6   2  329.07   20.00
  -4  -6   2  334.27   19.00
   3   6  -2  883.71   44.20
   3   6  -2  830.92   46.10
   3   6  -2  750.12   42.20
   3   6  -2  836.62   43.10
   3   6  -2  855.81   43.20
   3   6  -2  806.92   43.10
   3   6  -2  846.52   43.40
  -3  -6   2  860.01   44.30
  -3  -6   2  836.92   43.10
  -3  -6   2  842.62   44.30
   2   6  -2  948.01   46.10
   2   6  -2  768.22   45.60
   2   6  -2  982.50   46.50
   2   6  -2  927.91   46.00
   2   6  -2  860.61   48.90
   2   6  -2  919.01   46.60
   2   6  -2  950.00   46.90
   2   6  -2  824.12   44.80
  -2  -6   2  951.70   47.20
  -2  -6   2  900.51   46.30
  -2  -6   2  912.61   47.90
   1   6  -2 1111.39   55.49
   1   6  -2  934.41   54.29
   1   6  -2 1177.38   54.79
   1   6  -2 1110.49   55.99
   1   6  -2 1100.59   58.59
  -1  -6   2 1079.39   54.59
  -1  -6   2 1157.38   55.09
  -1  -6   2 1058.79   55.59
  -1  -6   2 1076.79   56.29
   0   6  -2 2242.08  125.29
   0   6  -2 2595.94  128.19
   0   6  -2 2580.04  123.49
   0   6  -2 2626.94  125.49
   0  -6   2 2289.97  121.99
   0  -6   2 2494.45  121.49
   0  -6   2 2519.55  120.39
   0  -6   2 2488.65  121.09
  -1   6  -2  134.59    9.70
  -1   6  -2  143.49   12.60
  -1   6  -2  141.29   10.20
   1  -6   2  127.59    8.90
   1  -6   2  131.79    8.30
   1  -6   2  128.09    7.80
  -2   6  -2 1412.96   76.79
  -2   6  -2 1458.35   78.19
  -2   6  -2 1673.83   82.19
   2  -6   2 1315.27   65.89
   2  -6   2 1293.67   66.29
  -3   6  -2   -3.10    4.50
  -3   6  -2    0.10    3.20
  -3   6  -2   -5.90    2.90
  -3   6  -2    5.00    2.70
  -3   6  -2    4.00    1.80
   3  -6   2    2.20    2.40
   3  -6   2    0.60    3.00
   3  -6   2    4.20    2.30
  -4   6  -2  300.87   17.50
  -4   6  -2  358.16   22.40
   4  -6   2  313.67   17.20
   4  -6   2  292.17   16.40
   4  -6   2  292.37   17.90
   4  -6   2  352.06   21.20
   4  -6   2  264.57   16.80
  -5   6  -2   53.99    5.10
  -5   6  -2   66.29    9.10
   5  -6   2   49.60    5.80
   5  -6   2   49.80    7.60
   5  -6   2   42.40    4.90
   5  -6   2   40.80    5.90
  -6   6  -2  350.76   20.90
  -6   6  -2  378.36   26.40
   6  -6   2  369.56   23.10
   6  -6   2  380.16   25.90
  -7   6  -2  300.67   23.40
  -7   6  -2  262.37   17.40
   7  -6   2  296.67   22.00
   7  -6   2  234.78   17.70
  -8   6  -2   38.00   10.60
  -8   6  -2   15.70    8.60
   8  -6   2   19.60   12.30
   8  -6   2   27.50   10.80
  -9   6  -2  264.17   24.00
  -9   6  -2  245.08   20.90
   9  -6   2  302.47   26.00
   9  -6   2  273.37   24.60
 -10   6  -2   -7.90   21.60
  10  -6   2    2.40   13.00
  10  -6   2   -9.10   25.10
  12   5  -2  136.69   15.40
  12   5  -2  121.29   30.10
  12   5  -2  109.69   38.90
 -12  -5   2  172.78   27.60
  11   5  -2    2.70   20.50
  11   5  -2   -1.10   19.80
  11   5  -2    7.50   17.90
 -11  -5   2    5.50   12.40
  10   5  -2  178.28   16.40
  10   5  -2  167.38   15.70
  10   5  -2  158.88   16.10
 -10  -5   2  178.58   16.70
   9   5  -2   29.60    9.30
   9   5  -2   30.30    6.80
   9   5  -2   22.30    6.70
  -9  -5   2   34.10    7.50
   8   5  -2  132.29   12.40
   8   5  -2  156.88   13.80
   8   5  -2  162.28   13.60
  -8  -5   2  152.28   13.60
   7   5  -2  190.88   14.60
   7   5  -2  209.18   15.10
   7   5  -2  178.48   14.10
  -7  -5   2  174.48   13.80
  -7  -5   2  173.68   11.50
   6   5  -2  119.29   10.40
   6   5  -2  145.59   11.30
   6   5  -2  133.19   10.90
  -6  -5   2  131.49   10.30
  -6  -5   2  127.09    8.60
  -6  -5   2   98.89    7.30
   5   5  -2  556.14   30.40
   5   5  -2  521.95   30.50
   5   5  -2  554.84   30.50
  -5  -5   2  559.64   30.20
  -5  -5   2  563.94   31.60
   4   5  -2   77.69    6.70
   4   5  -2   77.19    6.40
   4   5  -2   60.89    5.40
   4   5  -2   74.49    6.70
   4   5  -2   74.19    6.90
  -4  -5   2   65.39    5.80
  -4  -5   2   73.19    6.40
   3   5  -2  404.46   25.20
   3   5  -2  426.16   23.60
   3   5  -2  412.96   22.30
   3   5  -2  419.56   23.00
   3   5  -2  415.16   23.00
   3   5  -2  430.46   23.00
   3   5  -2  406.56   22.50
  -3  -5   2  412.06   22.70
  -3  -5   2  398.36   21.60
  -3  -5   2  411.36   22.40
   2   5  -2   34.60    2.90
   2   5  -2   38.00    3.70
   2   5  -2   35.90    4.10
   2   5  -2   45.80    3.80
   2   5  -2   36.40    3.80
   2   5  -2   30.90    3.70
   2   5  -2   39.40    5.30
   2   5  -2   39.20    3.90
  -2  -5   2   43.10    3.90
  -2  -5   2   36.20    3.00
  -2  -5   2   36.60    3.90
  -2  -5   2   28.20    3.60
   1   5  -2  602.64   32.60
   1   5  -2  573.34   30.20
   1   5  -2  499.85   29.00
   1   5  -2  582.54   30.00
   1   5  -2  587.74   29.30
  -1  -5   2  547.05   28.40
  -1  -5   2  510.85   28.80
  -1  -5   2  589.24   28.40
  -1  -5   2  546.15   27.60
  -1  -5   2  549.95   28.80
  -1  -5   2  545.05   29.10
  -1  -5   2  538.85   28.70
   0   5  -2   14.80    3.90
   0   5  -2   20.60    3.20
   0   5  -2   10.10    2.70
   0   5  -2   19.10    1.90
   0  -5   2    8.90    1.40
   0  -5   2   15.50    2.10
   0  -5   2    8.40    1.30
   0  -5   2    9.50    2.40
   0  -5   2   11.40    1.80
   0  -5   2   12.20    2.00
  -1   5  -2  423.66   26.50
  -1   5  -2  454.15   23.90
  -1   5  -2  398.06   21.70
  -1   5  -2  466.25   24.40
   1  -5   2  438.66   23.20
   1  -5   2  412.06   22.40
   1  -5   2  432.66   22.10
  -2   5  -2 2038.90  102.99
  -2   5  -2 2105.19   99.59
  -2   5  -2 1801.82   97.89
  -2   5  -2 1987.10  100.39
   2  -5   2 1873.51   89.59
   2  -5   2 1586.64   88.49
   2  -5   2 1914.91   89.49
  -3   5  -2    6.90    1.70
  -3   5  -2    8.10    5.00
  -3   5  -2    4.70    3.70
   3  -5   2    7.70    2.10
   3  -5   2    3.80    1.80
   3  -5   2    4.60    2.00
  -4   5  -2  879.01   50.69
  -4   5  -2  985.60   50.59
  -4   5  -2 1143.39   55.39
   4  -5   2  998.10   52.59
   4  -5   2 1036.70   53.89
   4  -5   2 1091.29   56.19
   4  -5   2 1028.70   52.59
  -5   5  -2  154.28   10.20
  -5   5  -2  156.68   13.60
   5  -5   2  152.78   10.30
   5  -5   2  159.48   11.40
   5  -5   2  162.18   13.50
   5  -5   2  148.59    9.40
  -6   5  -2  283.37   17.50
  -6   5  -2  291.67   21.60
   6  -5   2  310.17   19.40
   6  -5   2  275.37   18.00
   6  -5   2  325.47   22.10
  -7   5  -2   69.89   10.50
  -7   5  -2   53.19    6.60
   7  -5   2   58.99    9.50
   7  -5   2   76.19    8.30
  -8   5  -2  378.16   23.70
  -8   5  -2  378.86   28.60
   8  -5   2  360.06   25.20
   8  -5   2  440.86   29.80
  -9   5  -2  141.79   15.60
  -9   5  -2  159.78   18.30
   9  -5   2  125.69   16.40
   9  -5   2  152.18   14.10
 -10   5  -2  130.49   23.10
 -10   5  -2  139.49   18.10
  10  -5   2  140.59   17.40
  10  -5   2  138.39   22.00
 -11   5  -2  181.68   27.40
  11  -5   2  120.19   19.90
  11  -5   2  150.28   32.00
  12   4  -2   81.19   25.20
  12   4  -2   89.39   22.30
  12   4  -2   43.80   27.40
 -12  -4   2   73.59   20.60
  11   4  -2   22.30   24.40
  11   4  -2    1.50   20.40
  11   4  -2    0.30   11.90
  10   4  -2  248.08   19.40
  10   4  -2  204.78   17.80
  10   4  -2  212.38   19.40
 -10  -4   2  234.58   19.40
   9   4  -2   -6.30   10.50
   9   4  -2    2.80    7.20
   9   4  -2  -12.50    6.80
  -9  -4   2    2.70    9.20
   8   4  -2  523.95   32.00
   8   4  -2  540.05   33.00
   8   4  -2  534.05   32.50
  -8  -4   2  548.55   33.60
   7   4  -2   35.00    5.90
   7   4  -2   32.00    6.50
  -7  -4   2   32.90    4.30
  -7  -4   2   32.40    5.80
   6   4  -2  670.73   37.00
   6   4  -2  665.93   36.50
   6   4  -2  635.14   36.90
  -6  -4   2  670.83   36.10
  -6  -4   2  601.84   32.50
  -6  -4   2  644.74   33.60
   5   4  -2  618.74   33.70
   5   4  -2  588.54   33.00
   5   4  -2  605.54   33.60
  -5  -4   2  592.44   30.90
  -5  -4   2  587.14   32.70
  -5  -4   2  579.64   30.00
   4   4  -2  151.08   10.50
   4   4  -2  135.29   10.10
   4   4  -2  159.48   10.30
  -4  -4   2  155.98   10.80
  -4  -4   2  160.98    9.90
  -4  -4   2  150.28    9.20
   3   4  -2  384.66   23.20
   3   4  -2  439.06   24.10
   3   4  -2  469.45   24.50
   3   4  -2  469.35   24.20
   3   4  -2  446.36   23.90
   3   4  -2  433.16   23.20
  -3  -4   2  451.15   23.70
  -3  -4   2  456.55   24.60
  -3  -4   2  444.16   24.20
   2   4  -2  287.37   15.70
   2   4  -2  300.37   16.60
   2   4  -2  290.87   16.60
   2   4  -2  317.27   16.60
   2   4  -2  301.77   18.50
   2   4  -2  287.27   16.40
   2   4  -2  286.47   16.40
   2   4  -2  322.37   17.20
  -2  -4   2  305.27   16.60
  -2  -4   2  296.97   16.60
  -2  -4   2  291.07   15.60
  -2  -4   2  297.37   16.40
   1   4  -2 1680.93   97.09
   1   4  -2 2067.79   95.29
   1   4  -2 1733.03   94.99
   1   4  -2 2058.39   95.89
   1   4  -2 2105.49   95.99
   1   4  -2 1834.92   94.69
   1   4  -2 1987.30   95.39
  -1  -4   2 1987.20   95.29
  -1  -4   2 1938.11   94.49
  -1  -4   2 2015.00   95.59
  -1  -4   2 1897.21   95.79
  -1  -4   2 1880.51   95.39
  -1  -4   2 1973.60   95.79
  -1  -4   2 1895.41   95.79
  -1  -4   2 1821.72   95.29
   0   4  -2   16.10    2.10
   0   4  -2   24.20    4.60
   0   4  -2   19.60    1.90
   0   4  -2   20.10    1.80
   0   4  -2   26.10    3.00
   0   4  -2   18.50    2.60
   0  -4   2   17.40    1.80
   0  -4   2   15.80    2.10
   0  -4   2   21.40    2.70
   0  -4   2   18.00    2.40
   0  -4   2   16.00    1.70
  -1   4  -2 2090.49  114.49
  -1   4  -2 2398.36  112.39
  -1   4  -2 2485.85  112.19
  -1   4  -2 2041.40  110.59
   1  -4   2 2283.17  108.69
   1  -4   2 2351.06  109.99
   1  -4   2 1952.30  115.59
   1  -4   2 2134.79  109.89
   1  -4   2 2332.37  109.29
  -2   4  -2   41.90    6.10
  -2   4  -2   36.60    2.90
  -2   4  -2   31.80    4.00
  -2   4  -2   43.30    4.80
   2  -4   2   39.60    3.60
   2  -4   2   31.30    2.60
   2  -4   2   35.00    3.40
  -3   4  -2 2551.04  121.39
  -3   4  -2 2155.18  116.49
  -3   4  -2 2319.87  116.19
   3  -4   2 2334.97  113.39
   3  -4   2 2271.07  114.09
   3  -4   2 2265.47  113.29
  -4   4  -2 1015.80   50.59
  -4   4  -2  957.00   50.19
   4  -4   2  996.90   52.39
   4  -4   2 1089.99   55.39
   4  -4   2  985.90   51.79
   4  -4   2 1052.19   53.39
  -5   4  -2   49.40    9.90
  -5   4  -2   65.99    5.80
   5  -4   2   69.19    8.10
   5  -4   2   78.59    6.90
   5  -4   2   53.39    4.40
   5  -4   2   65.39    5.80
  -6   4  -2  262.67   16.50
   6  -4   2  256.77   18.80
   6  -4   2  266.87   16.00
   6  -4   2  227.78   16.40
   7  -4   2   23.10    5.40
   7  -4   2    8.50    6.00
  -8   4  -2  132.99   11.50
   8  -4   2  128.89   14.20
   8  -4   2  136.29   12.50
  -9   4  -2   -2.10   11.30
   9  -4   2    9.00    7.90
   9  -4   2   19.20   15.20
 -10   4  -2  181.38   19.80
 -10   4  -2  156.98   16.50
  10  -4   2  185.88   19.50
  10  -4   2  189.88   17.00
 -11   4  -2   53.69   37.70
 -11   4  -2   23.80   35.60
  11  -4   2   -1.50   25.40
  11  -4   2   45.80   30.30
  12   3  -2    0.50   23.60
  12   3  -2   19.80   33.50
 -12  -3   2   -6.40   19.50
  11   3  -2  144.99   17.40
  11   3  -2  185.58   27.00
  11   3  -2  188.38   17.20
 -11  -3   2  164.68   16.80
  10   3  -2   85.99   13.80
  10   3  -2   71.29   10.10
  10   3  -2   67.89   10.20
 -10  -3   2   95.19   12.60
   9   3  -2   21.80    6.10
   9   3  -2   30.60    7.90
   9   3  -2   23.20    8.10
  -9  -3   2   21.30    6.30
   8   3  -2  160.48   13.30
   8   3  -2  161.28   14.00
   8   3  -2  170.78   14.50
  -8  -3   2  158.18   13.80
   7   3  -2   -3.50    3.80
   7   3  -2   -3.00    3.70
  -7  -3   2   -3.00    3.70
  -7  -3   2    2.20    2.70
   6   3  -2  226.68   16.00
   6   3  -2  254.57   16.00
   6   3  -2  225.68   15.70
  -6  -3   2  251.17   14.10
  -6  -3   2  240.78   16.30
   5   3  -2   54.99    6.20
   5   3  -2   43.00    5.30
   5   3  -2   58.49    6.00
  -5  -3   2   49.10    4.10
  -5  -3   2   45.20    3.10
  -5  -3   2   43.90    5.40
   4   3  -2 1216.98   62.69
   4   3  -2 1188.68   63.09
   4   3  -2 1275.37   63.19
  -4  -3   2 1262.07   63.89
  -4  -3   2 1228.78   61.59
  -4  -3   2 1233.58   62.29
   3   3  -2  643.14   32.80
   3   3  -2  567.24   31.80
   3   3  -2  639.64   32.70
   3   3  -2  619.24   32.40
  -3  -3   2  619.14   33.00
  -3  -3   2  610.24   31.70
  -3  -3   2  644.54   32.30
   2   3  -2 1363.36   68.79
   2   3  -2 1448.46   69.19
   2   3  -2 1415.66   69.19
   2   3  -2 1482.45   68.79
   2   3  -2 1435.16   69.19
   2   3  -2 1333.87   68.99
   2   3  -2 1181.18   68.19
  -2  -3   2 1328.37   67.99
  -2  -3   2 1454.95   68.09
  -2  -3   2 1368.96   67.89
  -2  -3   2 1269.37   67.89
  -2  -3   2 1368.16   67.59
   1   3  -2 2112.49  106.29
   1   3  -2 2140.39  105.99
   1   3  -2 2205.78  105.99
   1   3  -2 2089.59  105.79
   1   3  -2 2073.79  106.09
   1   3  -2 1999.00  107.49
   1   3  -2 2232.88  106.29
   1   3  -2 2319.17  106.09
  -1  -3   2 2294.07  110.19
  -1  -3   2 2145.69  109.99
  -1  -3   2 2083.29  110.39
  -1  -3   2 2325.07  110.49
  -1  -3   2 2199.78  110.09
  -1  -3   2 2153.38  110.39
  -1  -3   2 2433.06  110.49
   0   3  -2  579.54   27.40
   0   3  -2  453.05   28.30
   0   3  -2  534.05   26.60
   0   3  -2  561.24   26.50
   0   3  -2  494.35   26.40
   0   3  -2  552.74   27.20
   0   3  -2  499.85   26.90
   0  -3   2  560.24   27.60
   0  -3   2  516.15   27.90
   0  -3   2  493.95   28.00
   0  -3   2  591.64   28.20
   0  -3   2  567.54   27.30
   0  -3   2  534.45   27.60
   0  -3   2  558.14   27.40
   0  -3   2  510.25   27.20
  -1   3  -2  505.05   25.40
  -1   3  -2  527.35   25.20
  -1   3  -2  455.35   24.60
  -1   3  -2  425.26   24.00
   1  -3   2  437.16   22.50
   1  -3   2  506.65   23.70
   1  -3   2  468.45   23.30
   1  -3   2  405.36   22.50
   1  -3   2  417.96   22.40
  -2   3  -2    4.70    3.60
  -2   3  -2    3.70    1.10
  -2   3  -2    4.40    1.40
   2  -3   2    2.70    1.20
   2  -3   2    6.20    1.30
   2  -3   2    3.50    1.80
   2  -3   2    1.80    1.60
  -3   3  -2 1266.67   71.69
  -3   3  -2 1255.57   67.29
  -3   3  -2 1521.05   67.89
   3  -3   2 1451.45   70.89
   3  -3   2 1411.76   70.39
   3  -3   2 1387.46   71.39
  -4   3  -2  248.88   15.60
  -4   3  -2  305.67   16.40
   4  -3   2  276.37   15.20
   4  -3   2  314.77   18.70
   4  -3   2  281.47   16.30
   4  -3   2  272.17   16.80
  -5   3  -2  459.05   22.80
  -5   3  -2  326.67   21.60
   5  -3   2  443.76   27.10
   5  -3   2  452.45   25.60
   5  -3   2  445.16   25.00
  -6   3  -2  376.86   22.30
   6  -3   2  374.66   23.00
   6  -3   2  386.56   22.60
   6  -3   2  387.36   25.00
  -7   3  -2  117.19   10.10
   7  -3   2  115.99   12.10
   7  -3   2  114.19   10.00
   7  -3   2  121.09   10.80
   7  -3   2  119.69   10.10
  -8   3  -2  434.26   26.80
   8  -3   2  383.56   25.90
   8  -3   2  436.66   28.50
  -9   3  -2   -1.40    8.30
   9  -3   2    3.40    6.90
   9  -3   2    3.60   11.80
 -10   3  -2  312.37   23.80
  10  -3   2  310.17   22.60
  10  -3   2  281.17   24.30
 -11   3  -2   22.70   18.40
  11  -3   2    1.70   22.70
  11  -3   2   -3.00   20.70
  12   2  -2  -22.80   18.90
  12   2  -2   33.90   26.70
 -12  -2   2   16.50   19.20
  11   2  -2  142.49   19.00
  11   2  -2  129.49   25.00
  11   2  -2  133.09   17.60
 -11  -2   2  147.99   15.50
  10   2  -2   35.30   12.20
  10   2  -2   33.90    8.20
  10   2  -2   27.80   14.40
 -10  -2   2   29.00   13.30
   9   2  -2  399.66   27.80
   9   2  -2  443.66   29.50
   9   2  -2  461.65   28.50
  -9  -2   2  409.16   27.40
   8   2  -2  545.25   34.10
   8   2  -2  615.84   34.60
   8   2  -2  567.84   35.30
  -8  -2   2  557.44   33.70
   7   2  -2  221.28   15.60
   7   2  -2  212.38   15.60
   7   2  -2  221.38   16.40
  -7  -2   2  250.87   17.60
   6   2  -2  805.12   44.30
   6   2  -2  796.42   43.50
   6   2  -2  796.12   43.70
  -6  -2   2  742.23   42.00
  -6  -2   2  793.92   39.10
   5   2  -2   72.69    6.50
   5   2  -2   62.69    6.70
   5   2  -2   51.59    5.90
  -5  -2   2   54.69    4.20
  -5  -2   2   62.19    6.20
   4   2  -2  626.04   34.50
   4   2  -2  662.53   35.10
   4   2  -2  666.03   34.90
  -4  -2   2  627.34   32.10
  -4  -2   2  647.94   34.60
  -4  -2   2  661.43   33.00
   3   2  -2   68.99    5.30
   3   2  -2   64.39    4.50
   3   2  -2   68.69    5.80
   3   2  -2   78.99    5.80
   3   2  -2   68.29    5.50
  -3  -2   2   69.59    4.80
  -3  -2   2   70.59    5.70
  -3  -2   2   66.39    4.20
   2   2  -2  588.14   30.90
   2   2  -2  542.65   30.10
   2   2  -2  663.03   30.90
   2   2  -2  589.74   30.70
   2   2  -2  536.65   30.20
   2   2  -2  659.03   31.00
  -2  -2   2  673.93   33.60
  -2  -2   2  689.23   32.90
  -2  -2   2  633.94   33.50
  -2  -2   2  623.94   33.50
  -2  -2   2  649.43   33.40
  -2  -2   2  635.44   33.10
  -2  -2   2  632.44   33.50
  -2  -2   2  674.53   33.60
   1   2  -2  926.41   49.60
   1   2  -2  963.90   48.80
   1   2  -2 1015.30   48.70
   1   2  -2  885.71   48.40
   1   2  -2 1027.50   48.70
   1   2  -2 1016.10   48.70
  -1  -2   2 1084.09   51.89
  -1  -2   2 1026.30   51.99
  -1  -2   2  973.90   51.69
  -1  -2   2 1106.99   51.79
  -1  -2   2 1071.69   51.89
  -1  -2   2  968.10   51.69
   0   2  -2  536.25   28.80
   0   2  -2  592.14   28.90
   0   2  -2  606.54   29.20
   0   2  -2  591.64   28.70
   0   2  -2  547.15   28.70
   0  -2   2  612.24   29.10
   0  -2   2  510.95   28.60
   0  -2   2  610.54   29.00
   0  -2   2  568.44   29.00
   0  -2   2  597.04   29.70
   0  -2   2  610.04   29.50
   0  -2   2  590.24   29.50
   0  -2   2  539.65   29.00
  -1   2  -2  329.57   17.00
  -1   2  -2  331.27   17.10
  -1   2  -2  337.07   17.40
   1  -2   2  347.57   17.10
   1  -2   2  294.97   17.00
   1  -2   2  329.57   17.40
   1  -2   2  365.16   17.70
  -2   2  -2  655.13   36.80
  -2   2  -2  717.83   36.80
  -2   2  -2  753.42   37.20
  -2   2  -2  817.02   40.50
   2  -2   2  712.33   36.70
   2  -2   2  636.74   36.80
   2  -2   2  785.32   36.50
   2  -2   2  676.53   35.40
   2  -2   2  753.82   36.40
   2  -2   2  750.62   36.20
  -3   2  -2 1085.19   54.29
  -3   2  -2 1113.29   55.39
  -3   2  -2 1087.49   55.19
   3  -2   2 1090.49   55.89
   3  -2   2 1136.79   54.69
   3  -2   2 1212.18   55.19
   3  -2   2  967.80   54.09
   3  -2   2 1091.19   55.39
  -4   2  -2  474.85   25.00
  -4   2  -2  435.56   24.60
   4  -2   2  482.35   26.90
   4  -2   2  456.35   25.70
   4  -2   2  468.65   25.30
   4  -2   2  464.25   24.30
  -5   2  -2 1061.29   55.19
   5  -2   2  998.90   52.09
   5  -2   2 1005.70   54.19
   5  -2   2  966.70   53.79
   5  -2   2 1206.98   56.69
  -6   2  -2  148.09   11.10
   6  -2   2  156.68   12.30
   6  -2   2  115.99    7.60
   6  -2   2  144.09   10.80
   6  -2   2  140.19   10.30
  -7   2  -2  275.67   18.10
   7  -2   2  300.57   19.20
   7  -2   2  282.27   18.50
   7  -2   2  273.67   20.40
  -8   2  -2  119.19   11.30
   8  -2   2  104.29   11.00
   8  -2   2  112.49   11.20
   8  -2   2  128.99   13.00
  -9   2  -2   18.70    8.20
   9  -2   2   32.50    7.30
   9  -2   2   18.90    7.80
 -10   2  -2  141.19   17.20
  10  -2   2   91.29   14.50
  10  -2   2   75.19   10.80
 -11   2  -2  -17.40   24.60
  11  -2   2  -22.90   15.10
  11  -2   2   17.70   25.40
 -12   2  -2  155.98   36.70
  12  -2   2  172.38   30.90
  12  -2   2  102.99   33.60
  12   1  -2    1.10   23.20
  12   1  -2    1.20   23.10
 -12  -1   2   26.10   29.80
  11   1  -2  138.29   20.40
  11   1  -2  154.88   17.00
 -11  -1   2  124.29   14.70
  10   1  -2   14.60    9.30
  10   1  -2   13.90   11.70
  10   1  -2   12.20    8.30
 -10  -1   2    4.80    9.60
   9   1  -2  206.28   17.40
   9   1  -2  184.38   15.40
   9   1  -2  163.78   14.80
  -9  -1   2  216.38   17.20
   8   1  -2   35.00    6.50
   8   1  -2   40.80    7.60
   8   1  -2   35.40    6.60
  -8  -1   2   32.00    6.00
   7   1  -2  477.85   31.10
   7   1  -2  532.35   30.60
   7   1  -2  546.05   30.90
  -7  -1   2  557.54   32.70
   6   1  -2  453.45   26.40
   6   1  -2  436.96   26.00
   6   1  -2  455.85   27.50
  -6  -1   2  439.86   26.00
   5   1  -2   71.89    6.60
   5   1  -2   62.09    6.10
   5   1  -2   64.79    7.00
  -5  -1   2   73.19    6.70
   4   1  -2  715.53   38.30
   4   1  -2  754.52   38.20
   4   1  -2  745.53   39.00
   4   1  -2  685.83   36.10
  -4  -1   2  723.13   36.20
  -4  -1   2  711.33   37.90
   3   1  -2   28.80    3.40
   3   1  -2   27.00    2.30
   3   1  -2   25.90    3.60
   3   1  -2   39.40    3.80
  -3  -1   2   22.40    2.40
  -3  -1   2   26.40    1.90
  -3  -1   2   29.90    3.40
  -3  -1   2   26.30    3.10
   2   1  -2 1818.22   89.09
   2   1  -2 1943.11   89.09
   2   1  -2 1709.93   88.89
   2   1  -2 1793.22   89.29
   2   1  -2 1702.83   88.29
  -2  -1   2 1726.63   88.29
  -2  -1   2 1731.03   87.89
  -2  -1   2 1741.23   87.99
  -2  -1   2 1833.52   87.89
  -2  -1   2 1824.82   87.39
   1   1  -2   82.59    5.50
   1   1  -2   91.79    5.40
   1   1  -2   86.99    5.10
   1   1  -2   86.29    5.30
   1   1  -2   81.49    5.20
  -1  -1   2   82.29    5.30
  -1  -1   2   90.49    5.30
  -1  -1   2   84.29    5.20
  -1  -1   2   87.49    5.60
  -1  -1   2   89.69    5.40
   0   1  -2 3342.27  169.18
   0   1  -2 3312.77  169.38
   0   1  -2 3557.54  168.98
   0   1  -2 3404.26  169.08
   0   1  -2 3661.23  169.18
   0  -1   2 3569.34  157.78
   0  -1   2 3050.79  159.08
   0  -1   2 3312.07  157.98
   0  -1   2 3335.97  157.88
   0  -1   2 2833.62  157.98
  -1   1  -2 1330.77   64.59
  -1   1  -2 1342.47   64.49
  -1   1  -2 1202.38   64.39
  -1   1  -2 1346.87   64.79
   1  -1   2 1240.88   65.69
   1  -1   2 1305.77   65.69
   1  -1   2 1385.96   65.99
   1  -1   2 1391.06   65.79
  -2   1  -2  118.59    7.30
  -2   1  -2  121.79    7.30
  -2   1  -2  119.09    7.20
  -2   1  -2  120.19    6.70
   2  -1   2  120.39    7.60
   2  -1   2  121.09    7.10
   2  -1   2  124.19    6.80
   2  -1   2   97.89    6.90
   2  -1   2  124.09    7.30
   2  -1   2  121.79    6.50
  -3   1  -2  452.15   22.10
  -3   1  -2  375.26   20.40
  -3   1  -2  395.16   21.60
   3  -1   2  398.46   19.80
   3  -1   2  407.16   20.90
   3  -1   2  396.26   21.00
   3  -1   2  333.27   19.80
   3  -1   2  401.56   20.00
  -4   1  -2  250.67   15.10
  -4   1  -2  265.57   15.50
   4  -1   2  255.67   13.40
   4  -1   2  249.78   15.10
   4  -1   2  244.18   13.70
   4  -1   2  252.47   14.80
   4  -1   2  255.97   15.90
  -5   1  -2 1502.95   76.99
   5  -1   2 1358.96   69.09
   5  -1   2 1298.37   67.79
   5  -1   2 1399.26   67.79
   5  -1   2 1224.98   65.99
  -6   1  -2   83.09    7.90
   6  -1   2   66.89    6.70
   6  -1   2   66.09    7.80
   6  -1   2   62.09    6.60
  -7   1  -2 1049.59   56.29
   7  -1   2 1033.70   56.59
   7  -1   2  984.40   54.89
   7  -1   2 1038.80   54.79
  -8   1  -2  196.78   15.30
   8  -1   2  174.88   14.60
   8  -1   2  221.28   17.50
   8  -1   2  206.08   15.70
   8  -1   2  187.48   15.00
  -9   1  -2  332.97   22.90
   9  -1   2  327.57   24.00
   9  -1   2  319.47   22.20
   9  -1   2  297.87   21.50
 -10   1  -2  104.29   11.90
  10  -1   2  109.99   14.60
  10  -1   2   97.09   12.40
 -11   1  -2   70.99   26.40
  11  -1   2   64.39   18.40
  11  -1   2   55.59   17.10
 -12   1  -2   62.59   25.10
  12  -1   2   65.19   35.20
  12  -1   2   54.09   24.90
  12   0  -2  109.59   22.40
  12   0  -2   64.29   43.90
 -12   0   2  102.39   29.70
  11   0  -2  135.49   14.60
 -11   0   2  175.08   25.80
  10   0  -2   29.90   10.40
  10   0  -2   40.60    8.30
 -10   0   2   31.80    8.10
   9   0  -2  347.37   23.80
   9   0  -2  367.16   26.40
   9   0  -2  358.76   24.40
  -9   0   2  342.67   23.40
   8   0  -2   41.00    8.40
   8   0  -2   32.70    6.50
   8   0  -2   23.90    6.40
  -8   0   2   33.20    6.20
   7   0  -2  749.13   44.40
   7   0  -2  786.92   43.40
   7   0  -2  801.52   43.40
  -7   0   2  846.82   46.70
   6   0  -2  106.39    9.80
   6   0  -2   78.49    8.00
   6   0  -2  100.19    8.60
  -6   0   2   96.89    8.70
   5   0  -2  780.52   42.40
   5   0  -2  798.82   42.60
   5   0  -2  818.32   43.80
  -5   0   2  832.92   44.40
   4   0  -2  150.98   10.60
   4   0  -2  186.28   12.00
   4   0  -2  163.38   10.70
  -4   0   2  160.48   10.60
   3   0  -2  122.79    6.90
   3   0  -2  128.39    8.40
   3   0  -2  130.09    9.00
   3   0  -2  123.39    8.10
  -3   0   2  123.89    6.60
  -3   0   2  127.49    8.30
  -3   0   2  126.69    7.10
  -3   0   2  129.39    7.80
  -3   0   2  116.49    8.00
   2   0  -2  122.29    8.20
   2   0  -2  132.19    7.80
   2   0  -2  129.49    7.80
   2   0  -2  127.09    7.20
   2   0  -2  131.19    7.90
  -2   0   2  120.09    7.70
  -2   0   2  139.29    8.00
  -2   0   2  124.39    7.40
  -2   0   2  133.09    7.80
  -2   0   2  137.99    8.40
   1   0  -2  161.48    9.00
   1   0  -2  146.59    8.90
   1   0  -2  174.28    9.20
   1   0  -2  175.58    9.50
   1   0  -2  166.88    9.00
  -1   0   2  177.28    9.10
  -1   0   2  147.09    9.00
  -1   0   2  175.78    9.50
  -1   0   2  173.98    9.30
  -1   0   2  163.28    9.20
  -1   0  -2  114.59    6.60
  -1   0  -2   97.09    6.20
  -1   0  -2  113.89    6.40
  -1   0  -2  111.69    6.40
   1   0   2   91.29    5.70
   1   0   2  113.29    6.10
   1   0   2  106.29    5.90
   1   0   2  105.39    5.20
   1   0   2  103.49    6.10
   1   0   2   82.09    5.70
  -2   0  -2 2967.90  135.29
  -2   0  -2 2693.33  134.59
  -2   0  -2 2920.91  134.89
  -2   0  -2 2502.15  134.49
  -2   0  -2 2590.54  134.09
   2   0   2 2551.74  132.99
   2   0   2 2724.33  133.39
   2   0   2 2760.52  132.99
   2   0   2 2679.63  132.99
   2   0   2 2891.11  132.39
   2   0   2 2588.84  132.49
  -3   0  -2  544.05   28.10
  -3   0  -2  596.44   29.70
  -3   0  -2  537.55   29.30
   3   0   2  517.15   29.00
   3   0   2  541.25   27.40
   3   0   2  584.64   29.00
   3   0   2  566.14   28.20
   3   0   2  536.45   28.80
  -4   0  -2  564.84   28.90
  -4   0  -2  498.25   27.50
   4   0   2  537.75   29.40
   4   0   2  530.15   29.30
   4   0   2  552.74   30.00
   4   0   2  563.24   28.50
  -5   0  -2  162.18   11.40
   5   0   2  130.79    9.10
   5   0   2  153.68   11.10
   5   0   2  154.38   10.40
   5   0   2  148.79   10.50
  -6   0  -2  196.98   13.70
   6   0   2  183.58   13.10
   6   0   2  194.08   13.30
   6   0   2  200.38   14.20
   6   0   2  179.18   11.70
  -7   0  -2  413.56   25.40
   7   0   2  410.56   25.00
   7   0   2  366.06   23.50
   7   0   2  378.36   23.60
  -8   0  -2    8.60    5.60
   8   0   2    3.10    4.70
   8   0   2   10.10    4.60
   8   0   2    6.70    8.30
  -9   0  -2  248.38   18.90
   9   0   2  219.68   17.50
   9   0   2  244.68   18.30
   9   0   2  234.88   19.00
 -10   0  -2   56.29    9.90
  10   0   2   42.90    8.40
  10   0   2   42.20   15.60
 -11   0  -2  120.89   20.50
  11   0   2   85.19   19.40
  11   0   2   94.49   15.60
 -12   0  -2   27.40   29.80
  12   0   2   67.29   22.10
  12   0   2   35.60   48.50
  12  -1  -2   90.59   29.70
  12  -1  -2   85.89   36.50
 -12   1   2   80.59   23.80
 -12   1   2   87.09   22.90
  11  -1  -2   29.50   17.60
  11  -1  -2   32.80   22.80
 -11   1   2   38.90   19.40
  10  -1  -2   67.29   14.70
  10  -1  -2   93.19   12.10
 -10   1   2  101.39   11.80
   9  -1  -2  121.59   14.00
   9  -1  -2   96.39   11.20
   9  -1  -2   83.69   13.90
  -9   1   2  113.99   12.00
   8  -1  -2  103.69   10.40
   8  -1  -2  126.59   12.60
   8  -1  -2   89.99    9.80
  -8   1   2  103.79   10.20
   7  -1  -2  739.63   41.70
   7  -1  -2  737.63   41.80
   7  -1  -2  777.92   44.00
  -7   1   2  763.22   42.50
   6  -1  -2   33.80    4.90
   6  -1  -2   29.50    4.90
   6  -1  -2   33.60    5.90
  -6   1   2   29.70    4.80
   5  -1  -2 2615.14  133.49
   5  -1  -2 2731.23  135.19
   5  -1  -2 2659.03  133.59
  -5   1   2 2632.14  131.89
   4  -1  -2 1466.05   74.39
   4  -1  -2 1436.56   74.39
   4  -1  -2 1506.55   75.69
  -4   1   2 1443.26   69.09
  -4   1   2 1341.87   67.89
  -4   1   2 1282.87   68.59
   3  -1  -2 1926.91   93.89
   3  -1  -2 1813.42   92.69
   3  -1  -2 1845.32   94.69
   3  -1  -2 1945.31   93.89
  -3   1   2 1948.80   90.49
  -3   1   2 1751.12   88.89
  -3   1   2 1893.11   89.09
  -3   1   2 1651.33   89.99
   2  -1  -2 5254.17  254.37
   2  -1  -2 5069.09  254.17
   2  -1  -2 5231.38  254.27
   2  -1  -2 5205.98  255.07
  -2   1   2 5146.78  247.48
  -2   1   2 5132.29  248.08
  -2   1   2 5056.19  248.78
  -2   1   2 5298.27  248.38
  -2   1   2 5061.89  247.98
  -2   1   2 4683.53  247.58
   1  -1  -2   24.10    2.20
   1  -1  -2   25.90    2.50
   1  -1  -2   28.00    2.70
   1  -1  -2   28.70    2.20
   1  -1  -2   27.30    2.30
   1  -1  -2   27.00    2.20
  -1   1   2   23.80    1.90
  -1   1   2   22.00    2.10
  -1   1   2   18.10    2.40
  -1   1   2   26.00    2.20
  -1   1   2   21.40    2.00
  -1   1   2   24.70    2.40
   0  -1  -2 1865.51   90.69
   0  -1  -2 1740.43   90.39
   0  -1  -2 1890.91   90.39
   0  -1  -2 1788.22   90.59
   0  -1  -2 1920.21   90.59
   0   1   2 1872.01   89.69
   0   1   2 1857.71   89.49
   0   1   2 1891.81   89.69
   0   1   2 1946.91   89.49
   0   1   2 1536.95   89.39
  -1  -1  -2  140.79    7.90
  -1  -1  -2  134.89    7.90
  -1  -1  -2  159.18    7.70
  -1  -1  -2  132.69    8.00
  -1  -1  -2  136.69    7.70
  -1  -1  -2  151.38    8.40
   1   1   2  154.28    7.80
   1   1   2  134.99    8.10
   1   1   2  146.39    8.10
   1   1   2  147.79    8.00
   1   1   2  148.69    8.20
   1   1   2  145.79    8.40
  -2  -1  -2 1628.74   86.79
  -2  -1  -2 1902.71   87.69
  -2  -1  -2 1644.04   87.09
  -2  -1  -2 1709.93   86.49
  -2  -1  -2 1901.21   87.39
   2   1   2 1707.93   86.69
   2   1   2 1717.23   85.79
   2   1   2 1748.93   86.19
   2   1   2 1896.91   85.99
   2   1   2 1803.22   86.19
   2   1   2 1736.13   86.39
   2   1   2 1583.14   86.39
  -3  -1  -2  418.16   22.80
  -3  -1  -2  403.06   22.50
  -3  -1  -2  404.46   21.40
  -3  -1  -2  410.06   22.10
  -3  -1  -2  468.35   23.50
   3   1   2  412.06   21.80
   3   1   2  398.66   22.20
   3   1   2  428.06   22.20
   3   1   2  409.16   22.20
  -4  -1  -2 2449.66  119.89
  -4  -1  -2 2431.06  121.99
   4   1   2 2397.26  114.59
   4   1   2 2159.38  115.09
   4   1   2 2347.07  115.09
   4   1   2 2314.87  115.19
  -5  -1  -2  425.36   24.70
   5   1   2  380.46   21.60
   5   1   2  371.46   21.60
   5   1   2  364.66   22.00
   5   1   2  368.96   20.70
  -6  -1  -2  859.11   46.50
   6   1   2  833.42   46.60
   6   1   2  870.61   46.80
   6   1   2  889.81   45.70
   6   1   2  884.21   47.60
  -7  -1  -2  416.06   25.50
   7   1   2  390.16   24.60
   7   1   2  405.66   23.50
   7   1   2  395.26   24.80
   7   1   2  439.66   26.40
  -8  -1  -2  257.07   18.40
   8   1   2  256.07   18.50
   8   1   2  254.87   18.40
   8   1   2  281.77   19.80
  -9  -1  -2  531.05   33.10
   9   1   2  466.15   29.60
   9   1   2  491.05   29.90
   9   1   2  482.15   29.90
   9   1   2  427.16   30.40
 -10  -1  -2   96.89   12.50
  10   1   2   80.39   19.30
  10   1   2   95.69   11.60
  10   1   2   75.99   10.50
 -11  -1  -2  279.97   22.70
  11   1   2  285.07   28.30
  11   1   2  276.47   22.30
 -12  -1  -2   -2.90   21.20
  12   1   2   -9.20   20.50
  12   1   2   31.60   27.00
  11  -2  -2  -12.20   25.60
  11  -2  -2   20.90   15.40
 -11   2   2  -14.20   25.50
 -11   2   2   -1.40   26.00
  10  -2  -2  235.08   21.60
  10  -2  -2  238.38   21.70
 -10   2   2  256.67   20.40
   9  -2  -2   34.10    8.70
   9  -2  -2   40.40    9.90
  -9   2   2   39.60    9.40
   8  -2  -2  436.66   26.80
   8  -2  -2  417.96   29.20
   8  -2  -2  426.56   27.10
  -8   2   2  425.76   26.60
   7  -2  -2  152.28   12.30
   7  -2  -2  190.78   15.60
   7  -2  -2  166.58   13.00
  -7   2   2  172.38   12.90
   6  -2  -2  723.93   38.40
   6  -2  -2  678.93   38.30
   6  -2  -2  691.73   40.10
  -6   2   2  744.33   40.50
   5  -2  -2  535.75   31.10
   5  -2  -2  589.54   31.30
   5  -2  -2  578.94   33.00
  -5   2   2  425.76   27.60
  -5   2   2  550.74   27.60
   4  -2  -2 1384.86   67.79
   4  -2  -2 1220.08   65.89
   4  -2  -2 1361.86   69.39
   4  -2  -2 1376.06   67.89
  -4   2   2 1378.86   64.39
  -4   2   2 1335.07   65.89
  -4   2   2 1277.67   65.79
  -4   2   2 1188.28   65.49
   3  -2  -2 3127.69  151.18
   3  -2  -2 3088.39  150.28
   3  -2  -2 3225.28  152.88
   3  -2  -2 2801.22  150.98
  -3   2   2 2870.61  145.09
  -3   2   2 2991.90  144.49
  -3   2   2 2957.90  145.29
   2  -2  -2  453.35   22.50
   2  -2  -2  409.36   21.00
   2  -2  -2  389.26   21.00
   2  -2  -2  405.96   21.00
   2  -2  -2  400.66   20.80
   2  -2  -2  366.36   20.70
  -2   2   2  427.76   21.90
  -2   2   2  419.26   21.80
  -2   2   2  425.76   23.10
  -2   2   2  409.06   21.80
  -2   2   2  422.46   21.70
   1  -2  -2 2985.80  133.79
   1  -2  -2 2345.17  137.69
   1  -2  -2 2875.51  133.99
   1  -2  -2 2515.75  134.79
   1  -2  -2 2860.91  133.69
   1  -2  -2 2809.62  133.89
   1  -2  -2 2665.83  134.39
  -1   2   2 2774.52  139.39
  -1   2   2 2926.41  140.39
  -1   2   2 3128.59  139.79
  -1   2   2 2548.84  141.49
  -1   2   2 2811.12  139.49
  -1   2   2 2867.71  139.19
   0  -2  -2  311.37   16.50
   0  -2  -2  308.27   16.30
   0  -2  -2  334.17   16.90
   0  -2  -2  313.07   16.20
   0  -2  -2  323.97   16.60
   0   2   2  322.57   17.50
   0   2   2  345.67   18.10
   0   2   2  343.27   17.90
   0   2   2  357.46   17.60
   0   2   2  350.16   18.30
  -1  -2  -2  104.69    5.70
  -1  -2  -2  105.29    6.20
  -1  -2  -2   88.09    6.10
  -1  -2  -2  109.79    6.10
  -1  -2  -2  103.49    6.10
  -1  -2  -2  109.59    6.60
   1   2   2  113.99    6.60
   1   2   2  103.39    6.30
   1   2   2  103.29    6.30
   1   2   2  105.79    6.60
   1   2   2  106.79    5.90
   1   2   2  105.19    6.20
   1   2   2  109.89    6.40
  -2  -2  -2  791.72   39.60
  -2  -2  -2  804.32   40.60
  -2  -2  -2  841.02   40.40
  -2  -2  -2  792.92   40.10
  -2  -2  -2  723.43   39.60
  -2  -2  -2  782.92   40.00
   2   2   2  812.22   41.50
   2   2   2  818.22   41.40
   2   2   2  802.42   41.50
   2   2   2  808.22   41.80
   2   2   2  845.02   41.20
   2   2   2  802.72   41.10
   2   2   2  826.82   40.90
  -3  -2  -2  528.65   28.70
  -3  -2  -2  558.04   30.00
  -3  -2  -2  617.84   30.60
   3   2   2  575.44   28.80
   3   2   2  576.54   29.70
   3   2   2  574.14   29.70
   3   2   2  535.65   29.40
   3   2   2  580.64   29.50
   3   2   2  570.34   30.00
  -4  -2  -2 1839.02   92.59
  -4  -2  -2 1755.52   90.49
  -4  -2  -2 1910.21   92.99
   4   2   2 1814.92   90.49
   4   2   2 1782.92   88.79
   4   2   2 1881.21   90.39
   4   2   2 1745.03   90.69
   4   2   2 1786.32   90.49
  -5  -2  -2   -4.60    2.90
  -5  -2  -2    0.50    1.20
   5   2   2    0.20    2.40
   5   2   2    5.40    2.50
   5   2   2    3.50    1.50
   5   2   2    3.70    2.80
   5   2   2    8.20    2.50
  -6  -2  -2  584.34   33.10
   6   2   2  554.34   30.90
   6   2   2  547.25   31.70
   6   2   2  573.44   32.00
   6   2   2  583.74   32.40
  -7  -2  -2    5.50    3.50
   7   2   2    2.80    3.40
   7   2   2   -2.00    3.30
   7   2   2    1.50    3.30
   7   2   2   16.80    4.90
  -8  -2  -2  264.67   19.10
   8   2   2  271.27   19.10
   8   2   2  304.17   20.40
   8   2   2  257.97   19.20
  -9  -2  -2   54.99    8.20
   9   2   2   44.30    9.90
   9   2   2   51.89    9.20
   9   2   2   48.50    8.20
   9   2   2   62.09   11.60
 -10  -2  -2  117.59   12.70
  10   2   2  126.29   14.10
  10   2   2  133.19   13.60
  10   2   2  147.49   14.90
 -11  -2  -2  104.69   13.20
  11   2   2   98.09   12.70
  11   2   2  118.49   25.40
  11   2   2  139.59   23.30
 -12  -2  -2   21.60   20.20
  12   2   2   39.80   17.60
  12   2   2   -8.50   17.10
  11  -3  -2   36.60   14.20
  11  -3  -2    9.70   33.50
 -11   3   2   58.39   23.70
 -11   3   2   46.60   22.20
  10  -3  -2  140.39   19.60
  10  -3  -2  132.99   20.00
 -10   3   2  145.99   17.70
 -10   3   2  119.09   20.90
   9  -3  -2   27.10    9.50
   9  -3  -2   18.90    9.30
  -9   3   2   13.20   10.00
  -9   3   2   24.60    6.70
   8  -3  -2  429.56   26.90
   8  -3  -2  418.56   29.90
  -8   3   2  399.16   28.20
  -8   3   2  386.66   24.80
   7  -3  -2   69.09    7.50
   7  -3  -2   66.89    7.60
   7  -3  -2   75.09    9.80
  -7   3   2   43.10    5.90
   6  -3  -2  199.88   16.40
   6  -3  -2  223.88   14.80
   6  -3  -2  236.58   15.10
  -6   3   2  249.78   16.10
   5  -3  -2  132.59    9.80
   5  -3  -2  130.09   11.50
   5  -3  -2  152.98   10.30
  -5   3   2  130.79    7.30
  -5   3   2  108.79    8.40
  -5   3   2  106.09    7.40
   4  -3  -2  471.55   27.00
   4  -3  -2  425.46   23.80
   4  -3  -2  487.05   25.10
   4  -3  -2  466.85   25.40
  -4   3   2  494.35   26.30
  -4   3   2  380.16   22.30
  -4   3   2  455.75   23.70
  -4   3   2  373.76   23.10
  -4   3   2  483.05   23.00
   3  -3  -2  354.16   18.40
   3  -3  -2  313.07   17.60
   3  -3  -2  301.27   17.40
   3  -3  -2  359.96   20.10
   3  -3  -2  338.47   18.10
  -3   3   2  338.67   20.60
  -3   3   2  331.97   18.50
  -3   3   2  340.77   18.40
  -3   3   2  365.16   18.70
   2  -3  -2   46.50    4.50
   2  -3  -2   32.80    3.00
   2  -3  -2   37.10    3.10
   2  -3  -2   38.20    3.10
   2  -3  -2   38.40    3.30
   2  -3  -2   44.10    3.30
  -2   3   2   36.70    3.10
  -2   3   2   52.09    5.20
  -2   3   2   40.40    3.10
  -2   3   2   33.50    3.00
  -2   3   2   42.30    3.50
  -2   3   2   41.40    3.20
   1  -3  -2 3081.59  160.58
   1  -3  -2 3270.07  161.48
   1  -3  -2 3320.67  161.08
   1  -3  -2 3290.57  160.88
   1  -3  -2 3426.56  162.68
  -1   3   2 3013.20  167.88
  -1   3   2 3554.44  164.88
  -1   3   2 3403.06  163.28
  -1   3   2 3540.65  164.08
  -1   3   2 3148.49  163.78
   0  -3  -2    3.80    1.70
   0  -3  -2   -0.20    1.60
   0  -3  -2    1.10    0.90
   0  -3  -2    0.60    1.30
   0  -3  -2    2.70    0.90
   0  -3  -2    4.10    0.90
   0  -3  -2    5.50    1.50
   0   3   2    2.00    1.50
   0   3   2    0.10    0.90
   0   3   2    1.30    1.80
   0   3   2   -0.10    1.20
   0   3   2   -0.20    1.10
  -1  -3  -2 2503.45  129.99
  -1  -3  -2 2857.31  130.89
  -1  -3  -2 2608.14  131.09
  -1  -3  -2 2601.14  130.89
  -1  -3  -2 2705.03  130.69
  -1  -3  -2 2668.03  130.59
   1   3   2 2589.54  125.99
   1   3   2 2646.54  126.09
   1   3   2 2700.33  125.79
   1   3   2 2666.33  125.69
   1   3   2 2322.97  125.09
   1   3   2 2527.25  126.09
   1   3   2 2674.53  125.89
   1   3   2 2316.57  126.89
  -2  -3  -2   52.39    4.40
  -2  -3  -2   49.40    3.80
  -2  -3  -2   66.49    4.50
  -2  -3  -2   48.60    3.90
  -2  -3  -2   60.69    4.90
  -2  -3  -2   59.89    4.60
   2   3   2   58.09    4.50
   2   3   2   53.69    4.60
   2   3   2   59.49    4.50
   2   3   2   56.19    4.60
   2   3   2   48.30    4.00
   2   3   2   61.49    4.50
   2   3   2   59.79    4.10
  -3  -3  -2 2660.33  134.09
  -3  -3  -2 2737.83  134.39
   3   3   2 2624.64  123.89
   3   3   2 2099.69  124.79
   3   3   2 2520.45  122.79
   3   3   2 2545.75  123.79
   3   3   2 2661.03  123.49
  -4  -3  -2  690.33   37.50
  -4  -3  -2  755.72   37.50
  -4  -3  -2  644.94   35.40
   4   3   2  699.53   36.30
   4   3   2  674.53   35.70
   4   3   2  686.83   36.50
   4   3   2  683.33   36.00
   4   3   2  684.23   34.80
  -5  -3  -2  484.95   26.10
  -5  -3  -2  493.55   26.30
  -5  -3  -2  372.06   23.10
   5   3   2  443.46   24.60
   5   3   2  429.06   21.90
   5   3   2  427.56   24.10
   5   3   2  378.96   23.70
   5   3   2  451.65   24.10
  -6  -3  -2 1264.77   60.59
  -6  -3  -2 1039.00   57.59
  -6  -3  -2 1112.29   56.79
   6   3   2 1194.98   61.09
   6   3   2 1138.59   61.09
   6   3   2 1151.28   61.49
   6   3   2 1196.08   61.49
  -7  -3  -2    2.40    3.70
   7   3   2    6.60    3.80
   7   3   2    5.90    3.70
   7   3   2   -2.20    3.20
   7   3   2    5.00    3.80
  -8  -3  -2  558.84   33.70
   8   3   2  523.05   30.40
   8   3   2  508.35   31.60
   8   3   2  538.85   31.60
   8   3   2  517.55   31.60
  -9  -3  -2   38.50    7.40
   9   3   2   36.60    7.60
   9   3   2   41.50    7.60
   9   3   2   27.70    8.30
 -10  -3  -2  212.68   18.10
  10   3   2  191.98   17.00
  10   3   2  211.98   17.50
  10   3   2  200.88   18.00
 -11  -3  -2    1.60   10.40
  11   3   2   -8.50   18.80
  11   3   2    9.20   20.00
  11   3   2   17.80   14.30
 -12  -3  -2  152.98   20.30
  12   3   2  129.89   27.60
  12   3   2  110.79   21.30
  11  -4  -2   59.59   20.70
  11  -4  -2   37.90   30.30
 -11   4   2   -1.20   35.00
 -11   4   2   53.19   35.00
  10  -4  -2   29.50   18.40
  10  -4  -2   27.60   19.00
 -10   4   2   16.90   17.70
 -10   4   2   10.00   24.20
   9  -4  -2  108.59   14.30
   9  -4  -2  106.09   11.60
  -9   4   2   94.09   10.50
  -9   4   2   94.29   13.50
   8  -4  -2  210.08   18.70
   8  -4  -2  196.38   15.60
  -8   4   2  184.08   18.30
  -8   4   2  216.98   15.40
   7  -4  -2  121.29   12.50
   7  -4  -2  103.49   10.00
  -7   4   2  129.79   10.90
  -7   4   2  129.49   13.90
   6  -4  -2  472.55   29.50
   6  -4  -2  453.35   26.20
   6  -4  -2  456.15   26.90
  -6   4   2  485.95   30.90
  -6   4   2  469.15   27.10
   5  -4  -2    5.30    4.60
   5  -4  -2    0.90    3.70
   5  -4  -2    3.90    2.60
   5  -4  -2    4.60    2.50
  -5   4   2    4.90    3.00
  -5   4   2    0.30    8.20
  -5   4   2   -3.00    4.20
  -5   4   2    2.70    2.50
  -5   4   2    0.70    4.40
   4  -4  -2 1030.40   50.59
   4  -4  -2 1044.20   52.99
   4  -4  -2  844.82   49.10
   4  -4  -2 1005.10   50.09
  -4   4   2  910.21   50.89
  -4   4   2 1007.40   51.19
  -4   4   2 1048.40   54.49
  -4   4   2 1053.19   51.19
   3  -4  -2   56.99    4.60
   3  -4  -2   46.10    3.90
   3  -4  -2   53.59    5.70
   3  -4  -2   37.00    3.70
  -3   4   2   42.60    3.70
  -3   4   2   40.00    5.40
  -3   4   2   49.30    3.90
  -3   4   2   51.09    4.30
   2  -4  -2 1199.48   62.99
   2  -4  -2 1242.98   63.29
   2  -4  -2 1372.46   65.29
  -2   4   2 1319.67   65.19
  -2   4   2 1384.66   67.99
  -2   4   2 1370.66   66.29
  -2   4   2 1194.08   65.39
   1  -4  -2  762.02   38.00
   1  -4  -2  701.33   36.20
   1  -4  -2  695.53   37.50
   1  -4  -2  708.13   36.60
   1  -4  -2  775.72   36.20
  -1   4   2  718.63   37.40
  -1   4   2  732.53   37.40
  -1   4   2  780.92   39.80
  -1   4   2  794.12   37.50
  -1   4   2  786.72   38.70
  -1   4   2  711.33   40.00
   0  -4  -2   22.60    2.70
   0  -4  -2   13.80    2.00
   0  -4  -2   15.20    1.60
   0  -4  -2   17.40    1.60
   0   4   2   18.50    2.80
   0   4   2   25.50    2.80
   0   4   2   17.70    2.30
   0   4   2   18.70    3.20
   0   4   2   14.10    2.40
   0   4   2   16.70    1.70
  -1  -4  -2 1232.68   61.59
  -1  -4  -2 1300.27   61.59
  -1  -4  -2 1134.99   60.79
  -1  -4  -2 1309.27   62.39
  -1  -4  -2 1208.98   61.89
   1   4   2 1372.96   63.49
   1   4   2 1200.28   62.69
   1   4   2 1232.68   62.89
   1   4   2 1299.47   62.99
   1   4   2 1229.28   62.29
   1   4   2 1176.68   62.19
  -2  -4  -2   41.00    3.90
  -2  -4  -2   48.50    3.50
  -2  -4  -2   50.49    4.30
  -2  -4  -2   50.69    4.60
  -2  -4  -2   45.90    4.20
   2   4   2   50.19    4.30
   2   4   2   45.10    4.10
   2   4   2   46.30    4.40
   2   4   2   46.40    4.50
   2   4   2   54.99    3.80
   2   4   2   52.09    4.20
  -3  -4  -2  831.02   42.10
  -3  -4  -2  823.62   41.80
  -3  -4  -2  752.52   40.70
   3   4   2  820.02   40.80
   3   4   2  758.72   39.70
   3   4   2  769.72   39.90
   3   4   2  769.72   40.50
  -4  -4  -2    4.30    2.70
  -4  -4  -2    9.50    2.90
   4   4   2    4.80    2.50
   4   4   2    8.90    2.50
   4   4   2    5.50    2.40
   4   4   2    7.40    2.00
   4   4   2    3.10    1.60
  -5  -4  -2 1239.78   65.29
  -5  -4  -2 1256.17   65.19
   5   4   2 1142.09   61.19
   5   4   2 1186.58   60.49
   5   4   2 1214.68   60.89
   5   4   2 1192.08   61.09
   5   4   2 1150.38   58.89
  -6  -4  -2  216.98   15.10
   6   4   2  202.88   13.50
   6   4   2  183.98   10.70
   6   4   2  198.68   13.80
   6   4   2  196.58   13.40
   6   4   2  179.98   13.00
  -7  -4  -2  569.64   30.70
  -7  -4  -2  614.24   34.60
   7   4   2  616.64   33.10
   7   4   2  573.24   32.90
   7   4   2  514.95   32.40
   7   4   2  590.54   33.40
  -8  -4  -2  445.66   28.20
   8   4   2  453.05   26.50
   8   4   2  440.66   27.30
   8   4   2  393.26   26.70
   8   4   2  430.06   26.80
  -9  -4  -2    0.80    8.00
   9   4   2   30.90    6.70
   9   4   2   23.60    6.90
   9   4   2   25.40    8.30
 -10  -4  -2  248.68   20.30
  10   4   2  211.48   18.40
  10   4   2  238.08   18.50
  10   4   2  214.28   18.10
 -11  -4  -2   11.50   10.60
  11   4   2  -10.50   19.70
  11   4   2   15.40   19.40
  11   4   2   16.60   19.00
 -12  -4  -2  114.99   20.80
  12   4   2  123.19   32.90
  12   4   2  133.39   18.00
  12   4   2  158.38   31.60
  11  -5  -2  108.69   30.80
  11  -5  -2  102.59   28.80
 -11   5   2   57.49   33.70
  10  -5  -2   -0.30   17.00
  10  -5  -2    2.20   14.20
 -10   5   2    6.90   23.30
 -10   5   2    0.50   12.80
   9  -5  -2  160.28   17.80
   9  -5  -2  180.78   15.80
  -9   5   2  131.09   16.30
  -9   5   2  138.09   15.40
   8  -5  -2   34.10    7.00
   8  -5  -2   33.30    8.70
  -8   5   2   45.40    8.80
  -8   5   2   42.20    9.30
   7  -5  -2  326.27   21.80
   7  -5  -2  357.76   25.00
  -7   5   2  329.57   24.70
  -7   5   2  340.07   21.00
   6  -5  -2  693.33   40.50
   6  -5  -2  654.93   37.40
  -6   5   2  633.34   39.30
  -6   5   2  701.73   35.60
  -6   5   2  602.84   33.80
   5  -5  -2   15.40    3.70
   5  -5  -2   16.30    5.40
   5  -5  -2   16.60    2.80
  -5   5   2   18.00    3.30
  -5   5   2   17.30    3.50
  -5   5   2   11.70    5.20
   4  -5  -2  664.33   37.10
   4  -5  -2  745.93   40.00
   4  -5  -2  704.43   36.60
  -4   5   2  678.13   34.90
  -4   5   2  574.14   34.40
  -4   5   2  706.93   38.70
  -4   5   2  734.13   35.60
   3  -5  -2   -0.40    2.70
   3  -5  -2    0.40    1.50
   3  -5  -2    5.10    2.00
  -3   5   2    0.70    3.20
  -3   5   2    3.40    2.00
  -3   5   2   -1.70    1.40
   2  -5  -2 1059.89   50.39
   2  -5  -2 1010.90   52.29
   2  -5  -2  935.01   51.49
  -2   5   2 1097.39   56.29
  -2   5   2 1109.89   54.69
  -2   5   2 1011.10   57.09
  -2   5   2 1136.79   53.19
  -2   5   2  993.80   53.39
  -2   5   2 1067.99   53.39
   1  -5  -2   63.29    3.80
   1  -5  -2   62.49    5.40
   1  -5  -2   57.99    5.40
  -1   5   2   65.09    6.10
  -1   5   2   54.49    4.20
  -1   5   2   50.49    5.80
  -1   5   2   58.39    5.00
   0  -5  -2 3963.70  184.48
   0  -5  -2 3660.23  186.28
   0  -5  -2 4060.49  184.18
   0  -5  -2 3190.88  191.28
   0   5   2 4516.65  213.48
   0   5   2 4401.56  212.58
   0   5   2 4398.86  211.98
   0   5   2 4095.09  213.28
   0   5   2 4159.58  212.18
  -1  -5  -2  865.41   43.70
  -1  -5  -2  834.32   43.90
  -1  -5  -2  860.61   43.10
   1   5   2  801.82   39.50
   1   5   2  800.82   40.30
   1   5   2  879.21   42.30
   1   5   2  797.22   41.10
   1   5   2  773.12   41.10
   1   5   2  736.73   40.20
  -2  -5  -2 1219.78   66.29
  -2  -5  -2 1375.66   67.69
  -2  -5  -2 1366.96   67.89
  -2  -5  -2 1396.86   67.39
   2   5   2 1285.37   66.09
   2   5   2 1303.37   65.89
   2   5   2 1310.77   65.19
   2   5   2 1349.86   66.09
   2   5   2 1320.87   66.49
   2   5   2 1298.77   67.29
  -3  -5  -2  993.00   51.99
  -3  -5  -2 1036.10   52.39
  -3  -5  -2  997.80   51.89
   3   5   2 1037.60   49.00
   3   5   2  971.20   48.40
   3   5   2  945.21   47.70
   3   5   2  929.81   47.80
   3   5   2  815.42   46.50
  -4  -5  -2  345.57   20.30
  -4  -5  -2  343.67   20.50
   4   5   2  339.07   20.00
   4   5   2  338.17   19.90
   4   5   2  349.57   18.90
   4   5   2  337.67   19.30
  -5  -5  -2  224.08   14.60
  -5  -5  -2  203.78   14.50
   5   5   2  202.88   11.80
   5   5   2  206.58   13.60
   5   5   2  190.18   13.20
   5   5   2  172.08   12.10
   5   5   2  230.58   13.40
  -6  -5  -2    3.50    3.30
  -6  -5  -2    3.60    3.90
   6   5   2   15.10    3.60
   6   5   2   10.60    3.50
   6   5   2    6.00    2.40
   6   5   2   14.20    4.10
  -7  -5  -2  542.25   31.30
  -7  -5  -2  506.95   28.00
   7   5   2  463.55   28.90
   7   5   2  495.65   26.10
   7   5   2  516.55   30.00
   7   5   2  546.55   29.80
   7   5   2  500.95   29.60
  -8  -5  -2   99.39   10.50
   8   5   2   93.49    9.90
   8   5   2   63.99    8.60
   8   5   2  100.09    9.60
   8   5   2   87.49    9.30
  -9  -5  -2  309.37   22.60
   9   5   2  246.78   19.20
   9   5   2  270.07   20.10
   9   5   2  274.17   19.60
   9   5   2  276.47   19.10
 -10  -5  -2  210.98   18.00
  10   5   2  201.28   18.70
  10   5   2  221.58   18.10
  10   5   2  212.68   18.00
 -11  -5  -2   46.10   12.30
  11   5   2   50.79   18.20
  11   5   2   54.19   15.40
 -12  -5  -2  158.78   29.70
  12   5   2  128.79   19.60
  12   5   2   88.89   31.70
  10  -6  -2   17.30   26.20
  10  -6  -2    9.80   15.90
 -10   6   2    6.00   28.30
   9  -6  -2   58.29   16.20
   9  -6  -2   65.19   16.90
  -9   6   2   76.69   21.20
  -9   6   2   75.39   14.10
   8  -6  -2   -0.40   10.30
   8  -6  -2   -2.00    8.40
  -8   6   2    4.40   14.60
  -8   6   2   32.30    9.40
   7  -6  -2  317.97   21.10
   7  -6  -2  328.37   24.30
  -7   6   2  325.57   19.40
  -7   6   2  285.97   23.60
   6  -6  -2   89.79   11.20
   6  -6  -2  100.39    9.10
  -6   6   2  113.09    8.30
  -6   6   2   90.59    9.00
  -6   6   2   86.79   11.10
   5  -6  -2  587.14   32.70
   5  -6  -2  495.65   27.40
   5  -6  -2  541.15   29.30
   5  -6  -2  471.85   27.80
  -5   6   2  560.14   34.90
  -5   6   2  583.34   31.00
  -5   6   2  549.05   30.10
   4  -6  -2 1037.70   54.49
   4  -6  -2  937.61   51.49
   4  -6  -2 1009.90   51.49
  -4   6   2  985.70   52.09
  -4   6   2 1027.70   53.59
  -4   6   2 1089.39   57.29
   3  -6  -2  239.88   15.50
   3  -6  -2  197.18   12.00
   3  -6  -2  219.78   12.70
  -3   6   2  208.18   11.60
  -3   6   2  231.88   11.90
  -3   6   2  248.68   16.20
  -3   6   2  235.48   13.80
  -3   6   2  182.18   11.50
   2  -6  -2  607.94   33.10
   2  -6  -2  590.14   30.60
  -2   6   2  576.34   31.00
  -2   6   2  591.04   35.50
  -2   6   2  620.04   32.60
  -2   6   2  649.74   34.50
   1  -6  -2  146.29   10.10
   1  -6  -2  139.29    8.00
   1  -6  -2  161.48   10.30
  -1   6   2  163.18   10.50
  -1   6   2  147.59   11.90
  -1   6   2  143.79    9.10
  -1   6   2  155.38   11.20
   0  -6  -2  432.66   21.90
   0  -6  -2  361.56   20.90
   0  -6  -2  439.36   21.80
   0  -6  -2  328.57   20.60
   0   6   2  435.36   24.00
   0   6   2  400.26   22.10
   0   6   2  469.95   25.40
   0   6   2  443.36   23.40
   0   6   2  426.66   22.00
   0   6   2  438.66   25.00
  -1  -6  -2    1.00    1.80
  -1  -6  -2    0.40    2.10
  -1  -6  -2    6.60    1.50
  -1  -6  -2    6.60    1.00
  -1  -6  -2    4.30    1.60
   1   6   2    7.50    1.80
   1   6   2   10.70    1.80
   1   6   2    4.40    2.30
   1   6   2   12.50    2.60
   1   6   2    6.10    2.70
  -2  -6  -2  604.04   31.30
  -2  -6  -2  589.64   31.10
  -2  -6  -2  516.15   29.50
  -2  -6  -2  620.84   30.70
   2   6   2  601.54   32.20
   2   6   2  590.54   29.60
   2   6   2  554.94   30.10
   2   6   2  535.25   30.70
   2   6   2  594.94   30.50
   2   6   2  589.14   31.10
  -3  -6  -2  446.56   25.20
  -3  -6  -2  466.15   25.40
  -3  -6  -2  450.65   25.10
   3   6   2  470.85   24.10
   3   6   2  436.96   24.50
   3   6   2  456.75   24.60
   3   6   2  433.36   25.10
   3   6   2  446.86   26.40
  -4  -6  -2  263.07   15.90
  -4  -6  -2  230.48   15.40
   4   6   2  253.37   13.40
   4   6   2  228.28   15.20
   4   6   2  234.68   14.90
   4   6   2  245.88   14.50
   4   6   2  234.68   14.20
  -5  -6  -2  686.03   37.70
  -5  -6  -2  680.73   37.80
   5   6   2  574.14   33.00
   5   6   2  641.14   34.20
   5   6   2  646.84   34.90
   5   6   2  628.74   33.20
   5   6   2  661.23   35.10
  -6  -6  -2  218.78   15.60
  -6  -6  -2  232.38   16.20
   6   6   2  226.08   15.40
   6   6   2  227.78   15.20
   6   6   2  205.88   12.80
   6   6   2  207.78   14.40
   6   6   2  214.48   13.90
  -7  -6  -2  754.22   39.80
  -7  -6  -2  748.23   42.50
   7   6   2  654.93   38.80
   7   6   2  729.73   39.80
   7   6   2  671.13   36.70
   7   6   2  771.42   40.70
   7   6   2  736.73   40.20
  -8  -6  -2   -0.90    8.00
  -8  -6  -2   13.80    7.70
   8   6   2    6.80    7.60
   8   6   2   23.10    7.00
   8   6   2   11.20    4.70
   8   6   2    4.70    6.40
  -9  -6  -2  633.44   38.80
   9   6   2  611.04   36.20
   9   6   2  587.54   35.90
   9   6   2  594.94   36.90
   9   6   2  640.34   37.00
   9   6   2  578.24   36.80
 -10  -6  -2   66.69   12.60
  10   6   2   71.19   12.20
  10   6   2   62.99    9.60
  10   6   2   75.69   16.10
 -11  -6  -2   83.99   14.90
  11   6   2   95.09   15.00
  11   6   2   97.49   20.90
 -12  -6  -2   61.29   23.00
  12   6   2   45.00   21.40
  12   6   2   65.09   16.60
  10  -7  -2   72.49   26.50
 -10   7   2   46.20   29.30
   9  -7  -2  307.47   25.80
   9  -7  -2  208.98   34.30
  -9   7   2  213.78   22.50
   8  -7  -2   16.70   12.40
   8  -7  -2   23.00   12.50
  -8   7   2   10.00    9.20
  -8   7   2   21.30   12.30
   7  -7  -2  194.88   14.90
   7  -7  -2  198.68   18.20
  -7   7   2  189.08   12.80
  -7   7   2  192.38   18.10
   6  -7  -2   41.90    8.40
   6  -7  -2   36.20    5.60
  -6   7   2   53.19    9.80
  -6   7   2   55.39    9.50
  -6   7   2   35.60    6.50
   5  -7  -2  603.14   33.40
   5  -7  -2  588.14   32.30
   5  -7  -2  628.34   36.80
  -5   7   2  608.14   32.90
  -5   7   2  647.24   34.70
  -5   7   2  640.34   39.00
   4  -7  -2    7.00    2.50
   4  -7  -2   -1.60    3.70
   4  -7  -2    8.30    2.80
  -4   7   2    6.40    3.20
  -4   7   2    6.30    4.50
  -4   7   2    7.70    4.60
   3  -7  -2  773.22   41.00
   3  -7  -2  817.32   44.20
  -3   7   2  784.32   41.40
  -3   7   2  618.54   35.90
  -3   7   2  773.62   39.00
   2  -7  -2  422.26   24.70
   2  -7  -2  431.06   24.70
   2  -7  -2  401.96   21.90
  -2   7   2  445.96   25.90
  -2   7   2  433.16   26.90
  -2   7   2  409.26   23.60
  -2   7   2  383.26   21.80
   1  -7  -2  341.97   20.00
   1  -7  -2  332.17   17.50
   1  -7  -2  350.76   20.20
  -1   7   2  366.16   20.50
  -1   7   2  379.06   21.60
  -1   7   2  327.37   18.80
  -1   7   2  317.47   22.00
   0  -7  -2 1137.89   59.69
   0  -7  -2 1236.38   59.19
   0  -7  -2 1282.97   59.79
   0  -7  -2  968.20   62.49
   0   7   2 1354.96   69.29
   0   7   2 1432.36   71.09
   0   7   2 1362.66   67.09
   0   7   2 1271.37   66.79
   0   7   2 1390.96   70.39
   0   7   2 1315.77   68.29
  -1  -7  -2  209.88   12.50
  -1  -7  -2  214.58   12.60
  -1  -7  -2  181.08   11.00
  -1  -7  -2  181.98   11.00
   1   7   2  196.18   11.30
   1   7   2  189.38   11.40
   1   7   2  215.58   13.10
   1   7   2  211.98   12.70
   1   7   2  202.58   14.10
  -2  -7  -2 1954.40   95.29
  -2  -7  -2 1942.31   96.09
  -2  -7  -2 1895.01   95.99
  -2  -7  -2 1833.02   94.69
   2   7   2 1970.80   97.79
   2   7   2 2059.79   99.79
   2   7   2 1924.51   96.69
   2   7   2 1949.60   97.69
   2   7   2 1897.01   96.79
   2   7   2 1839.02   95.89
  -3  -7  -2   19.40    3.50
  -3  -7  -2   24.60    4.20
  -3  -7  -2   26.60    4.10
   3   7   2   31.10    4.00
   3   7   2   22.60    3.00
   3   7   2   28.10    3.70
   3   7   2   30.10    5.10
   3   7   2   33.60    4.50
  -4  -7  -2  606.54   34.80
  -4  -7  -2  667.73   35.00
   4   7   2  645.84   33.40
   4   7   2  607.64   33.50
   4   7   2  637.04   31.80
   4   7   2  616.84   34.60
   4   7   2  625.34   34.10
   4   7   2  621.34   36.50
  -5  -7  -2   44.20    5.80
  -5  -7  -2   37.50    5.60
   5   7   2   37.40    4.00
   5   7   2   40.00    5.40
   5   7   2   36.20    4.40
   5   7   2   37.90    4.80
   5   7   2   32.90    5.20
  -6  -7  -2  115.79   10.80
  -6  -7  -2  145.29   11.30
   6   7   2  118.09    9.60
   6   7   2   93.99    8.20
   6   7   2  134.19   10.50
   6   7   2  119.19   10.30
   6   7   2  114.89    8.20
  -7  -7  -2   58.39    7.90
  -7  -7  -2   61.79    6.20
  -7  -7  -2   66.09    8.10
   7   7   2   72.29    7.20
   7   7   2   57.09    5.50
   7   7   2   65.99    8.10
   7   7   2   69.09    8.00
   7   7   2   74.39    8.00
  -8  -7  -2   48.60    7.50
  -8  -7  -2   29.70    7.10
   8   7   2   43.10    7.40
   8   7   2   57.79    7.60
   8   7   2   51.69    7.60
   8   7   2   31.30    7.00
  -9  -7  -2  166.68   15.20
   9   7   2  192.68   16.00
   9   7   2  149.69   14.50
   9   7   2  169.78   15.50
   9   7   2  184.18   15.00
   9   7   2  188.18   15.30
 -10  -7  -2   16.30   11.20
  10   7   2    0.00    9.60
 -11  -7  -2  187.68   18.40
  11   7   2  150.48   16.50
  11   7   2  200.98   17.90
 -12  -7  -2   -1.20   16.70
  12   7   2  -19.60   15.80
  12   7   2    7.20   24.50
  10  -8  -2  114.39   34.20
 -10   8   2   69.39   36.20
   9  -8  -2   29.10   25.50
  -9   8   2   50.39   31.20
   8  -8  -2   99.69   17.60
   8  -8  -2   96.99   14.40
  -8   8   2   87.59   19.80
   7  -8  -2  201.38   15.50
   7  -8  -2  227.18   19.90
  -7   8   2  191.78   19.20
   6  -8  -2    7.40    6.70
   6  -8  -2    5.10    6.60
  -6   8   2    1.00    7.80
  -6   8   2    5.80    7.90
  -6   8   2    4.80    8.70
   5  -8  -2  186.58   12.50
   5  -8  -2  195.58   13.30
   5  -8  -2  207.58   16.60
  -5   8   2  190.68   17.40
  -5   8   2  204.08   13.90
   4  -8  -2   20.20    3.90
   4  -8  -2    9.70    4.60
   4  -8  -2   17.60    5.80
  -4   8   2   23.70    6.50
   3  -8  -2  638.14   34.50
   3  -8  -2  684.73   38.20
  -3   8   2  630.64   38.60
  -3   8   2  672.73   36.20
   2  -8  -2  150.78    9.20
   2  -8  -2  173.78   12.20
   2  -8  -2  148.09   11.80
  -2   8   2  153.58   11.20
  -2   8   2  166.98   14.20
  -2   8   2  161.58   12.90
  -2   8   2  138.09    9.10
   1  -8  -2  352.16   20.60
   1  -8  -2  339.57   17.60
   1  -8  -2  330.57   20.40
  -1   8   2  343.67   20.40
  -1   8   2  394.36   23.70
  -1   8   2  394.16   24.90
  -1   8   2  372.36   22.00
   0  -8  -2  196.58   12.60
   0  -8  -2  178.88   11.90
   0  -8  -2  197.18   12.70
   0   8   2  201.98   15.00
   0   8   2  201.08   12.40
   0   8   2  183.38   13.10
   0   8   2  214.98   14.60
  -1  -8  -2   47.70    4.90
  -1  -8  -2   42.00    3.40
  -1  -8  -2   29.10    3.30
  -1  -8  -2   36.60    3.70
  -1  -8  -2   43.70    4.70
   1   8   2   49.30    4.00
   1   8   2   49.50    3.90
   1   8   2   50.29    5.50
   1   8   2   55.29    6.70
   1   8   2   52.39    5.40
  -2  -8  -2  822.62   42.50
  -2  -8  -2  749.33   40.10
  -2  -8  -2  794.92   41.20
  -2  -8  -2  823.22   42.50
   2   8   2  791.82   42.10
   2   8   2  718.83   40.70
   2   8   2  758.12   39.80
   2   8   2  839.62   44.50
   2   8   2  800.82   42.10
   2   8   2  821.72   40.80
  -3  -8  -2    2.70    2.60
  -3  -8  -2    5.20    2.70
  -3  -8  -2    8.40    3.00
   3   8   2   14.70    4.30
   3   8   2    6.40    2.00
   3   8   2   11.10    3.10
   3   8   2    4.00    2.80
  -4  -8  -2 1401.46   71.19
  -4  -8  -2 1342.57   70.59
   4   8   2 1310.57   67.89
   4   8   2 1220.08   71.09
   4   8   2 1372.36   68.89
   4   8   2 1401.16   69.99
   4   8   2 1375.86   68.99
  -5  -8  -2   80.19    7.70
  -5  -8  -2   70.99    7.70
   5   8   2   77.89    7.50
   5   8   2   70.49    6.70
   5   8   2   56.29    9.10
   5   8   2   69.59    6.50
   5   8   2   87.49    8.20
   5   8   2   64.89    5.20
  -6  -8  -2 1160.78   62.49
  -6  -8  -2 1186.88   62.69
   6   8   2 1138.89   56.59
   6   8   2 1103.59   58.69
   6   8   2 1132.89   57.99
   6   8   2 1062.29   58.89
   6   8   2 1042.00   56.59
  -7  -8  -2  245.58   17.70
  -7  -8  -2  228.78   17.10
  -7  -8  -2  244.78   15.80
   7   8   2  216.18   14.70
   7   8   2  220.08   14.10
   7   8   2  232.98   17.00
   7   8   2  238.68   17.00
   7   8   2  229.58   16.20
  -8  -8  -2  162.48   12.30
  -8  -8  -2  188.58   15.20
   8   8   2  199.98   16.00
   8   8   2  192.68   14.00
   8   8   2  186.58   14.30
   8   8   2  204.78   15.50
   8   8   2  189.58   15.80
  -9  -8  -2  290.87   21.70
   9   8   2  228.08   18.90
   9   8   2  241.78   19.00
   9   8   2  264.87   19.20
   9   8   2  271.57   19.90
 -10  -8  -2   33.20   11.40
  10   8   2   17.70    9.20
  10   8   2    8.00    9.00
 -11  -8  -2  103.29   19.50
  11   8   2  155.48   20.60
  11   8   2  128.29   16.60
 -12  -8  -2   21.20   22.20
  12   8   2  -18.70   29.60
  12   8   2    9.60   26.60
   9  -9  -2  -17.20   26.90
  -9   9   2  -23.50   36.50
   8  -9  -2  301.87   26.40
  -8   9   2  252.57   25.80
   7  -9  -2   93.99   16.90
  -7   9   2   95.09   14.10
   6  -9  -2  191.78   16.90
   6  -9  -2  243.48   20.40
  -6   9   2  232.58   21.10
   5  -9  -2  118.99   11.60
   5  -9  -2  137.99   13.50
   5  -9  -2  111.89    9.40
  -5   9   2  127.59   14.60
  -5   9   2  141.59   11.60
   4  -9  -2  305.07   18.00
   4  -9  -2  293.07   18.60
   4  -9  -2  320.67   22.00
  -4   9   2  340.27   24.00
  -4   9   2  299.07   20.10
   3  -9  -2  490.25   29.00
   3  -9  -2  431.96   25.00
   3  -9  -2  485.15   29.10
  -3   9   2  476.75   28.30
  -3   9   2  458.95   30.60
  -3   9   2  514.45   33.20
   2  -9  -2    1.00    3.50
   2  -9  -2    0.90    4.40
   2  -9  -2    6.30    3.50
  -2   9   2   -5.70    4.30
  -2   9   2   -0.70    3.20
  -2   9   2   -0.10    3.00
  -2   9   2    9.80    5.70
   1  -9  -2 1039.60   53.69
   1  -9  -2 1030.80   50.59
   1  -9  -2  989.40   53.99
   1  -9  -2 1005.60   53.79
  -1   9   2 1091.09   56.49
  -1   9   2 1055.29   57.89
  -1   9   2  981.60   54.39
  -1   9   2 1142.99   60.19
   0  -9  -2  224.38   14.00
   0  -9  -2  201.48   13.60
   0  -9  -2  193.38   13.00
   0   9   2  248.58   15.80
   0   9   2  235.28   14.50
   0   9   2  241.68   18.10
   0   9   2  218.98   16.70
  -1  -9  -2  774.02   41.30
  -1  -9  -2  804.82   41.40
  -1  -9  -2  736.83   39.10
   1   9   2  856.11   45.30
   1   9   2  825.12   42.60
   1   9   2  858.71   47.50
   1   9   2  823.12   44.40
  -2  -9  -2  356.36   19.90
  -2  -9  -2  360.96   19.90
  -2  -9  -2  318.77   18.10
  -2  -9  -2  270.47   17.50
   2   9   2  361.86   19.80
   2   9   2  337.77   20.70
   2   9   2  334.67   19.30
   2   9   2  355.76   23.50
   2   9   2  359.66   21.10
  -3  -9  -2  358.46   20.90
  -3  -9  -2  341.87   19.90
  -3  -9  -2  333.97   20.80
   3   9   2  329.67   20.20
   3   9   2  320.47   18.40
   3   9   2  343.67   19.40
   3   9   2  364.56   22.90
   3   9   2  314.37   20.30
  -4  -9  -2   15.00    3.70
  -4  -9  -2   14.10    4.10
  -4  -9  -2   13.90    4.10
   4   9   2   24.60    3.60
   4   9   2   14.60    4.30
   4   9   2   14.20    5.30
   4   9   2   18.00    3.80
   4   9   2   19.20    3.80
  -5  -9  -2  404.46   24.30
  -5  -9  -2  406.56   24.50
   5   9   2  461.35   28.70
   5   9   2  398.06   24.50
   5   9   2  429.36   25.60
   5   9   2  394.56   23.70
   5   9   2  397.36   24.10
  -6  -9  -2  250.07   16.80
  -6  -9  -2  224.18   16.60
   6   9   2  259.57   15.10
   6   9   2  255.37   16.40
   6   9   2  278.97   21.70
   6   9   2  262.07   17.90
   6   9   2  256.77   17.00
   6   9   2  240.18   17.90
  -7  -9  -2   67.99    8.70
  -7  -9  -2   70.69    8.70
  -7  -9  -2   67.39    7.40
   7   9   2   68.99    8.60
   7   9   2   55.49    7.90
   7   9   2   52.79    6.10
   7   9   2   67.39    7.90
  -8  -9  -2  429.06   26.60
  -8  -9  -2  449.06   28.60
  -8  -9  -2  472.85   29.40
   8   9   2  469.45   29.80
   8   9   2  471.35   26.50
   8   9   2  490.95   29.40
   8   9   2  448.36   29.80
  -9  -9  -2   81.19   10.50
   9   9   2   91.69   11.10
   9   9   2   77.29   10.20
   9   9   2   70.39   13.80
   9   9   2   69.09    9.70
 -10  -9  -2   87.49   12.00
  10   9   2  116.29   13.00
  10   9   2   86.29   12.80
  10   9   2  125.69   13.40
 -11  -9  -2   53.29   19.20
  11   9   2   95.39   21.20
  11   9   2  106.09   17.50
 -12  -9  -2    0.70   28.10
  12   9   2   58.59   23.00
  12   9   2   42.50   23.10
   9 -10  -2   -6.90   30.90
  -9  10   2   43.60   43.00
   8 -10  -2  122.39   17.00
  -8  10   2   51.39   24.10
   7 -10  -2    1.80   17.40
  -7  10   2   -0.80   19.10
   6 -10  -2  194.98   18.60
  -6  10   2  155.88   17.10
   5 -10  -2  142.89   14.80
  -5  10   2  118.29   14.40
  -5  10   2  121.89   11.40
   4 -10  -2  189.68   16.10
   4 -10  -2  189.78   13.00
   4 -10  -2  191.78   16.10
   4 -10  -2  187.88   13.50
  -4  10   2  197.78   18.20
  -4  10   2  210.88   15.40
   3 -10  -2  237.98   17.30
   3 -10  -2  205.88   13.60
   3 -10  -2  230.68   15.20
   3 -10  -2  215.58   17.00
  -3  10   2  243.08   20.60
  -3  10   2  226.88   18.50
  -3  10   2  211.68   16.00
   2 -10  -2  148.69   12.30
   2 -10  -2  150.78   12.60
   2 -10  -2  161.28    9.30
  -2  10   2  180.28   13.30
  -2  10   2  155.38   10.60
  -2  10   2  189.98   16.70
  -2  10   2  178.58   15.30
   1 -10  -2  713.83   38.60
   1 -10  -2  681.73   38.00
   1 -10  -2  663.53   38.00
  -1  10   2  715.23   41.00
  -1  10   2  671.33   37.10
  -1  10   2  742.43   43.50
  -1  10   2  682.93   39.20
   0 -10  -2   86.69    7.70
   0 -10  -2  103.99    8.60
   0  10   2  130.39   10.60
   0  10   2  141.99   12.10
   0  10   2  119.39    9.30
   0  10   2  138.99   13.70
  -1 -10  -2  746.83   40.50
  -1 -10  -2  743.03   40.50
  -1 -10  -2  737.43   37.80
   1  10   2  756.02   41.50
   1  10   2  804.82   45.10
   1  10   2  757.42   42.30
   1  10   2  774.32   39.30
  -2 -10  -2   29.00    4.40
  -2 -10  -2   42.60    5.50
  -2 -10  -2   40.30    5.30
  -2 -10  -2   35.90    4.50
  -2 -10  -2   44.30    4.20
   2  10   2   38.30    5.50
   2  10   2   40.80    5.90
   2  10   2   53.19    6.30
   2  10   2   48.60    7.60
   2  10   2   53.99    4.70
  -3 -10  -2  402.96   24.70
  -3 -10  -2  442.86   24.10
  -3 -10  -2  430.66   25.30
   3  10   2  415.36   27.80
   3  10   2  429.26   24.00
   3  10   2  426.16   23.00
   3  10   2  417.86   25.20
   3  10   2  440.96   25.80
  -4 -10  -2  377.86   22.80
  -4 -10  -2  357.56   22.80
  -4 -10  -2  377.16   22.10
   4  10   2  360.66   22.80
   4  10   2  390.66   21.50
   4  10   2  381.46   26.10
   4  10   2  373.46   23.60
   4  10   2  384.66   22.50
  -5 -10  -2   91.79    8.40
  -5 -10  -2   70.19    7.90
   5  10   2   85.39    8.20
   5  10   2   85.09   11.10
   5  10   2   77.49    7.70
   5  10   2   80.79    7.40
   5  10   2   73.09    8.70
  -6 -10  -2  318.37   20.40
  -6 -10  -2  301.77   20.40
   6  10   2  342.17   20.10
   6  10   2  325.17   20.90
   6  10   2  304.27   24.40
   6  10   2  305.57   21.20
   6  10   2  293.57   19.40
  -7 -10  -2   65.79    8.40
  -7 -10  -2   59.69    7.80
  -7 -10  -2   61.09    7.70
   7  10   2   49.80    7.60
   7  10   2   62.69    7.60
   7  10   2   61.89    8.30
   7  10   2   51.19    6.30
   7  10   2   55.99   11.10
  -8 -10  -2  311.67   21.40
  -8 -10  -2  280.47   19.30
  -8 -10  -2  271.77   20.20
   8  10   2  259.97   17.20
   8  10   2  291.07   19.60
   8  10   2  247.28   20.00
   8  10   2  319.07   21.10
   8  10   2  254.27   19.80
  -9 -10  -2   18.00    9.70
   9  10   2   10.70   10.70
   9  10   2    8.10    8.90
   9  10   2   -5.80    5.80
 -10 -10  -2  244.48   20.70
  10  10   2  221.38   19.10
  10  10   2  223.98   18.80
  10  10   2  233.18   19.40
 -11 -10  -2   11.50   13.60
  11  10   2  -13.10   10.80
  11  10   2   -9.20   26.60
 -12 -10  -2  103.89   29.30
  12  10   2   96.09   29.90
  12  10   2   52.39   33.00
   8 -11  -2   26.00   28.30
  -8  11   2   28.70   22.60
   7 -11  -2  125.59   21.80
  -7  11   2  128.59   27.20
   6 -11  -2  192.58   22.50
   6 -11  -2  172.78   17.50
  -6  11   2  186.68   20.40
   5 -11  -2   47.00   12.20
   5 -11  -2   42.00    9.20
  -5  11   2   52.99    8.90
  -5  11   2   55.39   11.40
   4 -11  -2  443.26   29.50
   4 -11  -2  449.76   28.90
   4 -11  -2  395.16   25.70
  -4  11   2  456.05   31.70
  -4  11   2  442.76   28.00
   3 -11  -2    9.50    6.40
   3 -11  -2   17.40    5.00
   3 -11  -2    0.30    4.30
  -3  11   2    0.40    5.20
  -3  11   2    1.90    6.50
  -3  11   2   11.40    7.30
   2 -11  -2  293.37   19.30
   2 -11  -2  296.17   19.40
   2 -11  -2  262.77   19.60
   2 -11  -2  324.27   20.70
  -2  11   2  311.77   21.70
  -2  11   2  279.87   22.80
  -2  11   2  319.97   20.10
  -2  11   2  243.98   16.80
   1 -11  -2   75.19    7.80
   1 -11  -2   83.69    8.40
   1 -11  -2   58.69    7.40
  -1  11   2   74.09    8.50
  -1  11   2   78.59   10.70
  -1  11   2   64.39    6.20
  -1  11   2   55.09    8.70
   0 -11  -2   95.99    8.60
   0 -11  -2   81.49    8.00
   0 -11  -2   87.99    8.40
   0  11   2  105.49    8.60
   0  11   2  106.39   12.40
   0  11   2  122.79   10.60
  -1 -11  -2  546.75   31.80
  -1 -11  -2  561.44   31.80
   1  11   2  523.65   31.10
   1  11   2  589.64   34.60
   1  11   2  509.85   30.10
   1  11   2  523.85   27.70
  -2 -11  -2   74.19    6.00
  -2 -11  -2   72.39    7.30
  -2 -11  -2   75.19    7.60
   2  11   2   62.39    9.30
   2  11   2   65.19    7.20
   2  11   2   71.99    7.90
   2  11   2   69.59    5.70
  -3 -11  -2  894.71   47.50
  -3 -11  -2  873.01   45.60
  -3 -11  -2  833.62   46.70
   3  11   2  871.31   45.80
   3  11   2  905.51   51.29
   3  11   2  845.22   47.40
   3  11   2  838.12   47.50
   3  11   2  886.81   45.90
  -4 -11  -2    2.40    3.90
  -4 -11  -2    5.50    4.20
  -4 -11  -2    1.30    4.60
   4  11   2   10.10    4.10
   4  11   2    0.50    6.50
   4  11   2   10.40    3.60
   4  11   2    8.40    4.10
   4  11   2    7.10    3.90
  -5 -11  -2  381.16   23.70
  -5 -11  -2  376.56   23.20
   5  11   2  369.06   21.60
   5  11   2  359.96   23.60
   5  11   2  382.46   27.10
   5  11   2  351.66   22.70
   5  11   2  356.66   22.50
  -6 -11  -2    6.20    5.00
  -6 -11  -2   20.10    5.10
  -6 -11  -2   15.50    5.70
   6  11   2    6.30    4.20
   6  11   2    5.00    4.30
   6  11   2   13.20    7.10
   6  11   2    1.50    4.20
   6  11   2   19.10    7.40
  -7 -11  -2   87.89    9.30
  -7 -11  -2  108.59   10.60
  -7 -11  -2   81.19    9.30
   7  11   2   97.69    9.40
   7  11   2  111.59   14.80
   7  11   2  103.09   10.90
   7  11   2  119.09   11.50
   7  11   2  121.69   12.20
   7  11   2  100.29   10.10
  -8 -11  -2   79.39   10.30
  -8 -11  -2   69.29   11.60
  -8 -11  -2   62.69   11.60
   8  11   2   79.79   14.10
   8  11   2   59.59    7.20
   8  11   2   80.39   10.10
   8  11   2   73.99    9.50
   8  11   2   57.49    9.40
  -9 -11  -2   41.10   12.70
   9  11   2   24.70   11.70
   9  11   2   33.20   14.70
   9  11   2   36.50   10.10
 -10 -11  -2  152.28   16.60
  10  11   2  210.58   32.40
  10  11   2  200.58   19.50
  10  11   2  175.88   18.90
  10  11   2  160.28   16.70
 -11 -11  -2   18.00   20.50
  11  11   2   11.50   17.60
  11  11   2    0.60   23.80
 -12 -11  -2   74.79   25.50
  12  11   2   92.99   43.50
  12  11   2   72.09   20.60
   7 -12  -2   89.19   33.30
   7 -12  -2   59.19   21.00
  -7  12   2   59.79   32.70
   6 -12  -2   30.30   19.00
   6 -12  -2   63.89   17.60
  -6  12   2   87.79   15.70
   5 -12  -2   73.39   15.40
   5 -12  -2  104.39   13.00
  -5  12   2   97.49   14.50
  -5  12   2   94.39   13.80
   4 -12  -2  298.57   22.60
   4 -12  -2  254.27   19.70
   4 -12  -2  302.27   19.80
   4 -12  -2  307.07   22.70
  -4  12   2  282.27   20.10
  -4  12   2  280.77   23.80
   3 -12  -2   25.80    5.50
   3 -12  -2   10.60    6.20
   3 -12  -2   19.90    9.10
  -3  12   2   17.10   15.00
  -3  12   2   21.00    7.80
  -3  12   2    4.50    6.90
   2 -12  -2  577.84   34.50
   2 -12  -2  549.54   34.30
   2 -12  -2  566.34   33.40
   2 -12  -2  579.54   33.40
  -2  12   2  497.45   37.40
  -2  12   2  568.04   36.30
  -2  12   2  634.64   34.80
   1 -12  -2    8.30    6.20
   1 -12  -2    1.70    4.00
   1 -12  -2   -3.30    4.00
   1 -12  -2   -0.20    5.30
  -1  12   2   -0.30    8.20
  -1  12   2   -0.40    5.50
  -1  12   2   12.50    5.00
  -1  12   2    5.30    6.60
   0 -12  -2  612.14   35.10
   0 -12  -2  602.24   34.90
   0  12   2  598.14   34.10
   0  12   2  618.94   39.40
   0  12   2  639.24   36.40
  -1 -12  -2   44.20    6.20
  -1 -12  -2   37.80    7.00
  -1 -12  -2   41.80    6.20
   1  12   2   52.59    7.20
   1  12   2   51.59    6.50
   1  12   2   41.60    9.80
  -2 -12  -2  287.77   19.40
  -2 -12  -2  295.57   19.10
   2  12   2  300.57   20.20
   2  12   2  304.47   17.20
   2  12   2  294.57   19.50
  -3 -12  -2  376.86   23.50
  -3 -12  -2  397.26   22.20
  -3 -12  -2  375.86   24.00
   3  12   2  401.16   25.10
   3  12   2  387.26   28.20
   3  12   2  416.86   23.00
   3  12   2  388.56   25.00
  -4 -12  -2   57.89    7.00
  -4 -12  -2   58.09    7.80
  -4 -12  -2   57.19    6.30
   4  12   2   66.69   10.50
   4  12   2   61.39    6.70
   4  12   2   67.59    8.30
   4  12   2   65.49    6.00
  -5 -12  -2  385.26   23.60
  -5 -12  -2  379.16   23.70
   5  12   2  447.76   30.70
   5  12   2  426.36   26.50
   5  12   2  374.96   25.10
   5  12   2  400.26   24.80
   5  12   2  396.66   23.70
   5  12   2  407.06   24.90
  -6 -12  -2   -3.40    5.80
  -6 -12  -2    2.30    6.80
  -6 -12  -2   -5.90    6.80
   6  12   2    2.50    4.90
   6  12   2   12.70    8.00
   6  12   2    0.60    4.20
   6  12   2   18.40    7.80
   6  12   2    1.20    5.80
   6  12   2   -3.00    7.20
  -7 -12  -2  208.58   16.30
  -7 -12  -2  200.98   16.40
  -7 -12  -2  219.48   16.30
   7  12   2  251.27   19.30
   7  12   2  241.78   22.60
   7  12   2  234.28   17.70
   7  12   2  220.38   16.60
   7  12   2  232.68   16.80
  -8 -12  -2    4.20    7.20
  -8 -12  -2    8.10   13.40
  -8 -12  -2   -0.50   12.70
   8  12   2   -0.40   13.60
   8  12   2  -10.70   13.90
   8  12   2   19.50   10.40
   8  12   2    0.60    9.10
   8  12   2   18.30    7.60
  -9 -12  -2  217.38   20.40
  -9 -12  -2  227.28   21.30
   9  12   2  247.48   19.20
   9  12   2  230.68   19.80
   9  12   2  264.87   26.40
   9  12   2  217.38   19.30
 -10 -12  -2   55.99   17.70
  10  12   2   90.19   24.10
  10  12   2   51.29   14.40
  10  12   2   64.09   22.30
 -11 -12  -2   24.10   26.00
  11  12   2   75.49   33.20
  11  12   2   65.39   18.80
  11  12   2   39.30   33.80
   7 -13  -2  117.19   36.20
   7 -13  -2  127.89   33.70
  -7  13   2  175.98   36.60
   6 -13  -2   -7.80   20.10
   6 -13  -2    0.30   14.40
   6 -13  -2    2.30   28.30
  -6  13   2   27.50   20.60
   5 -13  -2  164.88   19.80
   5 -13  -2  165.98   23.00
   5 -13  -2  168.08   14.90
  -5  13   2  202.38   25.20
  -5  13   2  190.58   20.40
   4 -13  -2   23.70   12.60
   4 -13  -2   23.50    5.90
   4 -13  -2   40.00   15.30
   4 -13  -2   30.20   15.30
  -4  13   2    8.00   13.10
  -4  13   2   47.90   17.60
   3 -13  -2  155.48   13.40
   3 -13  -2  160.78   15.00
   3 -13  -2  159.88   13.80
   3 -13  -2  145.69   14.60
  -3  13   2  153.18   14.40
  -3  13   2  156.58   16.90
   2 -13  -2  142.89   12.10
   2 -13  -2  132.09   12.60
   2 -13  -2  127.19   11.80
   2 -13  -2  110.79   14.20
  -2  13   2  138.19   15.40
  -2  13   2  137.49   17.30
  -2  13   2  143.69   13.10
   1 -13  -2   -3.30    6.80
   1 -13  -2    2.80    7.40
   1 -13  -2   -4.10    6.90
   1 -13  -2   -3.90    4.20
  -1  13   2   -4.20    8.10
  -1  13   2    9.30    7.70
  -1  13   2    7.50   10.20
   0 -13  -2   58.29    8.30
   0 -13  -2   71.89    8.40
   0 -13  -2   65.89    8.00
   0  13   2   65.69    8.80
   0  13   2   60.09    6.90
   0  13   2   63.69   11.70
  -1 -13  -2   15.20    5.30
  -1 -13  -2   10.60    8.00
  -1 -13  -2   25.20    7.40
   1  13   2   33.60    7.00
   1  13   2   25.40    7.70
   1  13   2   32.10    5.60
  -2 -13  -2  250.07   17.60
  -2 -13  -2  271.77   18.50
   2  13   2  241.68   18.20
   2  13   2  266.77   14.90
   2  13   2  236.38   20.50
   2  13   2  253.47   17.60
  -3 -13  -2   29.60    6.10
  -3 -13  -2   22.50    5.30
   3  13   2   47.20    7.50
   3  13   2   37.20    6.40
   3  13   2   20.60    9.60
   3  13   2   34.20    4.70
  -4 -13  -2  269.47   17.60
  -4 -13  -2  235.68   18.00
  -4 -13  -2  250.77   18.60
   4  13   2  269.87   17.00
   4  13   2  232.58   21.70
   4  13   2  269.27   18.80
   4  13   2  257.97   18.90
  -5 -13  -2  317.37   21.10
  -5 -13  -2  339.17   22.60
   5  13   2  325.57   20.60
   5  13   2  316.47   19.40
   5  13   2  325.27   21.60
   5  13   2  284.97   25.10
   5  13   2  346.07   22.80
  -6 -13  -2   52.29    8.10
  -6 -13  -2   45.50    7.60
  -6 -13  -2   65.79   11.00
   6  13   2   53.39   10.00
   6  13   2   63.49    8.40
   6  13   2   51.49   14.40
   6  13   2   51.09    8.60
   6  13   2   58.79    7.80
  -7 -13  -2  179.38   15.70
  -7 -13  -2  180.88   14.80
  -7 -13  -2  208.08   16.20
   7  13   2  202.68   21.20
   7  13   2  190.18   15.80
   7  13   2  172.18   14.60
   7  13   2  181.18   14.70
   7  13   2  237.98   18.00
  -8 -13  -2    5.40   10.90
  -8 -13  -2   -2.40   14.30
  -8 -13  -2    5.10   11.40
   8  13   2   -7.20    8.80
   8  13   2   -4.20   10.40
   8  13   2   -9.20    9.80
   8  13   2    7.50   19.30
   8  13   2  -24.80   14.10
  -9 -13  -2  142.19   22.30
  -9 -13  -2  137.89   18.30
   9  13   2  140.39   22.80
   9  13   2  177.68   15.20
   9  13   2  127.99   14.20
   9  13   2   95.79   18.10
 -10 -13  -2   16.80   24.90
  10  13   2   21.80   33.80
  10  13   2    6.50   18.70
  10  13   2   28.60   22.20
  10  13   2   18.70   16.00
 -11 -13  -2   39.30   32.10
  11  13   2   37.60   43.20
  11  13   2   18.60   24.10
  11  13   2   53.39   35.40
   6 -14  -2   35.30   36.70
   6 -14  -2   22.70   36.00
  -6  14   2   11.30   35.60
   5 -14  -2   82.99   10.50
   5 -14  -2   42.10   21.10
   5 -14  -2   54.89   21.60
  -5  14   2   94.49   20.00
   4 -14  -2    6.70   17.50
   4 -14  -2    0.80    8.00
   4 -14  -2   -6.70   17.70
  -4  14   2  -14.00    9.60
  -4  14   2   -2.70   19.90
   3 -14  -2  167.38   14.90
   3 -14  -2  188.48   15.30
   3 -14  -2  154.48   15.70
   3 -14  -2  199.58   17.10
  -3  14   2  209.08   20.70
  -3  14   2  175.08   17.30
   2 -14  -2  122.99   11.20
   2 -14  -2   81.19   13.90
   2 -14  -2  106.59   11.50
   2 -14  -2  100.69   11.10
  -2  14   2  118.29   12.50
  -2  14   2  112.39   30.30
  -2  14   2   94.89   14.10
   1 -14  -2  161.28   14.90
   1 -14  -2  210.88   15.90
   1 -14  -2  195.38   15.30
  -1  14   2  207.48   16.80
  -1  14   2  181.88   22.90
   0 -14  -2  282.17   20.00
   0 -14  -2  263.57   19.40
   0 -14  -2  284.67   19.80
   0  14   2  297.87   19.80
   0  14   2  327.47   22.50
  -1 -14  -2  131.89   12.40
  -1 -14  -2  167.08   13.90
  -1 -14  -2  161.78   13.30
   1  14   2  148.99   11.80
   1  14   2  128.89   12.90
   1  14   2  128.79   16.60
  -2 -14  -2  479.35   29.00
  -2 -14  -2  471.35   29.60
  -2 -14  -2  490.95   30.50
   2  14   2  492.95   29.10
   2  14   2  383.36   31.80
   2  14   2  479.55   25.30
   2  14   2  530.95   30.70
  -3 -14  -2    9.70    9.20
  -3 -14  -2   -1.10    4.60
  -3 -14  -2    6.00    4.60
   3  14   2    8.20    9.80
   3  14   2    5.90    6.40
   3  14   2   -4.70    7.20
  -4 -14  -2  145.69   13.70
  -4 -14  -2  152.58   13.40
  -4 -14  -2  147.69   12.20
   4  14   2  161.98   14.10
   4  14   2  160.98   12.00
   4  14   2  139.09   17.30
   4  14   2  168.38   14.20
  -5 -14  -2   27.20    6.60
  -5 -14  -2   25.00    8.70
   5  14   2   11.40    6.70
   5  14   2    9.60    5.40
   5  14   2    6.10   12.90
  -6 -14  -2  203.28   16.30
  -6 -14  -2  190.78   16.30
   6  14   2  207.08   16.70
   6  14   2  214.08   18.00
   6  14   2  209.78   16.10
   6  14   2  205.38   22.70
  -7 -14  -2  132.99   13.30
  -7 -14  -2  138.99   13.30
   7  14   2  137.39   14.10
   7  14   2  119.09   12.10
   7  14   2  138.49   13.10
  -8 -14  -2   81.69   18.30
  -8 -14  -2   67.59   24.50
   8  14   2   66.89   17.00
   8  14   2   86.09   24.60
   8  14   2   93.19   11.30
   8  14   2   71.69   14.30
  -9 -14  -2  142.19   18.20
  -9 -14  -2  125.69   18.20
   9  14   2  114.69   39.80
   9  14   2  153.08   15.80
   9  14   2  173.68   15.80
   9  14   2  192.68   18.10
 -10 -14  -2   44.10   33.20
  10  14   2   45.10   17.40
  10  14   2   42.10   37.70
  10  14   2   24.90   41.50
 -11 -14  -2  102.29   39.70
  11  14   2  101.79   28.80
  11  14   2  118.29   45.00
  11  14   2   79.49   70.29
   5 -15  -2   74.29   38.80
   5 -15  -2   70.29   38.60
  -5  15   2  105.49   43.10
   4 -15  -2    5.30   26.50
   4 -15  -2    6.60   24.00
   4 -15  -2  -10.30   12.10
  -4  15   2   40.10   24.80
  -4  15   2    6.90   23.60
   3 -15  -2   39.60   21.40
   3 -15  -2   95.89   19.70
   3 -15  -2   73.19   10.80
   3 -15  -2   69.39   25.60
  -3  15   2   99.39   15.10
  -3  15   2   88.09   12.70
   2 -15  -2   -9.40   12.70
   2 -15  -2    2.50    5.10
   2 -15  -2   -9.80   12.90
   2 -15  -2   11.20   14.60
  -2  15   2   26.20   23.10
  -2  15   2    0.00   11.80
  -2  15   2    8.40   13.10
   1 -15  -2   64.89    9.20
   1 -15  -2   68.29   18.60
   1 -15  -2   58.79    8.80
  -1  15   2   88.29   11.40
   0 -15  -2   -3.30   10.20
   0 -15  -2   20.80    8.90
   0 -15  -2   31.60    6.80
   0  15   2   30.00    9.10
   0  15   2   28.30   19.20
  -1 -15  -2  120.39   12.10
  -1 -15  -2   92.49   11.60
  -1 -15  -2   93.09   10.50
   1  15   2  131.99   17.40
   1  15   2  116.19   12.40
   1  15   2   93.99   10.10
  -2 -15  -2  408.46   26.50
  -2 -15  -2  444.56   27.90
  -2 -15  -2  427.96   28.30
   2  15   2  330.67   29.10
   2  15   2  405.86   26.90
   2  15   2  444.16   26.20
  -3 -15  -2   26.20   10.40
  -3 -15  -2   16.30    6.80
   3  15   2    3.10    8.20
   3  15   2  -16.40   14.10
   3  15   2   -0.70    5.00
  -4 -15  -2  239.08   17.20
  -4 -15  -2  242.18   18.60
  -4 -15  -2  252.37   19.40
   4  15   2  221.78   26.60
   4  15   2  263.97   19.90
   4  15   2  268.27   20.20
   4  15   2  293.27   17.70
  -5 -15  -2    6.90   13.00
  -5 -15  -2  -11.30   12.10
   5  15   2   15.70    8.80
   5  15   2  -10.90    9.40
   5  15   2   12.90   20.10
   5  15   2   -3.50    7.30
  -6 -15  -2  243.98   19.50
   6  15   2  253.67   17.80
   6  15   2  188.58   24.40
   6  15   2  223.28   18.00
   6  15   2  244.68   19.90
  -7 -15  -2   42.30   13.20
   7  15   2    8.20   10.00
   7  15   2   26.10   13.40
   7  15   2   31.70   10.90
   7  15   2    8.20   22.50
  -8 -15  -2   74.09   17.20
   8  15   2   64.89   16.30
   8  15   2   90.59   17.20
   8  15   2   93.29   16.50
   8  15   2   46.80   28.50
  -9 -15  -2   80.09   28.70
   9  15   2   76.29   20.80
   9  15   2   91.59   16.00
   9  15   2   39.40   49.10
  10  15   2    5.90   23.80
  10  15   2   42.10   55.19
   4 -16  -2   44.70   13.60
   4 -16  -2   32.50   36.20
  -4  16   2   34.00   39.10
  -4  16   2   59.59   38.40
   3 -16  -2  153.38   29.00
   3 -16  -2  138.09   14.40
   3 -16  -2  174.08   27.20
  -3  16   2  167.68   19.00
  -3  16   2  157.98   34.90
   2 -16  -2   10.20    8.10
   2 -16  -2   13.30   14.80
   2 -16  -2   10.60   19.80
  -2  16   2    6.30   21.10
  -2  16   2    8.60   37.40
   1 -16  -2  227.68   21.00
   1 -16  -2  240.88   19.00
   1 -16  -2  217.98   18.30
  -1  16   2  311.67   25.60
   0 -16  -2    6.60   20.00
   0 -16  -2   10.80    6.10
   0 -16  -2    4.50   11.90
   0  16   2   -5.50   12.20
   0  16   2  -15.70   21.60
  -1 -16  -2  287.47   20.80
  -1 -16  -2  257.87   20.70
   1  16   2  185.18   30.20
   1  16   2  268.07   20.10
  -2 -16  -2   24.20    6.90
  -2 -16  -2   13.10    7.30
   2  16   2    0.50   16.50
   2  16   2   30.10    7.40
   2  16   2   25.20   11.20
  -3 -16  -2  221.58   19.00
  -3 -16  -2  289.37   20.90
   3  16   2  203.58   18.70
   3  16   2  263.37   19.00
  -4 -16  -2   32.60    7.70
  -4 -16  -2   48.40   11.10
   4  16   2   29.70   28.60
   4  16   2   59.09   14.20
   4  16   2   51.69    9.20
   4  16   2   49.60   13.90
  -5 -16  -2  118.99   13.40
   5  16   2  125.69   15.10
   5  16   2   44.60   28.70
   5  16   2   88.99   10.50
   5  16   2   84.49   14.40
  -6 -16  -2  116.69   13.30
   6  16   2   78.79   39.30
   6  16   2  148.69   17.50
   6  16   2   94.39   16.80
   6  16   2  101.99   13.10
  -7 -16  -2   23.40   20.40
   7  16   2    7.00   39.20
   7  16   2    3.10   18.10
   7  16   2   18.10   15.40
   7  16   2    2.50   15.50
  -8 -16  -2  178.98   28.70
   8  16   2   79.79   23.60
   8  16   2  146.89   16.40
   8  16   2  137.09   49.60
   8  16   2  156.48   18.60
  -9 -16  -2   21.80   30.30
   9  16   2   25.70   23.10
   9  16   2   12.80   61.39
   9  16   2   38.30   13.30
  10  16   2   62.69   26.40
   3 -17  -2    6.30   17.80
  -3  17   2   -0.30   32.70
   2 -17  -2   20.70   33.10
   2 -17  -2   39.60   10.80
  -2  17   2   31.70   40.60
  -2  17   2   21.30   27.60
   1 -17  -2   39.10    9.20
   1 -17  -2   27.80   14.50
  -1  17   2   67.99   20.90
  -1  17   2    9.30   54.59
   0 -17  -2   25.60   15.20
   0 -17  -2   54.09   11.10
   0  17   2   22.10   19.10
   0  17   2   12.20   27.90
  -1 -17  -2  103.29   13.00
  -1 -17  -2   90.49   11.70
   1  17   2   61.99   10.20
   1  17   2   -1.40   40.20
  -2 -17  -2  -16.30   10.70
  -2 -17  -2   13.60    6.30
   2  17   2   -7.70   11.50
   2  17   2   16.10   28.40
   2  17   2   -0.80   10.70
  -3 -17  -2  128.39   13.90
  -3 -17  -2  122.99   13.10
   3  17   2  100.19   31.50
   3  17   2  139.49   16.40
   3  17   2   98.39   12.80
  -4 -17  -2   55.39   11.40
   4  17   2   47.70   28.50
   4  17   2   87.29   17.70
   4  17   2   57.59   13.20
  -5 -17  -2   84.89   14.60
   5  17   2   74.79   17.70
   5  17   2   45.90   47.00
   5  17   2  100.89   13.80
   5  17   2  105.29   15.50
  -6 -17  -2  140.09   18.90
   6  17   2  133.59   19.40
   6  17   2   46.10   40.30
   6  17   2   96.29   13.40
   6  17   2  116.69   16.30
  -7 -17  -2   32.60   17.90
   7  17   2    1.20   20.20
   7  17   2   21.00   39.80
   7  17   2   14.60   24.30
   7  17   2   22.00   17.70
  -8 -17  -2   70.39   22.70
   8  17   2   39.90   27.00
   8  17   2   29.20   24.50
   8  17   2   20.20   22.90
  -9 -17  -2   -7.10   29.90
   9  17   2   13.90   25.90
   2 -18  -2   59.09   31.50
   2 -18  -2   74.89   17.50
  -2  18   2   89.59   26.50
   1 -18  -2   56.29   27.50
   1 -18  -2   29.70   12.90
  -1  18   2   36.30   21.50
   0 -18  -2   69.19   11.60
   0 -18  -2  112.79   17.30
   0  18   2   87.69   23.70
  -1 -18  -2   88.09   12.10
  -1 -18  -2   90.99   14.40
   1  18   2  100.69   21.70
  -2 -18  -2   77.19   11.40
  -2 -18  -2   66.99   15.80
   2  18   2   69.09   17.50
  -3 -18  -2   74.29   18.20
  -3 -18  -2   73.29   11.30
   3  18   2   69.19   14.90
   3  18   2   68.89   22.40
  -4 -18  -2   48.30   19.90
   4  18   2   49.50   13.40
   4  18   2   48.40   17.40
  -5 -18  -2  124.29   21.00
   5  18   2  102.29   28.90
   5  18   2   94.79   16.90
  -6 -18  -2   14.00   23.60
   6  18   2   26.90   24.20
   6  18   2   19.10   24.70
   6  18   2   55.39   25.80
  -7 -18  -2   62.99   20.30
   7  18   2   37.50   30.00
   7  18   2   16.20   36.30
   7  18   2   16.60   42.70
  -8 -18  -2   39.30   39.20
   8  18   2   14.60   30.00
   8  18   2   18.30   32.90
   0 -19  -2   58.89   13.20
   0 -19  -2   78.79   31.60
   0  19   2   69.99   29.90
  -1 -19  -2    8.50   11.10
  -1 -19  -2   36.20   26.30
   1  19   2   33.00   21.20
  -2 -19  -2   53.79   19.50
  -2 -19  -2   29.10   10.00
   2  19   2   46.40   20.10
  -3 -19  -2   90.19   19.40
   3  19   2  108.39   16.90
  -4 -19  -2   25.30   20.20
   4  19   2   -5.20   27.80
   4  19   2   16.90   15.80
  -5 -19  -2  140.89   21.20
   5  19   2  160.38   30.80
   5  19   2  170.58   19.90
  -6 -19  -2   -6.00   23.80
   6  19   2   32.60   24.00
   6  19   2    5.30   27.50
  -7 -19  -2  148.99   24.60
   7  19   2   90.19   30.60
   7  19   2  122.89   50.59
  -3 -20  -2   26.70   22.50
   3  20   2  -12.20   28.90
  -4 -20  -2   89.89   40.00
   4  20   2   79.19   27.60
   6  19  -3   11.50   57.19
  -6 -19   3   92.89   22.20
   5  19  -3  -14.30   50.99
  -5 -19   3    0.30   23.20
   4  19  -3   33.80   51.09
  -4 -19   3   34.80   24.70
   3  19  -3   28.90   45.90
  -3 -19   3   28.00   19.60
   2  19  -3   54.99   53.49
  -2 -19   3   52.59   18.70
   1  19  -3   55.89   53.89
  -1 -19   3   23.60   30.80
   0  19  -3   55.99   64.49
   0 -19   3   -5.70   30.30
   8  18  -3   -7.40   47.30
   8  18  -3    7.50   34.80
  -8 -18   3   36.30   33.40
   7  18  -3   38.10   28.00
   7  18  -3   71.89   65.99
  -7 -18   3   46.70   28.30
   6  18  -3   62.89   23.20
   6  18  -3   85.79   51.49
  -6 -18   3  120.29   31.40
   5  18  -3   22.90   31.00
  -5 -18   3   33.60   18.80
   4  18  -3   81.59   32.30
  -4 -18   3  101.69   13.30
   3  18  -3    4.50   28.50
  -3 -18   3    5.90   11.30
   2  18  -3   68.29   22.30
  -2 -18   3   94.29   17.60
   1  18  -3    9.90   39.00
  -1 -18   3   -8.70   24.30
   0  18  -3   77.69   49.80
   0 -18   3  102.09   12.30
   0 -18   3  128.49   25.30
  -1  18  -3  -11.30   42.30
   1 -18   3  -18.60   31.70
  -2  18  -3   30.30   54.19
   2 -18   3  110.19   39.40
   9  17  -3   77.69   23.70
   9  17  -3   16.70   75.99
  -9 -17   3   58.89   29.10
   8  17  -3    1.70   66.19
   8  17  -3   -5.60   32.00
  -8 -17   3   -7.70   21.10
   7  17  -3  105.39   47.10
   7  17  -3   76.69   30.50
  -7 -17   3   98.79   23.00
   6  17  -3   35.50   32.90
   6  17  -3    5.80   21.70
  -6 -17   3   34.00   17.90
   5  17  -3   69.99   13.60
   5  17  -3   71.29   32.80
  -5 -17   3   35.00   14.30
   4  17  -3   45.20   30.70
  -4 -17   3   73.59   12.40
   3  17  -3   31.00    9.90
   3  17  -3   32.60   28.60
  -3 -17   3   22.10   14.30
   2  17  -3  141.99   14.70
   2  17  -3  111.19   25.10
  -2 -17   3  125.59   14.00
   1  17  -3   46.50   39.00
  -1 -17   3   -3.30   14.50
   0  17  -3   48.60   27.80
   0 -17   3   34.70    9.10
   0 -17   3   30.00   18.90
  -1  17  -3   19.80   47.30
   1 -17   3    9.50   14.70
   1 -17   3   19.00   14.80
  -2  17  -3   80.89   45.60
   2 -17   3   88.99   39.30
  -3  17  -3   49.10   48.40
  -3  17  -3   24.40   38.80
   3 -17   3   24.60   32.60
   9  16  -3   75.59   36.40
   9  16  -3   69.89   20.80
  -9 -16   3   74.99   49.80
   8  16  -3   34.30   28.30
   8  16  -3   75.29   36.40
  -8 -16   3   52.19   24.90
   7  16  -3  115.59   19.60
   7  16  -3  144.39   29.90
  -7 -16   3  116.49   14.50
   6  16  -3   24.00   29.10
   6  16  -3   12.80   14.70
  -6 -16   3  -12.00   12.10
   5  16  -3  113.99   27.40
   5  16  -3  121.79   15.50
  -5 -16   3  120.39   13.60
   4  16  -3   10.20   14.80
   4  16  -3    5.50   24.10
   4  16  -3   12.70    8.80
  -4 -16   3   11.70   11.40
   3  16  -3  267.27   28.10
   3  16  -3  296.37   22.00
  -3 -16   3  323.47   24.00
   2  16  -3  185.58   16.80
   2  16  -3  181.08   28.30
  -2 -16   3  153.58   14.90
   1  16  -3  145.09   30.10
   1  16  -3  204.78   17.50
  -1 -16   3  166.18   15.10
  -1 -16   3  120.99   12.50
   0  16  -3  131.39   27.90
   0 -16   3  143.59   15.80
   0 -16   3  145.39   13.10
  -1  16  -3   23.70   41.90
   1 -16   3   34.90   20.70
   1 -16   3   28.50   10.20
   1 -16   3   36.30    7.60
  -2  16  -3   66.29   33.60
  -2  16  -3   91.39   32.40
   2 -16   3   30.60   24.20
  -3  16  -3  -12.70   40.20
  -3  16  -3   20.20   32.20
   3 -16   3   -6.80   30.30
   3 -16   3   19.40   27.90
  -4  16  -3  101.59   35.50
   4 -16   3   56.89   27.80
  10  15  -3   88.29   71.99
  10  15  -3   70.19   32.90
  10  15  -3   49.00   30.00
   9  15  -3   35.70   36.30
   9  15  -3    9.90   29.40
   9  15  -3    8.80   17.30
  -9 -15   3   -8.60   25.40
   8  15  -3   93.09   18.40
   8  15  -3  135.29   32.30
   8  15  -3  118.19   17.90
  -8 -15   3  108.19   19.00
   7  15  -3  201.38   16.80
   7  15  -3  206.18   31.00
  -7 -15   3  221.08   19.40
   6  15  -3   30.10   10.20
   6  15  -3   17.20   21.40
  -6 -15   3   26.20    9.30
   5  15  -3  196.98   22.50
   5  15  -3  174.78   15.90
   5  15  -3  186.68   14.60
  -5 -15   3  174.78   16.10
   4  15  -3   17.00    6.40
   4  15  -3    4.10   14.60
   4  15  -3   11.30    9.30
  -4 -15   3    5.00    8.70
   3  15  -3  122.49   13.30
   3  15  -3  150.38   12.20
   3  15  -3  158.58   18.90
  -3 -15   3  170.18   15.50
   2  15  -3   52.19    8.90
   2  15  -3   63.39   13.30
  -2 -15   3   17.80    6.50
   1  15  -3   56.09   13.00
   1  15  -3   52.89    8.80
  -1 -15   3   51.89    7.80
  -1 -15   3   65.89    9.30
   0  15  -3   70.79   19.10
   0  15  -3   89.69   11.40
   0 -15   3   79.39    9.10
   0 -15   3   81.79   10.40
  -1  15  -3   82.09   26.30
   1 -15   3   87.89   10.60
   1 -15   3   65.69   17.00
   1 -15   3  100.89   10.00
  -2  15  -3  240.38   22.10
  -2  15  -3  241.38   26.80
   2 -15   3  213.68   16.00
   2 -15   3  221.38   18.10
   2 -15   3  185.28   24.40
  -3  15  -3   19.10   36.60
  -3  15  -3   -1.40   22.40
   3 -15   3   33.30   17.90
   3 -15   3   -5.60   20.30
  -4  15  -3  195.88   25.30
  -4  15  -3  182.78   43.60
   4 -15   3  142.29   24.40
  -5  15  -3   33.30   28.10
   5 -15   3  -15.60   31.30
  11  14  -3   38.20   60.69
  11  14  -3   16.20   43.90
  11  14  -3   37.30   29.90
  10  14  -3   85.49   18.00
  10  14  -3   93.89   31.10
  10  14  -3   82.99   32.60
   9  14  -3    2.90   14.00
   9  14  -3   -4.60   34.80
   9  14  -3   12.50   39.90
  -9 -14   3    8.90   21.70
   8  14  -3  125.29   14.60
   8  14  -3  119.99   25.20
   8  14  -3  104.99   14.70
  -8 -14   3   76.59   15.00
   7  14  -3    5.90   12.00
   7  14  -3   -3.50   20.40
   7  14  -3    9.50    6.50
  -7 -14   3   -1.10    8.40
   6  14  -3  185.68   15.30
   6  14  -3  207.68   22.70
  -6 -14   3  211.08   17.80
   5  14  -3  110.89   10.50
   5  14  -3  126.69   17.50
   5  14  -3   75.19   10.10
  -5 -14   3  125.19   12.90
   4  14  -3   95.79   15.30
   4  14  -3  121.29   10.30
   4  14  -3  108.69   11.60
  -4 -14   3  124.49   12.70
   3  14  -3  239.38   23.10
   3  14  -3  273.27   19.80
   3  14  -3  265.97   16.80
  -3 -14   3  270.47   20.30
   2  14  -3   36.60    7.60
   2  14  -3   29.30    7.60
   2  14  -3   52.89   11.40
  -2 -14   3   38.50    7.50
   1  14  -3  337.47   28.30
   1  14  -3  339.17   23.50
  -1 -14   3  324.87   22.40
  -1 -14   3  307.67   20.80
   0  14  -3   -1.10    5.60
   0  14  -3   10.10   22.70
   0 -14   3   -2.70    3.90
   0 -14   3    5.40    9.00
  -1  14  -3  297.17   23.50
  -1  14  -3  329.97   22.90
  -1  14  -3  283.57   27.60
   1 -14   3  311.07   21.60
   1 -14   3  280.27   19.50
  -2  14  -3   46.40   12.00
  -2  14  -3   26.30   20.00
   2 -14   3   22.00    6.60
   2 -14   3   36.70   11.50
   2 -14   3   32.40   12.90
  -3  14  -3   -2.30   14.10
  -3  14  -3   21.10   20.80
   3 -14   3   30.30   14.80
   3 -14   3   26.80   15.50
   3 -14   3   16.80    6.50
  -4  14  -3   49.10   14.30
  -4  14  -3   48.00   36.30
   4 -14   3   13.00   24.10
  -5  14  -3   35.50   25.80
   5 -14   3  -27.10   26.80
  -6  14  -3   68.69   33.20
   6 -14   3   53.39   33.60
  11  13  -3   48.50   32.70
  11  13  -3   31.70   58.79
  11  13  -3   15.30   19.70
 -11 -13   3   12.50   30.20
  10  13  -3   29.80   17.20
  10  13  -3   66.59   38.00
  10  13  -3   63.19   24.40
 -10 -13   3   17.50   29.70
   9  13  -3    8.90   14.80
   9  13  -3   11.00   27.50
  -9 -13   3    0.80   22.70
  -9 -13   3    6.80   22.90
   8  13  -3   94.19   11.80
   8  13  -3  102.39   18.10
   8  13  -3  112.09   15.50
  -8 -13   3   75.09   15.70
  -8 -13   3   89.19   20.40
   7  13  -3   -4.70   14.40
   7  13  -3   -0.80   13.10
  -7 -13   3   -4.00   15.40
  -7 -13   3   -0.70   10.40
   6  13  -3  296.87   19.90
   6  13  -3  304.37   27.20
   6  13  -3  276.57   20.10
  -6 -13   3  283.87   20.40
  -6 -13   3  302.77   21.40
   5  13  -3   83.59    8.50
   5  13  -3   75.29   13.60
   5  13  -3   62.09    8.40
  -5 -13   3   73.69    9.50
   4  13  -3  225.88   15.50
   4  13  -3  235.88   22.30
   4  13  -3  197.08   16.40
  -4 -13   3  236.68   18.00
   3  13  -3  205.08   14.00
   3  13  -3  203.48   16.30
   3  13  -3  222.78   21.10
  -3 -13   3  197.98   16.00
   2  13  -3   68.79   11.90
   2  13  -3   68.69    8.60
   2  13  -3   51.69    5.60
  -2 -13   3   55.09    8.10
   1  13  -3   87.49    9.80
   1  13  -3   85.69   12.80
  -1 -13   3   85.59    8.60
  -1 -13   3   77.99    9.60
   0  13  -3   31.60    6.90
   0  13  -3   49.10   11.10
   0 -13   3   51.39    7.60
   0 -13   3   38.20    8.30
  -1  13  -3  333.07   25.10
  -1  13  -3  378.06   25.00
  -1  13  -3  384.56   30.20
   1 -13   3  302.07   20.70
   1 -13   3  351.16   22.80
   1 -13   3  342.87   20.00
   1 -13   3  330.17   21.00
  -2  13  -3   34.90   15.00
  -2  13  -3   34.40    8.60
   2 -13   3   18.10    4.70
   2 -13   3    6.70   11.60
   2 -13   3   32.90   11.40
  -3  13  -3  376.96   32.10
  -3  13  -3  360.16   28.10
   3 -13   3  324.97   22.90
   3 -13   3  345.47   23.50
   3 -13   3  371.26   26.10
   3 -13   3  329.37   21.50
  -4  13  -3  179.78   25.00
  -4  13  -3  120.29   16.20
   4 -13   3  108.79   18.60
   4 -13   3  148.49   15.70
   4 -13   3  115.79   18.70
  -5  13  -3  101.39   20.20
   5 -13   3   90.89   26.40
   5 -13   3  132.39   18.60
  -6  13  -3   77.49   23.30
   6 -13   3   58.09   24.80
   6 -13   3   79.39   27.20
  -7  13  -3   71.49   31.40
   7 -13   3   -9.90   34.70
  11  12  -3   92.69   30.90
  11  12  -3  111.79   37.80
  11  12  -3  127.39   32.50
 -11 -12   3   87.39   27.50
  10  12  -3    0.10   19.70
  10  12  -3    4.60   21.60
  10  12  -3   27.00   16.10
 -10 -12   3   -2.80   18.80
   9  12  -3  213.58   19.70
   9  12  -3  228.58   18.70
   9  12  -3  220.78   25.30
  -9 -12   3  169.38   23.80
  -9 -12   3  190.38   17.30
   8  12  -3   16.90    9.50
   8  12  -3   14.70   11.40
   8  12  -3   -2.40   10.40
  -8 -12   3   10.50    8.70
  -8 -12   3   19.10   11.30
   7  12  -3  231.38   17.60
   7  12  -3  226.78   23.70
   7  12  -3  247.08   18.40
  -7 -12   3  215.18   17.40
  -7 -12   3  262.87   19.00
   6  12  -3  106.29   10.30
   6  12  -3  106.69   10.90
   6  12  -3  121.29   15.80
  -6 -12   3   74.09    9.60
  -6 -12   3   87.39    9.90
   5  12  -3  123.79   15.40
   5  12  -3  107.69   10.10
   5  12  -3  103.89   10.30
   5  12  -3   94.89    9.60
  -5 -12   3   96.79   10.40
  -5 -12   3   95.59    9.50
   4  12  -3  483.65   28.60
   4  12  -3  505.25   35.40
   4  12  -3  485.85   29.80
  -4 -12   3  476.05   27.00
  -4 -12   3  416.06   24.40
  -4 -12   3  483.85   28.90
   3  12  -3  129.29   11.60
   3  12  -3  131.59   15.50
   3  12  -3  131.69   10.10
  -3 -12   3  130.19   11.70
  -3 -12   3  124.99    8.80
  -3 -12   3  143.09   10.50
   2  12  -3  329.07   18.90
   2  12  -3  334.67   26.10
   2  12  -3  301.27   21.20
  -2 -12   3  301.07   20.00
  -2 -12   3  279.77   16.50
   1  12  -3  252.77   18.00
   1  12  -3  228.88   14.00
   1  12  -3  282.67   22.70
  -1 -12   3  259.57   16.60
  -1 -12   3  230.68   14.50
  -1 -12   3  241.58   17.40
   0  12  -3  101.79   10.50
   0  12  -3  114.39   14.20
   0 -12   3   96.59    9.80
   0 -12   3  113.59    9.40
   0 -12   3  101.19   10.20
  -1  12  -3  128.69   12.20
  -1  12  -3  123.99   12.60
  -1  12  -3  112.39   14.80
   1 -12   3  102.99   10.40
   1 -12   3  131.99    9.80
   1 -12   3  108.89    9.30
   1 -12   3  104.89    8.70
  -2  12  -3  145.39   17.50
  -2  12  -3  112.39   13.10
   2 -12   3   88.39    9.30
   2 -12   3   80.19    8.00
   2 -12   3   80.79    9.80
   2 -12   3  113.89    9.60
  -3  12  -3  165.98   16.00
  -3  12  -3  150.78   19.20
   3 -12   3  151.98   11.40
   3 -12   3  141.59   13.00
   3 -12   3  148.89   11.60
   3 -12   3  160.78   13.00
   3 -12   3  154.98   14.60
  -4  12  -3    6.10   13.00
  -4  12  -3    5.30   12.80
   4 -12   3   10.60   10.20
   4 -12   3    7.30    9.00
   4 -12   3    3.00    5.20
   4 -12   3    3.00   15.60
   4 -12   3    2.80   12.70
  -5  12  -3  144.59   17.10
   5 -12   3  117.29   16.90
  -6  12  -3   19.40   18.70
   6 -12   3   -9.10   14.30
  -7  12  -3   93.39   38.60
   7 -12   3   86.59   34.60
  12  11  -3   41.70   33.20
  12  11  -3   -1.90   56.29
  12  11  -3   20.00   27.10
 -12 -11   3   33.10   32.80
  11  11  -3   89.79   29.50
  11  11  -3   47.60   20.80
  11  11  -3   65.79   18.30
 -11 -11   3   58.59   26.00
  10  11  -3    5.90   13.60
  10  11  -3  -24.70   19.60
  10  11  -3  -19.90   18.20
 -10 -11   3   -7.70   20.80
   9  11  -3  261.87   20.90
   9  11  -3  294.77   28.40
   9  11  -3  241.18   20.00
  -9 -11   3  199.28   25.60
  -9 -11   3  257.07   19.90
   8  11  -3   84.69   14.90
   8  11  -3   65.49    9.40
   8  11  -3   80.09   10.20
  -8 -11   3   90.29   10.10
  -8 -11   3   81.09   10.40
   7  11  -3  174.08   14.40
   7  11  -3  185.88   19.80
   7  11  -3  181.08   14.80
   7  11  -3  160.58   15.00
  -7 -11   3  165.08   14.70
  -7 -11   3  186.78   15.10
   6  11  -3  189.58   14.80
   6  11  -3  201.78   19.80
   6  11  -3  188.28   14.00
   6  11  -3  163.28   13.80
  -6 -11   3  177.78   14.30
  -6 -11   3  193.18   14.80
   5  11  -3  206.98   14.80
   5  11  -3  183.98   13.80
   5  11  -3  191.58   13.80
   5  11  -3  208.08   19.50
   5  11  -3  190.18   14.40
  -5 -11   3  164.98   13.10
  -5 -11   3  195.48   14.60
   4  11  -3  177.08   17.60
   4  11  -3  171.48   13.20
   4  11  -3  163.18   12.30
  -4 -11   3  162.08   11.80
  -4 -11   3  142.19    9.80
  -4 -11   3  170.98   13.20
   3  11  -3  320.97   21.90
   3  11  -3  382.66   21.30
   3  11  -3  341.07   26.30
  -3 -11   3  343.27   22.00
  -3 -11   3  329.27   18.60
  -3 -11   3  346.47   20.30
   2  11  -3 1142.39   56.69
   2  11  -3 1019.50   58.79
   2  11  -3 1127.69   63.99
  -2 -11   3 1096.99   59.69
  -2 -11   3 1156.68   57.39
  -2 -11   3 1080.59   56.29
   1  11  -3   11.80    6.30
   1  11  -3    9.20    3.70
   1  11  -3    8.00    4.70
  -1 -11   3   12.50    4.20
  -1 -11   3   27.20    5.10
   0  11  -3  654.93   38.50
   0  11  -3  768.92   44.40
   0  11  -3  604.44   38.70
   0 -11   3  625.14   35.10
   0 -11   3  693.03   37.90
   0 -11   3  658.93   36.20
  -1  11  -3   65.29    8.60
  -1  11  -3   65.49   11.60
  -1  11  -3   58.69    7.70
   1 -11   3   46.00    6.50
   1 -11   3   58.29    6.30
   1 -11   3   56.79    7.30
   1 -11   3   66.49    6.50
  -2  11  -3  235.48   19.30
  -2  11  -3  278.77   24.50
  -2  11  -3  255.37   18.20
   2 -11   3  206.78   14.40
   2 -11   3  211.08   15.90
   2 -11   3  248.68   16.10
   2 -11   3  235.88   14.90
  -3  11  -3  276.07   21.60
  -3  11  -3  287.47   26.00
   3 -11   3  195.78   14.10
   3 -11   3  233.38   18.10
   3 -11   3  219.28   14.60
   3 -11   3  227.08   15.80
  -4  11  -3  151.78   18.90
  -4  11  -3  112.79   14.20
   4 -11   3  110.49   10.20
   4 -11   3  119.59   13.60
   4 -11   3   92.49    8.90
   4 -11   3  113.29    9.70
  -5  11  -3  280.67   23.70
   5 -11   3  293.37   19.80
   5 -11   3  307.37   24.50
  -6  11  -3   70.99   16.00
   6 -11   3   48.90   19.90
   6 -11   3   35.10   17.20
  -7  11  -3  152.08   18.90
   7 -11   3  168.68   19.80
  -8  11  -3   26.90   36.20
   8 -11   3  -10.90   37.60
  12  10  -3   56.69   18.60
  12  10  -3   37.60   32.40
 -12 -10   3   48.70   24.10
  11  10  -3   40.50   21.20
  11  10  -3   46.60   17.40
 -11 -10   3    9.20   18.90
  10  10  -3  102.99   24.40
  10  10  -3  137.79   16.70
  10  10  -3  110.49   13.40
 -10 -10   3  101.19   15.90
   9  10  -3  141.89   14.00
   9  10  -3  104.49   13.00
   9  10  -3  175.28   20.90
  -9 -10   3  164.18   15.80
   8  10  -3   93.19   12.00
   8  10  -3  100.39   11.30
   8  10  -3  107.59   15.80
   8  10  -3  125.99   16.70
  -8 -10   3  135.29   11.70
  -8 -10   3  111.59   12.00
   7  10  -3  427.56   26.30
   7  10  -3  420.76   26.30
   7  10  -3  404.76   26.40
   7  10  -3  410.96   32.50
  -7 -10   3  380.16   25.40
  -7 -10   3  412.76   25.30
   6  10  -3    7.50    5.80
   6  10  -3    2.30    5.50
   6  10  -3    5.70    6.40
  -6 -10   3   -7.20    4.30
  -6 -10   3   -1.40    5.00
   5  10  -3  115.19    9.50
   5  10  -3   87.99    8.80
   5  10  -3  108.69   13.30
   5  10  -3  108.19    9.60
   5  10  -3   94.99    9.10
  -5 -10   3  101.79    9.60
  -5 -10   3   88.09    9.20
   4  10  -3   19.10    5.70
   4  10  -3   18.60    4.60
   4  10  -3   19.60    6.90
   4  10  -3   20.10    4.30
  -4 -10   3   10.60    3.10
  -4 -10   3   11.90    4.50
  -4 -10   3   14.10    4.20
   3  10  -3  358.66   22.50
   3  10  -3  366.66   21.50
   3  10  -3  370.26   26.60
  -3 -10   3  373.56   20.90
  -3 -10   3  329.57   18.80
  -3 -10   3  353.16   22.10
   2  10  -3  284.47   20.00
   2  10  -3  339.77   18.80
   2  10  -3  331.77   24.60
  -2 -10   3  295.87   19.40
  -2 -10   3  297.47   17.50
  -2 -10   3  297.57   16.50
   1  10  -3    7.20    3.90
   1  10  -3    8.70    4.90
   1  10  -3    4.70    6.10
  -1 -10   3   16.80    3.80
  -1 -10   3    7.90    3.50
  -1 -10   3   13.60    3.80
  -1 -10   3   10.10    2.90
   0  10  -3  478.95   29.10
   0  10  -3  521.85   33.70
   0  10  -3  478.25   29.00
   0 -10   3  473.95   27.20
   0 -10   3  447.76   25.70
   0 -10   3  442.76   24.90
  -1  10  -3   22.90    7.60
  -1  10  -3   -9.40    5.00
  -1  10  -3    0.40    3.50
   1 -10   3   -0.90    3.40
   1 -10   3    1.20    2.60
   1 -10   3    1.20    3.40
  -2  10  -3  337.37   23.80
  -2  10  -3  335.17   22.50
  -2  10  -3  402.16   29.00
   2 -10   3  308.17   19.20
   2 -10   3  319.77   20.60
   2 -10   3  349.27   20.70
   2 -10   3  331.27   19.40
  -3  10  -3    4.70    6.00
  -3  10  -3   -7.20    8.20
   3 -10   3    2.30    3.20
   3 -10   3    7.20    4.00
   3 -10   3    6.80    3.10
  -4  10  -3  223.68   19.50
  -4  10  -3  271.27   24.40
   4 -10   3  216.68   14.60
   4 -10   3  209.08   14.00
   4 -10   3  201.08   14.70
  -5  10  -3  164.38   16.80
   5 -10   3  160.78   12.10
   5 -10   3  132.49   10.50
   5 -10   3  157.08   15.40
   5 -10   3  115.59   11.10
  -6  10  -3   19.50   10.70
   6 -10   3   33.50   11.60
   6 -10   3   41.80    9.80
  -7  10  -3  330.67   28.10
   7 -10   3  319.17   22.20
   7 -10   3  321.27   26.80
  -8  10  -3   27.20   31.20
   8 -10   3   -6.30   23.50
  -9  10  -3   60.99   47.60
   9 -10   3  111.49   28.30
  12   9  -3   88.89   28.90
  12   9  -3   68.39   21.70
 -12  -9   3   69.49   26.60
  11   9  -3   42.60   23.40
  11   9  -3   24.70   19.70
 -11  -9   3    1.10   18.10
  10   9  -3   94.59   12.20
  10   9  -3   82.69   11.40
 -10  -9   3   88.39   12.70
   9   9  -3   73.89   13.70
   9   9  -3   84.19   11.00
   9   9  -3  102.59   11.30
  -9  -9   3   61.99    9.40
   8   9  -3   69.49    8.70
   8   9  -3   38.90   12.80
   8   9  -3   40.30    7.50
  -8  -9   3   61.09    8.50
  -8  -9   3   41.90    8.80
   7   9  -3  373.86   24.70
   7   9  -3  358.16   24.50
   7   9  -3  402.96   25.60
   7   9  -3  442.96   31.70
  -7  -9   3  395.66   24.50
  -7  -9   3  392.16   25.50
   6   9  -3    6.30    4.30
   6   9  -3    2.80    3.80
   6   9  -3    8.70    5.00
   6   9  -3   12.60    7.80
  -6  -9   3   20.20    5.10
  -6  -9   3   11.40    4.40
   5   9  -3  632.54   36.40
   5   9  -3  679.03   36.70
   5   9  -3  651.73   36.30
   5   9  -3  643.14   36.70
   5   9  -3  683.13   41.80
  -5  -9   3  637.64   36.80
  -5  -9   3  684.53   37.30
   4   9  -3    0.80    5.00
   4   9  -3    4.10    4.30
   4   9  -3    3.60    3.60
   4   9  -3    3.10    3.20
   4   9  -3   -4.80    3.00
  -4  -9   3   -6.40    3.50
  -4  -9   3    1.90    2.50
  -4  -9   3   -3.70    3.30
   3   9  -3  987.30   47.40
   3   9  -3  755.82   46.40
   3   9  -3  900.01   51.79
   3   9  -3  939.61   48.20
  -3  -9   3  884.41   47.00
  -3  -9   3  978.90   49.10
  -3  -9   3  931.11   49.99
   2   9  -3  148.49   10.10
   2   9  -3  160.38   11.80
   2   9  -3  141.09   10.60
   2   9  -3  154.48   14.40
  -2  -9   3  145.19    9.70
  -2  -9   3  134.59   10.80
  -2  -9   3  140.19    8.50
   1   9  -3  749.42   39.20
   1   9  -3  765.22   45.40
   1   9  -3  762.12   41.60
  -1  -9   3  754.92   37.90
  -1  -9   3  706.53   37.60
  -1  -9   3  722.43   39.20
  -1  -9   3  744.83   40.20
   0   9  -3  733.43   40.60
   0   9  -3  800.22   44.00
   0   9  -3  852.91   44.30
   0   9  -3  858.81   48.30
   0  -9   3  814.92   42.00
   0  -9   3  815.12   43.10
   0  -9   3  780.52   41.00
   0  -9   3  760.72   39.90
  -1   9  -3   56.49    6.70
  -1   9  -3   44.60    6.40
  -1   9  -3   53.59    9.90
   1  -9   3   46.70    5.00
   1  -9   3   49.90    5.20
   1  -9   3   40.20    5.50
  -2   9  -3  726.53   43.20
  -2   9  -3  738.93   42.00
  -2   9  -3  821.72   48.30
   2  -9   3  733.23   38.20
   2  -9   3  714.13   39.20
   2  -9   3  696.23   37.90
  -3   9  -3   12.80    8.30
  -3   9  -3    1.20    4.40
   3  -9   3    4.90    3.30
   3  -9   3    5.50    3.10
  -4   9  -3  418.66   29.10
  -4   9  -3  456.15   33.60
   4  -9   3  421.36   24.80
   4  -9   3  409.66   24.70
   4  -9   3  438.36   27.90
   4  -9   3  421.06   24.00
  -5   9  -3  -10.20    7.50
   5  -9   3   -2.30    9.40
   5  -9   3    6.80    6.10
   5  -9   3   10.40    9.90
  -6   9  -3  369.36   28.50
   6  -9   3  348.77   23.30
   6  -9   3  394.66   28.20
  -7   9  -3   82.79   15.20
   7  -9   3   87.69   12.90
   7  -9   3   94.09   13.70
  -8   9  -3  156.58   19.60
   8  -9   3  197.78   22.00
  -9   9  -3  141.39   37.10
   9  -9   3  110.29   29.10
  12   8  -3  103.09   24.20
  12   8  -3  101.79   36.30
 -12  -8   3   70.79   22.20
  11   8  -3  -14.60   21.70
  11   8  -3   -5.30   15.40
 -11  -8   3   16.00   13.50
  10   8  -3  285.27   21.40
  10   8  -3  241.98   20.60
  10   8  -3  243.98   21.10
 -10  -8   3  226.98   19.70
   9   8  -3   30.80    9.10
   9   8  -3   24.60    8.20
   9   8  -3   29.10   11.60
  -9  -8   3   20.10    7.30
   8   8  -3  272.17   20.70
   8   8  -3  297.77   20.40
   8   8  -3  289.17   20.90
  -8  -8   3  297.57   19.40
  -8  -8   3  301.47   21.60
   7   8  -3   86.39    9.50
   7   8  -3   83.39    9.30
   7   8  -3   87.89    9.20
  -7  -8   3  100.69   10.30
  -7  -8   3   95.29    8.80
   6   8  -3  186.58   13.80
   6   8  -3  163.38   13.00
   6   8  -3  194.38   18.10
   6   8  -3  165.88   13.30
  -6  -8   3  195.78   14.80
  -6  -8   3  205.08   14.50
   5   8  -3  185.38   13.70
   5   8  -3  218.48   14.40
   5   8  -3  197.38   14.30
   5   8  -3  213.38   18.20
  -5  -8   3  200.38   14.00
  -5  -8   3  190.68   13.60
   4   8  -3   24.40    4.50
   4   8  -3   19.00    4.10
   4   8  -3   26.20    4.50
   4   8  -3   23.40    3.90
   4   8  -3   34.10    7.00
  -4  -8   3   22.30    4.40
  -4  -8   3   20.80    3.00
  -4  -8   3   34.90    4.80
   3   8  -3  358.76   21.30
   3   8  -3  418.06   23.80
   3   8  -3  447.06   23.60
   3   8  -3  419.56   27.30
   3   8  -3  410.86   23.50
   3   8  -3  409.86   23.10
  -3  -8   3  424.36   23.50
  -3  -8   3  413.26   24.10
  -3  -8   3  400.96   21.70
   2   8  -3   70.59    6.00
   2   8  -3   77.39    7.10
   2   8  -3   82.89    9.50
   2   8  -3   77.19    6.40
  -2  -8   3   91.69    5.80
  -2  -8   3   87.09    7.80
  -2  -8   3   85.19    6.80
   1   8  -3  392.96   23.80
   1   8  -3  483.35   24.30
   1   8  -3  507.55   30.10
   1   8  -3  438.56   26.00
  -1  -8   3  496.95   25.00
  -1  -8   3  445.66   25.60
  -1  -8   3  452.65   24.30
  -1  -8   3  463.85   26.60
   0   8  -3  434.96   25.10
   0   8  -3  442.96   25.30
   0   8  -3  418.96   22.60
   0   8  -3  442.96   28.50
   0  -8   3  429.06   23.00
   0  -8   3  423.36   24.60
   0  -8   3  416.06   22.30
   0  -8   3  447.96   23.90
  -1   8  -3  514.15   29.40
  -1   8  -3  480.55   29.50
  -1   8  -3  548.05   34.10
   1  -8   3  440.66   24.30
   1  -8   3  445.76   25.40
  -2   8  -3  611.24   35.00
  -2   8  -3  537.25   33.40
  -2   8  -3  667.93   39.40
   2  -8   3  573.54   31.10
   2  -8   3  570.74   30.00
   2  -8   3  581.74   30.40
   2  -8   3  512.15   28.60
  -3   8  -3  117.19   11.30
   3  -8   3  127.49    9.80
   3  -8   3  130.49    9.10
   3  -8   3  134.19    9.70
  -4   8  -3  813.22   48.20
  -4   8  -3  853.21   51.99
   4  -8   3  705.93   40.20
   4  -8   3  815.12   44.20
   4  -8   3  746.33   40.80
  -5   8  -3   30.10    7.40
   5  -8   3   28.20    5.40
   5  -8   3   51.59    8.80
   5  -8   3   27.30    6.50
  -6   8  -3  245.58   15.40
  -6   8  -3  313.17   23.30
   6  -8   3  311.77   20.20
   6  -8   3  294.87   23.70
  -7   8  -3   16.70    8.80
   7  -8   3   17.10   15.30
  -8   8  -3   68.49   12.70
   8  -8   3   97.69   18.20
   8  -8   3   84.99   17.60
  -9   8  -3   90.29   18.00
   9  -8   3   65.09   26.20
   9  -8   3   76.19   23.40
 -10   8  -3   47.20   45.50
  10  -8   3   60.49   42.30
  10  -8   3   37.00   39.50
  12   7  -3   69.59   28.10
  12   7  -3   57.19   20.50
 -12  -7   3   98.39   16.00
  11   7  -3   22.60   15.50
  11   7  -3   25.40   18.50
  11   7  -3   42.40   27.50
 -11  -7   3   36.00   10.80
  10   7  -3  255.27   20.30
  10   7  -3  275.47   21.80
  10   7  -3  226.38   20.20
 -10  -7   3  259.37   21.30
   9   7  -3   -2.30   10.20
   9   7  -3   -2.00    7.40
   9   7  -3    3.50    7.40
  -9  -7   3   12.70    9.70
   8   7  -3  188.98   15.90
   8   7  -3  180.78   15.00
   8   7  -3  194.28   15.60
  -8  -7   3  203.58   13.90
  -8  -7   3  192.18   16.20
   7   7  -3   58.09    7.60
   7   7  -3   57.99    7.80
   7   7  -3   52.39    7.60
  -7  -7   3   67.39    7.00
  -7  -7   3   60.19    8.10
   6   7  -3  480.45   29.00
   6   7  -3  480.55   28.70
   6   7  -3  506.65   29.30
  -6  -7   3  466.85   28.90
  -6  -7   3  508.05   28.10
   5   7  -3  309.57   19.80
   5   7  -3  324.57   19.80
   5   7  -3  338.97   23.90
   5   7  -3  312.97   20.00
  -5  -7   3  320.57   20.50
  -5  -7   3  341.07   20.10
   4   7  -3  975.80   49.20
   4   7  -3  892.81   48.30
   4   7  -3  899.61   48.80
   4   7  -3  988.30   52.99
   4   7  -3  876.11   48.70
  -4  -7   3  910.51   47.70
  -4  -7   3  885.11   47.50
   3   7  -3 1565.44   78.29
   3   7  -3 1570.34   78.59
   3   7  -3 1603.04   78.39
   3   7  -3 1561.84   78.49
   3   7  -3 1538.75   81.99
   3   7  -3 1410.76   76.49
  -3  -7   3 1513.25   75.69
  -3  -7   3 1552.74   76.49
  -3  -7   3 1405.76   73.99
   2   7  -3  171.48   10.90
   2   7  -3  177.18   11.80
   2   7  -3  186.18   11.30
   2   7  -3  187.88   14.80
   2   7  -3  178.38   12.00
   2   7  -3  167.08    9.60
  -2  -7   3  166.98   11.60
  -2  -7   3  153.98    9.30
  -2  -7   3  192.48   11.10
   1   7  -3  912.41   51.59
   1   7  -3 1054.59   52.09
   1   7  -3 1051.29   53.69
   1   7  -3 1093.59   57.39
  -1  -7   3 1029.70   51.79
  -1  -7   3  982.30   50.19
  -1  -7   3 1032.60   51.09
  -1  -7   3  976.10   52.39
   0   7  -3   48.00    5.40
   0   7  -3   49.40    7.30
   0   7  -3   51.69    3.90
   0   7  -3   44.90    5.20
   0  -7   3   44.80    3.80
   0  -7   3   43.20    5.00
   0  -7   3   46.60    3.60
   0  -7   3   40.80    4.20
  -1   7  -3  551.14   30.40
  -1   7  -3  540.75   30.70
  -1   7  -3  543.25   33.60
   1  -7   3  484.75   26.30
   1  -7   3  505.15   27.60
  -2   7  -3   -2.30    3.50
  -2   7  -3    4.60    4.90
  -2   7  -3    5.20    3.30
   2  -7   3    9.00    2.50
   2  -7   3    3.30    2.40
   2  -7   3    2.80    3.40
   2  -7   3    2.00    1.70
  -3   7  -3  271.17   21.00
  -3   7  -3  238.68   16.80
  -3   7  -3  206.18   12.30
   3  -7   3  225.28   13.90
   3  -7   3  211.88   13.80
  -4   7  -3  189.18   15.20
  -4   7  -3  172.28   17.60
   4  -7   3  159.48   10.90
   4  -7   3  178.48   11.90
   4  -7   3  186.28   14.50
   4  -7   3  141.09   10.80
  -5   7  -3  179.38   15.50
  -5   7  -3  172.68   10.80
   5  -7   3  176.78   12.90
   5  -7   3  166.68   11.40
   5  -7   3  195.68   16.00
  -6   7  -3  430.26   25.60
  -6   7  -3  523.75   32.80
   6  -7   3  479.55   28.50
   6  -7   3  471.55   31.80
  -7   7  -3   57.69   11.00
  -7   7  -3   77.29    7.80
   7  -7   3   48.00   12.50
   7  -7   3   64.29   10.10
  -8   7  -3  199.98   18.00
  -8   7  -3  214.78   21.00
   8  -7   3  206.58   17.00
   8  -7   3  211.58   20.50
  -9   7  -3  -12.80   19.30
   9  -7   3    9.80   15.30
   9  -7   3  -11.10   16.00
 -10   7  -3  116.09   30.50
  10  -7   3  115.69   23.20
  10  -7   3  123.29   19.70
  12   6  -3   34.30   23.60
  12   6  -3   16.30   22.30
  12   6  -3   -6.30   19.50
 -12  -6   3   -9.50   23.60
  11   6  -3  107.29   15.10
  11   6  -3   63.99   23.00
  11   6  -3   72.59   22.10
 -11  -6   3   91.89   15.60
  10   6  -3  136.69   14.10
  10   6  -3  151.48   14.90
  10   6  -3  146.19   18.40
 -10  -6   3  140.59   14.60
   9   6  -3   68.89   10.40
   9   6  -3   85.49   10.10
   9   6  -3   87.49   10.80
  -9  -6   3   96.09   11.60
   8   6  -3  467.65   29.40
   8   6  -3  448.46   29.00
   8   6  -3  461.95   28.60
  -8  -6   3  455.95   28.60
  -8  -6   3  424.26   25.10
   7   6  -3   13.10    4.60
   7   6  -3    8.70    4.80
   7   6  -3    4.30    4.10
  -7  -6   3   15.10    5.30
  -7  -6   3   19.20    5.60
   6   6  -3  289.47   18.70
   6   6  -3  287.27   18.50
   6   6  -3  274.97   18.70
  -6  -6   3  294.77   19.40
  -6  -6   3  292.27   17.90
   5   6  -3   -5.50    3.80
   5   6  -3    7.40    3.60
   5   6  -3    1.50    3.20
  -5  -6   3   -2.30    3.00
  -5  -6   3    2.60    3.30
   4   6  -3  425.36   27.10
   4   6  -3  410.66   24.10
   4   6  -3  413.36   24.00
   4   6  -3  429.76   24.00
  -4  -6   3  398.26   23.70
  -4  -6   3  428.26   23.60
   3   6  -3  526.65   28.10
   3   6  -3  524.95   28.00
   3   6  -3  548.05   28.30
   3   6  -3  507.95   28.20
   3   6  -3  530.95   31.30
   3   6  -3  449.95   26.50
  -3  -6   3  543.05   28.50
  -3  -6   3  492.05   28.30
   2   6  -3  191.98   11.60
   2   6  -3  170.28    9.30
   2   6  -3  190.98   11.10
   2   6  -3  166.58   10.70
   2   6  -3  165.88   13.50
   2   6  -3  158.98   10.80
   2   6  -3  176.78   11.50
  -2  -6   3  177.28   10.90
  -2  -6   3  175.88   11.50
  -2  -6   3  165.58    9.30
   1   6  -3  743.73   39.00
   1   6  -3  767.62   40.20
   1   6  -3  768.62   43.00
  -1  -6   3  689.53   35.00
  -1  -6   3  716.33   36.10
  -1  -6   3  722.03   36.60
  -1  -6   3  673.53   37.10
   0   6  -3  100.79    6.40
   0   6  -3   97.29    7.80
   0   6  -3   98.49    6.20
   0   6  -3   96.59    7.50
   0   6  -3  114.49   10.40
   0  -6   3  102.99    7.80
   0  -6   3   99.99    6.30
   0  -6   3   98.49    6.30
   0  -6   3  101.49    6.90
  -1   6  -3 1078.39   63.19
  -1   6  -3 1243.78   63.49
  -1   6  -3 1390.56   63.79
  -1   6  -3 1326.57   66.99
  -1   6  -3 1134.89   60.99
   1  -6   3 1266.97   62.09
   1  -6   3 1172.48   60.59
   1  -6   3 1222.78   60.89
   1  -6   3 1182.68   59.99
  -2   6  -3    9.90    3.30
   2  -6   3    6.40    2.10
   2  -6   3   -1.80    2.10
   2  -6   3    2.50    1.50
   2  -6   3    4.10    1.60
   2  -6   3    5.90    2.20
  -3   6  -3  861.11   47.00
  -3   6  -3  928.41   50.69
  -3   6  -3  791.92   43.20
   3  -6   3  761.42   40.20
   3  -6   3  822.42   42.10
   3  -6   3  809.52   41.70
  -4   6  -3  333.07   21.40
  -4   6  -3  301.07   16.90
  -4   6  -3  338.47   24.20
  -4   6  -3  268.17   16.70
   4  -6   3  283.67   16.90
   4  -6   3  305.97   18.00
   4  -6   3  253.77   16.10
   4  -6   3  345.67   20.60
  -5   6  -3  130.19   13.10
  -5   6  -3  134.09    9.10
   5  -6   3  133.99   12.50
   5  -6   3  127.59   10.00
   5  -6   3  123.29    8.60
   5  -6   3  118.09    8.60
  -6   6  -3  281.37   21.60
  -6   6  -3  257.87   16.30
   6  -6   3  264.97   18.60
   6  -6   3  304.47   21.90
  -7   6  -3   62.39    8.90
  -7   6  -3   73.89   11.50
   7  -6   3   61.49    8.20
   7  -6   3   57.59    9.60
  -8   6  -3  156.88   17.70
  -8   6  -3  173.88   14.30
   8  -6   3  163.78   15.80
   8  -6   3  140.39   15.80
  -9   6  -3   65.29   13.20
  -9   6  -3   72.89   17.20
   9  -6   3   54.69   11.00
   9  -6   3   38.30   15.60
 -10   6  -3  112.49   28.70
  10  -6   3  111.59   21.50
  10  -6   3  143.09   21.60
  12   5  -3   -4.50   33.50
  12   5  -3    0.10   17.80
  12   5  -3   12.40   24.50
 -12  -5   3    5.80   27.60
  11   5  -3  122.69   18.00
  11   5  -3  164.58   16.00
  11   5  -3  122.29   22.10
 -11  -5   3  136.99   14.80
  10   5  -3   11.60   10.70
  10   5  -3   -2.00   10.70
  10   5  -3    9.40    9.70
 -10  -5   3    1.10    6.50
   9   5  -3  399.06   27.50
   9   5  -3  383.96   26.90
   9   5  -3  427.36   27.00
  -9  -5   3  402.16   27.20
   8   5  -3   95.79    9.90
   8   5  -3   91.39   10.30
   8   5  -3   92.29   10.60
  -8  -5   3  110.19   11.40
   7   5  -3  437.56   25.90
   7   5  -3  414.76   26.30
   7   5  -3  403.26   25.90
  -7  -5   3  420.76   23.90
  -7  -5   3  427.06   26.60
   6   5  -3  528.65   29.90
   6   5  -3  482.45   29.30
   6   5  -3  495.95   29.00
  -6  -5   3  514.15   30.10
  -6  -5   3  509.75   28.20
   5   5  -3  607.54   33.30
   5   5  -3  569.44   33.00
   5   5  -3  599.24   32.80
  -5  -5   3  612.44   33.70
  -5  -5   3  588.24   32.20
   4   5  -3 1536.25   78.19
   4   5  -3 1518.65   77.89
   4   5  -3 1530.85   78.19
  -4  -5   3 1577.24   81.09
  -4  -5   3 1627.34   81.79
   3   5  -3  178.28   11.70
   3   5  -3  193.18   14.30
   3   5  -3  195.38   11.90
   3   5  -3  203.18   11.90
   3   5  -3  150.08   10.40
  -3  -5   3  173.98   11.10
  -3  -5   3  170.48   11.20
   2   5  -3 2078.59  102.69
   2   5  -3 1850.11  101.89
   2   5  -3 1932.81  100.79
   2   5  -3 2075.49  102.29
   2   5  -3 2131.09  105.09
   2   5  -3 2197.18  102.69
   2   5  -3 2094.19  102.29
  -2  -5   3 2240.28  108.09
  -2  -5   3 2093.09  108.19
   1   5  -3  433.46   23.10
   1   5  -3  426.46   23.00
   1   5  -3  434.36   25.30
   1   5  -3  381.76   21.90
   1   5  -3  407.36   22.10
  -1  -5   3  392.86   22.60
  -1  -5   3  431.96   22.10
  -1  -5   3  412.96   22.10
   0   5  -3  708.63   36.30
   0   5  -3  627.74   34.60
   0   5  -3  684.13   35.80
   0   5  -3  699.03   38.70
   0   5  -3  705.93   35.20
   0   5  -3  695.83   34.90
   0  -5   3  666.43   33.50
   0  -5   3  651.43   34.30
   0  -5   3  631.54   33.60
   0  -5   3  622.74   33.90
   0  -5   3  681.53   33.20
  -1   5  -3  286.37   17.10
  -1   5  -3  272.67   15.30
  -1   5  -3  297.47   17.00
  -1   5  -3  306.87   19.60
   1  -5   3  262.87   14.80
   1  -5   3  276.37   15.90
   1  -5   3  277.17   14.50
   1  -5   3  285.67   15.00
  -2   5  -3  264.97   17.20
  -2   5  -3  260.97   14.90
  -2   5  -3  319.87   20.50
   2  -5   3  239.08   14.50
   2  -5   3  251.17   14.60
   2  -5   3  257.57   13.50
  -3   5  -3  372.06   20.10
  -3   5  -3  339.77   19.90
  -3   5  -3  386.16   25.60
  -3   5  -3  420.96   23.70
   3  -5   3  365.26   20.10
   3  -5   3  362.26   19.40
   3  -5   3  365.86   20.70
  -4   5  -3   32.30    4.00
  -4   5  -3   33.70    3.90
  -4   5  -3   25.00    5.50
   4  -5   3   37.40    4.90
   4  -5   3   38.90    3.90
   4  -5   3   28.80    3.90
  -5   5  -3  440.16   24.50
   5  -5   3  421.06   26.30
   5  -5   3  397.96   21.90
   5  -5   3  406.16   22.70
   5  -5   3  396.96   23.70
  -6   5  -3   24.70    4.20
   6  -5   3   24.00   10.70
   6  -5   3   22.70    4.90
   6  -5   3   18.40    6.20
  -7   5  -3  516.45   29.80
   7  -5   3  524.55   31.90
   7  -5   3  546.85   34.80
  -8   5  -3  237.08   20.80
  -8   5  -3  208.68   15.70
   8  -5   3  214.38   19.40
   8  -5   3  223.18   17.20
  -9   5  -3  111.49   15.40
  -9   5  -3  129.69   13.80
   9  -5   3  120.59   17.30
   9  -5   3  137.89   15.80
 -10   5  -3  124.89   26.40
 -10   5  -3  114.69   22.50
  10  -5   3   72.49   19.50
  10  -5   3  108.39   20.70
 -11   5  -3   35.60   40.00
  11  -5   3    2.80   33.90
  11  -5   3   39.30   32.90
  12   4  -3   44.20   23.80
  12   4  -3   47.30   17.40
  12   4  -3   21.60   28.90
 -12  -4   3   30.50   20.30
  11   4  -3   97.59   17.90
  11   4  -3   66.09   13.30
  11   4  -3   81.59   27.70
 -11  -4   3   63.79   12.20
  10   4  -3   14.50    9.10
  10   4  -3   54.29   15.30
  10   4  -3   31.00   12.70
 -10  -4   3   13.10   15.40
   9   4  -3  316.67   21.70
   9   4  -3  278.17   21.20
   9   4  -3  280.57   21.60
  -9  -4   3  272.57   20.70
   8   4  -3   12.70    4.90
   8   4  -3   -0.40    3.70
   8   4  -3   -5.50    5.70
  -8  -4   3    0.00    4.20
   7   4  -3  362.86   23.90
   7   4  -3  377.86   23.80
   7   4  -3  396.36   24.70
  -7  -4   3  376.76   24.10
  -7  -4   3  375.76   21.20
   6   4  -3  123.59   10.20
   6   4  -3  125.59   10.70
   6   4  -3  133.89   10.80
  -6  -4   3  142.89    9.30
  -6  -4   3  122.49    8.20
  -6  -4   3  133.29   10.90
   5   4  -3  303.77   18.10
   5   4  -3  278.27   18.40
   5   4  -3  303.07   18.50
  -5  -4   3  305.27   17.30
  -5  -4   3  281.87   16.10
  -5  -4   3  312.57   18.80
   4   4  -3  325.47   19.30
   4   4  -3  329.67   19.00
   4   4  -3  318.87   19.30
  -4  -4   3  340.07   18.40
  -4  -4   3  334.27   19.40
  -4  -4   3  302.97   17.50
   3   4  -3  254.27   15.20
   3   4  -3  268.17   15.70
   3   4  -3  226.68   14.20
   3   4  -3  289.47   15.70
  -3  -4   3  258.07   14.90
  -3  -4   3  241.08   14.30
  -3  -4   3  267.67   15.30
   2   4  -3  666.83   34.20
   2   4  -3  606.14   34.20
   2   4  -3  651.33   34.00
   2   4  -3  685.93   34.30
   2   4  -3  665.33   36.20
  -2  -4   3  681.03   35.10
  -2  -4   3  664.43   35.10
   1   4  -3   91.39    6.40
   1   4  -3  109.79    6.70
   1   4  -3  102.49    7.20
   1   4  -3   90.29    6.20
   1   4  -3  102.39    8.60
  -1  -4   3  113.19    6.80
  -1  -4   3   92.89    7.00
  -1  -4   3  101.99    7.10
  -1  -4   3   97.19    6.30
   0   4  -3 3034.30  148.99
   0   4  -3 3234.78  148.99
   0   4  -3 2883.21  149.29
   0   4  -3 2800.32  148.69
   0   4  -3 3200.68  152.28
   0  -4   3 3181.68  155.68
   0  -4   3 3345.07  154.88
   0  -4   3 3130.49  154.78
   0  -4   3 3148.19  155.18
   0  -4   3 2946.31  154.98
  -1   4  -3 1257.57   65.39
  -1   4  -3 1392.06   66.79
  -1   4  -3 1329.07   69.09
  -1   4  -3 1296.47   65.39
   1  -4   3 1328.17   64.79
   1  -4   3 1321.27   64.69
   1  -4   3 1086.29   68.39
   1  -4   3 1390.86   64.69
   1  -4   3 1373.06   65.79
  -2   4  -3  788.22   37.60
  -2   4  -3  835.42   39.80
  -2   4  -3  649.04   37.30
  -2   4  -3  690.63   41.70
   2  -4   3  774.82   38.80
   2  -4   3  789.52   39.60
   2  -4   3  741.53   39.60
  -3   4  -3 1356.36   69.19
  -3   4  -3 1550.54   75.19
  -3   4  -3 1255.77   69.19
   3  -4   3 1357.26   69.39
   3  -4   3 1403.96   69.69
   3  -4   3 1405.86   70.49
  -4   4  -3  561.34   31.70
  -4   4  -3  652.03   32.40
   4  -4   3  627.54   33.00
   4  -4   3  624.54   33.40
   4  -4   3  657.73   34.50
  -5   4  -3  437.86   21.80
  -5   4  -3  295.77   21.90
   5  -4   3  384.06   21.60
   5  -4   3  419.46   23.00
   5  -4   3  432.86   26.00
   5  -4   3  395.96   23.70
  -6   4  -3  596.44   33.00
   6  -4   3  540.15   31.40
   6  -4   3  607.04   35.20
   6  -4   3  566.64   32.50
  -7   4  -3  600.54   34.00
   7  -4   3  554.84   35.20
   7  -4   3  576.04   33.30
  -8   4  -3    2.30    8.80
   8  -4   3   -6.00    7.10
   8  -4   3   -7.20    9.60
  -9   4  -3  223.88   17.10
   9  -4   3  269.67   20.10
   9  -4   3  249.48   22.00
 -10   4  -3   18.60   19.50
 -10   4  -3   38.30   17.60
  10  -4   3   26.10   13.50
  10  -4   3   24.90   21.30
 -11   4  -3  122.29   31.00
 -11   4  -3  145.59   36.30
  11  -4   3  141.99   29.10
  11  -4   3  106.39   21.90
  12   3  -3  139.49   30.30
  12   3  -3  119.49   20.10
 -12  -3   3  152.98   19.90
  11   3  -3   37.90   12.50
  11   3  -3   28.30   18.80
  11   3  -3   22.80   24.00
 -11  -3   3   39.30   15.20
  10   3  -3  230.78   20.70
  10   3  -3  229.78   19.00
  10   3  -3  213.78   18.50
 -10  -3   3  251.57   20.20
   9   3  -3  103.09   11.60
   9   3  -3  123.09   12.00
   9   3  -3  120.59   13.00
  -9  -3   3  148.09   14.00
   8   3  -3  254.77   19.00
   8   3  -3  233.48   17.30
   8   3  -3  223.08   17.50
  -8  -3   3  219.68   16.80
   7   3  -3  687.33   40.60
   7   3  -3  722.33   39.80
   7   3  -3  709.23   40.10
  -7  -3   3  697.63   40.40
  -7  -3   3  725.23   37.10
   6   3  -3    5.50    3.80
   6   3  -3    5.90    3.30
   6   3  -3   -5.50    3.80
  -6  -3   3    8.70    4.00
  -6  -3   3    6.00    3.10
   5   3  -3  896.11   48.10
   5   3  -3  874.81   47.30
   5   3  -3  912.61   47.80
  -5  -3   3  894.81   45.10
  -5  -3   3  953.40   47.30
  -5  -3   3  799.92   43.80
   4   3  -3 1466.95   72.79
   4   3  -3 1364.26   72.79
   4   3  -3 1433.36   72.29
  -4  -3   3 1412.86   74.39
  -4  -3   3 1535.25   75.29
  -4  -3   3 1556.74   76.69
   3   3  -3  632.74   37.20
   3   3  -3  770.82   38.70
   3   3  -3  754.52   38.30
   3   3  -3  769.52   38.50
  -3  -3   3  744.03   38.40
  -3  -3   3  728.93   37.30
  -3  -3   3  725.63   37.70
   2   3  -3   26.70    3.40
   2   3  -3   22.90    2.30
   2   3  -3   30.50    4.60
   2   3  -3   33.10    3.50
   2   3  -3   32.90    3.60
   2   3  -3   32.20    3.20
   2   3  -3   26.30    3.00
  -2  -3   3   25.80    3.10
  -2  -3   3   27.90    3.30
  -2  -3   3   26.30    3.30
  -2  -3   3   25.20    2.80
   1   3  -3 3828.32  171.68
   1   3  -3 3489.25  171.68
   1   3  -3 3579.54  172.18
   1   3  -3 3140.59  172.98
   1   3  -3 3404.56  171.38
  -1  -3   3 3248.67  167.88
  -1  -3   3 3430.56  167.68
  -1  -3   3 3469.05  167.58
  -1  -3   3 3476.85  167.78
   0   3  -3 2750.52  137.09
   0   3  -3 2842.12  136.59
   0   3  -3 2641.54  136.39
   0   3  -3 2691.13  136.49
   0   3  -3 2961.60  136.39
   0  -3   3 2551.64  132.99
   0  -3   3 2742.23  133.39
   0  -3   3 2601.34  133.59
   0  -3   3 2839.92  132.89
   0  -3   3 2649.24  132.49
   0  -3   3 2819.72  133.49
  -1   3  -3 2062.19  100.19
  -1   3  -3 2164.28  100.29
  -1   3  -3 1897.91  102.69
  -1   3  -3 2008.20  100.99
  -1   3  -3 2021.50  100.69
   1  -3   3 1978.90   97.39
   1  -3   3 1911.51   97.79
   1  -3   3 1983.30   96.39
   1  -3   3 1976.80   97.59
   1  -3   3 1911.51   96.89
   1  -3   3 2010.40   96.79
  -2   3  -3 1597.74   84.99
  -2   3  -3 1553.84   81.79
  -2   3  -3 1706.13   81.69
  -2   3  -3 1725.53   81.79
   2  -3   3 1553.04   78.69
   2  -3   3 1502.45   78.09
   2  -3   3 1667.83   78.49
  -3   3  -3   17.40    2.70
  -3   3  -3   19.10    4.80
  -3   3  -3    6.40    1.90
  -3   3  -3   10.60    2.40
   3  -3   3   11.50    2.20
   3  -3   3   13.50    2.20
   3  -3   3    7.00    2.50
  -4   3  -3  382.86   22.40
  -4   3  -3  443.26   23.10
   4  -3   3  401.26   21.70
   4  -3   3  381.86   22.10
   4  -3   3  393.86   20.80
  -5   3  -3  174.18   11.60
   5  -3   3  233.68   16.10
   5  -3   3  216.88   14.20
   5  -3   3  202.48   11.80
   5  -3   3  216.58   13.60
  -6   3  -3  206.38   14.10
   6  -3   3  183.18   12.60
   6  -3   3  186.28   15.10
   6  -3   3  167.78   12.80
  -7   3  -3  393.06   24.10
   7  -3   3  339.57   22.10
   7  -3   3  335.17   21.50
   7  -3   3  369.36   24.20
  -8   3  -3   79.09    9.00
   8  -3   3   63.79    8.30
   8  -3   3   67.69    9.90
  -9   3  -3  195.38   16.00
   9  -3   3  173.68   17.30
   9  -3   3  180.78   15.40
 -10   3  -3    2.30   18.00
  10  -3   3    4.00   13.40
  10  -3   3   20.40   14.90
 -11   3  -3  113.79   25.80
  11  -3   3   82.49   19.00
  11  -3   3  111.39   34.00
  12   2  -3  142.89   19.40
  12   2  -3   92.19   39.10
 -12  -2   3  112.49   23.00
  11   2  -3   45.40   18.80
  11   2  -3   16.20   25.20
  11   2  -3    1.20   23.30
 -11  -2   3   29.90   13.60
  10   2  -3  156.58   15.20
  10   2  -3  147.99   15.90
  10   2  -3  134.79   13.90
 -10  -2   3  172.38   15.80
   9   2  -3  139.09   13.30
   9   2  -3  150.68   13.80
   9   2  -3  156.18   15.00
  -9  -2   3  173.88   15.60
   8   2  -3  218.28   16.80
   8   2  -3  222.38   16.70
   8   2  -3  214.58   17.60
  -8  -2   3  213.98   16.40
   7   2  -3  417.56   26.40
   7   2  -3  447.26   26.50
   7   2  -3  434.06   27.30
  -7  -2   3  434.86   26.80
   6   2  -3  367.86   21.90
   6   2  -3  329.47   20.70
   6   2  -3  299.37   20.10
  -6  -2   3  335.17   21.20
  -6  -2   3  343.87   18.60
   5   2  -3  873.61   47.30
   5   2  -3  898.91   48.00
   5   2  -3  899.91   47.20
  -5  -2   3  869.01   44.40
  -5  -2   3  872.31   46.50
   4   2  -3   -0.40    2.30
   4   2  -3   -0.70    2.70
   4   2  -3   -1.30    2.20
   4   2  -3   -0.50    2.00
  -4  -2   3    0.20    1.20
  -4  -2   3    0.40    1.70
  -4  -2   3    1.30    2.70
   3   2  -3 1676.43   88.79
   3   2  -3 1844.72   89.99
   3   2  -3 1850.41   89.79
   3   2  -3 1798.72   90.19
  -3  -2   3 1835.22   90.29
  -3  -2   3 1746.23   89.59
  -3  -2   3 1869.61   91.19
   2   2  -3  319.77   19.80
   2   2  -3  405.56   19.80
   2   2  -3  382.26   20.10
   2   2  -3  347.17   20.20
   2   2  -3  401.56   20.20
  -2  -2   3  360.76   20.10
  -2  -2   3  370.56   20.20
  -2  -2   3  379.66   19.70
   1   2  -3 6891.71  330.87
   1   2  -3 6153.68  330.77
   1   2  -3 7461.75  330.97
   1   2  -3 6933.91  332.17
   1   2  -3 6790.52  330.87
   1   2  -3 6337.37  331.07
  -1  -2   3 6711.43  313.47
  -1  -2   3 5772.42  314.37
  -1  -2   3 6237.88  313.57
  -1  -2   3 6883.11  313.37
   0   2  -3 1224.88   56.89
   0   2  -3 1025.40   55.89
   0   2  -3 1108.69   56.29
   0   2  -3 1150.38   55.39
   0   2  -3 1184.08   56.19
   0   2  -3 1061.59   55.49
   0  -2   3 1116.49   56.59
   0  -2   3 1044.90   55.89
   0  -2   3 1145.09   55.29
   0  -2   3 1157.98   56.29
   0  -2   3 1149.39   55.89
  -1   2  -3 1561.84   73.89
  -1   2  -3 1372.46   75.79
  -1   2  -3 1566.44   73.69
  -1   2  -3 1441.86   73.49
   1  -2   3 1662.53   78.89
   1  -2   3 1678.23   77.69
   1  -2   3 1590.14   78.59
   1  -2   3 1615.34   78.49
   1  -2   3 1385.76   78.39
  -2   2  -3 1490.85   74.09
  -2   2  -3 1458.95   70.99
  -2   2  -3 1480.35   70.69
  -2   2  -3 1259.47   70.59
   2  -2   3 1424.16   69.79
   2  -2   3 1455.45   69.39
   2  -2   3 1301.07   69.69
   2  -2   3 1383.06   69.29
  -3   2  -3   56.99    4.60
  -3   2  -3   55.39    3.90
  -3   2  -3   45.70    4.20
   3  -2   3   54.19    4.40
   3  -2   3   52.99    4.80
   3  -2   3   50.69    3.50
   3  -2   3   56.29    4.30
   3  -2   3   51.49    4.20
  -4   2  -3 1114.89   61.09
  -4   2  -3 1176.28   59.99
  -4   2  -3 1326.07   61.89
   4  -2   3 1294.17   63.79
   4  -2   3 1258.07   66.29
   4  -2   3 1259.37   65.29
   4  -2   3 1344.67   64.29
   4  -2   3 1143.29   65.19
   4  -2   3 1372.26   65.19
  -5   2  -3   -5.60    3.00
   5  -2   3    0.40    3.10
   5  -2   3   -2.00    3.00
   5  -2   3    4.90    3.10
   5  -2   3   -3.60    2.60
   5  -2   3   -4.60    3.40
  -6   2  -3  934.91   49.99
   6  -2   3  892.91   49.30
   6  -2   3 1004.00   51.89
   6  -2   3  893.81   49.60
  -7   2  -3   93.49    9.00
   7  -2   3   83.99    8.50
   7  -2   3   73.79    7.80
   7  -2   3   87.09    9.80
  -8   2  -3  376.66   24.20
   8  -2   3  331.77   23.30
   8  -2   3  395.46   24.60
   8  -2   3  384.86   26.00
  -9   2  -3  101.39   10.90
   9  -2   3   97.69   11.10
   9  -2   3  104.09   13.40
 -10   2  -3  111.49   14.00
  10  -2   3  102.59   11.80
  10  -2   3   90.69   22.40
 -11   2  -3  210.58   32.30
  11  -2   3  207.88   21.40
  11  -2   3  236.18   22.80
  12   1  -3  103.59   27.60
  12   1  -3   87.19   39.30
 -12  -1   3  103.79   30.20
  11   1  -3   37.50   21.10
  11   1  -3   44.10   21.30
 -11  -1   3   33.00   11.80
  10   1  -3  338.87   25.40
  10   1  -3  366.96   27.80
  10   1  -3  373.16   25.60
 -10  -1   3  354.86   25.40
   9   1  -3   -1.00    7.90
   9   1  -3    1.10    8.00
   9   1  -3    6.20    9.40
  -9  -1   3  -12.00    5.30
   8   1  -3  521.45   31.20
   8   1  -3  516.75   32.90
   8   1  -3  503.75   31.00
  -8  -1   3  501.55   30.70
   7   1  -3  107.39   10.10
   7   1  -3  133.29   11.90
   7   1  -3  102.49    9.90
  -7  -1   3  123.69   10.80
   6   1  -3  566.24   32.20
   6   1  -3  552.14   31.10
   6   1  -3  504.55   30.50
  -6  -1   3  530.85   30.60
   5   1  -3  246.28   14.10
   5   1  -3  283.47   17.70
   5   1  -3  280.07   16.70
   5   1  -3  277.37   17.00
  -5  -1   3  261.87   17.20
  -5  -1   3  290.67   15.20
   4   1  -3  251.97   15.00
   4   1  -3  217.48   12.90
   4   1  -3  257.37   15.70
   4   1  -3  252.37   14.80
  -4  -1   3  258.47   14.00
  -4  -1   3  241.88   15.20
   3   1  -3  529.35   30.30
   3   1  -3  627.64   31.80
   3   1  -3  643.24   31.70
   3   1  -3  598.54   32.10
  -3  -1   3  627.34   32.20
  -3  -1   3  587.24   31.20
   2   1  -3  128.89    8.10
   2   1  -3  149.59    8.80
   2   1  -3  132.99    8.50
   2   1  -3  140.29    9.00
   2   1  -3  145.09    8.60
  -2  -1   3  154.48    8.80
  -2  -1   3  142.09    9.10
  -2  -1   3  146.39    8.80
  -2  -1   3  125.99    8.50
  -2  -1   3  141.59    8.40
   1   1  -3  893.11   44.50
   1   1  -3  894.71   44.60
   1   1  -3  900.71   45.00
   1   1  -3  827.22   44.40
   1   1  -3  917.21   44.70
  -1  -1   3  958.30   45.60
  -1  -1   3  800.82   45.30
  -1  -1   3  949.31   45.50
  -1  -1   3  924.31   45.60
  -1  -1   3  896.51   45.80
   0   1  -3  365.16   18.70
   0   1  -3  361.66   17.90
   0   1  -3  351.06   18.30
[truncated: 1,482,263 more chars]
