# Supplementary material for: Bismuth radical catalysis in the activation and coupling of redox-active electrophiles
Source: Nat Chem. 2023 Jun 1;15(8):1138–45. doi: 10.1038/s41557-023-01229-7 (PMC10396954; doi:10.1038/s41557-023-01229-7)
Supplement: Supplementary file 3 — Crystallographic data for compound 11; CCDC reference 2178465. [file 41557_2023_1229_MOESM3_ESM.cif]

data_14298sadabs
_publ_requested_journal          'Nature Chemistry'
_publ_section_title              
;
Bismuth radical catalysis in the activation and 
coupling of redox-active electrophiles
;
loop_
_publ_author_name
_publ_author_address

'Mauro Mato'
;     Max-Planck-Institut f\"ur Kohlenforschung
      Kaiser-Wilhelm-Platz 1
      45470 M\"ulheim an der Ruhr
      Germany
;
'Davide Spinnato'
;     Max-Planck-Institut f\"ur Kohlenforschung
      Kaiser-Wilhelm-Platz 1
      45470 M\"ulheim an der Ruhr
      Germany
;
'Markus Leutzsch'
;     Max-Planck-Institut f\"ur Kohlenforschung
      Kaiser-Wilhelm-Platz 1
      45470 M\"ulheim an der Ruhr
      Germany
;
'Hye Won Moon'
;     Max-Planck-Institut f\"ur Kohlenforschung
      Kaiser-Wilhelm-Platz 1
      45470 M\"ulheim an der Ruhr
      Germany
;
'Edward Reijerse'
;     Max-Planck-Institut f\"ur 
	  Chemische Energiekonversion
      Stiftstrasse 34-36
      45470 M\"ulheim an der Ruhr
      Germany
;
'Josep Cornella'
;     Max-Planck-Institut f\"ur Kohlenforschung
      Kaiser-Wilhelm-Platz 1
      45470 M\"ulheim an der Ruhr
      Germany
;
_audit_block_code                GOP-GA-078-01
_audit_creation_date             2022-05-20
_audit_creation_method           
;
Olex2 1.5
(compiled 2021.08.20 svn.r13c46975 for OlexSys, GUI svn.r6396)
;
_shelx_SHELXL_version_number     2018/3

_audit_contact_author_address    ?
_audit_contact_author_email      ?
_audit_contact_author_phone      ?
_publ_contact_author_id_orcid    ?
_publ_section_references         
;
D. Kratzert, I. Krossing, (2018), J. Appl. Cryst. 51, 928-934. 

Dolomanov, O.V., Bourhis, L.J., Gildea, R.J, Howard, J.A.K. & Puschmann, H.
 (2009), J. Appl. Cryst. 42, 339-341.

Kratzert, D., Holstein, J.J. & Krossing, I. (2015). J. Appl. Cryst. 48, 933-938.

Sheldrick, G.M. (2015). Acta Cryst. C71, 3-8.
;
_chemical_name_common            3h
_chemical_name_systematic        
;
(2,6-(tBuNCH)2C6H3)Bi(p-bromobenzyl)(tetrachlorophthalamide)
;
_chemical_formula_moiety         'C23 H29 Bi Br N2, C8 Cl4 N O2, 0.167(C4 H8 O)'
_chemical_formula_sum            'C31.67 H30.33 Bi Br Cl4 N3 O2.17'
_chemical_formula_weight         918.28
_chemical_absolute_configuration ad
_chemical_properties_physical    
'Air-sensitive, Moisture-sensitive, Hygroscopic'
_chemical_melting_point          ?

loop_
_atom_type_symbol
_atom_type_description
_atom_type_scat_dispersion_real
_atom_type_scat_dispersion_imag
_atom_type_scat_source
C C 0.0033 0.0016 'International Tables Vol C Tables 4.2.6.8 and 6.1.1.4'
H H 0.0000 0.0000 'International Tables Vol C Tables 4.2.6.8 and 6.1.1.4'
Bi Bi -4.1077 10.2566 'International Tables Vol C Tables 4.2.6.8 and 6.1.1.4'
Br Br -0.2901 2.4595 'International Tables Vol C Tables 4.2.6.8 and 6.1.1.4'
Cl Cl 0.1484 0.1585 'International Tables Vol C Tables 4.2.6.8 and 6.1.1.4'
N N 0.0061 0.0033 'International Tables Vol C Tables 4.2.6.8 and 6.1.1.4'
O O 0.0106 0.0060 'International Tables Vol C Tables 4.2.6.8 and 6.1.1.4'

_shelx_space_group_comment       
;
The symmetry employed for this shelxl refinement is uniquely defined
by the following loop, which should always be used as a source of
symmetry information in preference to the above space-group names.
They are only intended as comments.
;
_space_group_crystal_system      hexagonal
_space_group_IT_number           173
_space_group_name_H-M_alt        'P 63'
_space_group_name_Hall           'P 6c'

_symmetry_cell_setting           hexagonal
_symmetry_space_group_name_H-M   'P 63'
_symmetry_space_group_name_Hall  'P 6c'
_symmetry_Int_Tables_number      173

loop_
_space_group_symop_operation_xyz
'x, y, z'
'-y, x-y, z'
'-x+y, -x, z'
'-x, -y, z+1/2'
'y, -x+y, z+1/2'
'x-y, x, z+1/2'

_cell_length_a                   23.139(4)
_cell_length_b                   23.139(4)
_cell_length_c                   10.8913(11)
_cell_angle_alpha                90
_cell_angle_beta                 90
_cell_angle_gamma                120
_cell_volume                     5050.2(17)
_cell_formula_units_Z            6
_cell_measurement_reflns_used    114394


_cell_measurement_temperature    100(2)
_cell_measurement_theta_max      33.0999
_cell_measurement_theta_min      2.683
_shelx_estimated_absorpt_T_max   ?
_shelx_estimated_absorpt_T_min   ?
_exptl_absorpt_coefficient_mu    6.775
_exptl_absorpt_correction_T_max  0.67124
_exptl_absorpt_correction_T_min  0.49704

_exptl_absorpt_correction_type   gaussian
_exptl_absorpt_process_details   'SADABS (Bruker AXS, 2012)'
_exptl_absorpt_special_details   ?
_exptl_crystal_colour            yellow
_exptl_crystal_colour_primary    yellow
_exptl_crystal_density_diffrn    1.812
_exptl_crystal_density_meas      ?
_exptl_crystal_density_method    ?
_exptl_crystal_description       prism
_exptl_crystal_F_000             2668

loop_
_exptl_crystal_face_index_h
_exptl_crystal_face_index_k
_exptl_crystal_face_index_l
_exptl_crystal_face_perp_dist
1.00 -1.00 0.00 0.0300
-1.00 1.00 0.00 0.0300
-1.00 -1.00 0.00 0.0600
1.00 1.00 0.00 0.0600
0.00 0.00 -1.00 0.0500
0.00 0.00 1.00 0.0500
1.00 1.00 1.00 0.0600
_exptl_crystal_recrystallization_method 
'Re-crystallisation from solvent:  tetrahydrofurane-D8,pentane '
_exptl_crystal_size_max          0.12
_exptl_crystal_size_mid          0.11
_exptl_crystal_size_min          0.07
_exptl_special_details           
;
 Crystal mounted on a MiTeGen loop using Perfluoropolyether PFO-XR75
;
_exptl_transmission_factor_max   ?
_exptl_transmission_factor_min   ?
_diffrn_reflns_av_R_equivalents  0.0572
_diffrn_reflns_av_unetI/netI     0.0340
_diffrn_reflns_Laue_measured_fraction_full 0.998
_diffrn_reflns_Laue_measured_fraction_max 0.999
_diffrn_reflns_limit_h_max       35
_diffrn_reflns_limit_h_min       -35
_diffrn_reflns_limit_k_max       35
_diffrn_reflns_limit_k_min       -35
_diffrn_reflns_limit_l_max       16
_diffrn_reflns_limit_l_min       -16
_diffrn_reflns_number            109427
_diffrn_reflns_point_group_measured_fraction_full 0.997
_diffrn_reflns_point_group_measured_fraction_max 0.998
_diffrn_reflns_theta_full        25.242
_diffrn_reflns_theta_max         33.078
_diffrn_reflns_theta_min         2.689

_diffrn_ambient_temperature      100(2)
_diffrn_detector_area_resol_mean 18.02
_diffrn_measured_fraction_theta_full 0.998
_diffrn_measured_fraction_theta_max 0.999
_diffrn_measurement_device_type  'Bruker AXS Enraf-Nonius KappaCCD'
_diffrn_measurement_method       'CCD \f- and \w-scans'
_diffrn_radiation_type           MoK\a
_diffrn_radiation_wavelength     0.71073
_diffrn_radiation_source         '0.2 x 2mm^2^ focus rotating anode'
_diffrn_radiation_monochromator  'Incoatec Helios focusing multilayer optics'
_reflns_Friedel_coverage         0.912
_reflns_Friedel_fraction_full    0.994
_reflns_Friedel_fraction_max     0.996
_reflns_number_gt                11529
_reflns_number_total             12769
_reflns_special_details          
;
 Reflections were merged by SHELXL according to the crystal
 class for the calculation of statistics and refinement.
 
 _reflns_Friedel_fraction is defined as the number of unique
 Friedel pairs measured divided by the number that would be
 possible theoretically, ignoring centric projections and
 systematic absences. Completness statistics refer to single and
 composite reflections containing twin component 1 only.
;
_reflns_threshold_expression     'I > 2\s(I)'
_computing_cell_refinement       'EVALCCD V. 1.6, 2008'

_computing_data_collection       'DATCOL (Bruker AXS, 2006)'
_computing_data_reduction        'EVALCCD V. 1.6, 2008'
_computing_molecular_graphics    'DIAMOND (Crystal Impact GbR, 1997-2014)'
_computing_publication_material  'Olex2 1.5 (Dolomanov et al., 2009)'
_computing_structure_refinement  'SHELXL (Sheldrick, 2013)'
_computing_structure_solution    'SHELXS (Sheldrick, 2013)'
_refine_diff_density_max         1.272
_refine_diff_density_min         -0.747
_refine_diff_density_rms         0.115
_refine_ls_abs_structure_details 
;
 Flack x determined using 4883 quotients [(I+)-(I-)]/[(I+)+(I-)]
 (Parsons, Flack and Wagner, Acta Cryst. B69 (2013) 249-259).
;
_refine_ls_abs_structure_Flack   -0.054(5)
_refine_ls_extinction_coef       .
_refine_ls_extinction_method     none
_refine_ls_goodness_of_fit_ref   1.056
_refine_ls_hydrogen_treatment    constr
_refine_ls_matrix_type           full
_refine_ls_number_parameters     406
_refine_ls_number_reflns         12769
_refine_ls_number_restraints     13
_refine_ls_R_factor_all          0.0437
_refine_ls_R_factor_gt           0.0351
_refine_ls_restrained_S_all      1.055
_refine_ls_shift/su_max          0.003
_refine_ls_shift/su_mean         0.000
_refine_ls_structure_factor_coef Fsqd
_refine_ls_weighting_details     
'w=1/[\s^2^(Fo^2^)+(0.0301P)^2^+14.5825P] where P=(Fo^2^+2Fc^2^)/3'
_refine_ls_weighting_scheme      calc
_refine_ls_wR_factor_gt          0.0745
_refine_ls_wR_factor_ref         0.0780

_refine_special_details          
;
 Refinement of F^2^ against ALL reflections.  The weighted R-factor wR and
 goodness of fit S are based on F^2^, conventional R-factors R are based
 on F, with F set to zero for negative F^2^. The threshold expression of
 F^2^ > 2sigma(F^2^) is used only for calculating R-factors(gt) etc. and is
 not relevant to the choice of reflections for refinement.  R-factors based
 on F^2^ are statistically about twice as large as those based on F, and R-
 factors based on ALL data will be even larger.

 The minimum and maximum estimated transmissions from the multi-scan
 scaling are 0.4394 and 0.6666 (SADABS).

INTENSITY STATISTICS FOR DATASET
-------------------------------------------------------------------------------
 Resolution   #Data #Theory %Complete Redundancy Mean I Mean I/s Rmerge  Rsigma
-------------------------------------------------------------------------------
  Inf - 2.62     195    205     95.1    12.20     89.73   85.97  0.0302  0.0115
 2.62 - 1.76     450    450    100.0    12.92     56.55   77.56  0.0307  0.0114
 1.76 - 1.40     647    647    100.0    12.75     38.76   64.71  0.0340  0.0123
 1.40 - 1.22     639    639    100.0    12.16     30.35   54.60  0.0375  0.0151
 1.22 - 1.11     645    645    100.0    11.31     24.04   46.10  0.0417  0.0173
 1.11 - 1.03     661    662     99.8    10.56     18.26   36.71  0.0489  0.0217
 1.03 - 0.97     623    627     99.4     9.93     17.59   34.00  0.0529  0.0235
 0.97 - 0.92     680    680    100.0     9.43     13.92   28.17  0.0624  0.0282
 0.92 - 0.88     628    634     99.1     8.79     11.72   24.23  0.0700  0.0346
 0.88 - 0.84     793    793    100.0     8.51     10.44   20.39  0.0814  0.0386
 0.84 - 0.81     694    698     99.4     7.93      9.15   18.38  0.0916  0.0465
 0.81 - 0.79     493    493    100.0     7.75      8.24   16.37  0.1007  0.0520
 0.79 - 0.77     567    570     99.5     7.37      7.46   14.54  0.1094  0.0592
 0.77 - 0.75     646    646    100.0     7.11      7.37   14.03  0.1220  0.0629
 0.75 - 0.73     665    665    100.0     6.88      6.35   11.70  0.1425  0.0751
 0.73 - 0.71     833    834     99.9     6.60      5.63   10.08  0.1571  0.0892
 0.71 - 0.70     424    424    100.0     6.34      4.62    8.18  0.1939  0.1110
 0.70 - 0.68     904    904    100.0     6.28      4.72    7.98  0.1904  0.1166
 0.68 - 0.67     530    530    100.0     5.97      3.99    6.50  0.2307  0.1480
 0.67 - 0.66     537    537    100.0     5.93      4.33    6.46  0.2284  0.1487
 0.66 - 0.65     526    530     99.2     5.50      3.60    5.07  0.2555  0.2061
------------------------------------------------------------------------------
 0.75 - 0.65    4419   4424     99.9     6.26      4.86    8.25  0.1853  0.1164
  Inf - 0.65   12780  12813     99.7     8.54     15.02   25.72  0.0561  0.0327
-------------------------------------------------------------------------------

The investigated crystal was twinned (TWIN 0 1 0 1 0 0 0 0 -1) with a BASF of 
0.21768. One solute molecule is disordered and located on a crystallographic 
special position. DSR Tool as a plugin in Olex2 was used to model the 
disordered parts. The occupancy was fixed to be 0.1667 and isotropic 
displacement parameters have been used. 

 Highest peak    1.27  at  0.0209  0.1910  0.7359  [  0.93 A from BR1 ]
 Deepest hole   -0.75  at  0.4137  0.4516  0.8360  [  0.70 A from BI1 ]
;

_olex2_refinement_description    
;
1. Twinned data refinement
 Scales: 0.7823(10)
 0.2177(10)
2. Fixed Uiso
 At 1.2 times of:
  All C(H) groups, All C(H,H) groups
 At 1.5 times of:
  All C(H,H,H) groups
3. Restrained distances
 C1A-C1B = C1C-C1D
 1.53 with sigma of 0.02
 C1B-C1C
 1.54 with sigma of 0.02
 C1A-C1C = C1B-C1D
 2.38 with sigma of 0.04
 C1B-C1D \\sim C1A-C1C
 with sigma of 0.04
 C1A-C1B \\sim C1B-C1C \\sim C1C-C1D
 with sigma of 0.02
4. Uiso/Uaniso restraints and constraints
C1A \\sim C1B \\sim C1C \\sim C1D: within 2A with sigma of 0.04 and sigma for
terminal atoms of 0.08 within 2A
5. Rigid body (RIGU) restrains
 C1A, C1B, C1C, C1D
 with sigma for 1-2 distances of 0.004 and sigma for 1-3 distances of 0.004
6. Others
 Fixed Sof: O1(0.16667) C1A(0.16667) H1AA(0.16667) H1AB(0.16667) C1B(0.16667)
 H1BA(0.16667) H1BB(0.16667) C1C(0.16667) H1CA(0.16667) H1CB(0.16667)
 C1D(0.16667) H1DA(0.16667) H1DB(0.16667)
7.a Secondary CH2 refined with riding coordinates:
 C17(H17A,H17B), C1A(H1AA,H1AB), C1B(H1BA,H1BB), C1C(H1CA,H1CB), C1D(H1DA,H1DB)
7.b Aromatic/amide H refined with riding coordinates:
 C3(H3), C4(H4), C5(H5), C7(H7), C12(H12), C19(H19), C20(H20), C22(H22),
 C23(H23)
7.c Idealised Me refined as rotating group:
 C9(H9A,H9B,H9C), C10(H10A,H10B,H10C), C11(H11A,H11B,H11C), C14(H14A,H14B,
 H14C), C15(H15A,H15B,H15C), C16(H16A,H16B,H16C)
;
_atom_sites_solution_hydrogens   geom
_atom_sites_solution_primary     dual
_atom_sites_solution_secondary   difmap
loop_
_atom_site_label
_atom_site_type_symbol
_atom_site_fract_x
_atom_site_fract_y
_atom_site_fract_z
_atom_site_U_iso_or_equiv
_atom_site_adp_type
_atom_site_occupancy
_atom_site_site_symmetry_order
_atom_site_calc_flag
_atom_site_refinement_flags_posn
_atom_site_refinement_flags_adp
_atom_site_refinement_flags_occupancy
_atom_site_disorder_assembly
_atom_site_disorder_group
Bi1 Bi 0.00292(2) 0.56547(2) 0.83226(4) 0.01712(5) Uani 1 1 d . . . . .
Br1 Br 0.02540(4) 0.82819(4) 1.23128(8) 0.02769(16) Uani 1 1 d . . . . .
N1 N 0.1242(3) 0.6582(3) 0.8238(8) 0.0204(11) Uani 1 1 d . . . . .
N2 N -0.1147(3) 0.5480(3) 0.8214(7) 0.0196(11) Uani 1 1 d . . . . .
C35 C 0.0077(4) 0.6638(3) 0.8242(10) 0.0211(13) Uani 1 1 d . . . . .
C2 C 0.0694(4) 0.7224(3) 0.8271(10) 0.0232(13) Uani 1 1 d . . . . .
C3 C 0.0723(4) 0.7843(4) 0.8345(11) 0.0296(15) Uani 1 1 d . . . . .
H3 H 0.114222 0.824357 0.836006 0.035 Uiso 1 1 calc R U . . .
C4 C 0.0137(4) 0.7867(4) 0.8396(11) 0.0313(18) Uani 1 1 d . . . . .
H4 H 0.015628 0.828458 0.849098 0.038 Uiso 1 1 calc R U . . .
C5 C -0.0477(4) 0.7287(4) 0.8311(11) 0.0284(14) Uani 1 1 d . . . . .
H5 H -0.087634 0.730929 0.830605 0.034 Uiso 1 1 calc R U . . .
C6 C -0.0508(4) 0.6668(4) 0.8232(9) 0.0226(13) Uani 1 1 d . . . . .
C7 C 0.1291(4) 0.7160(3) 0.8192(8) 0.0223(14) Uani 1 1 d . . . . .
H7 H 0.171796 0.754739 0.810641 0.027 Uiso 1 1 calc R U . . .
C8 C 0.1835(4) 0.6496(4) 0.8091(7) 0.0239(17) Uani 1 1 d . . . . .
C9 C 0.2431(5) 0.7100(5) 0.7526(10) 0.036(2) Uani 1 1 d . . . . .
H9A H 0.229551 0.721814 0.675772 0.054 Uiso 1 1 calc R U . . .
H9B H 0.278400 0.699400 0.735849 0.054 Uiso 1 1 calc R U . . .
H9C H 0.259789 0.747627 0.809857 0.054 Uiso 1 1 calc R U . . .
C10 C 0.1603(4) 0.5890(4) 0.7264(9) 0.0274(16) Uani 1 1 d . . . . .
H10A H 0.123582 0.549908 0.766210 0.041 Uiso 1 1 calc R U . . .
H10B H 0.197456 0.580930 0.711824 0.041 Uiso 1 1 calc R U . . .
H10C H 0.144940 0.597225 0.647944 0.041 Uiso 1 1 calc R U . . .
C11 C 0.2004(4) 0.6345(5) 0.9373(8) 0.0324(19) Uani 1 1 d . . . . .
H11A H 0.209751 0.671526 0.992859 0.049 Uiso 1 1 calc R U . . .
H11B H 0.239740 0.629182 0.931984 0.049 Uiso 1 1 calc R U . . .
H11C H 0.162482 0.593317 0.968718 0.049 Uiso 1 1 calc R U . . .
C12 C -0.1141(4) 0.6034(4) 0.8122(7) 0.0245(17) Uani 1 1 d . . . . .
H12 H -0.154512 0.603618 0.798283 0.029 Uiso 1 1 calc R U . . .
C13 C -0.1775(4) 0.4827(4) 0.8079(7) 0.0241(17) Uani 1 1 d . . . . .
C14 C -0.1592(4) 0.4393(4) 0.7278(9) 0.0299(17) Uani 1 1 d . . . . .
H14A H -0.143374 0.460571 0.647517 0.045 Uiso 1 1 calc R U . . .
H14B H -0.198650 0.395130 0.716772 0.045 Uiso 1 1 calc R U . . .
H14C H -0.123882 0.434659 0.768202 0.045 Uiso 1 1 calc R U . . .
C15 C -0.2335(4) 0.4886(5) 0.7439(10) 0.038(2) Uani 1 1 d . . . . .
H15A H -0.248132 0.513038 0.797072 0.057 Uiso 1 1 calc R U . . .
H15B H -0.271176 0.443934 0.727601 0.057 Uiso 1 1 calc R U . . .
H15C H -0.216838 0.512739 0.666201 0.057 Uiso 1 1 calc R U . . .
C16 C -0.1986(5) 0.4535(5) 0.9352(8) 0.0316(18) Uani 1 1 d . . . . .
H16A H -0.212114 0.480711 0.982851 0.047 Uiso 1 1 calc R U . . .
H16B H -0.161158 0.453026 0.976303 0.047 Uiso 1 1 calc R U . . .
H16C H -0.236241 0.407786 0.928996 0.047 Uiso 1 1 calc R U . . .
C17 C 0.0059(4) 0.5677(4) 1.0448(6) 0.0212(12) Uani 1 1 d . . . . .
H17A H -0.035183 0.528424 1.075944 0.025 Uiso 1 1 calc R U . . .
H17B H 0.044291 0.563390 1.072316 0.025 Uiso 1 1 calc R U . . .
C18 C 0.0113(4) 0.6284(4) 1.1011(6) 0.0199(13) Uani 1 1 d . . . . .
C19 C -0.0457(4) 0.6319(4) 1.1300(8) 0.0234(15) Uani 1 1 d . . . . .
H19 H -0.088272 0.593178 1.120609 0.028 Uiso 1 1 calc R U . . .
C20 C -0.0419(4) 0.6904(4) 1.1720(8) 0.0234(16) Uani 1 1 d . . . . .
H20 H -0.081165 0.691949 1.191631 0.028 Uiso 1 1 calc R U . . .
C21 C 0.0209(4) 0.7468(4) 1.1844(7) 0.0205(14) Uani 1 1 d . . . . .
C22 C 0.0784(5) 0.7443(5) 1.1653(9) 0.0264(18) Uani 1 1 d . . . . .
H22 H 0.120889 0.782291 1.180419 0.032 Uiso 1 1 calc R U . . .
C23 C 0.0732(4) 0.6849(4) 1.1232(8) 0.0232(15) Uani 1 1 d . . . . .
H23 H 0.112721 0.682874 1.109337 0.028 Uiso 1 1 calc R U . . .
Cl1 Cl 0.17650(9) 0.80569(9) 0.5338(2) 0.0255(3) Uani 1 1 d . . . . .
Cl2 Cl 0.07864(10) 0.86102(9) 0.55823(19) 0.0262(4) Uani 1 1 d . . . . .
Cl3 Cl -0.07448(10) 0.76527(11) 0.5347(2) 0.0281(4) Uani 1 1 d . . . . .
Cl05 Cl -0.13116(9) 0.61347(10) 0.4774(2) 0.0295(4) Uani 1 1 d . . . . .
O3 O 0.1600(3) 0.6686(3) 0.4566(6) 0.0299(13) Uani 1 1 d . . . . .
O2 O -0.0636(3) 0.5244(3) 0.4355(7) 0.0305(13) Uani 1 1 d . . . . .
N3 N 0.0515(3) 0.5810(3) 0.4376(8) 0.0263(14) Uani 1 1 d . . . . .
C24 C 0.0999(4) 0.6462(4) 0.4586(7) 0.0224(14) Uani 1 1 d . . . . .
C25 C 0.0663(4) 0.6869(4) 0.4845(7) 0.0196(13) Uani 1 1 d . . . . .
C26 C 0.0917(4) 0.7532(4) 0.5115(8) 0.0185(15) Uani 1 1 d . . . . .
C27 C 0.0477(4) 0.7777(4) 0.5277(7) 0.0194(13) Uani 1 1 d . . . . .
C28 C -0.0211(4) 0.7350(4) 0.5153(7) 0.0212(14) Uani 1 1 d . . . . .
C29 C -0.0456(4) 0.6668(4) 0.4892(8) 0.0221(15) Uani 1 1 d . . . . .
C30 C -0.0020(4) 0.6438(3) 0.4736(6) 0.0184(12) Uani 1 1 d . . . . .
C31 C -0.0093(4) 0.5758(4) 0.4458(8) 0.0233(14) Uani 1 1 d . . . . .
O1 O -0.027(2) 0.932(2) 0.845(6) 0.052(11) Uiso 0.1667 1 d . . P A -1
C1A C 0.011(4) 0.969(4) 0.729(7) 0.055(19) Uiso 0.1667 1 d D U P A -1
H1AA H 0.046163 0.958700 0.705696 0.067 Uiso 0.1667 1 calc R U P A -1
H1AB H -0.018827 0.961533 0.657730 0.067 Uiso 0.1667 1 calc R U P A -1
C1B C 0.039(6) 1.039(3) 0.784(9) 0.10(3) Uiso 0.1667 1 d D U P A -1
H1BA H 0.085767 1.057216 0.813189 0.114 Uiso 0.1667 1 calc R U P A -1
H1BB H 0.037582 1.070866 0.724935 0.114 Uiso 0.1667 1 calc R U P A -1
C1C C -0.010(7) 1.022(4) 0.890(9) 0.09(3) Uiso 0.1667 1 d D U P A -1
H1CA H -0.053037 1.016847 0.861969 0.107 Uiso 0.1667 1 calc R U P A -1
H1CB H 0.008753 1.056439 0.955941 0.107 Uiso 0.1667 1 calc R U P A -1
C1D C -0.016(5) 0.956(5) 0.930(9) 0.06(2) Uiso 0.1667 1 d D U P A -1
H1DA H 0.026740 0.962342 0.963052 0.078 Uiso 0.1667 1 calc R U P A -1
H1DB H -0.051881 0.932429 0.990582 0.078 Uiso 0.1667 1 calc R U P A -1

loop_
_atom_site_aniso_label
_atom_site_aniso_U_11
_atom_site_aniso_U_22
_atom_site_aniso_U_33
_atom_site_aniso_U_23
_atom_site_aniso_U_13
_atom_site_aniso_U_12
Bi1 0.01663(8) 0.01709(9) 0.01809(8) -0.00213(15) -0.00044(16) 0.00876(8)
Br1 0.0332(4) 0.0224(3) 0.0274(4) -0.0022(3) 0.0012(3) 0.0139(3)
N1 0.021(2) 0.020(2) 0.016(3) -0.002(3) -0.002(3) 0.0079(19)
N2 0.019(2) 0.028(3) 0.015(3) 0.001(3) 0.000(3) 0.014(2)
C35 0.031(3) 0.021(3) 0.016(3) 0.001(3) -0.001(4) 0.017(3)
C2 0.032(3) 0.020(3) 0.017(3) -0.006(4) -0.003(4) 0.012(2)
C3 0.044(4) 0.021(3) 0.023(3) -0.006(4) -0.006(5) 0.016(3)
C4 0.054(5) 0.026(3) 0.022(4) 0.001(4) 0.001(5) 0.026(3)
C5 0.043(4) 0.034(4) 0.020(3) 0.001(5) 0.000(5) 0.029(3)
C6 0.035(3) 0.028(3) 0.014(3) 0.002(3) -0.001(4) 0.022(3)
C7 0.025(3) 0.020(3) 0.016(4) 0.001(3) 0.000(3) 0.006(2)
C8 0.016(3) 0.020(3) 0.028(5) 0.006(3) 0.001(3) 0.003(2)
C9 0.027(4) 0.029(4) 0.043(5) 0.012(4) 0.011(4) 0.007(3)
C10 0.017(3) 0.039(4) 0.028(4) -0.001(4) -0.001(3) 0.016(3)
C11 0.027(4) 0.042(5) 0.025(4) 0.004(4) -0.004(3) 0.014(4)
C12 0.029(3) 0.043(4) 0.013(4) 0.003(3) 0.001(3) 0.027(3)
C13 0.019(3) 0.032(4) 0.022(5) 0.002(3) 0.001(3) 0.013(3)
C14 0.027(4) 0.029(4) 0.027(4) -0.009(4) -0.002(3) 0.009(3)
C15 0.022(4) 0.046(5) 0.041(5) 0.014(5) -0.003(4) 0.013(4)
C16 0.034(4) 0.035(4) 0.024(4) 0.005(3) 0.008(4) 0.016(4)
C17 0.028(3) 0.021(3) 0.020(3) 0.002(3) -0.002(3) 0.016(3)
C18 0.024(4) 0.023(3) 0.014(3) 0.001(2) 0.000(3) 0.014(3)
C19 0.020(3) 0.027(4) 0.023(4) 0.000(3) 0.000(3) 0.011(3)
C20 0.020(3) 0.031(4) 0.022(4) -0.002(3) 0.000(3) 0.015(3)
C21 0.024(3) 0.019(3) 0.016(3) -0.002(3) 0.000(3) 0.010(3)
C22 0.021(4) 0.027(4) 0.027(4) -0.008(3) -0.002(3) 0.008(3)
C23 0.022(3) 0.027(4) 0.018(4) -0.003(3) -0.001(3) 0.010(3)
Cl1 0.0181(7) 0.0195(7) 0.0328(10) -0.0001(7) -0.0006(7) 0.0048(6)
Cl2 0.0301(9) 0.0194(8) 0.0279(10) -0.0001(7) -0.0005(7) 0.0116(7)
Cl3 0.0251(8) 0.0318(10) 0.0320(10) 0.0007(8) 0.0012(8) 0.0176(8)
Cl05 0.0175(8) 0.0278(9) 0.0382(11) 0.0028(8) -0.0015(7) 0.0075(7)
O3 0.022(3) 0.025(3) 0.043(4) 0.004(3) 0.002(3) 0.012(2)
O2 0.027(3) 0.019(3) 0.038(4) 0.000(3) -0.003(3) 0.006(2)
N3 0.025(3) 0.017(3) 0.038(4) 0.002(3) 0.000(3) 0.011(2)
C24 0.022(3) 0.019(3) 0.026(4) 0.006(3) 0.003(3) 0.010(3)
C25 0.019(3) 0.022(3) 0.019(3) 0.003(3) 0.002(3) 0.010(3)
C26 0.020(3) 0.019(3) 0.017(3) -0.001(3) -0.002(3) 0.010(3)
C27 0.022(3) 0.017(3) 0.018(3) 0.001(3) 0.002(3) 0.009(3)
C28 0.022(3) 0.023(3) 0.022(4) 0.002(3) -0.001(3) 0.014(3)
C29 0.015(3) 0.027(4) 0.021(4) 0.004(3) -0.001(3) 0.008(3)
C30 0.019(3) 0.015(3) 0.018(3) 0.002(2) -0.004(3) 0.007(3)
C31 0.025(4) 0.015(3) 0.026(4) 0.002(3) -0.003(3) 0.008(3)

_geom_special_details            
;
 All esds (except the esd in the dihedral angle between two l.s. planes)
 are estimated using the full covariance matrix.  The cell esds are taken
 into account individually in the estimation of esds in distances, angles
 and torsion angles; correlations between esds in cell parameters are only
 used when they are defined by crystal symmetry.  An approximate (isotropic)
 treatment of cell esds is used for estimating esds involving l.s. planes.
;
loop_
_geom_bond_atom_site_label_1
_geom_bond_atom_site_label_2
_geom_bond_distance
_geom_bond_site_symmetry_2
_geom_bond_publ_flag
Bi1 N1 2.543(6) . ?
Bi1 N2 2.546(6) . ?
Bi1 C35 2.223(6) . ?
Bi1 C17 2.316(7) . ?
Br1 C21 1.904(8) . ?
N1 C7 1.284(9) . ?
N1 C8 1.491(10) . ?
N2 C12 1.278(10) . ?
N2 C13 1.490(10) . ?
C35 C2 1.394(10) . ?
C35 C6 1.390(10) . ?
C2 C3 1.401(9) . ?
C2 C7 1.466(11) . ?
C3 H3 0.9500 . ?
C3 C4 1.386(12) . ?
C4 H4 0.9500 . ?
C4 C5 1.387(11) . ?
C5 H5 0.9500 . ?
C5 C6 1.402(9) . ?
C6 C12 1.470(12) . ?
C7 H7 0.9500 . ?
C8 C9 1.517(11) . ?
C8 C10 1.521(12) . ?
C8 C11 1.536(12) . ?
C9 H9A 0.9800 . ?
C9 H9B 0.9800 . ?
C9 H9C 0.9800 . ?
C10 H10A 0.9800 . ?
C10 H10B 0.9800 . ?
C10 H10C 0.9800 . ?
C11 H11A 0.9800 . ?
C11 H11B 0.9800 . ?
C11 H11C 0.9800 . ?
C12 H12 0.9500 . ?
C13 C14 1.541(12) . ?
C13 C15 1.537(11) . ?
C13 C16 1.513(11) . ?
C14 H14A 0.9800 . ?
C14 H14B 0.9800 . ?
C14 H14C 0.9800 . ?
C15 H15A 0.9800 . ?
C15 H15B 0.9800 . ?
C15 H15C 0.9800 . ?
C16 H16A 0.9800 . ?
C16 H16B 0.9800 . ?
C16 H16C 0.9800 . ?
C17 H17A 0.9900 . ?
C17 H17B 0.9900 . ?
C17 C18 1.479(10) . ?
C18 C19 1.396(11) . ?
C18 C23 1.396(11) . ?
C19 H19 0.9500 . ?
C19 C20 1.390(12) . ?
C20 H20 0.9500 . ?
C20 C21 1.392(11) . ?
C21 C22 1.376(12) . ?
C22 H22 0.9500 . ?
C22 C23 1.395(12) . ?
C23 H23 0.9500 . ?
Cl1 C26 1.733(8) . ?
Cl2 C27 1.720(7) . ?
Cl3 C28 1.711(8) . ?
Cl05 C29 1.737(8) . ?
O3 C24 1.219(10) . ?
O2 C31 1.229(9) . ?
N3 C24 1.376(10) . ?
N3 C31 1.352(10) . ?
C24 C25 1.516(11) . ?
C25 C26 1.373(11) . ?
C25 C30 1.390(11) . ?
C26 C27 1.402(10) . ?
C27 C28 1.399(11) . ?
C28 C29 1.414(11) . ?
C29 C30 1.365(11) . ?
C30 C31 1.528(10) . ?
O1 C1A 1.54(10) . ?
O1 C1D 1.04(11) . ?
C1A H1AA 0.9900 . ?
C1A H1AB 0.9900 . ?
C1A C1B 1.53(2) . ?
C1B H1BA 0.9900 . ?
C1B H1BB 0.9900 . ?
C1B C1C 1.53(2) . ?
C1C H1CA 0.9900 . ?
C1C H1CB 0.9900 . ?
C1C C1D 1.53(2) . ?
C1D H1DA 0.9900 . ?
C1D H1DB 0.9900 . ?

loop_
_geom_angle_atom_site_label_1
_geom_angle_atom_site_label_2
_geom_angle_atom_site_label_3
_geom_angle
_geom_angle_site_symmetry_1
_geom_angle_site_symmetry_3
_geom_angle_publ_flag
N1 Bi1 N2 140.62(19) . . ?
C35 Bi1 N1 70.5(2) . . ?
C35 Bi1 N2 70.3(2) . . ?
C35 Bi1 C17 91.7(3) . . ?
C17 Bi1 N1 90.6(3) . . ?
C17 Bi1 N2 93.8(3) . . ?
C7 N1 Bi1 111.5(5) . . ?
C7 N1 C8 121.7(6) . . ?
C8 N1 Bi1 126.3(4) . . ?
C12 N2 Bi1 111.7(5) . . ?
C12 N2 C13 121.7(7) . . ?
C13 N2 Bi1 126.0(5) . . ?
C2 C35 Bi1 119.9(5) . . ?
C6 C35 Bi1 120.0(5) . . ?
C6 C35 C2 120.0(6) . . ?
C35 C2 C3 119.9(7) . . ?
C35 C2 C7 117.2(6) . . ?
C3 C2 C7 122.8(7) . . ?
C2 C3 H3 120.1 . . ?
C4 C3 C2 119.7(7) . . ?
C4 C3 H3 120.1 . . ?
C3 C4 H4 119.7 . . ?
C3 C4 C5 120.5(6) . . ?
C5 C4 H4 119.7 . . ?
C4 C5 H5 120.1 . . ?
C4 C5 C6 119.8(7) . . ?
C6 C5 H5 120.1 . . ?
C35 C6 C5 119.9(7) . . ?
C35 C6 C12 117.4(6) . . ?
C5 C6 C12 122.7(7) . . ?
N1 C7 C2 120.4(6) . . ?
N1 C7 H7 119.8 . . ?
C2 C7 H7 119.8 . . ?
N1 C8 C9 113.2(7) . . ?
N1 C8 C10 105.2(6) . . ?
N1 C8 C11 106.8(7) . . ?
C9 C8 C10 110.4(7) . . ?
C9 C8 C11 111.1(7) . . ?
C10 C8 C11 110.0(7) . . ?
C8 C9 H9A 109.5 . . ?
C8 C9 H9B 109.5 . . ?
C8 C9 H9C 109.5 . . ?
H9A C9 H9B 109.5 . . ?
H9A C9 H9C 109.5 . . ?
H9B C9 H9C 109.5 . . ?
C8 C10 H10A 109.5 . . ?
C8 C10 H10B 109.5 . . ?
C8 C10 H10C 109.5 . . ?
H10A C10 H10B 109.5 . . ?
H10A C10 H10C 109.5 . . ?
H10B C10 H10C 109.5 . . ?
C8 C11 H11A 109.5 . . ?
C8 C11 H11B 109.5 . . ?
C8 C11 H11C 109.5 . . ?
H11A C11 H11B 109.5 . . ?
H11A C11 H11C 109.5 . . ?
H11B C11 H11C 109.5 . . ?
N2 C12 C6 120.0(7) . . ?
N2 C12 H12 120.0 . . ?
C6 C12 H12 120.0 . . ?
N2 C13 C14 105.7(6) . . ?
N2 C13 C15 113.1(7) . . ?
N2 C13 C16 107.2(7) . . ?
C15 C13 C14 108.7(7) . . ?
C16 C13 C14 111.1(7) . . ?
C16 C13 C15 110.9(7) . . ?
C13 C14 H14A 109.5 . . ?
C13 C14 H14B 109.5 . . ?
C13 C14 H14C 109.5 . . ?
H14A C14 H14B 109.5 . . ?
H14A C14 H14C 109.5 . . ?
H14B C14 H14C 109.5 . . ?
C13 C15 H15A 109.5 . . ?
C13 C15 H15B 109.5 . . ?
C13 C15 H15C 109.5 . . ?
H15A C15 H15B 109.5 . . ?
H15A C15 H15C 109.5 . . ?
H15B C15 H15C 109.5 . . ?
C13 C16 H16A 109.5 . . ?
C13 C16 H16B 109.5 . . ?
C13 C16 H16C 109.5 . . ?
H16A C16 H16B 109.5 . . ?
H16A C16 H16C 109.5 . . ?
H16B C16 H16C 109.5 . . ?
Bi1 C17 H17A 108.5 . . ?
Bi1 C17 H17B 108.5 . . ?
H17A C17 H17B 107.5 . . ?
C18 C17 Bi1 115.1(4) . . ?
C18 C17 H17A 108.5 . . ?
C18 C17 H17B 108.5 . . ?
C19 C18 C17 121.0(7) . . ?
C19 C18 C23 117.7(7) . . ?
C23 C18 C17 121.3(7) . . ?
C18 C19 H19 119.0 . . ?
C20 C19 C18 122.0(8) . . ?
C20 C19 H19 119.0 . . ?
C19 C20 H20 121.0 . . ?
C19 C20 C21 118.1(7) . . ?
C21 C20 H20 121.0 . . ?
C20 C21 Br1 117.8(6) . . ?
C22 C21 Br1 120.5(6) . . ?
C22 C21 C20 121.7(7) . . ?
C21 C22 H22 120.6 . . ?
C21 C22 C23 118.8(8) . . ?
C23 C22 H22 120.6 . . ?
C18 C23 H23 119.3 . . ?
C22 C23 C18 121.4(8) . . ?
C22 C23 H23 119.3 . . ?
C31 N3 C24 109.1(6) . . ?
O3 C24 N3 126.4(7) . . ?
O3 C24 C25 124.7(7) . . ?
N3 C24 C25 108.8(6) . . ?
C26 C25 C24 131.9(7) . . ?
C26 C25 C30 121.1(7) . . ?
C30 C25 C24 107.0(6) . . ?
C25 C26 Cl1 121.0(6) . . ?
C25 C26 C27 119.2(7) . . ?
C27 C26 Cl1 119.7(6) . . ?
C26 C27 Cl2 119.9(6) . . ?
C28 C27 Cl2 120.0(6) . . ?
C28 C27 C26 120.1(7) . . ?
C27 C28 Cl3 119.9(6) . . ?
C27 C28 C29 119.2(7) . . ?
C29 C28 Cl3 120.9(6) . . ?
C28 C29 Cl05 119.1(6) . . ?
C30 C29 Cl05 121.0(6) . . ?
C30 C29 C28 119.9(7) . . ?
C25 C30 C31 104.8(6) . . ?
C29 C30 C25 120.5(7) . . ?
C29 C30 C31 134.7(7) . . ?
O2 C31 N3 126.6(7) . . ?
O2 C31 C30 123.1(7) . . ?
N3 C31 C30 110.3(6) . . ?
C1D O1 C1A 121(7) . . ?
O1 C1A H1AA 112.7 . . ?
O1 C1A H1AB 112.7 . . ?
H1AA C1A H1AB 110.2 . . ?
C1B C1A O1 95(4) . . ?
C1B C1A H1AA 112.7 . . ?
C1B C1A H1AB 112.7 . . ?
C1A C1B H1BA 112.0 . . ?
C1A C1B H1BB 112.0 . . ?
H1BA C1B H1BB 109.6 . . ?
C1C C1B C1A 99(3) . . ?
C1C C1B H1BA 112.0 . . ?
C1C C1B H1BB 112.0 . . ?
C1B C1C H1CA 112.0 . . ?
C1B C1C H1CB 112.0 . . ?
C1B C1C C1D 99(3) . . ?
H1CA C1C H1CB 109.7 . . ?
C1D C1C H1CA 112.0 . . ?
C1D C1C H1CB 112.0 . . ?
O1 C1D C1C 99(7) . . ?
O1 C1D H1DA 112.0 . . ?
O1 C1D H1DB 112.0 . . ?
C1C C1D H1DA 112.0 . . ?
C1C C1D H1DB 112.0 . . ?
H1DA C1D H1DB 109.7 . . ?

loop_
_geom_torsion_atom_site_label_1
_geom_torsion_atom_site_label_2
_geom_torsion_atom_site_label_3
_geom_torsion_atom_site_label_4
_geom_torsion
_geom_torsion_site_symmetry_1
_geom_torsion_site_symmetry_2
_geom_torsion_site_symmetry_3
_geom_torsion_site_symmetry_4
_geom_torsion_publ_flag
Bi1 N1 C7 C2 3.9(11) . . . . ?
Bi1 N1 C8 C9 154.6(6) . . . . ?
Bi1 N1 C8 C10 34.1(9) . . . . ?
Bi1 N1 C8 C11 -82.8(8) . . . . ?
Bi1 N2 C12 C6 -6.9(10) . . . . ?
Bi1 N2 C13 C14 -33.4(9) . . . . ?
Bi1 N2 C13 C15 -152.2(6) . . . . ?
Bi1 N2 C13 C16 85.2(8) . . . . ?
Bi1 C35 C2 C3 -173.6(8) . . . . ?
Bi1 C35 C2 C7 7.8(13) . . . . ?
Bi1 C35 C6 C5 173.3(8) . . . . ?
Bi1 C35 C6 C12 -7.3(12) . . . . ?
Bi1 C17 C18 C19 89.3(8) . . . . ?
Bi1 C17 C18 C23 -88.4(8) . . . . ?
Br1 C21 C22 C23 -175.8(7) . . . . ?
C35 C2 C3 C4 0.4(16) . . . . ?
C35 C2 C7 N1 -7.8(15) . . . . ?
C35 C6 C12 N2 9.8(13) . . . . ?
C2 C35 C6 C5 -3.1(16) . . . . ?
C2 C35 C6 C12 176.2(9) . . . . ?
C2 C3 C4 C5 -3.4(18) . . . . ?
C3 C2 C7 N1 173.7(10) . . . . ?
C3 C4 C5 C6 3.1(18) . . . . ?
C4 C5 C6 C35 0.2(16) . . . . ?
C4 C5 C6 C12 -179.1(10) . . . . ?
C5 C6 C12 N2 -170.9(9) . . . . ?
C6 C35 C2 C3 2.9(16) . . . . ?
C6 C35 C2 C7 -175.7(9) . . . . ?
C7 N1 C8 C9 -17.0(12) . . . . ?
C7 N1 C8 C10 -137.5(9) . . . . ?
C7 N1 C8 C11 105.6(10) . . . . ?
C7 C2 C3 C4 178.9(11) . . . . ?
C8 N1 C7 C2 176.6(8) . . . . ?
C12 N2 C13 C14 136.9(8) . . . . ?
C12 N2 C13 C15 18.1(11) . . . . ?
C12 N2 C13 C16 -104.5(9) . . . . ?
C13 N2 C12 C6 -178.5(7) . . . . ?
C17 C18 C19 C20 -173.8(7) . . . . ?
C17 C18 C23 C22 173.8(8) . . . . ?
C18 C19 C20 C21 0.3(12) . . . . ?
C19 C18 C23 C22 -4.0(12) . . . . ?
C19 C20 C21 Br1 175.8(6) . . . . ?
C19 C20 C21 C22 -5.0(13) . . . . ?
C20 C21 C22 C23 5.0(14) . . . . ?
C21 C22 C23 C18 -0.4(14) . . . . ?
C23 C18 C19 C20 4.0(12) . . . . ?
Cl1 C26 C27 Cl2 4.8(10) . . . . ?
Cl1 C26 C27 C28 -177.1(6) . . . . ?
Cl2 C27 C28 Cl3 -1.7(10) . . . . ?
Cl2 C27 C28 C29 179.5(6) . . . . ?
Cl3 C28 C29 Cl05 -0.2(10) . . . . ?
Cl3 C28 C29 C30 179.8(6) . . . . ?
Cl05 C29 C30 C25 -179.4(6) . . . . ?
Cl05 C29 C30 C31 -0.2(12) . . . . ?
O3 C24 C25 C26 -0.9(15) . . . . ?
O3 C24 C25 C30 177.7(8) . . . . ?
N3 C24 C25 C26 179.5(9) . . . . ?
N3 C24 C25 C30 -1.9(9) . . . . ?
C24 N3 C31 O2 -177.8(9) . . . . ?
C24 N3 C31 C30 0.7(10) . . . . ?
C24 C25 C26 Cl1 -5.4(13) . . . . ?
C24 C25 C26 C27 178.1(8) . . . . ?
C24 C25 C30 C29 -178.5(7) . . . . ?
C24 C25 C30 C31 2.2(8) . . . . ?
C25 C26 C27 Cl2 -178.6(6) . . . . ?
C25 C26 C27 C28 -0.5(12) . . . . ?
C25 C30 C31 O2 176.7(8) . . . . ?
C25 C30 C31 N3 -1.9(9) . . . . ?
C26 C25 C30 C29 0.3(11) . . . . ?
C26 C25 C30 C31 -179.1(7) . . . . ?
C26 C27 C28 Cl3 -179.8(6) . . . . ?
C26 C27 C28 C29 1.4(12) . . . . ?
C27 C28 C29 Cl05 178.5(6) . . . . ?
C27 C28 C29 C30 -1.4(12) . . . . ?
C28 C29 C30 C25 0.6(11) . . . . ?
C28 C29 C30 C31 179.8(8) . . . . ?
C29 C30 C31 O2 -2.5(14) . . . . ?
C29 C30 C31 N3 178.9(8) . . . . ?
C30 C25 C26 Cl1 176.2(6) . . . . ?
C30 C25 C26 C27 -0.4(12) . . . . ?
C31 N3 C24 O3 -178.9(8) . . . . ?
C31 N3 C24 C25 0.7(10) . . . . ?
O1 C1A C1B C1C -20(7) . . . . ?
C1A O1 C1D C1C 44(10) . . . . ?
C1A C1B C1C C1D 40(9) . . . . ?
C1B C1C C1D O1 -52(9) . . . . ?
C1D O1 C1A C1B -18(11) . . . . ?

_shelx_res_file                  
;
TITL 14298sadabs_a.res in P6(3)
    14298sadabs.res
    created by SHELXL-2018/3 at 09:47:00 on 26-Apr-2023
REM Old TITL 14298sadabs_a.res in P6(3)
REM SHELXT solution in P6(3): R1 0.152, Rweak 0.048, Alpha 0.056
REM <I/s> 1.827 for 6 systematic absences, Orientation as input
REM Flack x = 0.246 ( 0.005 ) from 3082 Parsons' quotients
REM Formula found by SHELXT: C46 N17 O2 Cl4 Br Bi
CELL 0.71073 23.1393 23.1393 10.8913 90 90 120
ZERR 6 0.0037 0.0037 0.0011 0 0 0
LATT -1
SYMM -Y,+X-Y,+Z
SYMM +Y-X,-X,+Z
SYMM -X,-Y,0.5+Z
SYMM +Y,-X+Y,0.5+Z
SYMM -Y+X,+X,0.5+Z
SFAC C H Bi Br Cl N O
UNIT 190 182 6 6 24 18 13
SIMU C1A C1B C1C C1D
SADI 0.04 C1B C1D C1A C1C
DFIX 1.53 C1A C1B C1C C1D
DFIX 1.54 C1B C1C
DANG 2.38 C1A C1C C1B C1D
SADI C1A C1B C1B C1C C1C C1D
RIGU C1A C1B C1C C1D

L.S. 30
PLAN  9
TEMP -173
CONF
BOND
LIST 4
MORE -1
BOND $H
fmap 2
ACTA
TWIN 0 1 0 1 0 0 0 0 -1 2
REM <olex2.extras>
REM <HklSrc "%.\\14298sadabs.hkl">
REM </olex2.extras>

WGHT    0.030100   14.582500
BASF   0.21769
FVAR       0.14250
BI1   3    0.002924    0.565473    0.832260    11.00000    0.01663    0.01709 =
         0.01809   -0.00213   -0.00044    0.00876
BR1   4    0.025400    0.828188    1.231280    11.00000    0.03322    0.02240 =
         0.02744   -0.00221    0.00118    0.01388
N1    6    0.124182    0.658220    0.823784    11.00000    0.02138    0.02028 =
         0.01617   -0.00220   -0.00206    0.00789
N2    6   -0.114683    0.548038    0.821433    11.00000    0.01859    0.02760 =
         0.01541    0.00102    0.00021    0.01367
C35   1    0.007709    0.663751    0.824215    11.00000    0.03090    0.02095 =
         0.01628    0.00123   -0.00101    0.01665
C2    1    0.069385    0.722432    0.827115    11.00000    0.03214    0.01973 =
         0.01667   -0.00585   -0.00318    0.01212
C3    1    0.072277    0.784266    0.834513    11.00000    0.04395    0.02138 =
         0.02260   -0.00617   -0.00579    0.01572
AFIX  43
H3    2    0.114222    0.824357    0.836006    11.00000   -1.20000
AFIX   0
C4    1    0.013688    0.786708    0.839645    11.00000    0.05436    0.02620 =
         0.02156    0.00095    0.00086    0.02620
AFIX  43
H4    2    0.015628    0.828458    0.849098    11.00000   -1.20000
AFIX   0
C5    1   -0.047738    0.728702    0.831093    11.00000    0.04330    0.03440 =
         0.01966    0.00051    0.00043    0.02853
AFIX  43
H5    2   -0.087634    0.730929    0.830605    11.00000   -1.20000
AFIX   0
C6    1   -0.050796    0.666768    0.823169    11.00000    0.03470    0.02774 =
         0.01380    0.00152   -0.00130    0.02190
C7    1    0.129138    0.715959    0.819207    11.00000    0.02474    0.01999 =
         0.01589    0.00060   -0.00035    0.00640
AFIX  43
H7    2    0.171796    0.754739    0.810641    11.00000   -1.20000
AFIX   0
C8    1    0.183526    0.649633    0.809120    11.00000    0.01592    0.01962 =
         0.02832    0.00587    0.00051    0.00311
C9    1    0.243091    0.709960    0.752650    11.00000    0.02652    0.02926 =
         0.04306    0.01191    0.01057    0.00734
AFIX 137
H9A   2    0.229551    0.721814    0.675772    11.00000   -1.50000
H9B   2    0.278400    0.699400    0.735849    11.00000   -1.50000
H9C   2    0.259789    0.747627    0.809857    11.00000   -1.50000
AFIX   0
C10   1    0.160312    0.589038    0.726424    11.00000    0.01726    0.03873 =
         0.02850   -0.00074   -0.00071    0.01569
AFIX 137
H10A  2    0.123582    0.549908    0.766210    11.00000   -1.50000
H10B  2    0.197456    0.580930    0.711824    11.00000   -1.50000
H10C  2    0.144940    0.597225    0.647944    11.00000   -1.50000
AFIX   0
C11   1    0.200401    0.634550    0.937263    11.00000    0.02659    0.04171 =
         0.02474    0.00351   -0.00440    0.01390
AFIX 137
H11A  2    0.209751    0.671526    0.992859    11.00000   -1.50000
H11B  2    0.239740    0.629182    0.931984    11.00000   -1.50000
H11C  2    0.162482    0.593317    0.968718    11.00000   -1.50000
AFIX   0
C12   1   -0.114086    0.603411    0.812209    11.00000    0.02891    0.04303 =
         0.01324    0.00314    0.00107    0.02674
AFIX  43
H12   2   -0.154512    0.603618    0.798283    11.00000   -1.20000
AFIX   0
C13   1   -0.177461    0.482737    0.807894    11.00000    0.01890    0.03178 =
         0.02166    0.00242    0.00057    0.01279
C14   1   -0.159178    0.439324    0.727810    11.00000    0.02698    0.02898 =
         0.02744   -0.00926   -0.00239    0.00932
AFIX 137
H14A  2   -0.143374    0.460571    0.647517    11.00000   -1.50000
H14B  2   -0.198650    0.395130    0.716772    11.00000   -1.50000
H14C  2   -0.123882    0.434659    0.768202    11.00000   -1.50000
AFIX   0
C15   1   -0.233476    0.488647    0.743895    11.00000    0.02194    0.04580 =
         0.04094    0.01370   -0.00305    0.01255
AFIX 137
H15A  2   -0.248132    0.513038    0.797072    11.00000   -1.50000
H15B  2   -0.271176    0.443934    0.727601    11.00000   -1.50000
H15C  2   -0.216838    0.512739    0.666201    11.00000   -1.50000
AFIX   0
C16   1   -0.198606    0.453489    0.935227    11.00000    0.03399    0.03508 =
         0.02359    0.00477    0.00825    0.01559
AFIX 137
H16A  2   -0.212114    0.480711    0.982851    11.00000   -1.50000
H16B  2   -0.161158    0.453026    0.976303    11.00000   -1.50000
H16C  2   -0.236241    0.407786    0.928996    11.00000   -1.50000
AFIX   0
C17   1    0.005854    0.567737    1.044847    11.00000    0.02787    0.02071 =
         0.01980    0.00159   -0.00217    0.01563
AFIX  23
H17A  2   -0.035183    0.528424    1.075944    11.00000   -1.20000
H17B  2    0.044291    0.563390    1.072316    11.00000   -1.20000
AFIX   0
C18   1    0.011255    0.628428    1.101149    11.00000    0.02444    0.02295 =
         0.01449    0.00082   -0.00005    0.01354
C19   1   -0.045672    0.631945    1.129974    11.00000    0.02006    0.02687 =
         0.02296    0.00022   -0.00008    0.01140
AFIX  43
H19   2   -0.088272    0.593178    1.120609    11.00000   -1.20000
AFIX   0
C20   1   -0.041937    0.690448    1.171973    11.00000    0.02031    0.03095 =
         0.02154   -0.00154   -0.00035    0.01486
AFIX  43
H20   2   -0.081165    0.691949    1.191631    11.00000   -1.20000
AFIX   0
C21   1    0.020936    0.746760    1.184389    11.00000    0.02433    0.01901 =
         0.01625   -0.00211    0.00034    0.00952
C22   1    0.078421    0.744263    1.165264    11.00000    0.02060    0.02662 =
         0.02670   -0.00793   -0.00175    0.00776
AFIX  43
H22   2    0.120889    0.782291    1.180419    11.00000   -1.20000
AFIX   0
C23   1    0.073243    0.684904    1.123227    11.00000    0.02218    0.02657 =
         0.01843   -0.00253   -0.00091    0.01027
AFIX  43
H23   2    0.112721    0.682874    1.109337    11.00000   -1.20000
AFIX   0

CL1   5    0.176502    0.805694    0.533829    11.00000    0.01811    0.01947 =
         0.03278   -0.00007   -0.00061    0.00475
CL2   5    0.078642    0.861016    0.558228    11.00000    0.03014    0.01938 =
         0.02786   -0.00014   -0.00048    0.01156
CL3   5   -0.074476    0.765270    0.534728    11.00000    0.02510    0.03183 =
         0.03202    0.00067    0.00116    0.01765
CL05  5   -0.131156    0.613470    0.477374    11.00000    0.01745    0.02782 =
         0.03815    0.00276   -0.00149    0.00754
O3    7    0.160043    0.668643    0.456613    11.00000    0.02208    0.02541 =
         0.04288    0.00360    0.00250    0.01248
O2    7   -0.063630    0.524446    0.435521    11.00000    0.02659    0.01930 =
         0.03832    0.00030   -0.00278    0.00604
N3    6    0.051494    0.580994    0.437610    11.00000    0.02472    0.01656 =
         0.03819    0.00172   -0.00024    0.01064
C24   1    0.099892    0.646222    0.458646    11.00000    0.02162    0.01888 =
         0.02593    0.00552    0.00253    0.00952
C25   1    0.066309    0.686865    0.484466    11.00000    0.01857    0.02155 =
         0.01894    0.00292    0.00200    0.01028
C26   1    0.091680    0.753185    0.511490    11.00000    0.01961    0.01946 =
         0.01663   -0.00088   -0.00246    0.00980
C27   1    0.047736    0.777738    0.527677    11.00000    0.02192    0.01716 =
         0.01801    0.00088    0.00177    0.00894
C28   1   -0.021101    0.734987    0.515340    11.00000    0.02163    0.02311 =
         0.02192    0.00197   -0.00133    0.01358
C29   1   -0.045583    0.666794    0.489184    11.00000    0.01497    0.02687 =
         0.02091    0.00398   -0.00113    0.00785
C30   1   -0.002016    0.643818    0.473645    11.00000    0.01945    0.01524 =
         0.01784    0.00164   -0.00447    0.00677
C31   1   -0.009263    0.575776    0.445758    11.00000    0.02519    0.01539 =
         0.02629    0.00234   -0.00289    0.00782
PART -1
O1    7   -0.027410    0.932140    0.845408    10.16667    0.05170
C1A   1    0.011002    0.969187    0.728528    10.16667    0.05545
AFIX  23
H1AA  2    0.046163    0.958700    0.705696    10.16667   -1.20000
H1AB  2   -0.018827    0.961533    0.657730    10.16667   -1.20000
AFIX   0
C1B   1    0.039410    1.039191    0.783735    10.16667    0.09506
AFIX  23
H1BA  2    0.085767    1.057216    0.813189    10.16667   -1.20000
H1BB  2    0.037582    1.070866    0.724935    10.16667   -1.20000
AFIX   0
C1C   1   -0.009803    1.022499    0.889975    10.16667    0.08944
AFIX  23
H1CA  2   -0.053037    1.016847    0.861969    10.16667   -1.20000
H1CB  2    0.008753    1.056439    0.955941    10.16667   -1.20000
AFIX   0
C1D   1   -0.015781    0.956200    0.929730    10.16667    0.06466
AFIX  23
H1DA  2    0.026740    0.962342    0.963052    10.16667   -1.20000
H1DB  2   -0.051881    0.932429    0.990582    10.16667   -1.20000
AFIX   0
HKLF 4


REM  14298sadabs_a.res in P6(3)
REM wR2 = 0.0780, GooF = S = 1.056, Restrained GooF = 1.055 for all data
REM R1 = 0.0351 for 11529 Fo > 4sig(Fo) and 0.0437 for all 12769 data
REM 406 parameters refined using 13 restraints

END

WGHT      0.0301     14.6110

REM Highest difference peak  1.272,  deepest hole -0.747,  1-sigma level  0.115
Q1    1  -0.0209  0.8090  1.2359  11.00000  0.05    1.27
Q2    1   0.0201  0.5704  0.9050  11.00000  0.05    0.79
Q3    1  -0.0211  0.5605  0.8784  11.00000  0.05    0.78
Q4    1  -0.0192  0.5527  0.7866  11.00000  0.05    0.77
Q5    1   0.0202  0.5694  0.7619  11.00000  0.05    0.75
Q6    1   0.0257  1.0131  0.8238  11.00000  0.05    0.72
Q7    1   0.0036  0.8544  0.8327  11.00000  0.05    0.61
Q8    1   0.0023  0.5881  0.7830  11.00000  0.05    0.61
Q9    1   0.0351  1.0694  0.8241  11.00000  0.05    0.59
;
_shelx_res_checksum              92980
_shelx_hkl_file                  
;
   1   2   0  547.55   18.40
   3  -1   0  555.04   18.60
  -3   1   0  502.15   18.60
  -1  -2   0  538.15   18.40
  -1  -2   0  532.65   18.40
   2  -3   0  551.24   18.50
   2  -3   0  543.15   18.60
   3  -1   0  486.85   18.50
  -3   1   0  524.65   18.50
  -2   3   0  537.55   18.50
  -1  -2   0  543.05   18.60
   2  -3   0  526.95   18.70
   3  -2   0  272.47    9.90
   2   1   0  263.07    9.50
   2   1   0  247.98    9.10
   1  -3   0  250.17    9.40
  -2  -1   0  260.57    9.60
   1  -3   0  255.57    9.50
  -3   2   0  229.78    9.70
   3  -2   0  266.97    9.90
   1  -3   0  269.67    9.30
  -1   3   0  261.77    9.50
   3  -2   0  248.08    9.70
  -2  -1   0  278.07    9.70
  -2  -1   0  271.37    9.50
   1  -3   0  278.57    9.90
  -3   2   0  246.58    9.60
  -3   0   0  257.87    9.90
  -3   0   0  260.57   10.00
   3  -3   0  270.27   10.40
   0   3   0  280.67    9.90
  -3   3   0  266.67   10.20
   3  -3   0  277.77   10.30
   0  -3   0  273.47    9.90
  -3   3   0  271.57   10.20
   3   0   0  264.57   10.00
   3  -3   0  281.17   10.40
   0  -3   0  256.87    9.30
   0  -3   0  277.77   10.20
   0  -3   0  250.97    9.70
   3   0   0  265.37    9.80
  -3   4   0  297.57   11.40
   4  -1   0  293.87   11.40
   1   3   0  310.17   11.30
  -1  -3   0  297.17   11.20
   3  -4   0  309.67   11.50
  -1  -3   0  313.57   11.30
   4  -1   0  287.27   11.50
  -4   1   0  295.67   11.50
   3  -4   0  314.67   11.70
  -1  -3   0  316.97   11.60
  -4   1   0  296.87   11.60
   3  -4   0  309.47   11.90
   2   2   0   20.90    1.80
   2  -4   0   19.60    1.80
   4  -2   0   17.70    2.00
   4  -2   0   19.20    2.10
   2   2   0   19.00    1.20
   2  -4   0   21.00    2.10
  -2  -2   0   18.50    1.80
  -2   4   0   20.90    1.80
  -4   2   0   17.30    1.90
   2  -4   0   18.20    1.70
  -4   2   0   20.90    2.20
  -2  -2   0   19.20    1.80
  -2  -2   0   22.50    1.90
   1  -4   0  259.57   10.10
   1  -4   0  245.68    9.30
   4  -3   0  250.37   10.20
  -3  -1   0  280.57   10.00
   3   1   0  240.58    9.30
   1  -4   0  255.97    9.70
  -3  -1   0  269.07    9.90
  -4   3   0  258.97   10.20
   4  -3   0  251.07   10.20
  -4   3   0  241.48   10.00
  -3  -1   0  271.27   10.10
   3   1   0  264.27    9.90
  -1   4   0  256.27    9.70
   1  -4   0  252.97    9.60
   4  -3   0  265.57   10.40
   4   0   0  821.12   29.70
   0  -4   0  839.72   29.80
   0  -4   0  783.42   29.10
   4   0   0  872.31   30.10
  -4   0   0  901.31   30.10
  -4   0   0  871.61   30.30
   4  -4   0  890.51   30.60
   0   4   0  886.31   30.00
  -4   4   0  949.11   30.60
   0  -4   0  900.71   30.40
   4  -4   0  873.71   30.70
  -4   4   0  838.82   30.30
   0  -4   0  871.61   29.90
   4  -4   0  899.71   30.50
  -1  -4   0  205.78    8.50
  -4   5   0  205.38    8.80
  -1  -4   0  213.38    8.90
   5  -1   0  214.48    8.90
   5  -1   0  213.28    8.80
   1   4   0  221.58    8.70
   4  -5   0  202.58    9.10
  -5   1   0  206.08    9.00
   4  -5   0  223.98    9.00
   4  -5   0  201.48    9.00
  -1  -4   0  209.58    8.60
  -5   1   0  209.88    8.80
  -5   2   0  353.36   13.90
  -2  -3   0  365.66   13.80
   2   3   0  357.06   13.70
   3  -5   0  375.36   13.90
   5  -2   0  396.76   14.20
  -2  -3   0  357.06   13.60
  -3   5   0  354.66   13.70
   3  -5   0  381.06   13.90
   3  -5   0  377.86   14.30
  -2  -3   0  371.36   13.80
   5  -2   0  368.66   14.10
  -5   2   0  359.76   14.10
   2  -5   0  528.35   18.70
  -3  -2   0  523.55   18.30
   2  -5   0  500.25   18.10
  -3  -2   0  522.95   18.20
   3   2   0  469.95   17.30
   2  -5   0  504.15   18.00
  -5   3   0  492.05   18.50
  -5   3   0  488.45   18.60
   5  -3   0  503.75   18.70
  -2   5   0  499.05   18.10
   5  -3   0  498.25   18.60
   2  -5   0  492.75   18.00
   3   2   0  531.55   18.20
  -3  -2   0  504.95   18.30
  -5   4   0  188.28    8.40
   5  -4   0  204.88    8.80
   1  -5   0  198.68    7.50
  -1   5   0  187.98    7.90
   4   1   0  182.58    7.50
   1  -5   0  193.58    7.90
   5  -4   0  191.88    8.50
  -4  -1   0  198.28    8.30
  -4  -1   0  191.58    8.00
  -5   4   0  204.58    8.70
   5  -4   0  177.88    8.50
   4   1   0  191.68    8.10
   1  -5   0  188.28    8.00
   1  -5   0  196.58    8.40
  -5   0   0 4566.04  157.18
   5  -5   0 4908.01  157.78
  -5   5   0 4676.83  157.48
  -5   5   0 4864.01  157.58
   5   0   0 4556.44  156.68
   0  -5   0 4988.30  157.08
   5  -5   0 4921.81  157.68
   5  -5   0 4781.62  157.78
   0  -5   0 4231.58  159.48
   0  -5   0 4765.02  156.88
   0  -5   0 4799.52  157.38
   0   5   0 4815.32  156.98
  -5   0   0 4795.02  157.08
   5   0   0 4892.21  157.18
   6  -1   0  256.27   10.30
  -6   1   0  242.48   10.30
  -1  -5   0  256.07   10.50
   5  -6   0  226.98   10.60
   5  -6   0  237.58   10.60
  -6   1   0  219.88   10.20
  -1  -5   0  232.48    9.80
  -1  -5   0  253.67   10.10
   1   5   0  256.07   10.00
  -5   6   0  234.48   10.30
   5  -6   0  245.68   10.40
   6  -1   0  229.98   10.00
  -4   6   0  157.98    7.00
  -2  -4   0  152.38    7.20
  -2  -4   0  150.38    6.80
   4  -6   0  150.28    7.20
   2   4   0  149.19    6.90
   4  -6   0  151.28    7.00
   4  -6   0  148.99    7.50
   6  -2   0  149.09    7.10
   2   4   0  142.79    6.80
   6  -2   0  158.68    7.30
  -6   2   0  149.79    7.40
  -6   2   0  149.39    7.10
  -2  -4   0  149.79    6.80
   3   3   0 1467.65   50.59
   3   3   0 1375.46   49.50
   6  -3   0 1522.85   51.19
   3  -6   0 1428.56   50.69
  -3   6   0 1499.75   50.69
  -3  -3   0 1550.84   50.89
   6  -3   0 1510.75   51.29
   3  -6   0 1489.55   50.69
  -3  -3   0 1500.35   50.69
  -3  -3   0 1605.44   51.09
  -6   3   0 1454.05   51.29
  -6   3   0 1491.05   51.09
   3  -6   0 1499.35   51.29
   4   2   0  450.35   16.30
   6  -4   0  427.86   17.00
   6  -4   0  396.86   16.60
   4   2   0  409.26   15.30
  -6   4   0  429.96   16.90
  -2   6   0  416.96   16.10
  -4  -2   0  445.06   16.50
   2  -6   0  427.66   16.10
  -4  -2   0  444.96   16.30
   2  -6   0  459.65   16.90
   2  -6   0  452.25   15.90
  -4  -2   0  476.35   16.60
   2  -6   0  441.26   16.30
   6  -4   0  427.06   16.80
  -6   4   0  425.16   16.60
   1  -6   0   76.99    4.80
  -1   6   0   70.29    4.30
   6  -5   0   94.99    5.50
  -6   5   0   82.29    5.10
   1  -6   0   77.69    4.50
   6  -5   0   75.59    4.90
  -5  -1   0   88.69    5.00
   1  -6   0   77.39    4.40
   1  -6   0   76.19    3.90
   5   1   0   81.09    4.20
  -6   5   0   87.49    5.10
   6  -5   0   79.39    5.10
   5   1   0   88.99    4.90
  -5  -1   0   76.69    4.60
  -6   0   0    8.90    2.30
  -6   6   0    4.60    2.10
   6  -6   0    8.30    2.40
   6  -6   0    4.30    2.10
   0   6   0    6.50    1.90
   6   0   0    4.40    1.70
  -6   6   0    5.50    2.20
   0  -6   0    5.90    2.20
   6   0   0    2.60    2.00
   0  -6   0    9.10    2.30
  -6   7   0  826.62   30.30
  -7   1   0  809.42   30.00
  -1  -6   0  884.61   30.50
  -1  -6   0  792.62   29.60
   6  -7   0  874.51   30.90
   7  -1   0  834.72   29.90
   6  -7   0  849.12   30.40
  -1  -6   0  816.32   29.60
   6  -7   0  848.82   30.60
   7  -1   0  850.01   30.10
  -7   1   0  810.92   30.10
   1   6   0  798.72   29.70
   7  -2   0 2196.38   74.79
  -7   2   0 2109.09   74.59
   5  -7   0 2285.87   75.09
  -2  -5   0 2260.37   74.79
  -5   7   0 2194.58   74.69
   5  -7   0 2259.97   75.39
   7  -2   0 2139.99   74.59
   2   5   0 2255.17   74.39
  -2  -5   0 2142.89   74.29
  -2  -5   0 2193.78   74.29
  -7   2   0 2165.08   74.89
   5  -7   0 2247.78   74.79
  -3  -4   0  165.98    7.80
   4  -7   0  163.98    7.60
   3   4   0  149.99    6.10
  -7   3   0  156.58    7.80
  -3  -4   0  162.08    7.50
  -3  -4   0  153.98    7.40
  -4   7   0  162.58    7.50
   7  -3   0  157.38    7.80
   4  -7   0  163.48    7.60
  -7   3   0  161.18    8.10
   4  -7   0  159.38    8.10
   3   4   0  160.48    7.30
   7  -3   0  155.48    7.80
  -7   4   0  292.27   12.60
   3  -7   0  301.47   12.20
  -4  -3   0  309.47   12.40
   7  -4   0  307.17   12.80
   4   3   0  275.87   10.90
   7  -4   0  300.97   12.90
  -7   4   0  303.97   12.90
  -4  -3   0  314.77   12.30
   4   3   0  298.77   12.10
   3  -7   0  287.97   11.90
   3  -7   0  302.57   12.80
  -3   7   0  296.67   12.10
  -4  -3   0  328.87   12.50
   3  -7   0  314.07   12.10
   7  -5   0 2677.03   91.89
  -7   5   0 2780.42   91.89
   7  -5   0 2613.44   91.99
   5   2   0 2694.63   91.19
   2  -7   0 2816.62   91.99
  -5  -2   0 2721.73   91.19
  -5  -2   0 2774.32   91.39
   2  -7   0 2625.34   90.39
  -7   5   0 2744.63   91.99
  -2   7   0 2698.63   91.09
   2  -7   0 2685.73   90.89
  -5  -2   0 2790.12   91.59
   2  -7   0 2739.23   91.09
   5   2   0 2705.73   90.29
   7  -5   0 2716.03   91.79
   1  -7   0  668.93   24.10
   1  -7   0  654.43   23.20
  -7   6   0  590.44   24.70
  -6  -1   0  726.43   24.70
   7  -6   0  690.53   25.10
  -6  -1   0  665.33   24.70
   1  -7   0  610.24   24.60
   6   1   0  661.13   23.80
   7  -6   0  677.33   25.30
   6   1   0  682.93   24.50
  -7   6   0  668.43   24.90
  -1   7   0  683.43   24.30
   7  -6   0  666.63   25.20
   1  -7   0  691.33   24.40
   7  -7   0 2221.68   76.99
   0  -7   0 2383.16   76.89
   0  -7   0 2178.28   75.99
  -7   7   0 2294.87   76.99
   0  -7   0 2193.78   75.99
   7   0   0 2216.68   76.39
   0   7   0 2287.97   76.19
   7  -7   0 2225.28   77.29
  -7   0   0 2278.37   76.79
  -7   7   0 2316.67   77.19
   7  -7   0 2265.37   77.19
  -7   0   0 2253.07   76.39
   7   0   0 2153.78   75.79
  -7   8   0  671.03   25.50
   7  -8   0  685.63   25.70
   7  -8   0  682.93   25.90
   8  -1   0  635.94   24.80
   1   7   0  674.13   24.90
   8  -1   0  638.74   25.10
  -1  -7   0  693.53   25.60
  -8   1   0  680.73   25.50
  -1  -7   0  680.03   24.90
  -8   1   0  678.43   25.30
   7  -8   0  677.63   26.10
  -1  -7   0  663.83   24.70
   2   6   0 1408.46   48.40
  -8   2   0 1390.46   49.10
   8  -2   0 1347.57   48.80
   8  -2   0 1367.96   48.70
  -8   2   0 1387.86   48.80
   6  -8   0 1430.96   49.60
  -6   8   0 1354.76   48.70
  -2  -6   0 1329.47   48.30
  -2  -6   0 1536.25   49.30
   6  -8   0 1399.66   49.00
  -2  -6   0 1416.66   48.40
   6  -8   0 1401.76   49.20
   8  -3   0 1695.83   58.59
  -5   8   0 1712.23   58.29
   3   5   0 1631.84   57.99
  -3  -5   0 1688.93   58.19
   5  -8   0 1677.53   58.49
  -3  -5   0 1725.63   58.49
  -8   3   0 1783.02   58.99
  -3  -5   0 1684.53   58.09
   8  -3   0 1629.14   58.59
   5  -8   0 1727.73   59.29
  -8   3   0 1714.53   58.59
   5  -8   0 1694.73   58.39
  -4   8   0 1032.00   36.00
  -4  -4   0 1052.19   36.20
   4   4   0  928.71   34.30
   4   4   0  978.00   35.80
  -8   4   0 1017.10   36.50
   8  -4   0 1018.60   36.50
   4  -8   0  975.60   35.90
   4  -8   0 1068.39   37.00
   4  -8   0 1020.30   36.00
  -4  -4   0 1163.48   36.70
  -4  -4   0  970.00   35.80
   8  -4   0 1024.70   36.70
  -8   4   0  990.80   36.60
   5   3   0  983.50   35.40
  -3   8   0 1004.50   35.30
  -8   5   0  968.40   35.90
   8  -5   0  986.50   36.10
   8  -5   0 1002.60   36.30
   3  -8   0 1020.40   35.50
  -5  -3   0 1034.20   35.70
  -5  -3   0 1060.99   35.80
   5   3   0  922.81   34.00
  -5  -3   0  949.01   35.30
   3  -8   0  956.00   35.00
  -8   5   0 1015.70   36.30
   3  -8   0 1024.20   36.30
   8  -5   0 1036.50   36.50
   3  -8   0 1029.70   35.00
   8  -6   0  844.72   30.20
  -6  -2   0  763.82   28.90
   2  -8   0  793.62   28.70
   2  -8   0  769.62   28.00
  -6  -2   0  799.92   29.30
   8  -6   0  803.92   30.00
   2  -8   0  815.42   29.00
   6   2   0  769.92   28.00
  -8   6   0  850.21   30.00
  -8   6   0  793.02   29.70
   8  -6   0  752.62   29.50
  -2   8   0  782.32   28.80
   6   2   0  786.22   29.00
   2  -8   0  890.51   30.00
   8  -7   0  442.16   18.40
   1  -8   0  453.85   18.20
   7   1   0  426.76   17.40
   1  -8   0  446.06   17.30
  -1   8   0  434.06   17.20
  -7  -1   0  454.35   17.70
   1  -8   0  432.76   17.10
   8  -7   0  472.45   18.50
  -8   7   0  449.95   18.10
  -7  -1   0  440.26   17.80
   1  -8   0  433.36   16.20
   8  -7   0  420.86   18.00
   7   1   0  442.86   16.80
  -8   7   0  458.85   18.30
   0   8   0  679.43   26.00
   0  -8   0  687.13   26.00
   8   0   0  683.93   26.30
   8   0   0  728.43   26.00
   8  -8   0  719.03   27.40
  -8   0   0  724.13   26.80
   8  -8   0  686.43   27.00
  -8   8   0  662.33   26.60
  -8   0   0  683.73   26.20
   8  -8   0  714.13   27.00
   0  -8   0  665.53   25.70
  -8   8   0  737.03   27.20
   0  -8   0  771.62   27.20
  -8   9   0  488.75   19.70
  -1  -8   0  465.25   18.70
  -9   1   0  503.75   19.50
  -1  -8   0  504.15   19.80
  -1  -8   0  489.85   19.00
  -9   1   0  425.66   19.30
   1   8   0  484.25   18.90
   8  -9   0  487.95   20.40
   8  -9   0  449.06   19.70
   9  -1   0  477.25   19.30
   8  -9   0  500.55   20.00
   9  -1   0  488.05   19.10
  -9   2   0 3298.37  113.49
  -9   2   0 3393.56  113.79
  -2  -7   0 3414.26  112.99
   9  -2   0 3245.18  113.39
  -7   9   0 3211.18  113.29
  -2  -7   0 3574.44  113.99
   2   7   0 3386.06  112.99
  -2  -7   0 3284.07  112.79
   7  -9   0 3405.56  113.99
   7  -9   0 3426.26  114.29
   7  -9   0 3498.15  113.69
   9  -2   0 3224.48  113.09
   6  -9   0    3.70    2.40
   6  -9   0    1.70    2.70
   9  -3   0    5.70    2.60
  -9   3   0    3.10    2.70
  -3  -6   0    4.10    2.30
  -9   3   0    0.30    2.40
   6  -9   0    0.40    2.00
  -3  -6   0    3.60    2.40
   9  -3   0    5.30    2.70
   3   6   0    4.00    2.00
  -3  -6   0    1.90    2.20
  -6   9   0    5.00    2.30
   4   5   0  349.67   14.50
   4   5   0  325.47   12.70
  -9   4   0  357.96   15.10
   5  -9   0  352.56   14.70
   5  -9   0  358.86   14.70
   5  -9   0  358.56   15.50
  -4  -5   0  356.76   14.70
  -5   9   0  363.56   14.60
  -9   4   0  353.66   15.30
  -4  -5   0  365.16   14.90
   9  -4   0  331.47   14.90
  -4  -5   0  355.76   14.50
   9  -4   0  363.56   15.30
   5   4   0  131.79    7.20
  -9   5   0  148.09    8.30
  -5  -4   0  140.89    7.70
   4  -9   0  137.29    7.10
  -9   5   0  139.99    7.80
  -5  -4   0  126.09    7.10
   5   4   0  132.69    5.90
   4  -9   0  135.69    7.00
   9  -5   0  140.99    8.20
   4  -9   0  126.69    7.80
   9  -5   0  145.09    7.90
  -5  -4   0  143.39    7.60
  -4   9   0  137.69    7.20
   4  -9   0  144.29    7.50
   9  -6   0    4.90    2.50
   3  -9   0    6.20    1.80
  -6  -3   0    2.90    2.20
   3  -9   0    4.10    2.20
   3  -9   0    2.20    2.40
  -9   6   0    3.10    2.50
  -6  -3   0    0.80    2.10
   3  -9   0    0.00    1.80
  -3   9   0    6.10    2.10
  -6  -3   0    5.80    2.60
   6   3   0    6.90    2.30
   9  -6   0    3.10    2.50
   6   3   0    3.60    1.40
   9  -6   0    3.10    2.80
  -9   6   0    0.20    2.60
   7   2   0 2518.85   83.49
   2  -9   0 2459.45   83.99
   9  -7   0 2473.15   85.49
   7   2   0 2472.65   84.49
   2  -9   0 2643.04   85.39
   2  -9   0 2458.35   83.29
  -2   9   0 2418.76   84.19
   9  -7   0 2459.65   85.49
  -9   7   0 2505.25   85.19
  -9   7   0 2501.55   85.39
   2  -9   0 2554.44   84.39
   9  -7   0 2453.95   85.19
  -7  -2   0 2407.56   84.29
  -7  -2   0 2475.85   84.79
  -8  -1   0  284.37   13.00
   8   1   0  279.37   11.70
  -8  -1   0  292.97   12.60
   9  -8   0  278.97   13.20
   1  -9   0  282.17   12.20
   8   1   0  271.17   12.40
  -1   9   0  291.57   12.30
  -9   8   0  278.87   13.00
   1  -9   0  284.87   13.10
   1  -9   0  274.07   10.90
  -9   8   0  289.37   13.20
   1  -9   0  266.87   12.00
   9  -8   0  265.27   13.00
   9  -8   0  271.07   13.30
  -9   9   0 1643.84   59.19
   9   0   0 1652.33   58.79
   0  -9   0 1717.93   58.49
   9  -9   0 1636.74   59.89
  -9   9   0 1740.23   59.69
   9   0   0 1712.93   58.39
   9  -9   0 1670.33   59.79
   0   9   0 1763.22   58.69
  -9   0   0 1667.13   59.19
   9  -9   0 1684.83   59.49
   0  -9   0 1624.54   58.19
   0  -9   0 1736.83   59.59
  -9   0   0 1647.74   58.79
  -1  -9   0  263.67   12.50
  10  -1   0  249.68   12.10
   9 -10   0  250.67   12.80
  -9  10   0  245.58   12.40
  -1  -9   0  265.87   12.00
   1   9   0  249.68   11.70
   9 -10   0  277.07   13.00
   9 -10   0  258.57   13.20
 -10   1   0  247.78   12.50
 -10   1   0  259.87   12.30
  -1  -9   0  244.98   11.60
  10  -1   0  244.88   11.70
  -2  -8   0  336.77   14.30
  -2  -8   0  334.87   14.50
   2   8   0  336.67   14.50
  -2  -8   0  292.77   14.70
 -10   2   0  324.47   15.20
  10  -2   0  327.97   14.90
 -10   2   0  344.27   15.10
   8 -10   0  355.86   15.30
  10  -2   0  335.17   14.70
  -8  10   0  374.56   15.40
   8 -10   0  331.27   15.20
   8 -10   0  342.17   15.70
  10  -3   0  167.48    9.00
  10  -3   0  143.29    8.60
  -3  -7   0  167.38    9.10
  -3  -7   0  174.08    8.70
 -10   3   0  160.68    8.90
   7 -10   0  169.08    8.90
   7 -10   0  141.79    9.10
   3   7   0  168.28    8.60
   7 -10   0  176.58    9.30
  -7  10   0  166.38    8.80
  -3  -7   0  159.78    8.60
 -10   3   0  169.48    9.30
   4   6   0  695.03   26.40
  10  -4   0  751.52   27.30
   4   6   0  681.33   24.30
  -4  -6   0  702.63   26.50
 -10   4   0  724.13   27.20
  10  -4   0  731.73   27.30
  -6  10   0  739.83   26.80
 -10   4   0  681.33   27.30
   6 -10   0  681.93   27.50
   6 -10   0  704.03   26.80
   6 -10   0  699.63   26.80
  -4  -6   0  665.93   26.80
  -4  -6   0  714.83   26.60
   5 -10   0  238.48   10.70
  10  -5   0  221.78   11.40
  -5  10   0  229.08   10.80
  -5  -5   0  228.08   10.80
 -10   5   0  217.48   11.30
   5   5   0  204.98   10.40
  -5  -5   0  239.38   11.00
 -10   5   0  237.28   11.60
  10  -5   0  218.48   11.30
   5   5   0  221.88    8.90
  -5  -5   0  247.98   11.20
   5 -10   0  250.67   11.10
   5 -10   0  243.68   11.90
   6   4   0 2140.99   73.79
   4 -10   0 2261.97   75.09
   4 -10   0 2190.18   73.39
  -6  -4   0 2226.88   73.99
  -6  -4   0 2276.27   74.29
   4 -10   0 2238.38   73.99
  -6  -4   0 2085.49   73.99
  10  -6   0 2099.49   74.79
  10  -6   0 2241.18   74.89
  -4  10   0 2173.08   73.69
 -10   6   0 2103.59   74.79
   4 -10   0 2078.59   73.29
  10  -6   0 2060.29   74.69
 -10   6   0 2115.39   74.49
   6   4   0 2015.90   71.99
  -7  -3   0  108.29    6.90
   3 -10   0  111.89    6.70
   3 -10   0  106.69    6.30
   3 -10   0  108.39    6.00
 -10   7   0  117.09    7.30
  -3  10   0  103.69    6.30
  10  -7   0  120.79    7.70
  10  -7   0  104.59    7.10
  -7  -3   0  111.69    6.70
   7   3   0  115.29    6.70
   3 -10   0   99.49    7.10
  10  -7   0  109.19    7.40
   7   3   0  105.59    5.60
 -10   7   0  110.59    7.30
   8   2   0  262.37   11.10
   8   2   0  263.97   12.10
  -8  -2   0  266.97   12.10
 -10   8   0  264.87   12.80
  10  -8   0  247.48   12.50
 -10   8   0  265.57   12.80
   2 -10   0  254.67   11.50
  10  -8   0  263.17   12.90
   2 -10   0  266.57   12.70
  10  -8   0  262.27   13.00
  -2  10   0  273.77   11.90
   2 -10   0  252.67   10.70
  -8  -2   0  239.48   12.20
   2 -10   0  265.67   11.80
   9   1   0  301.47   12.50
 -10   9   0  279.57   13.50
  -9  -1   0  270.67   12.90
  -9  -1   0  271.67   13.20
   9   1   0  282.97   13.00
  10  -9   0  253.77   13.50
   1 -10   0  270.47   11.20
  10  -9   0  283.17   13.90
   1 -10   0  292.67   12.70
   1 -10   0  289.67   13.60
 -10   9   0  242.58   13.30
  10  -9   0  316.17   14.10
  -1  10   0  288.77   12.80
   1 -10   0  318.07   13.10
  10   0   0  224.38   10.70
 -10  10   0  213.48   11.40
   0 -10   0  221.48   10.60
   0 -10   0  223.68   10.80
   0  10   0  215.38   10.70
 -10   0   0  225.48   11.60
 -10   0   0  226.08   11.10
   0 -10   0  228.58   11.60
  10 -10   0  214.98   11.90
  10 -10   0  217.18   11.60
  10   0   0  216.28   11.00
  10 -10   0  207.98   11.80
 -11   1   0  178.68   10.30
 -10  11   0  185.28   10.10
  -1 -10   0  158.78    8.90
  10 -11   0  173.08   10.20
 -11   1   0  156.48    9.30
  -1 -10   0  173.38   10.00
   1  10   0  164.78    9.10
  10 -11   0  157.18    9.90
  11  -1   0  162.18    9.50
  10 -11   0  162.68   10.30
  11  -1   0  167.08    9.10
  -1 -10   0  177.28    9.30
   9 -11   0 1342.67   49.10
  -9  11   0 1371.86   48.40
  11  -2   0 1327.87   48.10
 -11   2   0 1365.46   48.60
  -2  -9   0 1309.57   47.30
 -11   2   0 1314.87   48.00
   9 -11   0 1332.27   48.50
   2   9   0 1323.27   47.50
  11  -2   0 1366.26   47.90
   9 -11   0 1357.06   48.50
  -2  -9   0 1333.57   47.50
  -2  -9   0 1206.98   48.00
  -3  -8   0   47.90    4.40
 -11   3   0   37.40    4.80
   3   8   0   42.20    4.40
  11  -3   0   33.60    4.70
 -11   3   0   36.60    4.50
  -3  -8   0   38.20    4.40
  -3  -8   0   46.10    4.40
  11  -3   0   34.20    4.30
   3   8   0   46.50    4.30
  -8  11   0   36.00    4.20
   8 -11   0   42.70    5.10
   8 -11   0   48.00    5.00
   8 -11   0   39.20    4.60
  11  -4   0 1084.89   39.90
  -7  11   0 1097.39   39.60
  -4  -7   0 1123.99   39.30
   7 -11   0 1157.68   40.00
   4   7   0  977.80   36.60
 -11   4   0 1102.69   40.50
   4   7   0 1071.89   39.10
 -11   4   0 1134.79   40.10
   7 -11   0 1114.89   40.80
  11  -4   0 1048.60   39.80
  -4  -7   0 1115.79   39.40
   7 -11   0 1113.29   39.90
  -4  -7   0  944.31   39.20
  -5  -6   0  262.57   13.20
  -5  -6   0  297.47   13.40
  11  -5   0  285.27   13.90
  -5  -6   0  294.67   13.10
 -11   5   0  306.57   13.90
   5   6   0  287.97   11.00
  11  -5   0  294.37   13.80
 -11   5   0  288.77   14.00
   6 -11   0  300.77   13.50
   6 -11   0  305.57   13.50
   6 -11   0  288.07   14.20
  -6  11   0  292.77   13.20
   5   6   0  292.07   13.10
   6   5   0  181.18    7.90
  11  -6   0  188.18   10.50
   5 -11   0  199.58    9.50
   5 -11   0  187.68    9.60
 -11   6   0  195.48   10.70
  -6  -5   0  177.18    9.70
  11  -6   0  193.68   10.30
 -11   6   0  188.98   10.30
   5 -11   0  190.08   10.70
  11  -6   0  180.98   10.20
   6   5   0  189.48    9.70
   5 -11   0  184.28    9.40
  -6  -5   0  197.58   10.00
  -6  -5   0  188.48    9.60
  -5  11   0  180.58    9.40
   4 -11   0  337.67   15.80
  11  -7   0  343.07   15.70
   7   4   0  346.17   13.30
  -7  -4   0  336.97   14.80
 -11   7   0  344.97   15.90
  11  -7   0  349.87   16.00
  -7  -4   0  334.87   15.10
   7   4   0  350.96   14.70
  -7  -4   0  355.96   15.40
   4 -11   0  307.77   14.20
  -4  11   0  334.77   14.60
   4 -11   0  312.57   13.90
   4 -11   0  341.77   14.70
  11  -7   0  351.56   15.60
 -11   7   0  326.97   15.30
   3 -11   0   17.80    3.70
 -11   8   0   16.10    3.20
  11  -8   0   18.00    3.70
  -8  -3   0   27.00    3.70
  11  -8   0   19.90    4.30
   8   3   0   15.60    2.50
  -3  11   0   15.40    3.00
   3 -11   0   21.90    3.40
   8   3   0   17.20    3.20
   3 -11   0   21.00    3.10
  -8  -3   0   25.90    3.90
  11  -8   0   19.90    4.00
   3 -11   0   11.00    2.30
 -11   8   0   20.60    4.10
  11  -9   0 1824.42   64.69
  -2  11   0 1784.62   63.09
   2 -11   0 1776.72   62.89
  11  -9   0 1882.91   64.59
  -9  -2   0 1879.41   63.79
 -11   9   0 1858.61   64.69
  -9  -2   0 1846.32   64.09
   9   2   0 1760.42   62.19
   2 -11   0 1808.32   61.79
 -11   9   0 1796.22   64.19
   9   2   0 1734.73   63.29
   2 -11   0 1795.82   63.29
   2 -11   0 1933.21   64.79
  11  -9   0 1743.73   64.59
  11 -10   0  258.17   13.10
  -1  11   0  238.48   11.90
 -11  10   0  261.17   13.40
  11 -10   0  254.87   13.40
  11 -10   0  246.38   13.20
   1 -11   0  294.07   13.60
  10   1   0  256.17   12.50
  10   1   0  247.68   11.70
 -11  10   0  248.98   13.00
   1 -11   0  266.27   12.10
   1 -11   0  256.77   12.10
 -10  -1   0  257.17   12.40
 -10  -1   0  246.38   12.90
   0 -11   0 1208.98   43.10
  11 -11   0 1233.18   44.60
  11 -11   0 1190.58   44.90
   0  11   0 1182.28   43.00
  11 -11   0 1133.79   44.30
 -11   0   0 1206.48   44.10
  11   0   0 1142.99   42.60
 -11  11   0 1195.18   44.20
  11   0   0 1186.68   43.40
 -11   0   0 1181.68   43.40
   0 -11   0 1140.29   42.60
   0 -11   0 1207.68   44.10
  11 -12   0  345.77   17.30
 -12   1   0  358.36   17.30
  -1 -11   0  383.46   16.40
   1  11   0  347.77   16.00
  -1 -11   0  355.36   15.90
 -11  12   0  346.17   16.80
  12  -1   0  355.06   16.20
  12  -1   0  372.06   16.70
  11 -12   0  377.56   18.10
 -12   1   0  363.56   16.70
  -1 -11   0  353.96   16.80
  11 -12   0  388.16   17.50
  -2 -10   0  133.09    8.10
  -2 -10   0  137.29    8.30
  10 -12   0  147.49    9.00
   2  10   0  124.09    8.00
  12  -2   0  133.49    8.60
 -12   2   0  122.99    8.90
  12  -2   0  129.39    8.20
  -2 -10   0  120.09    8.60
 -12   2   0  125.99    8.40
 -10  12   0  126.59    8.50
  10 -12   0  139.29    9.50
  10 -12   0  129.79    9.00
  -3  -9   0  110.19    7.20
  12  -3   0  106.89    7.60
   3   9   0   95.89    6.80
  12  -3   0  108.19    7.40
  -9  12   0  108.39    7.30
   9 -12   0   97.19    8.10
  -3  -9   0   86.89    6.70
  -3  -9   0   95.89    7.30
   9 -12   0  104.39    7.40
 -12   3   0   88.79    7.10
   3   9   0  105.99    6.90
   9 -12   0   97.79    7.50
 -12   3   0   84.69    7.30
  12  -4   0  107.89    7.60
  -4  -8   0  102.29    6.90
  12  -4   0  110.59    7.70
  -8  12   0   99.59    6.90
   4   8   0   92.49    4.50
   8 -12   0   93.39    7.60
  -4  -8   0  108.99    6.90
   8 -12   0   99.29    7.20
   8 -12   0   94.19    7.00
 -12   4   0   94.59    7.20
  -4  -8   0   93.69    7.10
 -12   4   0   94.99    7.70
   4   8   0  100.69    6.70
   7 -12   0  660.33   25.60
   5   7   0  611.94   22.40
  -5  -7   0  676.93   25.30
 -12   5   0  652.13   26.30
  -5  -7   0  647.44   25.50
   5   7   0  624.44   24.90
  12  -5   0  657.63   26.10
  12  -5   0  661.53   26.00
   7 -12   0  621.04   25.20
   7 -12   0  672.43   26.70
  -5  -7   0  614.74   25.00
 -12   5   0  601.24   25.40
  -7  12   0  629.14   25.20
   6 -12   0  332.17   15.00
   6 -12   0  335.07   14.80
 -12   6   0  374.96   16.40
  -6  -6   0  349.17   15.10
  12  -6   0  323.77   15.70
  12  -6   0  320.27   15.50
  -6  -6   0  360.36   15.50
  -6  12   0  325.77   14.90
   6 -12   0  334.47   16.00
   6   6   0  313.27   12.70
 -12   6   0  305.67   15.30
  -6  -6   0  332.47   15.20
   6   6   0  343.87   14.80
 -12   7   0 1017.50   38.70
 -12   7   0  992.30   38.20
  -5  12   0  976.30   37.10
  -7  -5   0 1073.19   37.90
   5 -12   0 1022.60   38.70
   5 -12   0 1060.89   37.00
   5 -12   0 1046.40   37.60
  12  -7   0 1029.70   38.70
   7   5   0  943.41   37.10
  -7  -5   0 1012.50   37.80
   5 -12   0 1047.80   37.30
   7   5   0  989.80   35.40
  12  -7   0 1019.10   38.50
  12  -7   0  977.90   38.20
  -7  -5   0 1045.60   37.60
   4 -12   0  333.67   14.50
   4 -12   0  345.77   14.90
 -12   8   0  344.07   15.80
   8   4   0  299.77   13.10
   8   4   0  321.07   14.80
  -8  -4   0  346.17   15.10
   4 -12   0  359.36   16.20
  12  -8   0  327.57   15.80
   4 -12   0  317.57   13.90
  12  -8   0  350.96   15.90
  -4  12   0  339.27   14.80
  -8  -4   0  330.47   15.40
 -12   8   0  333.67   16.00
  12  -8   0  314.67   15.80
   3 -12   0  296.47   13.30
  12  -9   0  262.67   14.10
   3 -12   0  285.97   14.40
   3 -12   0  298.97   13.50
  12  -9   0  293.77   14.60
   3 -12   0  274.17   12.20
  -3  12   0  296.87   13.50
   9   3   0  285.47   12.30
   9   3   0  289.87   13.60
 -12   9   0  306.17   15.00
  -9  -3   0  301.47   13.80
 -12   9   0  299.77   14.60
  12  -9   0  284.07   14.60
  -9  -3   0  296.87   14.20
 -10  -2   0  187.98   10.70
  10   2   0  161.48    9.70
  12 -10   0  174.08   10.80
 -12  10   0  167.78   10.30
 -12  10   0  183.18   10.70
  12 -10   0  170.18   10.80
   2 -12   0  173.68    9.40
  10   2   0  182.28    9.00
   2 -12   0  186.88   10.70
 -10  -2   0  194.68   10.30
  -2  12   0  165.98    9.60
   2 -12   0  186.18    9.90
   2 -12   0  175.48    8.30
  12 -10   0  185.88   10.80
  -1  12   0   97.59    6.90
  11   1   0  111.19    6.90
   1 -12   0  100.09    6.90
 -12  11   0  111.39    8.20
  12 -11   0   95.89    7.60
 -11  -1   0  105.59    7.40
  12 -11   0   89.79    7.70
   1 -12   0  110.79    7.20
 -12  11   0  104.09    7.80
   1 -12   0   97.49    7.60
 -11  -1   0  103.89    8.00
  11   1   0  104.59    7.50
  12 -11   0   96.29    8.10
  12 -12   0  521.65   23.60
 -12   0   0  558.14   23.50
  12   0   0  510.05   22.50
   0  12   0  556.44   22.50
  12 -12   0  531.95   23.30
 -12   0   0  547.15   23.00
   0 -12   0  517.55   23.30
  12 -12   0  577.24   24.50
 -12  12   0  573.54   23.70
   0 -12   0  547.05   22.20
  12   0   0  536.45   22.00
   0 -12   0  557.74   22.50
 -12  13   0  542.75   24.00
  12 -13   0  531.25   24.20
  12 -13   0  553.64   25.10
  -1 -12   0  567.44   24.20
 -13   1   0  580.74   24.50
  13  -1   0  547.55   23.70
  13  -1   0  563.54   23.20
  -1 -12   0  550.74   23.10
  -1 -12   0  553.44   22.90
 -13   1   0  596.54   24.20
   1  12   0  557.84   23.20
  12 -13   0  574.14   24.60
  -2 -11   0   86.19    7.50
  -2 -11   0   71.09    6.10
  13  -2   0   85.09    6.60
 -11  13   0   69.49    6.60
  -2 -11   0   75.09    6.40
   2  11   0   81.09    6.40
 -13   2   0   79.39    6.90
  11 -13   0   76.59    7.10
  11 -13   0   84.19    7.80
  13  -2   0   67.49    6.40
  11 -13   0   79.89    7.20
 -13   2   0   77.19    7.10
  -3 -10   0 1153.38   40.80
 -13   3   0 1066.69   40.80
  10 -13   0 1124.49   40.90
  13  -3   0 1026.40   39.90
   3  10   0 1090.39   39.80
  -3 -10   0 1040.90   39.60
  13  -3   0 1044.70   40.40
  -3 -10   0 1051.29   39.50
  10 -13   0 1077.99   40.80
   3  10   0 1070.99   39.70
  10 -13   0 1105.79   41.90
 -13   3   0 1054.59   40.30
 -10  13   0  990.90   40.00
   9 -13   0   33.80    5.20
  -4  -9   0   34.70    5.00
   9 -13   0   38.10    5.20
  -4  -9   0   32.40    4.20
  -9  13   0   46.20    4.90
  13  -4   0   36.10    4.90
 -13   4   0   44.00    5.50
   9 -13   0   49.10    5.10
 -13   4   0   32.30    4.70
   4   9   0   41.80    4.60
  13  -4   0   45.50    5.40
  -4  -9   0   34.50    4.50
   8 -13   0  390.16   18.40
  -5  -8   0  425.86   18.30
 -13   5   0  410.86   19.10
  13  -5   0  438.16   19.30
  13  -5   0  395.36   18.60
  -5  -8   0  448.66   18.80
  -8  13   0  405.26   18.20
 -13   5   0  422.06   18.80
   8 -13   0  455.45   18.90
   8 -13   0  434.36   19.70
   5   8   0  427.46   18.10
   5   8   0  382.56   15.20
  -5  -8   0  420.66   18.10
   7 -13   0  500.95   20.40
   7 -13   0  491.65   21.50
  -6  -7   0  475.95   20.00
 -13   6   0  484.85   21.10
  -6  -7   0  420.46   19.80
   6   7   0  478.55   19.80
  13  -6   0  457.85   20.70
  -7  13   0  472.55   20.00
 -13   6   0  476.65   20.80
  -6  -7   0  489.85   20.20
   7 -13   0  504.25   20.20
   6   7   0  450.55   17.20
  13  -6   0  481.85   20.90
  13  -7   0  292.47   14.80
  -7  -6   0  258.27   13.70
   6 -13   0  287.67   14.90
   7   6   0  282.07   13.40
  13  -7   0  301.47   14.60
   6 -13   0  299.27   13.80
  -7  -6   0  283.17   13.70
   7   6   0  275.57   11.30
   6 -13   0  281.87   13.30
  -7  -6   0  288.77   13.60
   6 -13   0  278.27   13.20
 -13   7   0  298.27   14.50
 -13   7   0  297.17   14.80
  -6  13   0  282.87   13.40
  13  -7   0  283.07   14.50
  -5  13   0  252.07   12.90
   5 -13   0  297.17   14.70
   8   5   0  267.27   13.20
  13  -8   0  270.17   14.10
  13  -8   0  274.27   14.20
  -8  -5   0  277.97   13.70
  -8  -5   0  278.37   13.60
 -13   8   0  285.47   14.50
   5 -13   0  274.07   13.00
   5 -13   0  283.97   13.50
   5 -13   0  282.97   12.80
   8   5   0  275.57   11.50
 -13   8   0  280.67   14.10
  -8  -5   0  275.57   13.20
  13  -8   0  276.27   14.30
  -9  -4   0   37.10    4.90
   4 -13   0   42.10    4.60
   4 -13   0   32.20    5.40
   4 -13   0   33.70    3.60
  13  -9   0   42.80    5.60
   9   4   0   36.10    3.40
 -13   9   0   36.10    5.10
 -13   9   0   32.20    5.00
  13  -9   0   27.60    4.80
   9   4   0   41.00    4.80
   4 -13   0   34.90    4.20
  -9  -4   0   35.20    4.60
  13  -9   0   35.40    5.10
  -4  13   0   34.60    4.40
  13 -10   0  629.94   26.40
  10   3   0  643.94   23.70
  -3  13   0  575.34   24.50
  13 -10   0  605.04   26.00
 -13  10   0  627.14   26.10
 -10  -3   0  596.34   25.00
   3 -13   0  601.74   23.30
  10   3   0  601.84   24.90
   3 -13   0  645.04   26.30
   3 -13   0  615.24   24.90
  13 -10   0  642.24   26.50
 -10  -3   0  643.14   25.70
   3 -13   0  622.44   24.60
 -13  10   0  639.24   26.00
  13 -11   0   27.90    4.60
 -11  -2   0   22.80    4.20
  11   2   0   26.20    4.30
   2 -13   0   22.50    2.80
  13 -11   0   34.90    5.30
  -2  13   0   16.90    3.40
 -13  11   0   34.00    4.90
   2 -13   0   21.20    3.80
 -13  11   0   26.00    4.90
   2 -13   0   28.40    3.90
  11   2   0   27.50    3.60
   2 -13   0   23.70    4.50
  13 -11   0   21.00    4.30
 -11  -2   0   24.80    4.90
 -12  -1   0  254.07   13.60
 -13  12   0  274.27   14.20
   1 -13   0  245.18   12.40
 -12  -1   0  227.98   12.70
  13 -12   0  237.58   13.50
   1 -13   0  255.07   12.70
  12   1   0  251.57   13.10
  12   1   0  246.28   12.10
  13 -12   0  263.07   14.30
  -1  13   0  238.88   12.50
   1 -13   0  244.98   13.70
 -13  12   0  269.67   14.00
  13 -12   0  247.68   14.10
  13 -13   0   19.60    4.20
   0  13   0   24.60    4.40
 -13   0   0   24.40    5.20
  13   0   0   22.20    3.80
  13   0   0   22.40    4.20
 -13  13   0   20.30    4.40
   0 -13   0   30.40    4.60
 -13   0   0   24.30    4.40
  13 -13   0   22.70    5.00
  13 -13   0   26.00    5.00
   0 -13   0   35.30    4.40
   0 -13   0   24.70    4.90
 -14   1   0  277.57   14.30
   1  13   0  265.67   13.70
  -1 -13   0  272.17   14.70
 -13  14   0  261.57   14.50
  13 -14   0  289.37   14.80
  13 -14   0  263.27   15.30
  14  -1   0  270.47   13.80
  -1 -13   0  279.37   13.80
  -1 -13   0  254.27   13.30
  13 -14   0  273.77   15.10
 -14   1   0  266.27   15.00
  14  -1   0  254.17   14.00
 -14   2   0 1323.17   49.00
  12 -14   0 1403.36   50.29
  12 -14   0 1334.77   50.79
  14  -2   0 1330.77   49.10
  -2 -12   0 1304.07   48.20
  12 -14   0 1267.27   49.50
  14  -2   0 1277.57   48.50
  -2 -12   0 1372.46   49.80
 -14   2   0 1322.77   49.80
   2  12   0 1301.87   48.30
 -12  14   0 1284.67   49.30
  -2 -12   0 1301.27   48.20
  -3 -11   0    3.30    3.10
  11 -14   0   -0.30    3.60
 -14   3   0    6.60    3.90
  14  -3   0    3.40    3.50
   3  11   0   -2.00    3.10
  11 -14   0    3.30    3.70
 -14   3   0    6.90    3.80
  -3 -11   0    0.30    2.80
  -3 -11   0    2.90    3.40
   3  11   0   -0.70    3.10
 -10  14   0   40.30    4.90
  10 -14   0   38.90    5.10
  10 -14   0   28.10    5.10
  14  -4   0   33.50    5.00
   4  10   0   30.50    4.40
  10 -14   0   36.10    5.20
 -14   4   0   30.80    4.90
  14  -4   0   38.70    5.20
  -4 -10   0   37.10    4.90
  -4 -10   0   43.00    5.40
  -4 -10   0   29.90    4.50
 -14   4   0   31.00    5.30
  -9  14   0  662.43   25.60
  14  -5   0  602.64   25.50
  -5  -9   0  591.84   24.80
  -5  -9   0  621.34   24.90
  -5  -9   0  598.64   25.40
   9 -14   0  624.24   26.70
   9 -14   0  625.94   25.50
 -14   5   0  602.84   25.90
 -14   5   0  631.84   25.90
   5   9   0  576.14   21.60
  14  -5   0  633.14   26.10
   9 -14   0  592.64   25.40
   5   9   0  586.94   24.60
   8 -14   0  721.53   28.50
   8 -14   0  621.04   26.30
  -6  -8   0  677.83   26.20
 -14   6   0  615.84   27.00
  14  -6   0  639.84   26.80
 -14   6   0  684.03   27.30
  14  -6   0  663.53   27.30
  -8  14   0  648.04   26.30
   6   8   0  649.04   26.00
  -6  -8   0  672.73   26.70
   8 -14   0  640.34   26.30
  -6  -8   0  654.63   26.40
   6   8   0  571.94   22.90
   7 -14   0 1129.99   47.00
  -7  -7   0 1438.96   48.80
   7   7   0 1296.47   47.70
   7 -14   0 1357.36   49.90
  14  -7   0 1309.67   49.10
  14  -7   0 1273.17   48.70
 -14   7   0 1330.47   49.00
   7 -14   0 1361.36   47.80
  -7  14   0 1308.07   48.10
   7 -14   0 1316.27   48.10
 -14   7   0 1316.87   49.40
  14  -7   0 1314.67   48.90
  -7  -7   0 1381.66   48.10
   7   7   0 1229.58   44.80
  -7  -7   0 1315.67   48.20
   6 -14   0  459.95   20.60
   8   6   0  417.96   16.40
   6 -14   0  452.25   18.90
  14  -8   0  424.46   19.50
  -6  14   0  420.06   18.70
  -8  -6   0  403.36   18.80
  -8  -6   0  430.46   19.20
 -14   8   0  409.16   19.80
 -14   8   0  431.06   19.70
   8   6   0  414.36   18.50
   6 -14   0  429.26   18.40
   6 -14   0  436.06   18.20
  14  -8   0  411.26   19.60
  14  -8   0  418.46   19.70
  -8  -6   0  448.36   18.90
  -9  -5   0  962.40   36.90
 -14   9   0 1017.60   37.80
   9   5   0  899.31   35.90
  14  -9   0  953.30   37.30
  14  -9   0  921.11   37.40
 -14   9   0  946.71   37.20
   9   5   0  922.01   34.00
   5 -14   0  949.51   36.30
  -9  -5   0  967.50   36.40
  -5  14   0  975.30   36.20
   5 -14   0  979.80   37.80
  14  -9   0  958.90   37.60
   5 -14   0  999.10   36.10
   5 -14   0  944.51   35.10
  -4  14   0   45.90    5.20
 -10  -4   0   67.89    5.90
   4 -14   0   50.19    6.00
   4 -14   0   64.09    5.00
 -14  10   0   51.79    6.00
 -10  -4   0   64.89    6.40
  14 -10   0   55.49    6.40
  14 -10   0   54.99    6.40
   4 -14   0   59.89    5.70
  14 -10   0   66.49    6.80
   4 -14   0   60.49    5.50
 -14  10   0   50.99    6.20
  10   4   0   52.39    4.40
  10   4   0   60.19    5.60
  14 -11   0   10.40    4.40
   3 -14   0   10.50    2.50
  -3  14   0    6.20    2.90
  11   3   0    9.30    3.40
 -11  -3   0    6.20    4.00
   3 -14   0    8.10    3.10
   3 -14   0    0.90    3.20
  14 -11   0    6.70    3.70
  11   3   0    7.60    2.70
 -14  11   0   11.70    4.10
 -11  -3   0    9.40    3.60
  14 -11   0    5.40    4.20
 -14  11   0    2.70    3.80
 -12  -2   0  688.23   28.10
  12   2   0  672.33   26.00
   2 -14   0  654.33   26.70
 -14  12   0  715.33   28.90
 -14  12   0  631.44   27.80
   2 -14   0  649.24   26.50
   2 -14   0  678.83   28.20
  12   2   0  668.33   27.40
  14 -12   0  636.44   28.00
  14 -12   0  643.94   28.30
 -12  -2   0  637.54   27.00
  -2  14   0  661.53   26.80
  14 -12   0  699.63   29.00
  14 -13   0   91.19    8.40
 -14  13   0  104.69    8.40
   1 -14   0   82.89    7.10
 -13  -1   0  104.99    8.40
   1 -14   0   81.69    7.80
  14 -13   0   95.69    8.20
  -1  14   0   89.79    7.30
  14 -13   0   92.59    8.60
   1 -14   0   97.09    7.40
 -13  -1   0   81.69    7.20
  13   1   0   95.59    7.10
  13   1   0   95.79    7.80
  14 -14   0 1170.88   45.40
 -14  14   0 1114.89   44.70
  14   0   0 1187.08   44.40
  14 -14   0 1161.88   45.10
   0  14   0 1143.29   43.50
 -14   0   0 1180.98   44.30
   0 -14   0 1235.18   44.00
 -14   0   0 1132.69   44.80
   0 -14   0 1156.68   43.50
  14 -14   0 1179.18   46.00
   0 -14   0 1174.08   45.00
  14   0   0 1133.99   43.20
 -15   1   0  476.35   21.80
  14 -15   0  470.65   22.30
  -1 -14   0  467.75   20.90
  14 -15   0  478.15   23.30
   1  14   0  495.05   21.20
 -15   1   0  462.95   22.30
  15  -1   0  465.65   20.90
  -1 -14   0  474.95   21.10
 -14  15   0  475.85   22.20
  -1 -14   0  532.55   22.90
  15  -1   0  444.06   21.50
  14 -15   0  448.36   22.30
 -13  15   0   78.69    7.60
  13 -15   0   68.29    7.90
 -15   2   0   82.29    7.70
  15  -2   0   89.79    7.60
  13 -15   0   79.49    7.90
  -2 -13   0   74.69    6.80
  15  -2   0   94.99    8.00
  13 -15   0   83.49    8.30
   2  13   0   80.99    6.90
 -15   2   0   90.09    8.70
  -2 -13   0   76.39    6.80
  -2 -13   0   88.99    8.00
   3  12   0  279.87   13.90
  12 -15   0  266.87   15.10
 -15   3   0  262.17   14.80
 -12  15   0  290.77   14.90
  15  -3   0  307.67   15.20
  -3 -12   0  241.18   14.00
  12 -15   0  246.38   15.30
  12 -15   0  257.97   14.70
   3  12   0  287.07   14.10
  15  -3   0  291.67   14.70
  -3 -12   0  244.68   13.40
 -15   3   0  252.17   14.30
  -3 -12   0  276.67   14.10
  11 -15   0  147.59   10.10
 -15   4   0  125.89    9.30
  11 -15   0  107.19    8.80
 -11  15   0  145.29    9.70
  -4 -11   0  129.09    8.90
  -4 -11   0  118.99    8.70
 -15   4   0  144.79   10.40
   4  11   0  144.29    9.10
  15  -4   0  141.19    9.80
  15  -4   0  153.18    9.90
  -4 -11   0  132.49    9.70
  11 -15   0  135.79   10.40
   5  10   0  292.77   14.30
  10 -15   0  304.17   15.70
  -5 -10   0  296.27   14.60
 -15   5   0  302.67   15.80
   5  10   0  268.47   11.20
  15  -5   0  271.47   15.10
 -15   5   0  298.17   15.50
 -10  15   0  294.17   15.00
  -5 -10   0  314.37   15.00
  -5 -10   0  271.37   15.10
  15  -5   0  296.37   15.40
  10 -15   0  313.97   15.60
  10 -15   0  325.77   16.90
  -9  15   0  392.46   18.50
  -6  -9   0  409.96   18.70
   6   9   0  371.86   15.10
  15  -6   0  408.06   19.40
 -15   6   0  417.06   19.40
   9 -15   0  407.16   18.70
  -6  -9   0  416.56   18.40
   9 -15   0  420.36   19.10
   6   9   0  388.26   18.10
   9 -15   0  467.65   21.20
 -15   6   0  387.96   19.40
  15  -6   0  421.96   19.40
  -6  -9   0  412.46   19.10
  -7  -8   0  382.86   17.80
   8 -15   0  399.96   19.40
   8 -15   0  377.26   17.20
  -7  -8   0  398.66   17.60
   8 -15   0  393.06   17.90
   7   8   0  369.96   17.20
  -8  15   0  378.16   17.40
   8 -15   0  367.76   17.40
  15  -7   0  376.56   18.30
 -15   7   0  358.66   18.40
  15  -7   0  363.26   18.30
 -15   7   0  401.86   18.50
  -7  -8   0  386.06   17.90
   7   8   0  343.87   14.30
   7 -15   0  108.59    7.50
  -8  -7   0  103.49    8.10
   7 -15   0   99.19    8.50
 -15   8   0  112.19    8.70
  -8  -7   0   95.39    8.00
   7 -15   0  112.79    7.60
  -8  -7   0  114.09    8.00
 -15   8   0  106.19    8.80
   8   7   0  119.39    7.90
  15  -8   0  110.19    8.70
  15  -8   0  121.39    9.00
  -7  15   0  106.79    7.70
   8   7   0  106.59    5.80
   7 -15   0  106.79    7.90
  15  -8   0  104.79    8.40
 -15   9   0  167.38   11.20
  15  -9   0  170.48   10.90
   6 -15   0  167.48   11.50
 -15   9   0  177.68   11.30
   9   6   0  173.08   10.20
  -9  -6   0  170.28   10.40
  -6  15   0  166.08   10.10
   6 -15   0  181.48   10.50
  15  -9   0  178.48   11.50
  15  -9   0  175.88   11.30
   9   6   0  165.38    8.30
   6 -15   0  164.68    9.80
  -9  -6   0  177.28   10.90
   6 -15   0  182.38    9.90
  -9  -6   0  174.88   10.50
  10   5   0  225.28   12.60
   5 -15   0  237.58   14.00
  10   5   0  242.08   10.80
   5 -15   0  230.48   12.30
  15 -10   0  239.98   13.70
 -10  -5   0  242.98   13.10
 -15  10   0  246.38   13.60
  15 -10   0  239.88   13.40
 -15  10   0  233.68   14.10
   5 -15   0  237.18   11.60
  15 -10   0  231.98   13.50
   5 -15   0  230.58   12.00
  -5  15   0  229.88   12.30
 -10  -5   0  228.38   12.60
  15 -11   0  384.86   18.50
  -4  15   0  389.76   17.40
   4 -15   0  392.06   18.90
  11   4   0  338.57   17.20
 -11  -4   0  379.96   18.20
 -11  -4   0  381.96   17.70
  15 -11   0  373.06   18.80
  11   4   0  377.46   16.00
 -15  11   0  390.06   18.80
 -15  11   0  384.36   18.50
   4 -15   0  360.36   15.90
  15 -11   0  370.86   18.60
   4 -15   0  354.86   16.80
   4 -15   0  380.26   17.40
 -12  -3   0  967.10   35.90
  12   3   0  872.01   33.80
  15 -12   0  967.50   37.50
 -15  12   0  920.01   36.70
 -12  -3   0  953.70   36.50
   3 -15   0  865.71   34.60
  12   3   0  941.01   35.70
  15 -12   0  940.21   36.70
   3 -15   0  933.11   36.90
 -15  12   0  832.92   35.90
  -3  15   0  881.11   34.90
  15 -12   0  900.81   37.00
   3 -15   0  858.71   33.10
   3 -15   0  897.11   35.00
 -13  -2   0  251.97   14.10
  15 -13   0  235.88   14.30
   2 -15   0  227.98   12.60
  -2  15   0  226.78   12.60
   2 -15   0  231.08   14.00
  13   2   0  214.08   11.70
 -15  13   0  235.98   13.90
 -15  13   0  255.27   14.40
  15 -13   0  239.78   14.00
 -13  -2   0  233.48   13.10
  13   2   0  238.58   13.30
   2 -15   0  234.58   12.60
  15 -13   0  250.57   14.60
  15 -14   0  235.08   14.60
 -15  14   0  271.77   14.80
 -14  -1   0  246.98   13.80
   1 -15   0  252.37   14.70
  -1  15   0  257.07   13.40
  14   1   0  248.38   13.00
   1 -15   0  237.78   13.20
 -14  -1   0  256.57   14.40
  15 -14   0  252.27   15.00
  15 -14   0  232.38   14.30
  14   1   0  251.67   13.80
   1 -15   0  238.78   13.00
 -15  15   0   52.49    6.90
  15 -15   0   61.29    7.40
  15 -15   0   57.09    7.60
  15 -15   0   50.89    7.20
   0  15   0   61.69    6.50
   0 -15   0   71.19    8.00
 -15   0   0   59.99    7.50
 -15   0   0   78.79    7.40
   0 -15   0   63.59    6.50
  15   0   0   67.89    6.50
   0 -15   0   69.39    6.40
  15   0   0   57.59    6.90
  15 -16   0  382.56   20.30
  -1 -15   0  394.66   18.90
   1  15   0  370.56   18.50
  15 -16   0  403.26   20.50
 -15  16   0  394.86   20.00
 -16   1   0  415.16   20.60
  -1 -15   0  375.46   18.60
  16  -1   0  393.96   19.70
  15 -16   0  403.66   20.90
 -16   1   0  434.36   20.20
  16  -1   0  383.46   18.80
  -1 -15   0  441.16   21.00
  16  -2   0  794.12   32.10
 -14  16   0  760.72   32.30
  14 -16   0  757.22   32.40
  -2 -14   0  794.72   32.70
 -16   2   0  724.43   31.60
  14 -16   0  719.33   32.50
  -2 -14   0  747.03   31.00
   2  14   0  775.12   31.30
  14 -16   0  792.92   33.80
 -16   2   0  789.92   33.00
  -2 -14   0  798.62   31.40
  16  -2   0  778.62   31.60
  13 -16   0   18.10    5.20
  13 -16   0   21.90    5.70
  16  -3   0   21.90    4.90
  -3 -13   0   16.80    4.60
  16  -3   0   11.40    4.50
  -3 -13   0   26.50    5.00
 -16   3   0   14.60    4.70
  -3 -13   0   17.00    4.60
   3  13   0   13.30    4.00
  13 -16   0   23.50    5.50
  -4 -12   0  735.63   29.70
  12 -16   0  692.23   30.60
  12 -16   0  734.13   32.00
  12 -16   0  741.23   30.80
  -4 -12   0  811.82   31.30
  -4 -12   0  722.03   29.50
 -16   4   0  696.43   30.90
   4  12   0  740.13   29.70
  16  -4   0  692.83   30.20
 -12  16   0  723.33   30.50
 -16   4   0  747.13   30.60
  16  -4   0  717.63   30.40
 -16   5   0 1677.83   59.99
  -5 -11   0 1628.84   59.89
 -11  16   0 1623.44   59.39
  11 -16   0 1665.13   61.49
  16  -5   0 1567.64   59.49
  11 -16   0 1629.84   59.99
  -5 -11   0 1679.33   58.99
  16  -5   0 1570.14   59.49
  11 -16   0 1631.94   59.89
   5  11   0 1426.76   56.39
   5  11   0 1632.64   58.69
 -16   5   0 1635.34   60.29
  -5 -11   0 1665.53   58.89
   6  10   0  123.39    6.20
 -16   6   0  135.99   10.10
 -10  16   0  130.99    9.30
  -6 -10   0  141.09    9.30
  16  -6   0  131.79   10.00
 -16   6   0  153.68   11.00
  10 -16   0  145.89    9.80
  -6 -10   0  148.19   10.00
  10 -16   0  134.49    9.50
  16  -6   0  122.69    9.40
  10 -16   0  147.49   11.10
   6  10   0  127.89    8.80
  -6 -10   0  130.69    9.30
   9 -16   0 1383.36   50.69
 -16   7   0 1291.67   50.99
  -7  -9   0 1378.86   50.79
  -9  16   0 1428.06   50.79
   9 -16   0 1405.66   50.69
 -16   7   0 1449.15   52.19
  -7  -9   0 1345.27   50.49
   9 -16   0 1406.96   52.49
   7   9   0 1289.47   49.80
  16  -7   0 1357.86   51.39
  16  -7   0 1371.56   51.39
  -7  -9   0 1309.47   49.90
   7   9   0 1245.98   46.30
   8 -16   0   56.39    6.80
  -8  16   0   42.70    5.30
  -8  -8   0   50.39    5.70
  16  -8   0   46.90    6.30
  16  -8   0   48.60    6.00
  -8  -8   0   49.60    5.80
 -16   8   0   41.20    5.70
   8 -16   0   43.80    5.20
   8   8   0   42.40    3.50
  -8  -8   0   54.89    6.20
  16  -8   0   44.30    6.40
   8 -16   0   44.20    5.50
 -16   8   0   46.90    6.20
   8 -16   0   50.79    5.50
   8   8   0   44.00    5.30
  -9  -7   0 2137.59   74.99
   7 -16   0 2135.49   76.59
   9   7   0 2005.10   71.29
  16  -9   0 2089.09   75.89
   7 -16   0 2101.89   73.99
  16  -9   0 2081.59   75.79
   7 -16   0 2053.79   73.69
  -7  16   0 2138.79   74.59
 -16   9   0 2119.79   75.79
  -9  -7   0 2030.60   74.79
   9   7   0 2071.19   74.19
  -9  -7   0 2130.59   74.59
 -16   9   0 2115.19   76.19
  16  -9   0 2079.39   75.59
   7 -16   0 2203.48   74.89
  16 -10   0   45.50    6.20
  16 -10   0   44.40    6.40
  10   6   0   38.80    5.20
   6 -16   0   36.70    5.00
 -10  -6   0   34.30    5.40
  10   6   0   41.80    3.80
   6 -16   0   44.50    5.30
 -16  10   0   40.70    6.10
   6 -16   0   45.50    4.90
  16 -10   0   41.00    5.90
 -16  10   0   44.80    6.10
 -10  -6   0   43.80    5.80
  -6  16   0   36.70    5.10
   6 -16   0   37.80    6.00
   5 -16   0 1184.88   44.60
   5 -16   0 1258.87   46.90
  16 -11   0 1227.18   46.60
  11   5   0 1142.49   42.50
  -5  16   0 1196.48   44.70
  16 -11   0 1178.58   46.20
 -16  11   0 1217.28   46.70
  16 -11   0 1131.69   45.90
 -16  11   0 1228.18   46.40
 -11  -5   0 1198.98   45.40
   5 -16   0 1114.39   42.80
 -11  -5   0 1158.58   44.80
   5 -16   0 1208.08   44.50
  11   5   0 1208.48   44.90
  -4  16   0  205.88   11.80
   4 -16   0  202.38   11.40
  12   4   0  216.28   10.70
 -12  -4   0  182.48   11.90
   4 -16   0  186.78   10.10
  16 -12   0  207.18   13.30
  12   4   0  217.68   12.20
 -16  12   0  209.98   13.00
   4 -16   0  211.28   12.00
 -16  12   0  203.08   12.70
 -12  -4   0  194.78   12.60
   4 -16   0  211.48   13.50
  16 -12   0  200.98   13.00
  16 -12   0  200.48   12.60
 -16  13   0   47.30    6.40
  -3  16   0   46.10    5.70
   3 -16   0   47.80    5.70
  13   3   0   50.79    6.20
 -13  -3   0   49.70    6.60
 -13  -3   0   46.60    5.90
  16 -13   0   39.50    6.30
  16 -13   0   37.60    6.40
   3 -16   0   39.70    5.50
  16 -13   0   57.59    7.10
   3 -16   0   52.39    6.70
  13   3   0   42.90    4.80
 -16  13   0   47.60    6.70
  16 -14   0  814.62   35.00
  -2  16   0  880.81   34.10
 -14  -2   0  840.32   34.50
 -16  14   0  875.51   35.60
 -16  14   0  825.02   35.00
  16 -14   0  864.71   36.20
  14   2   0  864.01   33.20
  14   2   0  857.91   34.60
   2 -16   0  825.12   33.50
   2 -16   0  897.81   36.00
   2 -16   0  844.42   33.80
  16 -14   0  863.31   36.10
 -14  -2   0  854.11   35.20
  16 -15   0   99.99    9.30
   1 -16   0  111.09    8.60
 -16  15   0  133.29   10.10
 -15  -1   0  130.19    9.90
  -1  16   0  122.79    8.90
  16 -15   0   98.59    9.40
  15   1   0  123.19    8.60
  16 -15   0  112.39   10.00
   1 -16   0  124.69   10.20
   1 -16   0  132.09    9.20
 -15  -1   0  114.79   10.00
  15   1   0  118.39    9.40
   0 -16   0 1300.17   48.70
  16 -16   0 1247.48   49.20
 -16   0   0 1301.27   48.70
  16 -16   0 1203.18   48.40
 -16  16   0 1183.18   47.60
 -16   0   0 1252.67   47.70
   0  16   0 1213.08   46.50
   0 -16   0 1191.78   46.20
  16 -16   0 1232.28   48.30
   0 -16   0 1213.28   46.50
  16   0   0 1202.48   47.30
  16   0   0 1145.09   45.90
 -16  17   0  314.47   18.10
  16 -17   0  347.47   19.60
  -1 -16   0  345.27   19.10
  16 -17   0  336.37   18.70
  -1 -16   0  348.17   17.70
   1  16   0  333.97   17.40
 -17   1   0  380.86   19.60
  -1 -16   0  331.57   17.30
  16 -17   0  350.26   19.20
  17  -1   0  353.66   17.90
  17  -1   0  364.86   18.60
 -17   1   0  346.27   18.40
  -2 -15   0  175.58   11.30
   2  15   0  172.18   11.50
 -15  17   0  191.78   12.70
  17  -2   0  176.68   12.30
  17  -2   0  194.18   12.40
  15 -17   0  184.18   12.90
  -2 -15   0  176.38   11.50
  -2 -15   0  205.38   13.40
  15 -17   0  181.08   13.00
 -17   2   0  201.48   13.50
 -17   2   0  188.38   12.40
  15 -17   0  192.98   13.90
   2  15   0  181.98   11.60
  -3 -14   0   59.59    6.60
  17  -3   0   66.99    7.30
  17  -3   0   50.59    6.60
 -17   3   0   53.89    7.00
 -17   3   0   55.09    7.30
  -3 -14   0   56.49    7.10
  14 -17   0   54.49    7.50
  14 -17   0   46.20    7.70
  14 -17   0   56.49    7.30
 -14  17   0   58.69    7.00
   3  14   0   49.60    6.20
  -3 -14   0   49.50    6.50
  13 -17   0  444.96   21.90
 -17   4   0  472.45   22.20
  13 -17   0  481.15   23.50
  -4 -13   0  459.85   21.10
  17  -4   0  432.16   21.30
  13 -17   0  462.85   22.40
  17  -4   0  430.06   21.50
 -17   4   0  505.15   23.30
  -4 -13   0  459.85   21.10
  -4 -13   0  422.66   21.50
   4  13   0  451.75   20.80
 -13  17   0  464.95   21.90
  12 -17   0   33.00    5.90
 -17   5   0   33.50    6.20
 -12  17   0   31.80    5.10
 -17   5   0   36.20    5.90
  17  -5   0   34.40    5.70
   5  12   0   23.00    4.60
  12 -17   0   30.20    5.80
  12 -17   0   31.80    6.70
  -5 -12   0   29.30    5.10
  -5 -12   0   27.70    5.50
  -5 -12   0   30.70    5.90
  17  -5   0   33.40    6.20
 -17   6   0   38.20    6.40
  -6 -11   0   40.70    5.80
   6  11   0   36.80    5.20
  17  -6   0   38.70    6.40
 -17   6   0   41.20    6.20
  -6 -11   0   36.20    5.30
  11 -17   0   36.30    6.40
  -6 -11   0   33.50    5.50
  17  -6   0   56.59    6.80
  11 -17   0   40.00    6.10
 -11  17   0   42.40    5.70
  11 -17   0   46.10    6.00
  -7 -10   0  118.29    8.60
  17  -7   0  102.59    9.00
  10 -17   0  102.19    9.70
  10 -17   0   94.99    8.50
  -7 -10   0  114.49    9.10
 -17   7   0  103.59    9.60
 -17   7   0  113.99    9.20
 -10  17   0  113.49    8.80
   7  10   0   90.29    5.30
  17  -7   0  116.89    9.30
  10 -17   0  113.49    8.90
  -7 -10   0  102.99    8.50
   7  10   0  111.19    8.40
  17  -8   0  318.37   17.20
  17  -8   0  310.07   17.10
 -17   8   0  324.67   17.20
   9 -17   0  324.47   16.30
  -8  -9   0  314.47   16.00
  -9  17   0  334.17   16.50
  -8  -9   0  299.07   16.10
  -8  -9   0  341.47   17.30
  17  -8   0  341.97   17.60
   9 -17   0  335.77   16.10
 -17   8   0  340.57   18.00
   8   9   0  291.37   12.80
   8   9   0  316.97   16.20
   9 -17   0  323.07   16.40
   9 -17   0  363.36   18.70
  -9  -8   0   94.19    8.40
 -17   9   0  104.09    9.50
   9   8   0  103.59    8.00
  -9  -8   0   92.89    8.00
   8 -17   0   85.39    7.70
 -17   9   0   84.29    8.30
   8 -17   0   96.79    7.70
  17  -9   0   89.99    8.50
  17  -9   0  109.09    9.30
  -8  17   0   87.09    7.60
   8 -17   0   85.59    7.30
  -9  -8   0   77.99    7.50
   9   8   0   93.39    5.50
   8 -17   0   86.09    9.00
  17  -9   0   83.59    8.10
  10   7   0   33.30    3.50
  17 -10   0   29.80    5.80
 -17  10   0   44.10    6.30
  17 -10   0   33.80    5.90
   7 -17   0   40.40    5.70
  -7  17   0   34.80    5.20
 -10  -7   0   39.60    5.80
   7 -17   0   37.80    4.90
 -17  10   0   26.20    5.50
  10   7   0   38.60    5.50
  17 -10   0   37.10    6.00
   7 -17   0   27.80    5.90
 -10  -7   0   26.70    4.80
   7 -17   0   28.40    4.60
  17 -11   0   90.09    8.80
 -17  11   0  102.69    9.30
  17 -11   0   86.29    8.30
  -6  17   0   94.59    7.80
   6 -17   0   91.39    7.80
  11   6   0   91.29    6.10
   6 -17   0  106.19    9.40
 -17  11   0  102.39    8.80
  11   6   0  104.69    8.30
 -11  -6   0   96.09    8.40
   6 -17   0   89.39    6.90
  17 -11   0   86.59    8.70
 -11  -6   0  104.19    8.20
   6 -17   0   93.69    7.50
   5 -17   0   95.39    8.20
  17 -12   0  120.89    9.50
  -5  17   0   94.39    8.00
  17 -12   0  106.29    9.40
 -12  -5   0  108.99    8.90
   5 -17   0   89.99    6.80
 -17  12   0   95.19    8.70
  12   5   0   97.99    6.80
   5 -17   0  100.19    9.40
 -12  -5   0   99.09    8.60
   5 -17   0   94.89    7.70
  12   5   0  103.49    8.30
 -17  12   0  107.09    9.00
  17 -12   0   96.09    9.10
 -13  -4   0  351.56   17.70
  13   4   0  353.46   16.10
  17 -13   0  383.76   19.60
   4 -17   0  352.76   17.50
  17 -13   0  336.27   18.50
   4 -17   0  352.26   17.10
  -4  17   0  349.17   17.40
 -13  -4   0  364.06   18.50
  13   4   0  373.06   18.00
 -17  13   0  367.96   18.80
  17 -13   0  362.46   19.30
   4 -17   0  371.36   19.30
 -17  13   0  346.37   18.70
   4 -17   0  356.16   15.70
  -3  17   0   80.19    7.40
  17 -14   0   82.79    9.00
 -17  14   0   71.49    8.30
   3 -17   0   83.79    7.50
 -14  -3   0   75.59    7.60
  14   3   0   84.99    6.80
  17 -14   0   80.99    8.70
  14   3   0   78.19    7.70
 -14  -3   0   75.39    8.20
   3 -17   0   81.59    8.40
  17 -14   0   86.69    8.40
 -17  14   0   68.99    8.00
   3 -17   0   78.39    7.20
  17 -15   0  117.29   10.00
   2 -17   0  116.59    9.10
  -2  17   0  128.89    9.30
 -17  15   0  125.29   10.00
   2 -17   0  119.29    9.00
   2 -17   0  130.29   10.70
  17 -15   0  123.29   10.70
 -15  -2   0  120.99    9.60
  15   2   0  127.89    9.80
 -15  -2   0  129.29   10.50
  15   2   0  117.99    8.60
  17 -15   0  119.79   10.90
   1 -17   0  194.48   13.50
  17 -16   0  184.28   13.20
  17 -16   0  199.48   14.20
 -17  16   0  198.58   13.40
  16   1   0  212.78   12.20
 -16  -1   0  211.98   13.10
   1 -17   0  192.88   12.40
  -1  17   0  192.18   12.20
   1 -17   0  208.38   12.50
 -16  -1   0  201.98   13.70
  16   1   0  200.18   12.80
  17 -16   0  195.38   13.90
  17 -17   0   67.79    9.00
   0 -17   0  107.89    9.10
 -17   0   0  102.39    9.30
  17   0   0   68.29    7.40
   0 -17   0   91.39    8.00
 -17   0   0   86.99    9.50
 -17  17   0   95.49    9.00
   0 -17   0   79.59    8.80
  17 -17   0   77.29    9.00
   0  17   0   87.69    8.30
  17 -17   0   69.39    8.10
  17   0   0   61.69    7.60
   1  17   0  258.37   15.40
  17 -18   0  289.67   17.50
  -1 -17   0  301.77   17.30
 -18   1   0  294.87   16.50
  -1 -17   0  284.87   15.70
  17 -18   0  293.27   18.00
  18  -1   0  260.07   15.40
  17 -18   0  246.18   16.20
  18  -1   0  286.07   16.50
 -18   1   0  295.77   17.40
  -1 -17   0  273.47   15.60
 -17  18   0  271.97   16.40
  18  -2   0  781.12   33.50
  -2 -16   0  810.22   33.50
  16 -18   0  834.02   35.50
 -18   2   0  795.92   34.40
   2  16   0  807.02   33.30
  -2 -16   0  823.22   35.20
 -16  18   0  800.32   34.60
   2  16   0  828.02   33.60
  -2 -16   0  798.82   33.30
  16 -18   0  821.72   36.30
  16 -18   0  796.12   35.10
 -18   2   0  860.41   35.80
  18  -2   0  770.12   34.00
  15 -18   0   74.29    8.30
 -18   3   0   70.49    7.90
  -3 -15   0   78.89    8.40
  18  -3   0   65.19    7.90
  -3 -15   0   72.29    7.80
  -3 -15   0   77.89    7.50
  18  -3   0   73.19    7.70
  15 -18   0   76.19    8.50
   3  15   0   65.19    7.00
 -18   3   0   70.99    8.60
  15 -18   0   51.79    8.20
 -15  18   0   69.29    8.00
   4  14   0  444.66   21.00
 -18   4   0  366.96   21.90
  14 -18   0  464.85   23.80
  -4 -14   0  453.85   21.10
  14 -18   0  475.65   22.70
  18  -4   0  439.66   22.00
 -18   4   0  456.95   22.10
  18  -4   0  446.66   21.70
 -14  18   0  463.25   22.20
  14 -18   0  455.85   22.50
  -4 -14   0  457.15   22.30
  -4 -14   0  448.76   21.10
  13 -18   0   30.20    6.00
 -18   5   0   27.80    5.80
  -5 -13   0   23.60    5.00
  13 -18   0   32.00    6.20
  -5 -13   0   30.10    5.90
 -13  18   0   29.40    5.50
  -5 -13   0   33.40    5.40
  18  -5   0   29.90    6.00
   5  13   0   34.90    5.70
  18  -5   0   26.30    5.70
 -18   5   0   29.70    6.20
  13 -18   0   42.80    7.10
  12 -18   0   17.20    5.10
 -18   6   0    7.70    5.20
  12 -18   0    8.50    5.00
 -12  18   0   14.00    4.70
  -6 -12   0    3.30    4.40
   6  12   0    7.20    4.10
  -6 -12   0   13.10    4.80
  18  -6   0    8.40    5.00
  12 -18   0   15.90    5.00
  18  -6   0   11.40    4.70
  -6 -12   0    6.50    4.10
  11 -18   0  184.18   12.20
  11 -18   0  166.68   11.70
  -7 -11   0  161.58   11.60
  -7 -11   0  177.08   11.50
   7  11   0  191.38   11.60
  11 -18   0  175.58   13.10
 -18   7   0  176.88   12.70
  18  -7   0  185.18   12.40
  -7 -11   0  184.68   11.50
 -11  18   0  195.38   12.10
  18  -7   0  191.08   12.50
 -18   7   0  168.68   12.10
  -8 -10   0  431.26   20.90
  -8 -10   0  423.66   20.20
 -10  18   0  426.06   20.70
  18  -8   0  416.26   21.30
  -8 -10   0  446.66   20.70
  10 -18   0  474.65   22.90
 -18   8   0  404.26   21.50
  18  -8   0  400.96   21.00
  18  -8   0  421.36   21.20
 -18   8   0  448.96   21.60
  10 -18   0  438.16   21.00
  10 -18   0  455.75   20.60
   8  10   0  447.96   20.50
  10 -18   0  437.66   20.80
  -9  -9   0  928.21   36.60
   9 -18   0  966.30   36.60
 -18   9   0  911.51   37.60
   9 -18   0  914.81   38.70
  -9  -9   0  928.31   37.00
  -9  18   0  924.71   36.40
   9 -18   0  901.11   36.20
  18  -9   0  891.41   37.60
  18  -9   0  894.11   37.40
  -9  -9   0  921.81   37.00
   9   9   0  875.91   36.10
  18  -9   0  885.01   37.40
 -18   9   0  938.11   38.40
   9 -18   0  932.31   37.00
   8 -18   0  152.98   11.90
 -18  10   0  146.49   11.30
 -10  -8   0  150.98   10.90
 -10  -8   0  146.09   10.30
  18 -10   0  168.08   12.00
 -18  10   0  154.78   11.70
  -8  18   0  151.78   10.30
   8 -18   0  147.99    9.90
  18 -10   0  146.99   11.30
   8 -18   0  148.19   10.30
 -10  -8   0  135.39   10.20
   8 -18   0  152.98   10.00
  10   8   0  151.28   10.30
  18 -10   0  151.38   11.30
  11   7   0  522.55   22.10
   7 -18   0  571.54   25.40
 -11  -7   0  581.24   25.40
   7 -18   0  615.14   27.80
   7 -18   0  559.24   24.00
   7 -18   0  579.74   24.70
  11   7   0  566.84   25.20
 -18  11   0  571.84   26.40
  18 -11   0  572.54   26.40
  18 -11   0  575.54   26.60
  18 -11   0  609.54   27.10
  -7  18   0  571.74   25.10
 -11  -7   0  597.24   26.10
 -18  11   0  556.64   26.40
  18 -12   0   11.40    4.60
  -6  18   0   20.10    4.70
   6 -18   0   13.10    5.00
 -18  12   0   14.40    5.50
 -12  -6   0   15.30    5.00
  12   6   0   12.00    3.10
   6 -18   0   11.30    3.90
 -18  12   0   20.70    5.80
   6 -18   0   13.90    3.70
  12   6   0   15.50    4.40
  18 -12   0    5.60    4.90
   6 -18   0   15.40    4.50
  18 -12   0   19.90    5.40
 -18  13   0   13.30    4.90
 -13  -5   0    9.20    4.80
   5 -18   0   17.90    4.90
   5 -18   0   13.50    5.00
  13   5   0   12.30    4.50
   5 -18   0   10.00    3.30
 -13  -5   0    3.60    4.90
  18 -13   0    2.00    4.60
   5 -18   0   12.10    4.40
 -18  13   0    8.00    4.80
  13   5   0   12.30    3.30
  -5  18   0   20.50    4.70
 -14  -4   0  314.67   16.50
 -18  14   0  287.67   17.10
 -18  14   0  318.47   17.40
   4 -18   0  327.27   18.10
   4 -18   0  287.77   15.50
  -4  18   0  294.17   16.00
  18 -14   0  287.27   16.90
   4 -18   0  307.07   16.20
  18 -14   0  275.87   17.20
 -14  -4   0  315.07   17.40
  18 -14   0  299.77   17.50
  14   4   0  293.47   14.60
  14   4   0  335.37   17.00
  15   3   0   43.80    5.60
  -3  18   0   48.50    6.40
   3 -18   0   60.69    6.90
  15   3   0   55.19    7.20
  18 -15   0   46.70    7.80
   3 -18   0   51.39    6.10
  18 -15   0   44.20    7.00
 -18  15   0   36.30    6.70
 -15  -3   0   49.20    7.40
   3 -18   0   51.59    7.60
 -18  15   0   50.39    7.40
  18 -15   0   38.70    6.90
 -15  -3   0   45.20    6.50
   2 -18   0  688.13   30.30
   2 -18   0  630.44   27.40
 -18  16   0  629.24   28.80
  18 -16   0  633.04   29.60
   2 -18   0  604.24   26.90
  -2  18   0  615.74   27.20
  16   2   0  638.64   26.70
 -16  -2   0  643.44   28.40
  18 -16   0  623.74   29.60
 -16  -2   0  605.64   28.50
  18 -16   0  649.24   29.30
  16   2   0  615.64   27.90
 -17  -1   0  328.57   18.80
  -1  18   0  299.37   16.60
   1 -18   0  338.47   17.30
  18 -17   0  322.37   18.70
 -17  -1   0  313.87   17.60
  17   1   0  323.77   16.60
  18 -17   0  329.47   18.50
   1 -18   0  340.47   18.80
 -18  17   0  300.47   17.70
  17   1   0  317.67   17.80
  18 -17   0  310.47   19.20
   1 -18   0  302.57   16.50
  18   0   0  469.05   22.70
 -18   0   0  426.26   23.00
 -18   0   0  448.26   22.40
  18 -18   0  435.66   23.50
   0  18   0  423.96   21.00
  18   0   0  473.75   21.60
  18 -18   0  409.06   23.00
 -18  18   0  450.55   22.80
   0 -18   0  453.35   21.60
  18 -18   0  454.05   23.30
   0 -18   0  441.26   21.50
   0 -18   0  446.66   23.40
 -19   1   0   86.99   10.00
  18 -19   0   99.99    9.90
  -1 -18   0   98.29    8.80
 -18  19   0  100.79    9.70
  -1 -18   0   85.79    8.70
  18 -19   0   82.99    9.90
   1  18   0   94.09    9.10
  -1 -18   0  108.49   10.50
 -19   1   0   88.99    9.40
  19  -1   0  103.29    9.40
  19  -1   0   91.79    9.50
  18 -19   0   85.89   10.40
 -19   2   0   78.69    9.50
   2  17   0   71.89    7.90
 -17  19   0   66.79    8.00
   2  17   0   51.49    7.00
  19  -2   0   49.60    7.10
  -2 -17   0   77.99    9.00
 -19   2   0   60.29    8.20
  -2 -17   0   74.39    8.00
  17 -19   0   61.99    8.90
  17 -19   0   57.49    8.10
  19  -2   0   70.19    8.70
  -2 -17   0   64.09    8.00
  17 -19   0   63.59    8.70
 -19   3   0   67.09    8.00
   3  16   0   63.99    7.10
  16 -19   0   63.89    8.20
 -16  19   0   65.59    8.20
  -3 -16   0   58.09    7.30
  16 -19   0   53.59    8.40
 -19   3   0   65.89    9.00
  -3 -16   0   56.09    7.10
  -3 -16   0   60.69    8.00
  19  -3   0   73.89    8.10
  16 -19   0   61.89    8.30
  19  -3   0   73.79    8.50
  -4 -15   0  450.75   22.10
 -15  19   0  402.06   21.20
  -4 -15   0  422.56   20.60
 -19   4   0  408.96   21.40
  15 -19   0  437.96   22.40
  19  -4   0  388.36   21.10
  -4 -15   0  408.26   20.30
  15 -19   0  431.76   22.10
  15 -19   0  420.86   23.30
   4  15   0  434.96   20.60
 -19   4   0  423.16   22.50
  19  -4   0  417.26   21.10
  14 -19   0  111.09   10.10
  19  -5   0  115.09   10.10
  -5 -14   0  106.79    9.90
  -5 -14   0  114.79    9.50
 -19   5   0  127.09   11.00
  -5 -14   0  111.89    9.40
 -19   5   0  125.39   10.70
  14 -19   0  109.89   11.10
 -14  19   0  105.19    9.50
   5  14   0   99.69    8.50
  19  -5   0  100.19    9.60
  14 -19   0   99.59    9.80
 -13  19   0  644.34   29.40
  13 -19   0  746.93   32.70
 -19   6   0  674.53   30.00
  -6 -13   0  682.23   29.70
 -19   6   0  654.83   30.40
  13 -19   0  697.43   30.10
  13 -19   0  686.43   30.10
  19  -6   0  641.24   29.80
  -6 -13   0  673.03   29.10
  -6 -13   0  659.83   28.80
   6  13   0  651.73   28.60
  19  -6   0  653.73   29.60
  12 -19   0   39.80    7.30
   7  12   0   28.10    5.50
  -7 -12   0   42.00    6.40
 -12  19   0   33.50    5.70
  12 -19   0   41.10    6.10
  -7 -12   0   36.00    6.10
  19  -7   0   25.60    6.20
 -19   7   0   40.50    7.60
  -7 -12   0   36.60    6.00
 -19   7   0   34.80    6.90
  19  -7   0   34.80    6.50
  12 -19   0   36.30    6.10
  11 -19   0  430.06   20.80
  11 -19   0  402.96   19.60
  11 -19   0  428.96   22.50
  19  -8   0  385.06   20.60
 -19   8   0  405.86   21.60
  19  -8   0  397.36   20.90
 -19   8   0  405.36   21.10
  -8 -11   0  410.76   20.00
  -8 -11   0  415.36   20.20
  -8 -11   0  395.96   20.20
  11 -19   0  438.96   20.90
  19  -8   0  393.56   20.70
   8  11   0  402.16   19.60
 -11  19   0  410.56   20.20
  19  -9   0   31.60    6.00
  19  -9   0   17.40    5.40
   9  10   0   32.50    5.50
 -19   9   0   24.80    6.70
  10 -19   0   22.40    4.80
 -10  19   0   40.00    6.20
  10 -19   0   20.50    4.80
  -9 -10   0   25.40    5.50
  -9 -10   0   42.30    6.30
  19  -9   0   12.40    5.10
 -19   9   0   24.40    6.10
  10 -19   0   25.40    6.40
  10 -19   0   36.90    6.20
  -9 -10   0   27.00    5.40
 -10  -9   0   83.39    8.00
 -19  10   0   82.99    8.70
   9 -19   0   88.79    8.00
  10   9   0   73.99    7.60
  -9  19   0   88.49    8.10
 -10  -9   0   85.59    8.30
  19 -10   0   67.19    7.90
 -10  -9   0   82.19    8.40
   9 -19   0   81.79    7.80
   9 -19   0   81.99    8.20
 -19  10   0   76.89    8.90
  19 -10   0  101.89    9.50
   9 -19   0   80.39    9.50
  19 -10   0   81.49    8.70
 -11  -8   0  326.17   17.30
 -11  -8   0  334.57   17.70
  19 -11   0  307.37   17.90
  19 -11   0  334.97   18.60
  19 -11   0  344.97   18.90
 -19  11   0  319.67   18.20
  -8  19   0  310.97   16.80
   8 -19   0  342.47   17.00
   8 -19   0  325.87   16.20
 -19  11   0  309.97   18.10
  11   8   0  319.77   17.20
   8 -19   0  345.77   17.60
   8 -19   0  365.46   19.70
   7 -19   0   30.30    6.90
  19 -12   0   38.30    6.60
  19 -12   0   33.30    6.30
 -19  12   0   44.80    6.70
  -7  19   0   28.90    5.40
  12   7   0   32.80    5.80
 -12  -7   0   26.30    5.70
   7 -19   0   30.70    5.50
  19 -12   0   43.30    7.00
   7 -19   0   28.40    5.20
   7 -19   0   31.30    5.00
 -19  12   0   30.50    6.20
 -12  -7   0   44.70    6.30
   6 -19   0  467.35   22.10
 -13  -6   0  484.65   22.40
   6 -19   0  440.36   21.00
  19 -13   0  475.55   23.70
   6 -19   0  443.26   19.90
  19 -13   0  460.65   23.20
 -19  13   0  454.85   23.30
  13   6   0  470.35   22.00
  -6  19   0  464.45   21.90
 -19  13   0  439.16   22.60
   6 -19   0  488.95   24.30
 -13  -6   0  446.26   22.50
  19 -13   0  474.65   23.50
  -5  19   0  174.68   11.40
 -19  14   0  175.38   12.90
   5 -19   0  162.88   10.90
  14   5   0  158.98   11.50
  19 -14   0  158.78   12.40
   5 -19   0  190.18   13.40
 -14  -5   0  170.98   12.60
   5 -19   0  165.78   11.40
 -19  14   0  185.38   12.90
  19 -14   0  159.58   12.40
  19 -14   0  156.28   12.60
  14   5   0  165.58    9.80
   5 -19   0  159.18    9.50
 -14  -5   0  162.88   11.50
 -15  -4   0  201.48   13.40
  19 -15   0  231.18   15.20
   4 -19   0  218.68   13.00
  19 -15   0  235.98   15.50
  19 -15   0  203.28   14.30
  15   4   0  218.98   12.00
   4 -19   0  182.58   12.50
  15   4   0  234.78   14.10
   4 -19   0  204.58   14.40
 -19  15   0  230.88   14.70
 -15  -4   0  211.78   14.20
 -19  15   0  215.88   14.80
  -4  19   0  198.18   12.70
 -16  -3   0  170.28   12.10
 -19  16   0  153.78   12.20
  19 -16   0  182.68   13.70
   3 -19   0  171.88   13.10
  16   3   0  162.78   12.10
 -16  -3   0  177.08   13.00
  16   3   0  163.18   10.60
  19 -16   0  157.08   12.80
   3 -19   0  150.98   11.00
  -3  19   0  164.98   11.30
   3 -19   0  178.28   11.80
  19 -16   0  168.68   12.60
 -17  -2   0   32.30    7.50
  19 -17   0   20.80    6.00
  17   2   0   22.60    5.20
  19 -17   0    7.90    5.60
 -17  -2   0   34.60    7.20
   2 -19   0   20.40    5.30
 -19  17   0   18.40    5.50
  -2  19   0   14.70    5.00
  17   2   0   15.10    5.60
  19 -17   0   20.20    6.90
   2 -19   0   19.20    6.20
  19 -18   0   35.10    7.00
  -1  19   0   47.20    6.90
  18   1   0   31.00    6.60
   1 -19   0   35.60    6.80
  19 -18   0   26.10    7.00
   1 -19   0   47.00    7.70
  19 -18   0   32.80    7.80
 -18  -1   0   39.00    7.00
  18   1   0   38.00    6.20
 -19  18   0   35.80    7.00
   1 -19   0   31.60    6.10
 -18  -1   0   20.70    6.70
  19 -19   0   -3.20    6.20
 -19   0   0    3.00    6.10
 -19  19   0   15.50    5.80
  19 -19   0    0.10    5.40
  19   0   0   -7.80    5.40
   0 -19   0    2.70    5.60
  19   0   0    3.60    4.80
   0 -19   0   12.80    5.30
 -19   0   0   13.00    6.00
  19 -19   0   12.70    7.10
  19 -20   0  269.77   17.40
  -1 -19   0  303.07   18.20
   1  19   0  249.97   15.60
   1  19   0  252.67   15.70
  19 -20   0  238.38   17.00
  19 -20   0  249.08   17.70
 -20   1   0  237.28   16.10
  20  -1   0  268.67   16.90
 -19  20   0  259.17   16.70
  -1 -19   0  256.77   15.70
  -1 -19   0  251.37   15.60
  20  -1   0  281.17   16.00
 -20   1   0  256.07   17.30
  20  -2   0  436.46   22.40
 -20   2   0  485.05   24.00
  -2 -18   0  499.35   23.30
  18 -20   0  483.35   25.80
  18 -20   0  483.65   25.00
 -20   2   0  443.26   24.40
   2  18   0  464.25   22.70
  18 -20   0  441.16   23.90
  -2 -18   0  441.06   23.80
  -2 -18   0  492.45   23.20
 -18  20   0  447.06   23.50
  20  -2   0  433.26   23.10
  -3 -17   0  136.09   11.60
 -20   3   0  108.79   10.30
  17 -20   0  104.19   11.50
  17 -20   0  121.19   11.10
  17 -20   0  129.09   12.00
 -17  20   0  129.09   11.00
   3  17   0  137.59   10.60
  20  -3   0  132.49   10.80
  20  -3   0  140.99   11.80
 -20   3   0  119.39   11.50
  -3 -17   0  132.29   10.40
  -3 -17   0  124.59   10.20
 -20   4   0   47.70    7.40
  20  -4   0   38.00    7.20
  -4 -16   0   33.10    6.50
  -4 -16   0   52.89    8.20
  20  -4   0   62.19    7.90
   4  16   0   33.30    6.10
 -20   4   0   50.59    8.10
  16 -20   0   52.59    8.10
  16 -20   0   51.09    8.00
  16 -20   0   40.00    8.20
 -16  20   0   45.60    6.80
  -4 -16   0   58.89    7.20
 -20   5   0  273.27   16.90
 -20   5   0  285.97   18.00
  -5 -15   0  301.27   16.50
  15 -20   0  290.37   17.40
 -15  20   0  277.77   16.70
  15 -20   0  298.17   18.60
  20  -5   0  268.17   16.80
  15 -20   0  283.27   17.40
  -5 -15   0  279.57   16.00
  -5 -15   0  279.37   17.10
   5  15   0  293.77   16.10
  20  -5   0  285.77   16.90
  -6 -14   0   15.50    6.00
  20  -6   0   10.00    6.00
   6  14   0   14.60    4.90
  14 -20   0   25.10    5.80
  14 -20   0   11.90    6.20
  20  -6   0   12.50    5.80
 -20   6   0   19.40    6.30
  -6 -14   0   13.80    5.50
  -6 -14   0   18.60    5.60
 -14  20   0   26.70    5.80
  14 -20   0   11.60    5.30
  13 -20   0   27.50    7.10
 -20   7   0   23.10    6.00
 -13  20   0   28.30    5.80
  20  -7   0   20.80    5.90
  -7 -13   0   21.10    5.90
   7  13   0   21.90    5.70
  -7 -13   0   22.80    5.70
  20  -7   0   29.70    6.50
  -7 -13   0   18.80    5.40
  13 -20   0   19.30    6.10
  13 -20   0   13.80    5.60
  -8 -12   0   63.99    7.80
  -8 -12   0   78.19    8.10
  12 -20   0   67.59    8.00
 -12  20   0   70.09    7.70
 -20   8   0   52.99    8.00
  -8 -12   0   80.19    8.20
 -20   8   0   61.09    8.60
  20  -8   0   77.79    8.80
  12 -20   0   75.99    8.20
  12 -20   0   73.69    9.40
   8  12   0   67.49    7.40
  20  -8   0   82.09    9.00
  12 -20   0   54.09    7.10
  -9 -11   0  271.87   15.90
 -20   9   0  292.87   17.30
  -9 -11   0  285.97   16.50
 -20   9   0  296.47   17.90
   9  11   0  292.67   16.10
  11 -20   0  281.37   16.50
  20  -9   0  288.87   17.00
  20  -9   0  310.87   17.60
  11 -20   0  292.87   18.20
  -9 -11   0  283.77   16.50
 -11  20   0  303.47   16.60
  20  -9   0  282.57   17.20
  11 -20   0  291.37   16.10
  11 -20   0  263.77   15.50
 -10 -10   0  514.95   25.00
 -20  10   0  527.35   25.80
 -10 -10   0  565.74   25.10
  10  10   0  507.15   24.30
 -10  20   0  551.84   25.00
  10 -20   0  582.14   27.70
  20 -10   0  538.35   26.00
  20 -10   0  541.95   26.00
  10 -20   0  529.45   24.20
  20 -10   0  543.55   26.00
 -10 -10   0  545.25   25.10
 -20  10   0  558.64   26.80
  10 -20   0  541.35   24.50
  10 -20   0  488.65   24.60
   9 -20   0  263.77   17.00
  -9  20   0  279.87   15.50
   9 -20   0  264.97   15.20
  20 -11   0  262.97   16.30
  11   9   0  289.87   15.60
 -20  11   0  266.27   16.50
 -11  -9   0  252.97   15.20
   9 -20   0  265.27   14.50
   9 -20   0  244.98   14.40
  20 -11   0  266.67   16.40
  20 -11   0  238.18   15.90
 -20  11   0  271.07   16.50
 -11  -9   0  258.77   15.70
  12   8   0  246.68   14.60
   8 -20   0  216.58   12.90
  20 -12   0  241.58   15.50
 -12  -8   0  251.27   14.50
  -8  20   0  216.88   13.90
 -20  12   0  225.48   15.00
 -20  12   0  251.27   16.70
  20 -12   0  256.07   15.90
   8 -20   0  253.07   16.20
   8 -20   0  224.78   14.20
   8 -20   0  231.88   13.70
 -12  -8   0  239.78   14.70
  20 -12   0  247.68   16.10
   7 -20   0   26.40    7.10
   7 -20   0   23.50    5.80
 -13  -7   0   22.70    5.90
 -13  -7   0   23.60    5.70
   7 -20   0   25.90    4.80
  -7  20   0   30.00    6.00
   7 -20   0   21.40    5.00
 -20  13   0   35.70    7.20
 -20  13   0   31.80    6.40
  20 -13   0   21.70    6.20
  13   7   0   31.90    6.20
  20 -13   0   30.90    6.70
  20 -13   0   19.80    6.30
   6 -20   0   56.59    6.80
 -14  -6   0   50.29    7.50
  20 -14   0   49.30    7.80
 -20  14   0   57.19    8.10
 -20  14   0   37.20    7.00
  -6  20   0   52.79    7.00
 -14  -6   0   59.89    8.30
  20 -14   0   59.99    8.90
  14   6   0   60.09    7.20
   6 -20   0   58.89    7.40
   6 -20   0   52.79    8.30
   6 -20   0   57.59    5.90
  20 -14   0   62.89    8.20
  20 -15   0  172.48   13.40
 -20  15   0  189.08   13.70
 -15  -5   0  180.98   13.30
  -5  20   0  169.88   12.10
  20 -15   0  165.08   12.70
  15   5   0  195.28   12.90
   5 -20   0  170.78   12.30
  20 -15   0  184.38   13.90
   5 -20   0  182.58   12.10
   5 -20   0  177.68   13.70
 -15  -5   0  178.58   12.40
 -20  15   0  187.18   13.40
 -20  16   0   46.20    8.00
 -20  16   0   36.10    6.70
 -16  -4   0   36.70    7.80
  20 -16   0   51.69    7.80
  20 -16   0   27.80    6.50
  16   4   0   25.40    6.00
  -4  20   0   30.40    6.40
 -16  -4   0   43.50    6.90
  20 -16   0   27.20    6.80
   4 -20   0   33.20    7.30
   4 -20   0   37.30    6.70
   4 -20   0   39.20    5.90
 -17  -3   0  374.66   20.50
  17   3   0  353.06   19.50
   3 -20   0  349.67   20.90
  -3  20   0  347.47   18.70
  20 -17   0  367.16   21.00
  17   3   0  347.67   17.70
   3 -20   0  351.56   18.80
  20 -17   0  351.36   20.60
 -20  17   0  349.96   20.10
  20 -17   0  333.87   20.00
   3 -20   0  395.06   19.20
 -17  -3   0  364.66   19.70
  -2  20   0  168.18   12.10
  20 -18   0  153.28   13.20
   2 -20   0  176.68   12.50
  18   2   0  199.08   13.70
 -20  18   0  186.58   13.70
 -18  -2   0  171.98   14.00
  20 -18   0  146.39   12.60
  20 -18   0  174.88   14.30
   2 -20   0  167.98   12.00
   2 -20   0  180.98   14.10
 -18  -2   0  176.38   12.90
  18   2   0  174.48   11.60
  19   1   0  290.17   16.80
  20 -19   0  322.67   20.00
  -1  20   0  295.87   17.10
  20 -19   0  329.67   20.20
   1 -20   0  321.57   17.90
 -19  -1   0  334.37   18.70
  19   1   0  274.97   17.90
   1 -20   0  338.27   19.90
 -20  19   0  328.97   19.10
 -19  -1   0  330.77   19.90
  20 -19   0  323.67   19.10
   1 -20   0  300.47   17.20
 -20   0   0   16.80    7.40
  20   0   0   26.50    6.70
  20   0   0   12.90    5.80
 -20  20   0   35.80    7.10
   0  20   0   20.50    6.20
   0 -20   0   34.00    8.00
   0 -20   0   17.50    6.10
   0 -20   0   28.50    6.70
  20 -20   0   13.50    6.80
  20 -20   0   16.50    6.80
  20 -20   0   24.50    6.60
 -20   0   0   21.50    6.40
  20 -21   0  204.68   15.30
  20 -21   0  183.98   15.40
  21  -1   0  190.48   13.60
  -1 -20   0  183.98   13.60
 -21   1   0  203.78   15.40
  -1 -20   0  182.98   14.80
 -21   1   0  169.38   14.00
   1  20   0  184.78   13.60
  -1 -20   0  192.58   13.80
 -20  21   0  178.88   14.00
  21  -1   0  179.18   14.10
  20 -21   0  183.48   15.20
   1  20   0  186.58   13.50
 -21   2   0  316.37   19.80
 -19  21   0  321.97   19.30
  -2 -19   0  301.47   17.90
  -2 -19   0  321.77   18.00
  19 -21   0  315.47   20.00
  21  -2   0  266.87   18.20
  21  -2   0  296.97   17.90
  19 -21   0  331.37   21.00
  -2 -19   0  329.17   19.70
   2  19   0  318.27   17.90
  19 -21   0  311.07   19.40
 -21   2   0  314.77   19.00
  -3 -18   0   80.59    9.60
  -3 -18   0   74.29    8.80
  18 -21   0   68.39    9.40
   3  18   0   79.49    8.80
  18 -21   0   78.59   10.10
  21  -3   0   78.99    9.00
  18 -21   0   92.59   10.90
 -21   3   0   85.49    9.70
 -21   3   0   74.99   10.80
 -18  21   0   79.59    9.00
  -3 -18   0   67.39    8.60
  21  -3   0   80.19    9.60
  -4 -17   0   34.00    6.50
 -21   4   0   31.10    7.00
   4  17   0   21.50    5.90
  21  -4   0   29.50    7.00
 -21   4   0   37.20    8.10
  -4 -17   0   35.80    7.40
  21  -4   0   32.90    7.00
  17 -21   0   21.40    7.00
  17 -21   0   24.20    7.20
 -17  21   0   29.70    6.60
  -4 -17   0   24.90    6.00
 -21   5   0  419.46   21.90
 -16  21   0  395.46   21.30
  21  -5   0  375.16   20.90
  -5 -16   0  415.76   22.10
  21  -5   0  393.76   21.40
   5  16   0  382.46   20.10
  16 -21   0  371.36   21.40
  16 -21   0  415.66   23.40
  -5 -16   0  395.66   20.40
  16 -21   0  387.86   21.60
  -5 -16   0  382.86   20.50
 -21   5   0  434.96   23.10
 -21   6   0  154.38   13.30
  21  -6   0  172.48   13.10
  21  -6   0  172.78   13.10
 -15  21   0  176.18   12.80
  15 -21   0  178.28   13.10
  -6 -15   0  171.18   12.50
  15 -21   0  149.79   12.70
   6  15   0  177.78   12.00
  -6 -15   0  156.48   11.70
  15 -21   0  173.88   14.80
  -6 -15   0  149.69   12.40
 -21   6   0  161.98   12.70
  -7 -14   0  757.22   32.80
  14 -21   0  768.42   35.80
   7  14   0  714.13   32.10
 -21   7   0  763.32   34.20
  14 -21   0  765.52   34.00
 -21   7   0  802.82   35.10
  -7 -14   0  773.22   33.70
  14 -21   0  815.32   34.10
  -7 -14   0  730.33   32.40
  21  -7   0  755.12   33.50
 -14  21   0  747.03   33.30
  21  -7   0  731.23   33.70
  -8 -13   0   20.20    5.70
 -21   8   0   21.90    7.00
  -8 -13   0    1.70    5.20
 -13  21   0    9.30    4.90
  13 -21   0   18.70    6.10
  13 -21   0    8.50    5.60
  21  -8   0    3.10    5.00
  -8 -13   0    6.00    4.70
  13 -21   0   13.80    4.90
  13 -21   0   28.30    7.70
 -21   8   0    8.70    5.40
 -21   9   0  644.54   31.00
 -12  21   0  664.43   29.70
  -9 -12   0  647.34   29.70
  -9 -12   0  700.13   30.60
  21  -9   0  630.14   30.10
  12 -21   0  701.93   29.60
  -9 -12   0  690.03   29.80
   9  12   0  636.24   29.20
  12 -21   0  659.83   29.60
  21  -9   0  656.03   30.50
  12 -21   0  688.83   32.40
  12 -21   0  715.73   30.70
  21  -9   0  631.94   30.30
 -21   9   0  635.84   30.30
  11 -21   0    1.00    4.10
  11 -21   0   -0.30    4.70
 -21  10   0    4.10    5.70
 -10 -11   0    2.90    4.60
 -10 -11   0   14.00    5.60
 -10 -11   0    5.80    5.60
  21 -10   0    9.80    5.70
  11 -21   0    0.60    4.90
  10  11   0   -0.40    4.80
  21 -10   0   13.70    6.00
 -21  10   0    7.90    5.60
  11 -21   0    8.70    5.70
  10 -21   0    1.90    5.50
  10 -21   0    5.40    4.90
  10 -21   0    9.20    4.50
  21 -11   0    6.10    5.20
 -11 -10   0    6.20    4.90
  21 -11   0    9.00    5.50
  10 -21   0    1.70    4.30
  11  10   0   -5.60    5.00
 -21  11   0    5.50    5.30
 -10  21   0    5.20    4.70
 -11 -10   0   -1.70    5.20
 -21  11   0    4.20    5.90
  21 -11   0   12.80    5.90
 -21  12   0  382.06   21.00
  12   9   0  354.36   19.00
  21 -12   0  323.07   19.60
   9 -21   0  351.16   18.30
 -12  -9   0  359.66   19.40
  -9  21   0  366.16   19.10
  21 -12   0  349.17   20.10
 -21  12   0  338.57   20.00
   9 -21   0  348.57   19.10
  21 -12   0  350.56   19.90
   9 -21   0  363.26   21.20
 -12  -9   0  358.76   18.90
   9 -21   0  349.57   17.80
 -21  13   0   14.30    5.80
  21 -13   0   24.50    6.90
  -8  21   0   25.10    5.70
  13   8   0   28.80    6.30
  21 -13   0   22.80    6.30
   8 -21   0   30.70    6.10
   8 -21   0   24.80    7.00
 -13  -8   0   29.40    6.30
   8 -21   0   20.00    4.70
   8 -21   0   26.30    5.50
  21 -13   0   36.10    7.40
 -13  -8   0   30.60    6.40
 -21  13   0   25.20    6.70
  21 -14   0  702.13   32.30
  21 -14   0  693.33   32.00
 -21  14   0  688.83   31.80
 -21  14   0  702.13   32.20
   7 -21   0  727.93   33.30
 -14  -7   0  710.83   31.10
 -14  -7   0  697.73   31.70
   7 -21   0  680.53   29.70
   7 -21   0  657.73   28.10
  21 -14   0  668.03   31.70
   7 -21   0  716.23   30.80
  -7  21   0  680.43   30.10
  14   7   0  651.63   30.20
  21 -15   0  234.08   15.70
   6 -21   0  241.08   16.30
   6 -21   0  207.88   12.10
 -15  -6   0  248.78   15.30
 -15  -6   0  232.88   15.40
  21 -15   0  236.68   16.10
  21 -15   0  229.98   15.90
   6 -21   0  218.78   14.00
  15   6   0  231.48   15.00
  -6  21   0  222.78   14.30
 -21  15   0  222.28   15.30
 -21  15   0  248.08   16.40
   6 -21   0  244.28   14.90
 -16  -5   0  358.86   20.10
  21 -16   0  371.76   21.10
   5 -21   0  393.96   22.00
   5 -21   0  315.47   18.30
   5 -21   0  361.36   18.80
 -16  -5   0  347.47   19.20
  21 -16   0  334.67   20.10
  -5  21   0  317.67   18.30
  21 -16   0  333.17   19.90
 -21  16   0  392.16   20.80
  16   5   0  340.87   19.30
 -21  16   0  326.07   20.00
   4 -21   0   25.50    6.10
  17   4   0   16.90    6.10
  21 -17   0   29.70    7.30
  -4  21   0   35.10    6.30
  21 -17   0   24.40    7.20
  21 -17   0   29.50    7.50
 -17  -4   0   25.10    7.50
 -17  -4   0   43.10    7.30
   4 -21   0   36.70    7.50
 -21  17   0   23.10    6.60
 -21  17   0   23.50    6.80
   4 -21   0   23.40    5.50
 -18  -3   0  125.19   11.30
  18   3   0  126.29   11.30
  21 -18   0  113.69   11.30
  -3  21   0  135.59   11.10
   3 -21   0  138.69   11.30
  21 -18   0  135.69   12.80
   3 -21   0  130.99   10.50
 -18  -3   0  144.69   12.90
 -21  18   0  116.19   11.20
  21 -18   0   91.29   11.60
   3 -21   0  117.19   12.10
 -19  -2   0  153.48   12.70
  21 -19   0  138.59   13.10
 -19  -2   0  145.69   13.40
  -2  21   0  137.89   11.60
  21 -19   0  143.09   13.70
  19   2   0  152.88   12.40
   2 -21   0  154.18   12.20
  21 -19   0  152.58   13.30
 -21  19   0  162.08   13.10
   2 -21   0  155.98   12.00
   2 -21   0  143.99   13.20
  -1  21   0   51.59    7.50
 -20  -1   0   53.79    9.30
   1 -21   0   59.19    7.80
  21 -20   0   52.19    8.70
   1 -21   0   57.29    8.20
   1 -21   0   56.99    9.30
 -21  20   0   67.89    9.10
  20   1   0   70.49    8.90
 -20  -1   0   54.09    8.90
  21 -20   0   55.49    9.30
  21 -20   0   41.80    9.10
   0 -21   0  321.77   20.40
  21   0   0  331.07   19.50
 -21   0   0  301.17   19.80
   0 -21   0  299.07   17.60
 -21   0   0  287.87   18.50
  21   0   0  306.57   17.70
   0 -21   0  282.17   17.70
  21 -21   0  319.47   20.00
  21 -21   0  305.57   20.20
 -21  21   0  306.77   19.20
   0  21   0  314.37   18.20
  21 -21   0  288.37   18.90
  22  -1   0  112.99   11.50
  -1 -21   0  135.59   11.60
  21 -22   0  138.79   12.80
 -21  22   0  109.89   11.60
   1  21   0  140.09   11.60
  -1 -21   0  121.79   12.50
 -22   1   0  108.89   11.90
  21 -22   0   94.69   12.20
  -1 -21   0  106.29   10.90
  22  -1   0  113.59   10.90
  21 -22   0  106.49   12.50
 -22   1   0  131.69   13.30
 -22   2   0   24.50    7.20
 -20  22   0    6.80    6.10
  -2 -20   0   18.20    7.00
  22  -2   0   21.30    7.20
 -22   2   0   21.70    8.00
  22  -2   0   27.30    6.80
  20 -22   0   18.30    8.30
  -2 -20   0   11.70    5.90
   3  19   0   51.99    7.70
  -3 -19   0   70.69    8.80
 -22   3   0   70.09   10.20
  19 -22   0   59.49   10.10
 -22   3   0   69.99    9.50
  22  -3   0   52.19    7.80
  -3 -19   0   71.79    9.10
  19 -22   0   57.39    8.80
 -19  22   0   61.39    8.80
  19 -22   0   39.60    8.50
  -3 -19   0   64.59    9.70
  22  -3   0   42.50    8.30
  22  -4   0    4.60    5.90
 -22   4   0   13.80    6.60
  18 -22   0    5.70    6.70
  -4 -18   0   10.30    5.90
 -22   4   0    9.50    7.10
 -18  22   0   -1.90    5.60
  18 -22   0   -3.50    6.10
   4  18   0    9.70    5.50
  -4 -18   0    8.10    5.60
  -4 -18   0    5.40    5.50
  22  -4   0   -4.00    5.40
  18 -22   0    7.00    6.10
  -5 -17   0  193.98   13.70
  17 -22   0  204.78   15.10
   5  17   0  204.58   13.60
 -22   5   0  206.88   15.10
  -5 -17   0  216.18   15.40
  17 -22   0  179.38   15.50
  -5 -17   0  193.78   13.50
  22  -5   0  195.28   14.50
  22  -5   0  185.48   13.80
 -22   5   0  194.48   15.60
  17 -22   0  173.78   14.20
 -17  22   0  203.98   14.80
  16 -22   0   19.80    6.00
  -6 -16   0   43.50    8.10
  16 -22   0   39.70    8.80
  -6 -16   0   35.50    7.10
  22  -6   0   30.80    6.90
  -6 -16   0   25.80    6.30
 -22   6   0   29.60    7.50
 -22   6   0   24.60    8.00
  16 -22   0   34.90    7.60
 -16  22   0   30.00    6.70
  22  -6   0   26.70    7.40
   6  16   0   14.70    5.50
  15 -22   0   97.69   11.80
  -7 -15   0  110.39   10.60
 -22   7   0   80.89   10.40
   7  15   0  100.99    9.80
 -15  22   0   90.39    9.70
 -22   7   0   87.39   10.40
  -7 -15   0   93.69    9.80
  15 -22   0  118.99   11.30
  15 -22   0  103.99   10.70
  22  -7   0   82.49    9.80
  -7 -15   0   91.49   10.20
  22  -7   0   86.69   10.40
  -8 -14   0    7.00    5.10
  22  -8   0   16.20    6.10
 -14  22   0    8.10    5.10
  14 -22   0   17.90    6.10
  22  -8   0   16.50    6.70
 -22   8   0    5.60    6.00
  14 -22   0   10.10    5.90
  -8 -14   0   17.10    5.90
  14 -22   0   15.60    7.30
  14 -22   0   13.10    5.30
  -8 -14   0   10.30    6.10
   8  14   0   16.20    5.50
 -22   8   0   19.40    7.00
 -13  22   0   -5.80    5.30
  -9 -13   0   11.80    6.30
  13 -22   0    6.20    7.40
  13 -22   0   -1.90    5.00
 -22   9   0    7.80    5.80
  13 -22   0    4.60    5.40
  22  -9   0    7.00    5.90
 -22   9   0    0.60    6.20
  22  -9   0    9.90    6.30
  13 -22   0   20.80    6.40
  -9 -13   0    5.20    5.10
   9  13   0    1.60    4.70
  22  -9   0    2.80    5.90
 -10 -12   0  137.59   11.60
  22 -10   0  124.19   11.30
 -10 -12   0  116.09   10.80
  22 -10   0  140.29   12.10
  12 -22   0  123.69   10.90
  22 -10   0  128.99   11.60
  12 -22   0  111.89   12.30
  12 -22   0  128.69   11.30
 -22  10   0  135.69   12.40
 -22  10   0  129.19   11.70
 -12  22   0  136.99   11.10
  12 -22   0  121.39   10.50
 -10 -12   0  124.79   10.90
  10  12   0  133.79   11.00
  11 -22   0   15.80    5.60
 -11 -11   0   28.90    6.10
  22 -11   0   17.50    6.20
 -11  22   0   16.20    5.20
 -11 -11   0   21.50    5.60
 -22  11   0   11.90    6.40
  22 -11   0   28.10    6.90
  11 -22   0   20.90    7.00
 -11 -11   0   22.20    6.00
  11 -22   0    9.50    5.30
  22 -11   0   17.10    6.10
  11  11   0    9.30    5.00
  12  10   0  284.77   16.60
  10 -22   0  273.47   15.80
 -12 -10   0  277.97   16.60
  10 -22   0  286.47   17.00
  22 -12   0  297.47   17.80
  10 -22   0  285.27   16.30
 -22  12   0  263.17   17.20
 -10  22   0  257.27   16.20
  10 -22   0  307.37   19.40
  22 -12   0  262.87   17.60
  22 -12   0  273.47   17.70
 -12 -10   0  285.27   17.10
 -22  12   0  295.37   18.60
  -9  22   0    4.50    4.70
 -13  -9   0    7.50    5.50
   9 -22   0   -2.50    4.30
   9 -22   0   -0.60    4.70
  22 -13   0    4.50    5.40
 -13  -9   0    6.20    5.70
   9 -22   0    3.10    4.40
 -22  13   0   10.00    5.80
  22 -13   0   -3.00    5.70
  22 -13   0    8.10    6.10
 -22  13   0    3.20    6.50
  13   9   0   -0.30    4.80
   9 -22   0    3.20    6.00
  14   8   0   38.40    7.20
   8 -22   0   38.80    7.00
   8 -22   0   50.79    9.00
  22 -14   0   38.70    7.70
 -22  14   0   51.29    8.10
 -22  14   0   36.70    8.50
  22 -14   0   56.69    8.90
   8 -22   0   37.90    5.70
  22 -14   0   42.70    8.10
   8 -22   0   38.90    6.70
 -14  -8   0   49.99    7.90
 -14  -8   0   36.20    7.20
  -8  22   0   42.50    7.20
  22 -15   0   40.70    8.50
 -15  -7   0   37.40    7.20
  22 -15   0   43.50    8.20
 -15  -7   0   44.80    7.90
   7 -22   0   36.30    8.10
  -7  22   0   49.40    7.40
 -22  15   0   42.30    7.60
 -22  15   0   31.90    7.60
   7 -22   0   32.20    5.40
   7 -22   0   49.90    7.50
  15   7   0   46.00    7.20
   7 -22   0   32.90    6.40
   6 -22   0   67.69    8.80
  22 -16   0   78.49   10.00
  22 -16   0   71.09    9.30
 -22  16   0   66.19    9.30
  16   6   0   59.49    8.30
 -22  16   0   65.69    9.30
 -16  -6   0   74.49    9.90
  -6  22   0   67.19    8.50
   6 -22   0   76.69   10.10
  22 -16   0   68.29    9.30
 -16  -6   0   70.09    8.80
   6 -22   0   68.89    8.00
 -17  -5   0  194.98   14.90
   5 -22   0  150.78   11.80
   5 -22   0  193.48   15.20
  -5  22   0  171.08   12.60
  17   5   0  179.58   13.40
 -22  17   0  168.88   14.00
  22 -17   0  190.68   15.10
 -22  17   0  185.88   14.40
   5 -22   0  167.48   12.70
  22 -17   0  158.78   13.70
 -17  -5   0  181.68   13.60
  22 -17   0  164.48   14.00
 -18  -4   0    7.50    7.00
  22 -18   0    1.30    5.30
  22 -18   0   15.50    6.80
  22 -18   0    6.90    6.10
  18   4   0   -4.60    6.00
   4 -22   0   21.40    7.60
   4 -22   0   -4.60    5.20
 -22  18   0   11.00    6.40
  -4  22   0    6.70    5.20
 -18  -4   0    8.20    6.00
   4 -22   0    9.50    5.30
 -19  -3   0   27.50    8.40
  19   3   0   41.70    8.10
  22 -19   0   29.20    7.20
  22 -19   0   56.59    9.80
   3 -22   0   45.40    7.40
  -3  22   0   42.00    7.50
  22 -19   0   32.70    8.20
 -22  19   0   37.00    7.30
   3 -22   0   34.90    8.10
   3 -22   0   36.50    7.40
 -19  -3   0   46.30    7.90
  22 -20   0    5.60    6.10
  22 -20   0    5.40    6.70
 -20  -2   0   22.20    8.10
 -20  -2   0    7.50    6.50
   2 -22   0    4.80    5.70
  -2  22   0    1.00    5.40
   2 -22   0    8.70    5.90
  22 -20   0    2.80    6.20
   2 -22   0    7.20    6.30
  20   2   0    5.80    5.70
 -22  20   0   -0.60    5.90
  22 -21   0  105.59   12.10
 -21  -1   0   98.09   11.00
  22 -21   0  103.39   11.70
   1 -22   0   84.69    9.90
 -22  21   0  114.09   11.50
   1 -22   0  103.19   10.50
  21   1   0   96.59   10.80
  -1  22   0  101.19   10.50
  22 -21   0  122.79   12.80
   1 -22   0  101.89   12.20
 -21  -1   0  107.19   12.40
 -22   0   0  101.69   12.20
   0  22   0   94.99   10.30
   0 -22   0   82.09    9.50
   0  22   0  107.19   10.50
  22 -22   0  107.79   12.40
 -22  22   0   98.19   11.20
  22 -22   0  124.19   12.70
  22   0   0   88.99   11.10
  22 -22   0   98.79   12.40
   0 -22   0  112.09   12.30
   0 -22   0   91.19   10.50
 -22   0   0   97.29   11.50
  22 -23   0   50.59   10.40
  -1 -22   0   57.29    8.90
 -23   1   0   64.89   10.10
  22 -23   0   51.69    9.50
  23  -1   0   61.79    9.80
  22 -23   0   45.80   10.60
 -22  23   0   44.00    9.00
  -1 -22   0   50.19   10.00
  -1 -22   0   71.39    9.60
 -23   1   0   55.59    9.90
   1  22   0   61.59    8.80
  -2 -21   0  388.46   21.20
   2  21   0  341.47   20.20
  23  -2   0  361.56   20.60
  21 -23   0  377.56   23.80
 -21  23   0  375.66   22.20
  -2 -21   0  374.86   20.80
  -2 -21   0  375.06   22.80
  21 -23   0  371.16   22.60
 -23   2   0  381.36   24.10
  23  -2   0  360.86   22.00
  21 -23   0  377.76   22.50
 -23   2   0  383.46   22.20
  23  -3   0  112.39   11.60
  -3 -20   0   77.39   10.90
  -3 -20   0   94.79   10.10
  20 -23   0   71.69   10.50
  23  -3   0  118.69   11.10
 -20  23   0  117.39   11.70
  -3 -20   0  119.29   11.20
  20 -23   0   77.89   11.60
  20 -23   0  113.99   12.20
 -23   3   0  103.79   12.60
 -23   3   0   90.09   11.20
   3  20   0  117.09   10.60
 -23   4   0  126.39   12.50
  19 -23   0  134.09   13.70
  -4 -19   0  137.69   11.90
  -4 -19   0  125.59   13.00
  23  -4   0  122.89   12.00
  19 -23   0  133.39   12.70
  23  -4   0  124.19   11.70
  -4 -19   0  118.89   11.20
   4  19   0  128.19   11.20
 -19  23   0  118.49   11.60
  19 -23   0  112.19   11.60
 -23   4   0  124.69   12.90
 -23   5   0  127.99   13.10
  -5 -18   0   91.59    9.90
   5  18   0   90.69    9.40
  -5 -18   0  100.59   11.40
  18 -23   0  108.89   11.40
 -23   5   0   94.09   11.40
  18 -23   0  120.59   12.90
  -5 -18   0  134.39   11.20
  18 -23   0   96.49   11.20
  23  -5   0  112.79   11.30
  23  -5   0   91.39   10.30
 -18  23   0   88.49   10.50
  -6 -17   0   77.29    9.60
  17 -23   0   90.19   10.40
  -6 -17   0   98.69   10.20
 -23   6   0  106.49   11.20
  23  -6   0  108.09   11.10
  23  -6   0   94.99   10.90
  17 -23   0  118.89   12.90
 -23   6   0  139.79   13.00
   6  17   0  112.29   10.50
  -6 -17   0  101.39   10.80
  17 -23   0  112.09   11.40
 -17  23   0  106.79   10.90
 -16  23   0  645.94   30.00
  -7 -16   0  583.44   28.30
  23  -7   0  608.84   30.00
 -23   7   0  598.34   29.90
  16 -23   0  648.14   32.20
  16 -23   0  627.04   30.20
   7  16   0  610.54   28.30
  -7 -16   0  579.14   29.20
  16 -23   0  630.84   30.20
  -7 -16   0  635.74   29.30
  23  -7   0  600.84   29.40
 -23   7   0  588.44   30.50
  -8 -15   0   56.79    8.20
  15 -23   0   62.49    8.30
  23  -8   0   61.79    8.90
 -15  23   0   51.69    8.30
 -23   8   0   53.29    9.00
  -8 -15   0   67.69    9.10
   8  15   0   47.60    7.80
  15 -23   0   72.89    9.40
  15 -23   0   56.59    9.80
  -8 -15   0   56.29    8.70
 -23   8   0   61.19    9.10
  23  -8   0   63.29    9.00
  15 -23   0   47.10    8.10
  23  -9   0 1092.19   44.60
   9  14   0  928.91   41.90
 -14  23   0 1014.40   43.30
 -23   9   0 1057.79   45.20
  14 -23   0 1047.40   43.60
  -9 -14   0 1030.90   43.20
  -9 -14   0 1105.79   43.30
  14 -23   0 1060.49   43.20
  23  -9   0 1023.40   43.90
 -23   9   0 1051.49   44.20
  23  -9   0 1023.80   44.00
  -9 -14   0  968.70   43.60
  14 -23   0 1033.30   44.00
  14 -23   0 1101.59   46.90
 -13  23   0    3.70    4.60
 -10 -13   0    5.70    5.00
  10  13   0    4.30    5.00
  23 -10   0   19.40    7.20
  13 -23   0    3.20    6.50
 -10 -13   0   12.30    6.30
 -10 -13   0    0.40    4.80
  13 -23   0    9.20    5.20
 -23  10   0    4.40    7.40
  13 -23   0   -1.20    5.00
  23 -10   0    0.50    6.50
  23 -10   0   11.00    6.20
 -23  10   0    2.20    5.40
  13 -23   0   -0.10    5.50
 -11 -12   0  218.78   15.20
 -11 -12   0  251.77   16.30
  23 -11   0  226.58   16.30
 -23  11   0  226.38   16.80
  23 -11   0  249.18   16.80
  12 -23   0  288.97   19.10
  12 -23   0  239.78   15.40
 -23  11   0  237.98   16.40
  12 -23   0  243.28   15.20
 -11 -12   0  250.07   15.80
  12 -23   0  231.68   15.90
  11  12   0  234.28   15.50
  23 -11   0  215.48   16.20
 -12  23   0  238.38   15.50
  23 -12   0   70.49    9.60
  11 -23   0   80.09    9.20
  11 -23   0   59.39    7.80
 -12 -11   0   63.39    8.50
  11 -23   0   87.29   11.70
  23 -12   0   74.59    9.90
  11 -23   0   71.29    8.10
  12  11   0   72.19    8.70
 -23  12   0   66.19    9.70
  23 -12   0   79.29    9.80
 -11  23   0   71.19    8.60
 -12 -11   0   77.29    9.30
 -23  12   0   69.99   10.20
  23 -13   0    8.50    6.80
 -13 -10   0    8.90    5.80
  23 -13   0    3.00    5.90
 -23  13   0  -15.90    6.70
  10 -23   0   -3.00    4.60
  13  10   0    0.50    5.50
  23 -13   0    3.60    7.10
  10 -23   0   -3.40    5.80
  10 -23   0    8.00    7.10
  10 -23   0   -3.40    4.50
 -10  23   0    1.30    4.90
 -13 -10   0   11.40    5.60
 -23  13   0    3.80    6.10
   9 -23   0  997.70   41.00
  -9  23   0  967.40   40.50
  14   9   0  984.60   40.70
  23 -14   0  993.80   42.30
 -14  -9   0 1052.49   41.60
   9 -23   0 1003.70   43.90
   9 -23   0  912.51   38.40
 -23  14   0  968.30   42.20
  23 -14   0  903.91   41.40
 -14  -9   0  968.10   41.30
 -23  14   0  845.22   41.10
  23 -14   0 1039.10   43.00
   9 -23   0  952.50   39.70
   8 -23   0   58.89    7.90
 -23  15   0   56.69    9.10
  23 -15   0   69.39    9.80
 -15  -8   0   62.69    8.40
 -15  -8   0   46.30    8.30
   8 -23   0   54.19    6.60
 -23  15   0   55.59    8.90
   8 -23   0   66.59    8.30
  -8  23   0   65.19    8.40
  15   8   0   56.69    8.60
  23 -15   0   57.99    9.20
   8 -23   0   48.80    9.40
  23 -15   0   42.30    8.70
   7 -23   0  986.60   41.70
   7 -23   0 1113.79   45.60
  23 -16   0  973.90   43.40
  -7  23   0  986.50   41.50
  23 -16   0 1022.40   43.50
 -16  -7   0  994.30   41.80
 -16  -7   0 1016.10   43.20
 -23  16   0  891.11   42.80
 -23  16   0 1000.50   43.00
   7 -23   0 1027.60   41.50
  23 -16   0 1001.20   43.60
  16   7   0  986.90   41.90
  23 -17   0  179.08   15.20
   6 -23   0  165.28   12.40
 -17  -6   0  171.28   13.40
  -6  23   0  186.98   13.50
 -23  17   0  163.78   14.20
 -23  17   0  178.38   14.50
   6 -23   0  174.88   13.20
   6 -23   0  176.98   15.20
 -17  -6   0  188.18   14.80
  17   6   0  168.68   13.60
  23 -17   0  159.48   13.80
  23 -17   0  166.18   14.10
  23 -18   0  250.27   17.00
 -18  -5   0  230.98   15.90
   5 -23   0  244.78   17.80
  18   5   0  210.18   15.60
   5 -23   0  240.98   15.30
 -23  18   0  249.68   16.80
  23 -18   0  259.37   18.10
  23 -18   0  217.28   16.90
   5 -23   0  239.18   15.90
 -18  -5   0  228.88   16.90
  -5  23   0  237.08   15.70
 -23  19   0   45.40    8.30
  23 -19   0   50.19    8.50
  23 -19   0   41.90    8.90
   4 -23   0   47.90    7.90
  -4  23   0   55.49    8.00
  23 -19   0   57.49    9.40
   4 -23   0   58.59    9.90
  19   4   0   60.49    9.30
   4 -23   0   48.90    8.00
 -19  -4   0   41.70    8.40
 -19  -4   0   35.70    9.10
 -20  -3   0  383.96   21.80
   3 -23   0  344.17   22.40
  23 -20   0  362.06   22.00
  23 -20   0  382.56   23.10
 -23  20   0  359.96   21.50
   3 -23   0  366.86   20.70
 -20  -3   0  394.56   23.00
  23 -20   0  381.76   23.20
  -3  23   0  359.16   20.40
   3 -23   0  360.66   20.30
  20   3   0  356.46   21.20
   2 -23   0  327.17   19.70
  23 -21   0  387.86   23.30
  21   2   0  368.26   21.60
   2 -23   0  343.57   22.50
  23 -21   0  372.76   23.10
 -21  -2   0  361.66   21.30
  -2  23   0  381.76   20.50
   2 -23   0  332.97   20.00
 -23  21   0  339.17   21.10
 -21  -2   0  343.77   22.10
  23 -21   0  349.27   21.70
 -22  -1   0   47.40    9.90
 -22  -1   0   31.30    8.50
  23 -22   0   49.70   10.70
  22   1   0   30.40    8.20
   1 -23   0   30.90    7.40
 -23  22   0   44.80    8.60
   1 -23   0   57.49    8.90
  23 -22   0   45.50   10.00
  -1  23   0   42.60    7.90
  23 -22   0   38.30    8.50
   1 -23   0   52.09    9.90
 -23   0   0  557.84   30.10
   0 -23   0  525.45   29.30
  23 -23   0  515.75   28.90
   0  23   0  553.64   27.70
 -23  23   0  544.45   28.70
  23 -23   0  591.84   31.30
 -23   0   0  514.45   28.50
   0 -23   0  527.55   27.30
   0  23   0  512.95   27.20
   0 -23   0  582.54   28.30
  23   0   0  542.35   28.90
  23 -23   0  617.44   31.30
  -1 -23   0   28.80    9.30
  24  -1   0   41.60    9.20
 -23  24   0   32.50    8.30
  23 -24   0   16.40    8.30
 -24   1   0   33.10   10.00
  -1 -23   0   12.60    6.90
  23 -24   0   34.40    9.00
  -1 -23   0   17.90    7.40
  23 -24   0   30.50    9.80
   1  23   0   21.70    7.00
 -24   1   0   13.90    7.50
 -22  24   0  115.09   12.30
  -2 -22   0   78.59   10.20
  22 -24   0   91.39   11.90
  -2 -22   0  113.49   13.00
  24  -2   0  126.19   12.40
  22 -24   0  108.19   13.60
 -24   2   0  120.49   12.50
  22 -24   0   87.09   11.80
  -2 -22   0  113.29   11.50
 -24   2   0   96.89   12.90
   2  22   0   97.49   10.80
 -21  24   0   63.69    9.40
  21 -24   0   42.50    9.00
  -3 -21   0   72.69    9.70
  -3 -21   0   49.50    9.50
  24  -3   0   36.00    8.30
  21 -24   0   46.60   10.20
   3  21   0   45.50    8.30
  21 -24   0   57.99   10.30
 -24   3   0   48.40   10.30
  -3 -21   0   58.59    9.20
  24  -3   0   57.69    9.80
 -24   3   0   63.09    9.70
  20 -24   0   99.49   11.70
 -24   4   0  105.89   13.00
  -4 -20   0  108.49   10.80
  24  -4   0  103.79   11.60
  20 -24   0   81.89   11.00
  24  -4   0   91.89   10.90
 -24   4   0   92.69   11.30
 -20  24   0   95.79   11.00
  -4 -20   0   93.69   10.70
  20 -24   0   92.89   12.70
  -4 -20   0   99.29   12.00
   4  20   0   99.69   10.50
 -19  24   0   67.99    9.10
  -5 -19   0   59.49    8.70
   5  19   0   61.39    8.90
  24  -5   0   56.39    9.20
  19 -24   0   65.49    9.30
 -24   5   0   40.10    8.60
  19 -24   0   44.10   10.20
  24  -5   0   62.29    9.40
  19 -24   0   63.09    9.80
  -5 -19   0   71.59   10.10
 -24   5   0   53.29   10.00
  -5 -19   0   74.79    9.70
  18 -24   0  173.88   14.70
 -24   6   0  153.68   13.70
  -6 -18   0  165.88   13.30
  -6 -18   0  151.28   12.90
 -18  24   0  179.08   14.60
 -24   6   0  142.79   14.20
  18 -24   0  148.99   14.80
  -6 -18   0  174.58   14.50
   6  18   0  177.38   13.50
  18 -24   0  162.68   14.30
  24  -6   0  181.98   14.50
  24  -6   0  186.98   14.60
  24  -7   0  131.69   13.10
  -7 -17   0  146.99   12.80
 -17  24   0  112.19   11.90
  -7 -17   0  140.09   12.30
 -24   7   0  123.89   12.70
  17 -24   0  139.09   12.90
  17 -24   0  133.99   13.90
   7  17   0  144.19   11.90
  24  -7   0  136.39   12.70
 -24   7   0  132.69   13.80
  -7 -17   0  126.69   11.80
  17 -24   0  158.48   13.80
  16 -24   0  165.98   13.00
  -8 -16   0  156.88   12.90
  24  -8   0  135.29   12.90
 -24   8   0  155.38   14.60
 -24   8   0  161.68   13.50
   8  16   0  154.28   12.40
  -8 -16   0  156.38   13.30
  -8 -16   0  149.29   12.60
  16 -24   0  174.98   15.50
  24  -8   0  154.88   13.40
  16 -24   0  147.09   13.60
  16 -24   0  166.98   13.60
 -16  24   0  149.99   13.20
 -24   9   0  154.68   13.30
   9  15   0  133.39   11.80
 -15  24   0  141.69   12.70
  24  -9   0  157.78   13.60
  15 -24   0  171.48   13.40
  24  -9   0  145.39   13.20
  -9 -15   0  134.99   12.80
  -9 -15   0  153.28   13.20
 -24   9   0  149.49   13.80
  15 -24   0  137.39   12.90
  15 -24   0  147.19   12.40
  15 -24   0  154.28   14.80
  -9 -15   0  136.99   11.90
  24  -9   0  148.49   13.10
 -24  10   0  103.79   12.30
 -14  24   0   93.59   10.40
  10  14   0  111.39   10.40
  14 -24   0   99.59   12.40
 -10 -14   0   99.39   10.80
 -24  10   0  116.29   11.80
  14 -24   0  103.29   10.70
 -10 -14   0  105.89   10.40
  14 -24   0  108.49   10.80
  24 -10   0  105.19   11.30
  24 -10   0   98.19   10.80
  14 -24   0   99.79   11.00
  24 -10   0   88.59   10.70
 -10 -14   0  101.09   10.60
 -11 -13   0  290.17   17.80
 -11 -13   0  235.08   16.20
  13 -24   0  263.07   17.50
 -24  11   0  233.88   17.20
 -11 -13   0  237.48   16.90
  13 -24   0  280.17   19.90
  24 -11   0  279.27   18.80
 -24  11   0  251.17   18.50
  24 -11   0  292.47   18.50
  24 -11   0  274.37   18.20
  13 -24   0  262.47   16.60
  13 -24   0  268.77   16.90
  11  13   0  274.87   17.10
 -13  24   0  286.97   17.80
  24 -12   0  127.39   12.40
  12 -24   0  155.08   12.00
  12  12   0  138.09   11.70
 -24  12   0  126.09   12.60
  12 -24   0  135.79   12.10
  12 -24   0  138.09   11.40
  24 -12   0  163.18   13.60
 -12  24   0  116.29   11.20
 -24  12   0  143.29   13.60
 -12 -12   0  161.68   12.50
  24 -12   0  126.89   12.70
  12 -24   0  135.89   13.90
 -12 -12   0  139.39   12.30
  11 -24   0  264.67   17.00
  11 -24   0  261.67   19.10
  11 -24   0  297.77   17.10
  24 -13   0  255.67   17.80
  13  11   0  256.37   16.80
 -13 -11   0  254.77   16.60
 -24  13   0  261.87   18.60
  11 -24   0  278.57   16.20
 -11  24   0  273.77   17.10
 -13 -11   0  259.27   17.30
 -24  13   0  273.47   17.90
  24 -13   0  275.37   18.10
  24 -13   0  274.07   18.50
  10 -24   0   81.69   11.70
 -14 -10   0   73.79    9.70
 -10  24   0   89.39    9.90
 -24  14   0   92.09   10.50
  24 -14   0   90.79   10.60
  24 -14   0   90.59   11.50
 -24  14   0  105.99   11.90
 -14 -10   0   84.79   10.30
  14  10   0   80.29    9.70
  10 -24   0   72.59    8.30
  10 -24   0   98.79    9.90
  10 -24   0   86.69    9.80
  24 -14   0   75.59    9.90
   9 -24   0   60.09    8.60
 -24  15   0   38.00    8.70
 -24  15   0   54.39    9.10
  15   9   0   60.39    8.40
   9 -24   0   50.69    6.70
 -15  -9   0   44.70    8.70
  -9  24   0   44.90    7.80
 -15  -9   0   57.59    9.00
  24 -15   0   42.90    8.50
  24 -15   0   63.39   10.20
   9 -24   0   59.69   10.00
  24 -15   0   57.69    9.20
   9 -24   0   45.00    7.70
  24 -16   0   46.20    9.20
 -16  -8   0   30.50    8.80
 -24  16   0   39.30    8.60
 -24  16   0   53.69    9.00
 -16  -8   0   42.80    7.90
  -8  24   0   51.79    8.00
   8 -24   0   42.80    7.40
  16   8   0   55.69    8.50
  24 -16   0   64.49   10.00
   8 -24   0   51.19    9.90
  24 -16   0   30.20    8.20
   8 -24   0   48.50    7.90
 -24  17   0  106.99   11.80
   7 -24   0  111.49   10.70
  -7  24   0   83.59    9.80
  17   7   0  104.09   11.20
   7 -24   0   84.69    9.80
 -24  17   0   79.49   10.80
  24 -17   0   99.59   11.60
  24 -17   0   98.39   11.60
   7 -24   0  108.49   12.30
 -17  -7   0  101.69   11.10
 -17  -7   0  113.19   11.70
  24 -17   0  111.79   12.10
  -6  24   0  194.78   14.20
 -18  -6   0  178.48   14.40
  24 -18   0  178.08   15.20
 -24  18   0  155.78   14.20
   6 -24   0  205.58   16.60
  24 -18   0  207.18   16.10
  24 -18   0  172.78   14.80
 -24  18   0  197.08   15.40
  18   6   0  188.98   14.20
   6 -24   0  183.98   13.60
   6 -24   0  168.78   13.50
 -18  -6   0  184.18   15.00
 -19  -5   0   83.69   10.60
 -19  -5   0   88.79   11.80
  19   5   0   74.69    9.80
  24 -19   0  102.09   12.50
  24 -19   0  109.69   12.10
  -5  24   0   98.39   10.10
   5 -24   0  101.09   10.40
   5 -24   0  107.69   10.90
 -24  19   0   88.99   10.80
   5 -24   0   69.19   11.00
  24 -19   0   88.99   11.60
 -20  -4   0   97.49   11.70
   4 -24   0   81.79    9.70
  -4  24   0   87.29    9.90
  24 -20   0   82.59   11.70
 -24  20   0   85.79   11.10
  24 -20   0   89.89   11.80
  24 -20   0   90.39   11.20
 -20  -4   0   72.29   10.20
  20   4   0   86.49   10.90
   4 -24   0   82.19   10.10
   4 -24   0  104.89   12.90
 -21  -3   0   26.00    8.20
  24 -21   0   16.30    7.90
 -24  21   0   22.00    7.40
  -3  24   0   26.80    7.10
   3 -24   0   23.40    7.40
  24 -21   0   29.50    9.30
  21   3   0    8.70    6.60
   3 -24   0   32.90    7.70
   3 -24   0   21.80    8.70
 -21  -3   0   31.80    8.80
 -24  22   0  162.98   14.40
  24 -22   0  150.88   14.80
 -22  -2   0  170.98   14.80
  -2  24   0  156.48   13.00
   2 -24   0  147.59   13.00
  24 -22   0  141.79   14.00
  22   2   0  156.08   13.80
   2 -24   0  157.68   13.70
 -22  -2   0  150.78   15.30
  24 -22   0  161.88   15.80
   2 -24   0  156.88   15.40
  -1  24   0   47.90    8.80
   1 -24   0   46.70    9.60
  24 -23   0   55.79   10.20
   1 -24   0   50.19   10.90
   1 -24   0   42.00    8.50
  24 -23   0   37.60   10.10
  -1  24   0   48.00    8.70
 -24  23   0   67.09   10.60
  24 -23   0   78.19   11.40
 -23  -1   0   46.50   10.20
 -23  -1   0   65.09   10.10
  23   1   0   52.89    9.60
  24 -24   0   16.10    8.20
  24   0   0   20.40    8.10
 -24   0   0   41.10    9.00
   0 -24   0   35.50    8.50
 -24  24   0   26.50    8.50
 -24   0   0   41.10   10.80
   0 -24   0   31.80    8.30
   0 -24   0   44.70   10.30
  24 -24   0   33.60    9.40
  24 -24   0   39.50    9.50
   0  24   0   27.30    8.00
 -25   1   0   36.00   10.50
   1  24   0   37.00    8.40
  -1 -24   0   59.29   10.10
  24 -25   0   55.49   11.40
  25  -1   0   57.79   10.20
  24 -25   0   35.40    9.10
  24 -25   0   45.80   10.40
  -1 -24   0   51.29    8.80
 -24  25   0   63.79   10.10
  -1 -24   0   50.29   10.50
 -25   1   0   53.19   10.20
  -2 -23   0  612.44   30.30
  -2 -23   0  633.74   32.90
  23 -25   0  560.34   32.60
  23 -25   0  629.94   32.40
  23 -25   0  591.94   31.80
  25  -2   0  586.94   31.00
  -2 -23   0  610.24   30.00
 -25   2   0  654.43   33.80
   2  23   0  572.14   29.30
 -25   2   0  616.74   31.70
 -23  25   0  564.04   30.70
  -3 -22   0    0.80    6.10
  22 -25   0   15.20    8.60
  22 -25   0   -5.10    7.50
  -3 -22   0   -2.60    6.90
  22 -25   0    3.10    7.30
   3  22   0    4.80    6.30
  25  -3   0    5.10    6.60
 -25   3   0   -7.30    7.50
 -22  25   0   -6.40    6.20
  -3 -22   0   -1.80    7.20
 -25   3   0   14.70    8.80
  -4 -21   0   97.09   11.20
  21 -25   0   88.59   11.60
  25  -4   0  102.89   11.50
 -21  25   0   96.79   11.20
   4  21   0   78.99    9.90
  21 -25   0  107.29   13.40
 -25   4   0  107.69   12.90
 -25   4   0   85.09   11.50
  -4 -21   0   88.19   10.50
  25  -4   0   87.99   11.50
  21 -25   0  101.89   11.80
  -4 -21   0  109.79   12.50
  -5 -20   0   26.50    7.50
 -25   5   0   38.80    9.50
  25  -5   0   16.50    7.40
 -20  25   0   17.10    6.90
  20 -25   0   16.20    7.30
  25  -5   0   19.90    7.90
   5  20   0   12.90    6.50
 -25   5   0   10.70    7.20
  20 -25   0   28.80    7.80
  -5 -20   0   26.30    7.50
  -5 -20   0   20.40    7.70
  20 -25   0   29.90    9.40
  -6 -19   0   37.50    8.40
  19 -25   0   40.10    8.90
 -19  25   0   50.59    9.50
   6  19   0   32.30    7.50
  -6 -19   0   49.30    9.20
 -25   6   0   40.60    9.50
  25  -6   0   24.20    7.90
  -6 -19   0   28.30    7.50
  19 -25   0   42.60    9.00
  19 -25   0   34.20    9.70
  25  -6   0   21.20    7.60
 -25   6   0   40.50    9.00
  18 -25   0  482.95   27.40
  -7 -18   0  529.15   27.80
 -25   7   0  506.85   28.50
 -25   7   0  509.35   27.60
  -7 -18   0  531.55   26.90
  25  -7   0  534.85   28.30
  18 -25   0  547.35   28.00
 -18  25   0  493.75   27.10
  25  -7   0  542.05   27.70
  18 -25   0  569.24   30.80
   7  18   0  501.95   26.00
  -7 -18   0  507.15   26.30
  25  -8   0   81.49   10.40
 -25   8   0   81.59   11.30
 -17  25   0   76.79    9.90
  25  -8   0   68.29   10.50
  17 -25   0   91.69   12.70
  25  -8   0   91.59   11.00
 -25   8   0   71.89   11.20
  17 -25   0   57.79    9.30
  -8 -17   0   85.09   10.20
  -8 -17   0   74.19    9.60
  -8 -17   0   74.29   10.40
   8  17   0   76.29    9.20
  17 -25   0   74.89   10.20
  17 -25   0   67.69   10.00
 -25   9   0  244.78   17.50
  -9 -16   0  251.57   17.10
  -9 -16   0  250.07   17.90
  -9 -16   0  251.77   16.80
  16 -25   0  294.07   18.00
 -25   9   0  276.27   19.10
  16 -25   0  245.48   17.60
  25  -9   0  252.87   17.90
 -16  25   0  259.57   17.50
  25  -9   0  267.17   18.20
  25  -9   0  277.47   18.30
  16 -25   0  231.18   18.90
  16 -25   0  247.78   17.30
   9  16   0  238.48   16.40
 -10 -15   0  282.07   18.50
  15 -25   0  281.37   18.30
  25 -10   0  346.07   20.50
 -15  25   0  304.37   18.60
 -10 -15   0  301.37   18.20
 -25  10   0  272.57   18.70
 -10 -15   0  256.87   17.80
  15 -25   0  298.87   21.40
  25 -10   0  287.57   18.80
  15 -25   0  281.07   18.60
  10  15   0  265.57   17.30
 -25  10   0  289.17   20.20
  15 -25   0  296.77   19.40
  25 -10   0  269.97   18.90
 -14  25   0  266.17   17.30
 -11 -14   0  265.07   17.00
  11  14   0  223.28   16.10
  25 -11   0  268.77   18.10
  25 -11   0  250.67   17.70
  14 -25   0  249.38   16.60
 -11 -14   0  232.98   16.80
 -25  11   0  230.38   17.80
 -11 -14   0  243.58   16.90
  14 -25   0  263.27   17.00
  25 -11   0  248.48   17.60
 -25  11   0  227.28   17.10
  14 -25   0  236.78   17.00
  14 -25   0  242.58   19.20
 -13  25   0   47.80    8.20
  13 -25   0   50.59    8.30
 -12 -13   0   49.20    8.30
 -12 -13   0   47.60    8.90
  13 -25   0   36.90    9.60
  25 -12   0   32.30    7.90
  13 -25   0   40.70    7.30
  13 -25   0   53.39    9.10
  25 -12   0   47.60    9.00
 -25  12   0   44.40    9.10
  12  13   0   42.30    7.90
 -25  12   0   49.50    9.00
  25 -12   0   61.19    9.70
  12 -25   0  142.09   11.50
 -25  13   0  131.99   13.90
  13  12   0  140.09   12.60
  12 -25   0  125.59   12.00
  12 -25   0  128.09   11.70
  25 -13   0  148.49   13.60
 -25  13   0  162.98   14.20
  25 -13   0  136.69   13.60
  25 -13   0  138.79   13.50
 -13 -12   0  139.09   12.50
 -12  25   0  129.09   11.90
  12 -25   0  137.39   14.10
 -13 -12   0  143.19   12.60
 -14 -11   0  123.99   12.10
  11 -25   0  138.99   14.30
  25 -14   0  126.99   12.30
  11 -25   0  113.19   10.50
  25 -14   0  107.49   11.90
  14  11   0  112.69   11.30
 -25  14   0  118.69   12.60
  25 -14   0  119.39   13.00
 -25  14   0   96.29   11.70
  11 -25   0  134.29   12.20
 -14 -11   0  129.59   12.40
  11 -25   0  110.19   10.90
 -11  25   0  131.49   12.00
  10 -25   0  151.18   14.90
 -15 -10   0  143.59   13.70
  25 -15   0  146.69   13.80
  25 -15   0  163.38   14.30
  15  10   0  172.88   13.60
  10 -25   0  152.78   12.70
  10 -25   0  158.88   13.40
 -15 -10   0  181.68   14.20
 -10  25   0  154.48   13.10
 -25  15   0  151.28   14.40
  25 -15   0  128.19   13.50
 -25  15   0  143.09   13.30
  25 -16   0  302.37   20.00
  25 -16   0  300.97   19.90
   9 -25   0  294.77   19.00
  -9  25   0  310.87   19.10
 -25  16   0  315.97   20.20
  25 -16   0  322.67   20.60
   9 -25   0  311.47   18.40
   9 -25   0  317.17   21.20
 -16  -9   0  326.37   19.70
 -16  -9   0  310.67   20.20
  16   9   0  296.77   18.80
 -25  16   0  324.57   20.60
   8 -25   0  199.38   14.40
  17   8   0  185.98   14.80
 -25  17   0  178.68   15.30
   8 -25   0  188.68   16.50
  25 -17   0  211.88   16.30
  -8  25   0  190.38   14.40
 -25  17   0  186.68   15.70
  25 -17   0  192.98   15.80
 -17  -8   0  205.28   15.90
 -17  -8   0  197.98   15.00
  25 -17   0  188.18   15.60
   8 -25   0  197.08   14.80
  -7  25   0  417.26   22.90
   7 -25   0  390.06   21.90
 -25  18   0  405.56   23.90
 -25  18   0  430.56   24.90
 -18  -7   0  422.26   23.20
  25 -18   0  440.76   25.40
  25 -18   0  398.86   23.90
  25 -18   0  399.26   24.20
  18   7   0  419.46   23.40
   7 -25   0  428.46   25.80
   7 -25   0  403.66   22.90
 -18  -7   0  440.36   24.70
   6 -25   0   67.29   11.20
  19   6   0   57.59    8.80
   6 -25   0   56.09    8.70
  25 -19   0   56.99    9.90
 -19  -6   0   53.89    9.20
   6 -25   0   51.49    8.90
 -25  19   0   70.59   10.40
  25 -19   0   42.40    9.50
  25 -19   0   72.69   10.20
 -19  -6   0   67.09   10.20
  -6  25   0   65.29    9.30
  25 -20   0   83.39   11.50
 -25  20   0   68.29   10.40
  20   5   0   67.59   10.10
   5 -25   0   73.79    9.50
  25 -20   0   76.19   10.60
  25 -20   0   81.39   11.80
   5 -25   0   49.40    8.60
 -20  -5   0   83.79   12.10
 -20  -5   0   53.39    9.20
  -5  25   0   58.59    9.10
   5 -25   0   79.39   11.80
  21   4   0   37.30    9.00
   4 -25   0   33.30    8.00
 -21  -4   0   29.90    9.30
 -21  -4   0   27.00    7.90
  -4  25   0   21.70    7.10
   4 -25   0   34.10    9.00
  25 -21   0   12.80    8.10
  25 -21   0   31.10    8.60
   4 -25   0   32.60    7.50
  25 -21   0   32.30    8.80
 -25  21   0   36.90    8.70
 -25  22   0  -16.60    7.60
  25 -22   0    5.70    8.40
  25 -22   0   -1.70    8.00
   3 -25   0    5.40    6.60
   3 -25   0   10.70    7.90
   3 -25   0   -0.70    6.60
  25 -22   0    1.80    6.20
  22   3   0   18.20    8.30
 -22  -3   0   -0.80    6.40
 -22  -3   0    8.90    9.40
  -3  25   0    3.70    6.10
   2 -25   0  194.38   15.00
   2 -25   0  171.18   16.80
  23   2   0  212.18   16.90
  25 -23   0  203.68   17.50
 -23  -2   0  196.28   17.40
  25 -23   0  162.18   15.70
  25 -23   0  201.28   17.40
 -25  23   0  222.58   17.20
 -23  -2   0  205.88   16.60
  -2  25   0  222.68   16.00
   2 -25   0  210.58   15.80
 -25  24   0   85.59   11.40
  25 -24   0   83.39   12.60
  25 -24   0   68.29   11.30
   1 -25   0   70.09   10.60
   1 -25   0   92.19   12.60
   1 -25   0   90.09   10.90
  -1  25   0   90.29   11.10
  25 -24   0  100.19   13.00
  -1  25   0   85.29   10.80
  24   1   0   72.49   11.60
 -24  -1   0  100.79   12.20
 -24  -1   0  118.49   14.40
   0 -25   0  267.97   18.90
   0  25   0  288.17   19.00
  25 -25   0  280.27   21.00
  25   0   0  310.87   21.30
   0 -25   0  269.27   18.70
 -25   0   0  310.47   22.20
  25 -25   0  312.57   22.90
  25 -25   0  296.67   20.90
 -25  25   0  278.27   20.30
   0 -25   0  306.47   21.70
 -25   0   0  290.77   20.40
 -25  26   0   28.90    8.60
  -1 -25   0   42.10   10.20
  -1 -25   0   36.60    9.20
  -1 -25   0   28.40    8.00
  26  -1   0   46.50   10.30
 -26   1   0   41.00    9.90
  25 -26   0   30.10   10.60
   1  25   0   35.50    8.40
  25 -26   0   33.90   10.50
  25 -26   0   32.90   12.50
 -26   1   0   50.39   11.50
  24 -26   0   16.00    9.00
   2  24   0   35.10    8.10
  -2 -24   0   50.79   10.10
 -26   2   0   47.10   11.80
  -2 -24   0   29.10    9.50
  -2 -24   0   45.60    8.90
 -26   2   0   12.30    8.60
  24 -26   0   37.00    9.70
 -24  26   0   33.50    9.40
  24 -26   0   24.50   10.40
  23 -26   0   15.30    9.20
  23 -26   0   -1.70    7.10
 -26   3   0   15.90    8.90
  26  -3   0   -7.70    7.80
 -23  26   0   20.10    7.80
 -26   3   0   12.80    8.40
   3  23   0    4.70    6.70
  -3 -23   0   -1.40    7.30
  -3 -23   0    1.60    6.30
  23 -26   0    8.10    8.90
  -4 -22   0  114.29   12.70
  -4 -22   0   67.69   10.30
  -4 -22   0   99.79   12.50
 -26   4   0  102.99   12.60
   4  22   0   88.29   10.70
 -22  26   0  105.89   12.40
  22 -26   0   71.69   11.70
  26  -4   0  104.19   11.90
 -26   4   0   80.29   12.70
  26  -4   0   97.89   12.20
  22 -26   0  100.29   14.10
  22 -26   0   97.59   11.80
  21 -26   0   29.00   10.20
  -5 -21   0   16.80    6.90
  21 -26   0   23.20   10.40
 -26   5   0   11.70    8.70
 -26   5   0   19.50    9.60
 -21  26   0   25.90    8.20
  26  -5   0   24.20    8.80
  26  -5   0   13.90    8.10
  21 -26   0   34.00    9.90
  -5 -21   0   39.00    8.90
  -5 -21   0   27.00    9.00
  20 -26   0   80.59   11.30
   6  20   0   78.19   10.50
 -26   6   0   97.49   12.70
  -6 -20   0   99.69   11.30
  20 -26   0   99.89   13.60
 -20  26   0   94.79   11.60
  26  -6   0  117.99   12.60
  -6 -20   0   99.89   11.40
 -26   6   0   94.39   12.20
  20 -26   0   85.29   11.50
  26  -6   0   78.09   11.40
  -6 -20   0   90.79   11.80
  19 -26   0   26.50    8.20
 -26   7   0   57.49   10.10
  -7 -19   0   38.80    8.90
  -7 -19   0   55.89    9.90
  19 -26   0   52.09    9.20
   7  19   0   67.49    9.30
  19 -26   0   53.89   10.90
 -19  26   0   51.39    9.30
  -7 -19   0   59.89    9.70
  26  -7   0   39.60    9.70
  26  -7   0   36.00    8.70
 -26   7   0   40.20    9.70
  18 -26   0   23.90    6.90
  -8 -18   0   20.40    7.40
   8  18   0   27.10    7.60
 -26   8   0   15.20    7.90
  -8 -18   0   22.20    7.30
  26  -8   0   22.40    8.60
 -18  26   0   33.80    8.30
  18 -26   0   15.80    9.00
  26  -8   0   22.20    8.10
  26  -8   0   15.00    7.70
  18 -26   0   34.80    8.40
  -8 -18   0   14.70    7.10
  -9 -17   0    7.20    6.80
   9  17   0   14.90    6.80
  17 -26   0    8.40    7.20
  26  -9   0    5.00    7.50
  -9 -17   0   26.60    8.30
  -9 -17   0   25.50    8.00
 -26   9   0   14.00    8.40
 -17  26   0   34.10    8.40
  17 -26   0    4.70    6.60
  17 -26   0   10.40    6.60
  26  -9   0   17.50    8.60
  17 -26   0   14.10    8.60
 -26  10   0  100.89   12.40
  16 -26   0   88.69   13.40
  16 -26   0   84.39   10.90
 -26  10   0   89.19   11.20
  26 -10   0   79.09   11.50
  26 -10   0   88.09   11.20
  16 -26   0   69.89   10.30
  16 -26   0   64.29   10.60
 -10 -16   0   71.49   10.30
 -16  26   0   87.89   10.70
  26 -10   0   81.59   10.90
  10  16   0   72.39    9.40
 -10 -16   0   97.69   10.80
 -10 -16   0   93.59   11.00
  11  15   0  117.69   11.90
  26 -11   0  131.89   13.70
  15 -26   0   94.69   11.10
 -11 -15   0  115.89   12.30
 -11 -15   0  116.69   12.30
 -11 -15   0  110.79   11.70
  15 -26   0  118.99   12.00
  15 -26   0  119.99   14.60
  26 -11   0  139.99   13.70
  26 -11   0  119.49   12.80
  15 -26   0  119.59   12.80
 -26  11   0  122.89   13.70
 -15  26   0  138.69   13.00
 -26  11   0  127.29   13.60
  26 -12   0   35.90    9.00
  14 -26   0   43.90    8.30
  12  14   0   60.39    8.60
 -26  12   0   44.40    9.50
  14 -26   0   54.39    8.50
  14 -26   0   48.70    8.70
 -12 -14   0   37.60    8.80
 -14  26   0   42.00    8.00
  14 -26   0   51.49   11.00
  26 -12   0   23.50    8.30
 -12 -14   0   36.30    7.80
  26 -12   0   20.40    8.80
 -26  12   0   36.70    8.90
  13 -26   0   26.50    7.30
 -13 -13   0   25.80    7.90
  26 -13   0   37.50    8.90
 -26  13   0   44.50   10.30
  13 -26   0   23.50    6.60
  26 -13   0   27.50    7.80
  13 -26   0   27.70    7.90
 -13 -13   0   35.20    8.10
 -26  13   0   25.00    8.80
  13  13   0   31.80    7.60
 -13  26   0   27.80    7.60
  13 -26   0   31.60    9.40
  26 -13   0   45.10    9.50
  26 -14   0   10.00    7.10
  14  12   0    1.70    5.60
  12 -26   0   18.70    6.60
 -26  14   0   10.00    8.00
  26 -14   0   18.00    7.90
 -12  26   0   31.60    7.50
  12 -26   0   17.90    7.70
  12 -26   0   23.70    8.80
  12 -26   0   10.70    5.90
 -11  26   0  297.57   19.40
 -15 -11   0  314.07   21.10
 -15 -11   0  339.17   20.50
  11 -26   0  303.97   18.90
  26 -15   0  308.37   20.60
  11 -26   0  354.06   23.60
  26 -15   0  327.27   21.10
 -26  15   0  328.47   20.80
  26 -15   0  295.17   20.20
  15  11   0  297.27   19.20
  11 -26   0  347.17   20.50
 -26  15   0  317.27   21.20
 -10  26   0   24.10    7.00
  26 -16   0   16.50    7.30
  26 -16   0   15.20    7.90
  10 -26   0   32.20    8.10
  16  10   0   38.70    8.40
 -16 -10   0   14.80    7.60
 -26  16   0   25.50    8.40
  26 -16   0   25.00    8.30
 -16 -10   0   26.90    9.10
  10 -26   0   21.20    7.20
 -26  16   0   41.30    8.60
  10 -26   0   46.10   10.00
 -26  17   0   33.10    8.90
 -17  -9   0   28.20    8.20
  26 -17   0   37.90    8.60
  17   9   0   27.10    7.80
 -17  -9   0   34.10    7.80
  -9  26   0   23.60    7.50
  26 -17   0   34.40    8.50
  26 -17   0   16.90    8.10
 -26  17   0   21.70    8.30
   9 -26   0   28.00    8.00
   9 -26   0   31.90    7.50
   9 -26   0   36.80   10.20
  26 -18   0   50.69   10.10
 -26  18   0   52.19    9.40
   8 -26   0   56.89    8.70
  18   8   0   58.99    9.80
 -26  18   0   56.29    9.70
  -8  26   0   53.29    8.70
 -18  -8   0   53.09   10.20
 -18  -8   0   43.90    8.80
   8 -26   0   42.80    8.30
  26 -18   0   71.69   10.90
  26 -18   0   58.19   10.30
   8 -26   0   58.69   11.20
 -26  19   0    9.60    7.80
   7 -26   0   19.10    7.30
   7 -26   0   25.90    8.00
  26 -19   0   23.20    8.60
 -26  19   0   26.60    8.50
  26 -19   0   32.60    9.40
  26 -19   0    4.50    6.90
   7 -26   0   15.40    8.30
  19   7   0   21.40    7.60
 -19  -7   0   12.60    7.80
 -19  -7   0   13.20    7.30
 -20  -6   0   73.09   10.50
  26 -20   0   63.89   11.30
 -26  20   0   76.19   11.10
  20   6   0   70.89   10.40
   6 -26   0   53.19    9.00
 -20  -6   0   54.89   10.40
  -6  26   0   67.39    9.50
  26 -20   0   57.89   10.40
   6 -26   0   55.79    9.00
   6 -26   0   95.39   12.90
  26 -21   0    9.00    7.30
  21   5   0   16.50    7.90
  26 -21   0   13.20    8.00
 -26  21   0   17.50    7.80
 -21  -5   0   21.20    8.00
 -21  -5   0   24.20    9.30
  26 -21   0   23.20    9.40
   5 -26   0   21.30    9.00
  -5  26   0    1.30    5.90
   5 -26   0    9.50    6.80
   5 -26   0    0.40    6.30
  22   4   0  139.39   14.00
  -4  26   0  155.18   13.40
 -22  -4   0  132.29   13.70
  26 -22   0  144.29   15.20
  26 -22   0  165.28   15.20
   4 -26   0  141.19   13.10
  26 -22   0  146.99   15.10
 -22  -4   0  137.39   15.10
   4 -26   0  143.59   13.30
 -26  22   0  135.49   14.50
   4 -26   0  138.19   15.00
 -26  23   0   14.30    8.10
  26 -23   0   16.80    8.10
 -23  -3   0   -6.20    8.80
 -23  -3   0   -5.20    7.00
  26 -23   0   -0.60    8.40
   3 -26   0    0.20    6.20
  26 -23   0    5.60    8.30
   3 -26   0    6.20    8.50
   3 -26   0    2.50    7.70
  23   3   0    5.30    7.50
  -3  26   0   21.60    7.50
   2 -26   0   63.19   10.10
  26 -24   0   51.99   10.80
  26 -24   0   74.69   12.20
   2 -26   0   44.70    9.50
 -26  24   0   85.39   12.10
  24   2   0   41.10    9.70
   2 -26   0   65.69   12.50
  -2  26   0   78.49   11.00
 -24  -2   0   60.99   12.20
 -24  -2   0   63.69   10.90
  26 -24   0   56.39   11.50
 -26  25   0   13.40    7.80
  25   1   0   13.90    8.50
  26 -25   0   20.20   10.90
   1 -26   0    8.50    8.40
 -25  -1   0   12.10    8.70
   1 -26   0   12.70    8.80
 -25  -1   0   13.70    9.40
  26 -25   0   29.70    9.60
   1 -26   0   11.50    7.80
  26 -25   0   37.30   10.60
  26 -26   0    7.20    9.10
   0 -26   0   19.00    8.60
 -26   0   0   21.20   10.70
 -26  26   0   -3.90    7.00
  26 -26   0   17.00    9.50
  26   0   0   -4.70    8.30
   0 -26   0   -0.60    8.20
   0  26   0   13.90    8.00
 -26   0   0   14.00    9.00
   0 -26   0   13.70    8.00
 -26  27   0   36.40   10.10
 -27   1   0   34.80   12.10
 -27   1   0   31.00    9.80
   1  26   0   50.09    9.90
  26 -27   0   40.40   11.70
  -1 -26   0   30.60   10.40
  -1 -26   0   40.20   10.10
  27  -1   0   39.00   10.50
  26 -27   0   45.50   11.30
  27  -2   0  147.99   15.00
 -27   2   0  187.78   16.60
  -2 -25   0  147.09   16.60
  25 -27   0  178.68   17.10
  -2 -25   0  122.19   13.60
 -27   2   0  154.78   17.40
 -25  27   0  143.89   15.10
  25 -27   0  166.38   17.60
   2  25   0  163.38   14.80
  -2 -25   0  137.79   14.00
 -27   3   0   48.20   10.90
  27  -3   0   63.59   11.00
 -24  27   0   65.29   11.10
 -27   3   0   49.90   11.10
   3  24   0   55.89    9.60
  -3 -24   0   69.59   11.90
  24 -27   0   50.09   11.60
  24 -27   0   67.79   12.70
  -3 -24   0   76.89   11.50
  -3 -24   0   63.89   10.10
  23 -27   0   98.39   15.10
  23 -27   0   77.89   14.00
  23 -27   0  106.19   13.50
 -23  27   0   82.79   11.60
  -4 -23   0   77.89   12.10
  -4 -23   0   76.09   11.00
 -27   4   0   94.89   12.70
   4  23   0   99.09   11.50
  27  -4   0   94.59   12.60
  -4 -23   0  121.49   13.20
 -27   4   0  114.59   14.40
   5  22   0  118.49   12.60
  22 -27   0   96.69   12.70
  -5 -22   0  109.99   12.20
  27  -5   0  106.39   12.80
  27  -5   0  125.39   13.70
  -5 -22   0  124.09   13.10
 -22  27   0  136.79   13.90
 -27   5   0  110.39   13.30
  -5 -22   0  127.29   14.10
  22 -27   0  144.29   15.60
  22 -27   0  105.39   13.80
 -27   5   0  102.69   13.70
   6  21   0   19.70    7.30
  21 -27   0   28.50   10.10
 -21  27   0   33.10    8.50
 -27   6   0   34.40    9.90
  -6 -21   0   35.30    9.30
  27  -6   0   38.00    9.30
 -27   6   0   36.60   10.50
  21 -27   0   15.80    7.60
  21 -27   0   51.89   10.80
  -6 -21   0   43.00    9.90
  27  -6   0    9.50    8.50
  -6 -21   0   23.70    7.50
   7  20   0   86.09   10.70
  20 -27   0   71.99   12.50
  -7 -20   0   70.89   10.90
 -27   7   0   77.59   11.50
  20 -27   0   61.99   10.30
  27  -7   0   72.59   11.20
 -27   7   0   68.09   12.40
  -7 -20   0   90.39   12.00
  27  -7   0   70.59   11.10
 -20  27   0   78.49   10.80
  20 -27   0   66.99   10.80
  -7 -20   0   66.99   10.10
 -19  27   0   52.69    9.70
  -8 -19   0   32.00    8.60
  27  -8   0   32.00    8.70
  19 -27   0   22.20    8.20
   8  19   0   34.10    8.70
 -27   8   0   24.10    8.50
 -27   8   0   35.60    9.90
  -8 -19   0   31.90    8.40
  19 -27   0   28.80    9.20
  27  -8   0   34.40    9.90
  -8 -19   0   12.40    7.80
  27  -8   0   35.10    9.50
  19 -27   0   19.30    7.20
  19 -27   0   20.40    9.70
  18 -27   0  324.77   20.90
  27  -9   0  359.36   22.50
  18 -27   0  333.77   21.60
   9  18   0  356.06   21.20
  27  -9   0  327.97   21.50
  27  -9   0  345.97   22.10
  -9 -18   0  324.87   21.80
 -27   9   0  373.56   22.70
  18 -27   0  332.47   22.00
 -27   9   0  353.46   23.60
  18 -27   0  372.06   25.10
  -9 -18   0  355.26   21.60
 -18  27   0  353.06   21.70
  -9 -18   0  295.07   20.10
 -17  27   0  161.58   14.20
  27 -10   0  107.49   13.50
  27 -10   0  115.19   13.40
 -27  10   0  122.99   13.40
 -10 -17   0  128.49   12.90
  27 -10   0  138.49   13.70
  10  17   0  136.09   12.90
  17 -27   0  122.29   13.50
 -10 -17   0  106.69   12.30
 -10 -17   0  118.89   12.70
  17 -27   0  132.29   13.10
  17 -27   0  131.69   15.20
 -27  10   0  128.79   14.60
  17 -27   0  114.39   12.60
  27 -11   0  117.89   13.00
 -11 -16   0  114.69   12.00
  16 -27   0  127.79   15.00
  16 -27   0  101.59   11.50
 -11 -16   0  110.19   12.40
 -27  11   0  123.69   13.60
  27 -11   0  100.69   12.70
  16 -27   0  110.49   12.90
  16 -27   0   98.79   11.60
 -27  11   0  129.99   14.30
  27 -11   0  116.59   13.60
 -11 -16   0  130.29   12.80
 -16  27   0  119.29   12.90
  11  16   0  118.69   12.10
 -15  27   0   21.80    7.90
  15 -27   0   26.70    7.90
  27 -12   0   31.70    8.80
  27 -12   0   26.80    9.30
  15 -27   0   30.00   10.00
 -12 -15   0   27.70    8.10
 -12 -15   0   20.40    7.20
 -27  12   0   23.40    8.50
  15 -27   0   26.40    7.80
  12  15   0   35.50    7.60
  27 -12   0   28.10    9.30
 -14  27   0  203.48   16.00
  14 -27   0  197.88   14.80
  14 -27   0  207.78   18.50
  27 -13   0  218.88   16.90
 -13 -14   0  218.18   16.30
 -13 -14   0  187.08   15.30
 -27  13   0  227.28   18.20
  14 -27   0  195.98   15.10
  27 -13   0  194.78   16.40
  13  14   0  168.78   14.90
  14 -27   0  166.18   15.30
  27 -13   0  195.48   16.80
 -27  13   0  198.08   16.70
  13 -27   0  129.09   14.80
 -27  14   0   85.69   12.30
  27 -14   0   96.39   12.20
  14  13   0  120.69   12.10
  13 -27   0  116.29   11.80
 -14 -13   0   95.89   11.40
  27 -14   0  106.19   12.30
  13 -27   0   91.29   10.20
  27 -14   0  119.89   12.90
 -13  27   0  123.29   12.30
  13 -27   0  111.19   12.20
 -14 -13   0   95.09   11.70
 -27  14   0  113.99   13.00
  27 -15   0   43.20    9.70
 -27  15   0   40.20    9.00
  12 -27   0   25.20    7.90
  27 -15   0   38.00    9.20
  15  12   0   32.90    7.80
 -27  15   0   32.80    8.80
 -12  27   0   21.40    7.80
  12 -27   0   28.70    7.60
  12 -27   0   56.19   11.50
 -15 -12   0   42.40    9.00
 -15 -12   0   47.20    9.80
  27 -15   0   28.90    8.40
  11 -27   0   38.50    8.90
 -11  27   0   36.40    8.50
 -27  16   0   40.10    9.30
  27 -16   0   47.10   10.00
  27 -16   0   46.30    9.80
  11 -27   0   32.30    9.40
  11 -27   0   39.00    8.30
 -16 -11   0   33.60    9.00
  16  11   0   45.40    9.10
  27 -16   0   34.30    8.80
 -27  16   0   32.50    9.10
 -16 -11   0   41.20    8.60
 -17 -10   0   70.79   11.30
  10 -27   0   54.29    9.40
  10 -27   0   59.69    9.50
  27 -17   0   56.59   10.30
  17  10   0   62.19   10.40
  27 -17   0   58.69   10.10
 -27  17   0   61.29   10.60
 -27  17   0   66.89   10.70
  10 -27   0   56.79   11.30
  27 -17   0   62.79   11.50
 -10  27   0   47.30    8.60
  -9  27   0  228.48   16.60
 -18  -9   0  223.28   17.70
  27 -18   0  202.68   16.90
   9 -27   0  192.58   15.90
  27 -18   0  230.68   17.90
  18   9   0  190.38   15.80
   9 -27   0  221.28   16.40
   9 -27   0  202.58   18.70
 -27  18   0  216.98   17.60
  27 -18   0  238.58   18.50
 -27  18   0  257.27   19.20
 -18  -9   0  203.68   16.20
 -27  19   0  130.59   14.00
  27 -19   0  113.19   13.40
  27 -19   0  129.19   14.40
   8 -27   0  123.39   12.30
  19   8   0  131.79   13.00
   8 -27   0  146.99   15.80
  27 -19   0  124.49   13.50
   8 -27   0  120.79   12.60
 -19  -8   0  135.59   13.60
 -27  19   0  125.89   13.50
  -8  27   0  129.79   12.80
 -19  -8   0  131.99   14.40
 -20  -7   0   65.99   11.10
 -20  -7   0   77.59   11.70
   7 -27   0   76.09   12.60
 -27  20   0   96.19   12.40
   7 -27   0   54.79    9.60
  27 -20   0   93.79   12.50
   7 -27   0   79.89   10.70
  27 -20   0   79.19   11.70
  -7  27   0   78.69   10.40
  20   7   0   84.19   11.00
   6 -27   0   12.00    7.30
  -6  27   0   12.20    7.60
 -27  21   0   12.70    8.50
   6 -27   0    3.30    7.50
  21   6   0   20.90    8.60
  27 -21   0   25.20    9.40
 -21  -6   0   22.70    9.30
  27 -21   0   10.00    7.60
 -21  -6   0   18.20    8.50
  27 -21   0   24.20    9.10
  27 -22   0   71.59   12.70
 -27  22   0   62.39   10.50
 -22  -5   0   70.19   11.00
  27 -22   0   56.99   10.50
  22   5   0   77.59   11.40
  27 -22   0   88.99   13.20
  -5  27   0   76.19   10.70
   5 -27   0   56.89   11.90
   5 -27   0   69.79   10.70
   5 -27   0   88.69   11.20
 -22  -5   0   83.89   12.70
 -27  23   0   37.80   10.00
  -4  27   0   36.30    8.50
   4 -27   0   47.80   11.60
  27 -23   0   46.80   11.70
  27 -23   0   49.90   11.00
  27 -23   0   28.90    9.60
  23   4   0   45.60    9.90
   4 -27   0   30.20    9.10
 -23  -4   0   63.39   12.20
 -23  -4   0   29.20    9.00
   4 -27   0   64.59   10.00
 -24  -3   0   50.19   11.20
   3 -27   0   76.79   10.90
   3 -27   0   54.89    9.50
  27 -24   0   43.40   10.00
  27 -24   0   63.59   12.10
 -24  -3   0   46.30   10.50
  27 -24   0   53.89   11.60
 -27  24   0   52.99   10.30
  24   3   0   62.09   11.00
  -3  27   0   68.79   10.30
   3 -27   0   48.80   11.10
 -27  25   0  117.69   13.30
  27 -25   0  117.19   14.30
  25   2   0  104.69   13.70
   2 -27   0   89.89   11.90
  -2  27   0  104.59   12.40
  -2  27   0  113.89   12.70
   2 -27   0  118.99   14.80
  27 -25   0  126.19   16.40
 -25  -2   0   78.79   12.90
   2 -27   0  129.79   13.40
  27 -25   0  105.19   13.70
 -25  -2   0  124.59   15.10
 -26  -1   0   68.89   11.60
   1 -27   0   84.69   13.20
 -26  -1   0   54.49   12.30
  26   1   0   62.99   11.90
   1 -27   0   71.29   12.30
  27 -26   0   70.19   12.90
 -27  26   0   71.39   12.00
  -1  27   0   67.79   10.90
   1 -27   0   48.60   10.30
  27 -26   0   73.39   12.60
   0 -27   0   25.70    9.90
 -27   0   0   29.20   11.10
 -27   0   0   43.80   10.80
  27 -27   0   31.40   10.80
 -27  27   0   23.70    9.50
   0 -27   0   12.10   10.00
  27 -27   0   18.70   10.90
   0  27   0   21.40    8.40
  28  -1   0   27.80   10.50
  27 -28   0   58.19   12.10
  -1 -27   0   47.40   11.90
 -28   1   0   28.00   11.60
 -27  28   0   44.80   10.70
   1  27   0   55.99   10.30
  27 -28   0   56.19   13.60
  -1 -27   0   78.59   13.60
   2  26   0   -2.30    8.00
  26 -28   0    5.00    9.20
  -2 -26   0   38.20   14.40
 -28   2   0   -9.30   10.90
  26 -28   0    4.70   10.40
 -28   2   0   25.20   10.40
  28  -2   0   18.30    8.90
  -2 -26   0    5.80   10.10
  -2 -26   0   -3.70    9.30
 -26  28   0   18.90    9.10
  25 -28   0   84.49   14.40
  -3 -25   0   84.59   12.30
 -28   3   0  107.59   14.00
   3  25   0   69.69   10.80
  25 -28   0   91.19   13.40
  -3 -25   0   77.59   12.90
  28  -3   0   85.99   12.80
  -3 -25   0   81.49   11.30
 -25  28   0   97.39   13.30
 -24  28   0   43.50    9.70
  24 -28   0   18.50   10.40
  -4 -24   0   38.50    9.20
 -28   4   0   41.80   10.50
  28  -4   0   23.40    9.70
  -4 -24   0   35.80   10.40
 -28   4   0   17.20    9.80
  24 -28   0   36.40    9.80
   4  24   0   40.60    9.10
   5  23   0   88.79   11.00
 -28   5   0  100.69   13.60
  28  -5   0  109.39   13.80
  23 -28   0   95.09   13.00
  -5 -23   0   93.59   12.70
 -23  28   0  111.59   13.10
  -5 -23   0   64.49   10.30
 -28   5   0   84.69   12.80
  -5 -23   0   96.19   13.50
  23 -28   0   90.19   13.80
  22 -28   0  126.09   16.40
  -6 -22   0  106.69   13.00
 -22  28   0  118.09   13.40
  28  -6   0  112.99   13.90
  -6 -22   0  118.49   13.30
 -28   6   0  102.19   14.40
  28  -6   0  102.09   13.20
   6  22   0  102.39   12.00
  -6 -22   0  102.39   12.20
 -28   6   0  137.29   14.90
  22 -28   0  131.39   14.60
 -28   7   0  114.49   15.20
  -7 -21   0  113.19   13.40
 -21  28   0  128.69   13.80
  28  -7   0  121.39   13.80
  21 -28   0  123.99   15.70
 -28   7   0  140.09   14.60
  28  -7   0  113.59   14.10
  21 -28   0  124.49   14.50
  -7 -21   0  112.49   12.90
  -7 -21   0  138.49   14.50
   7  21   0  136.49   13.10
  28  -8   0   70.19   11.70
  28  -8   0   83.79   12.30
 -20  28   0   73.79   11.50
  -8 -20   0   53.89    9.50
  -8 -20   0   63.09   11.00
  20 -28   0   79.49   13.30
   8  20   0   81.69   10.90
  20 -28   0   75.89   11.00
  28  -8   0   46.40   10.20
 -28   8   0   64.49   11.10
  20 -28   0   67.69   11.00
  -8 -20   0   70.89   11.70
 -19  28   0   85.99   11.70
  28  -9   0   79.49   11.90
  19 -28   0   78.09   11.80
  19 -28   0   77.19   12.30
 -28   9   0   98.69   13.40
  -9 -19   0   89.09   10.90
  19 -28   0   83.49   11.30
  28  -9   0   89.89   11.70
  -9 -19   0   83.09   11.50
  28  -9   0   87.59   12.10
  19 -28   0   68.69   12.90
  -9 -19   0   88.19   11.90
   9  19   0  107.99   11.50
 -28   9   0  106.39   14.10
  28 -10   0   32.40    9.80
 -10 -18   0   27.90    9.10
  18 -28   0   36.00    8.90
 -18  28   0   48.50    9.50
 -10 -18   0   44.60    9.70
  18 -28   0   14.00    8.60
 -28  10   0   35.70   10.00
 -28  10   0   39.60   10.60
  10  18   0   48.80    9.10
  28 -10   0   21.10    8.40
  18 -28   0   31.60   10.50
  18 -28   0   19.70    8.40
 -10 -18   0   42.60    8.80
  28 -11   0   11.40    7.80
  28 -11   0   23.00    9.00
 -17  28   0    8.20    7.60
  28 -11   0   16.20    8.90
 -11 -17   0   17.80    8.30
  17 -28   0    0.40    6.20
  11  17   0   20.20    7.70
 -28  11   0   13.60    8.30
  17 -28   0   16.40   10.00
  17 -28   0   31.60    9.00
 -11 -17   0   22.50    7.90
  17 -28   0   13.00    9.30
  16 -28   0   27.60    8.30
  28 -12   0   47.50   10.10
  16 -28   0   41.50    9.70
 -12 -16   0   43.90    8.60
  28 -12   0   39.90    9.60
  16 -28   0   34.90   10.80
 -28  12   0   33.70    9.30
 -12 -16   0   35.70    9.80
 -16  28   0   24.50    8.50
 -28  12   0   37.20    9.30
  16 -28   0   23.50    7.70
  28 -12   0   33.20    9.40
  12  16   0   52.59    9.30
 -28  13   0   22.80    9.20
  28 -13   0   13.20    7.70
  28 -13   0   31.20    9.10
  15 -28   0   16.20    7.30
 -15  28   0   26.70    8.70
  15 -28   0    9.20    8.80
  13  15   0   27.00    8.30
 -13 -15   0   20.80    8.00
  15 -28   0   12.90    7.10
 -13 -15   0   26.30    8.40
  28 -13   0   11.70    8.50
  14  14   0  392.76   22.80
 -28  14   0  395.66   25.00
 -28  14   0  394.36   24.50
  28 -14   0  356.06   23.50
  14 -28   0  385.36   23.60
  28 -14   0  380.76   23.90
 -14 -14   0  376.46   22.70
 -14 -14   0  356.76   22.60
  14 -28   0  390.16   26.10
 -14  28   0  359.46   22.50
  28 -14   0  371.16   23.70
  14 -28   0  369.36   22.00
 -15 -13   0   27.00    8.20
  13 -28   0   29.60   10.60
 -13  28   0   23.40    8.00
  28 -15   0   36.00    9.80
 -28  15   0   36.90    9.80
  28 -15   0   39.80   10.10
  13 -28   0   29.50    8.10
  28 -15   0   30.80    9.10
 -15 -13   0   34.80    9.40
  13 -28   0   40.20    9.40
  15  13   0   39.60    9.00
 -28  16   0   50.19   10.20
  28 -16   0   70.39   11.30
 -16 -12   0   71.99   10.80
 -16 -12   0   60.79   10.30
  28 -16   0   62.29   11.10
  12 -28   0   72.49   12.80
  12 -28   0   77.49   11.40
 -28  16   0   82.39   11.40
 -12  28   0   61.99   10.10
  12 -28   0   52.09    9.60
  16  12   0   68.39    9.80
  28 -16   0   71.89   11.20
 -11  28   0   31.10    8.00
  28 -17   0   16.70    8.30
 -17 -11   0   26.30    8.70
  11 -28   0   15.60    7.40
 -28  17   0   10.90    7.60
  28 -17   0   21.00    9.70
  11 -28   0   28.60    9.90
  17  11   0   22.30    8.10
  11 -28   0   29.30    8.00
  28 -17   0   36.80    9.90
 -17 -11   0   24.60    8.80
 -18 -10   0   79.99   10.80
  10 -28   0   62.59   10.00
  10 -28   0   58.39   12.10
  28 -18   0   69.89   11.60
  28 -18   0   71.09   11.70
 -28  18   0   54.59   11.00
  28 -18   0   71.09   11.50
 -18 -10   0   71.29   11.40
  18  10   0   78.49   10.80
 -10  28   0   74.59   10.40
 -28  18   0   58.89   10.50
  10 -28   0   85.59   11.20
   9 -28   0   88.69   12.70
  28 -19   0   67.99   11.30
   9 -28   0   54.09   11.80
  28 -19   0   51.29   10.60
  -9  28   0   66.89   10.60
 -28  19   0   68.49   12.30
 -28  19   0   79.69   11.80
  19   9   0   64.09   10.70
 -19  -9   0   56.59   10.60
 -19  -9   0   72.99   11.50
  28 -19   0   77.89   12.40
   9 -28   0   48.30    9.20
   8 -28   0   33.10   10.20
  20   8   0   34.30    9.40
   8 -28   0   23.60    8.30
 -20  -8   0   28.40    9.70
   8 -28   0    6.50   11.50
 -28  20   0   36.30   10.00
  28 -20   0   38.30   10.50
 -20  -8   0   32.90    8.70
  28 -20   0   35.20    9.20
   7 -28   0   82.69   11.80
   7 -28   0  122.09   15.00
  21   7   0  101.69   12.50
 -21  -7   0  122.89   14.40
   7 -28   0  114.09   12.30
  -7  28   0   95.99   11.80
  28 -21   0   83.29   12.10
 -21  -7   0  103.79   12.70
  28 -21   0  116.79   14.30
 -28  21   0   89.19   12.20
  28 -21   0   86.99   12.80
   6 -28   0   39.80    9.00
  28 -22   0   37.80   11.20
 -22  -6   0   47.30   11.00
  28 -22   0   63.59   12.00
  22   6   0   54.39   10.40
  -6  28   0   55.79    9.70
  28 -22   0   28.00    9.20
   6 -28   0   53.99   10.20
 -22  -6   0   67.79   11.70
   6 -28   0   50.79   11.80
 -28  22   0   53.79   10.70
  28 -23   0  281.97   20.90
  28 -23   0  283.67   21.80
 -23  -5   0  263.27   19.90
 -23  -5   0  294.97   21.90
   5 -28   0  310.47   23.30
   5 -28   0  298.97   20.00
  28 -23   0  275.27   21.60
 -28  23   0  268.87   20.30
  23   5   0  300.47   21.20
  -5  28   0  273.77   19.20
   4 -28   0  117.99   15.10
 -24  -4   0   71.99   11.90
 -24  -4   0  123.99   15.80
 -28  24   0  103.29   13.20
  24   4   0   91.99   12.60
  28 -24   0   98.29   13.60
   4 -28   0  117.59   12.90
  28 -24   0  106.19   14.60
  28 -24   0   98.79   14.60
  -4  28   0   87.89   11.60
 -28  25   0  195.68   18.40
   3 -28   0  245.98   21.60
   3 -28   0  256.47   19.20
  25   3   0  234.58   19.20
  -3  28   0  219.78   17.50
 -25  -3   0  228.68   20.70
  -3  28   0  216.18   17.20
 -25  -3   0  234.78   19.50
  28 -25   0  238.58   20.20
  28 -25   0  221.08   19.30
  -2  28   0   28.70    9.20
  28 -26   0   13.10   13.30
  28 -26   0   28.10   11.30
 -28  26   0   11.80    8.60
   2 -28   0    8.70    9.40
 -26  -2   0   42.00   12.00
  26   2   0   26.80   10.20
 -26  -2   0   43.60   10.70
  27   1   0    2.90    8.20
  28 -27   0   22.50   10.80
 -27  -1   0   14.30   10.30
  -1  28   0   12.40    8.20
 -28  27   0   27.00    9.00
   1 -28   0   29.90   10.90
 -27  -1   0  -16.90   10.90
 -28   0   0   50.79   11.40
  28   0   0   62.89   12.40
   0 -28   0   38.20   11.40
   0  28   0   42.50    9.80
  28 -28   0   64.19   12.70
  28 -28   0   53.09   12.60
 -28   0   0   57.89   13.30
  -1 -28   0   11.10   10.50
   1  28   0   23.00    9.50
  29  -1   0   24.00   10.30
 -28  29   0   36.00   10.50
 -29   1   0   53.89   12.90
  28 -29   0   35.40   11.50
  28 -29   0   29.40   12.60
  -2 -27   0    3.80    8.90
 -29   2   0   23.50   12.30
   2  27   0   -1.60    8.40
 -29   2   0   16.20    9.70
  27 -29   0   -7.50   10.90
  -2 -27   0   32.20   11.90
  27 -29   0   -7.50    9.20
 -27  29   0    8.60    8.40
  -3 -26   0  141.49   16.20
 -29   3   0  101.49   15.90
  29  -3   0   84.69   14.00
  -3 -26   0  129.29   15.00
 -29   3   0  134.29   15.90
  26 -29   0  113.79   16.00
   3  26   0  113.99   12.80
 -26  29   0   96.89   13.20
  26 -29   0  110.89   14.40
  25 -29   0   36.50   12.80
 -29   4   0   30.10   10.60
  29  -4   0   21.00    9.90
  25 -29   0   33.00   10.40
  -4 -25   0   39.10   10.10
   4  25   0   31.50    9.70
  -4 -25   0   38.90   11.20
 -29   4   0   23.30   10.60
  -5 -24   0   40.90   10.20
  -5 -24   0   44.30   11.10
  29  -5   0   44.30   11.10
  24 -29   0   41.70   13.30
  -5 -24   0   35.20   10.30
 -29   5   0   50.49   13.00
  24 -29   0   39.60   10.70
   5  24   0   42.70   10.30
 -24  29   0   15.90    9.10
 -29   5   0   48.90   11.80
  -6 -23   0    9.40    9.10
  -6 -23   0   30.30    9.20
  23 -29   0    5.40    8.90
 -23  29   0   16.90    9.10
  -6 -23   0    6.50    8.40
  23 -29   0   12.00   10.10
 -29   6   0   -1.80    7.90
   6  23   0   28.70    8.50
  29  -7   0  128.49   14.40
  29  -7   0  102.59   13.30
 -22  29   0  116.19   13.50
  22 -29   0  101.69   14.50
  -7 -22   0  109.19   12.80
  -7 -22   0  105.09   13.10
   7  22   0   92.69   11.70
 -29   7   0  146.59   16.20
  -7 -22   0  105.79   13.30
  29  -7   0  105.09   13.90
  22 -29   0   97.69   13.50
 -29   7   0  115.19   14.40
  -8 -21   0   86.79   12.10
   8  21   0   82.69   11.60
 -29   8   0   93.39   12.90
  21 -29   0   94.19   14.60
  -8 -21   0   52.89   11.20
  29  -8   0   60.59   11.80
 -21  29   0   81.79   11.70
  -8 -21   0   92.39   12.00
 -29   8   0   81.29   13.10
  29  -8   0   80.39   11.70
  21 -29   0   75.79   12.50
  29  -8   0   73.09   12.20
 -20  29   0   37.10    9.60
  20 -29   0   10.50    7.80
  29  -9   0   10.40    8.90
  -9 -20   0   16.00    8.70
  29  -9   0   30.50   10.20
 -29   9   0    5.10    9.00
  -9 -20   0   24.80    8.30
  -9 -20   0   10.10    8.00
   9  20   0    3.30    6.90
  20 -29   0   16.60   10.90
  29  -9   0    4.90    8.20
  19 -29   0   70.79   10.80
  10  19   0   53.59   10.00
 -29  10   0   42.90   10.60
 -10 -19   0   54.19   10.40
  29 -10   0   54.79   11.30
 -19  29   0   40.00    9.70
  29 -10   0   45.10   11.00
  19 -29   0   50.09   11.80
  29 -10   0   45.90   10.80
 -10 -19   0   63.59   11.50
 -10 -19   0   46.70    9.90
 -29  10   0   53.89   11.40
 -11 -18   0   22.80    9.70
 -29  11   0   22.60    9.90
  18 -29   0   28.90    8.60
 -11 -18   0   27.60    9.50
  29 -11   0   47.80   10.70
  29 -11   0   14.70    8.70
  11  18   0   23.00    8.80
 -18  29   0   39.90    9.50
 -29  11   0   28.60   10.70
 -11 -18   0   23.30    8.50
  18 -29   0   34.80   10.60
 -29  12   0  165.68   16.40
  17 -29   0  166.38   18.10
  29 -12   0  169.38   16.40
  29 -12   0  144.69   15.40
  12  17   0  160.48   14.40
  29 -12   0  147.29   15.50
 -12 -17   0  164.58   15.30
 -12 -17   0  165.88   14.80
  17 -29   0  159.08   14.40
 -17  29   0  149.09   15.00
 -29  12   0  141.39   15.70
 -13 -16   0   28.50    9.70
  29 -13   0    6.80    7.60
 -29  13   0    8.30    8.10
 -16  29   0   14.80    8.30
  29 -13   0   10.10    9.60
  29 -13   0   29.00    8.80
 -29  13   0   13.30    9.90
  16 -29   0   20.50    9.90
  16 -29   0    6.50    7.40
 -13 -16   0   14.00    8.00
 -14 -15   0   48.00    9.80
  14  15   0   50.39    9.40
 -15  29   0   52.99    9.80
 -29  14   0   45.30   10.20
  29 -14   0   40.10   10.80
  29 -14   0   49.50   11.30
 -14 -15   0   31.60   10.00
  15 -29   0   67.59   12.70
 -29  14   0   51.39   11.60
  29 -14   0   56.29   11.10
  14 -29   0    9.00    9.80
  29 -15   0    4.20    9.60
 -15 -14   0   13.00    8.70
  15  14   0   27.20    8.50
 -29  15   0   16.40    8.60
  29 -15   0   12.60    9.40
 -15 -14   0   15.40    7.50
  29 -15   0   35.60    9.20
 -29  15   0    7.80    7.80
 -14  29   0   10.80    7.40
  16  13   0   16.50    8.40
  29 -16   0   22.20    9.50
 -13  29   0   34.40    8.70
  29 -16   0    9.80    9.10
  29 -16   0   27.20    8.90
 -29  16   0   12.90    8.30
 -29  16   0   34.00   10.30
  13 -29   0   38.40   11.90
 -16 -13   0   16.30    8.10
 -16 -13   0   20.20    9.20
  17  12   0  104.79   12.30
 -29  17   0   91.39   13.10
 -12  29   0  123.29   12.70
  29 -17   0  110.79   14.20
 -29  17   0   93.99   13.00
  29 -17   0   86.69   12.70
  29 -17   0   80.69   12.70
  12 -29   0  116.69   15.00
 -17 -12   0  108.39   12.80
 -17 -12   0   93.19   13.10
 -29  18   0    6.40    7.30
  29 -18   0   10.00    8.60
 -29  18   0    8.90    8.00
  29 -18   0   14.00    9.30
  11 -29   0   14.60    9.40
  18  11   0   10.20    7.30
 -11  29   0   18.30    8.10
 -18 -11   0    3.20    8.70
  29 -18   0   16.20    8.90
 -18 -11   0    8.80    7.70
  10 -29   0   75.59   13.30
 -19 -10   0   63.09   11.90
 -29  19   0   50.39   11.10
  29 -19   0   28.90   10.80
  29 -19   0   56.69   11.30
 -10  29   0   64.39   10.10
  29 -19   0   55.69   11.30
 -19 -10   0   57.59   10.70
  19  10   0   58.09   10.90
 -29  19   0   63.99   11.20
  29 -20   0   12.00    9.30
  -9  29   0   25.00    7.90
  29 -20   0   31.70    9.70
   9 -29   0   25.30   10.60
 -29  20   0   26.60    9.10
 -20  -9   0   36.20   10.20
  29 -20   0   28.50    9.60
  20   9   0   29.20    8.70
 -20  -9   0   43.40    9.90
  29 -21   0   75.19   12.30
  29 -21   0   78.19   12.50
 -21  -8   0   54.29   11.00
  29 -21   0   52.99   12.10
 -29  21   0   50.39   10.40
   8 -29   0   58.89   12.30
 -21  -8   0   49.70   11.20
  21   8   0   66.99   10.80
  -8  29   0   62.69   10.30
  -7  29   0   96.39   11.70
 -22  -7   0   98.29   12.50
  29 -22   0   74.39   12.40
 -29  22   0   94.09   13.00
  29 -22   0   77.89   13.00
 -22  -7   0  105.49   14.30
  29 -22   0   92.79   13.70
  22   7   0   82.29   12.20
   7 -29   0   95.59   14.80
  29 -23   0   42.90   12.10
  29 -23   0   46.70   11.70
  29 -23   0   40.70   11.30
 -23  -6   0   42.10   10.60
  -6  29   0   34.90    9.20
 -23  -6   0   39.40   11.30
  23   6   0   54.39   10.60
   6 -29   0   51.99   12.30
 -29  23   0   38.80   10.50
 -24  -5   0   90.99   12.70
 -24  -5   0   86.69   14.60
  -5  29   0   84.69   12.10
  29 -24   0  112.59   14.70
  29 -24   0   74.59   13.50
  24   5   0  104.69   13.70
  29 -24   0  112.29   15.00
 -29  24   0   73.09   13.00
   5 -29   0   87.69   14.70
  -4  29   0   24.30    9.00
   4 -29   0   -9.60   10.90
 -29  25   0   31.90   10.20
 -25  -4   0    4.00    9.30
  25   4   0   -3.70    8.70
 -25  -4   0    0.40    9.60
  29 -25   0   10.30    9.60
  29 -26   0   51.49   12.80
 -29  26   0   48.40   11.40
   3 -29   0   55.49   12.40
  -3  29   0   49.50   10.20
 -26  -3   0   47.50   11.40
 -26  -3   0   72.49   13.60
  29 -26   0   69.29   14.70
  26   3   0   54.99   12.50
  -3  29   0   55.19   10.30
   2 -29   0   11.30   10.10
  -2  29   0   32.50   10.00
 -27  -2   0   29.10   12.00
 -27  -2   0    1.10    9.70
  29 -27   0   23.80   10.00
 -29  27   0   -6.40    9.20
  27   2   0   14.50    9.60
  29 -27   0   19.80   12.20
  -1  29   0   20.00    9.60
  29 -28   0   27.50   10.20
 -28  -1   0   52.09   12.00
  29 -28   0   39.10   18.20
 -28  -1   0   39.00   12.40
   1 -29   0   60.29   13.10
 -29  28   0   63.49   12.00
  28   1   0   31.10   12.00
 -29   0   0   25.90   11.60
  29 -29   0   18.20   12.70
 -29  29   0    2.30   10.10
 -29   0   0    3.50   10.20
   0  29   0    6.20    8.60
  29 -29   0   14.40   15.00
   0 -29   0   13.80   14.20
   1  29   0    7.70    9.10
 -29  30   0   18.90   10.60
  29 -30   0   -0.90   14.60
 -30   1   0   -7.50   10.00
  30  -1   0   13.30   12.50
 -30   1   0   -6.50   14.30
  -1 -29   0  -15.20   10.40
  29 -30   0   -2.30   10.70
  30  -2   0  148.29   17.30
  28 -30   0  158.98   18.00
 -30   2   0  163.38   18.40
 -28  30   0  142.59   15.90
  -2 -28   0  173.18   17.80
   2  28   0  144.99   14.90
 -30   2   0  166.88   17.60
  28 -30   0  144.09   19.10
   3  27   0   25.70    9.50
 -30   3   0   15.60   10.70
  -3 -27   0   17.10   10.60
 -30   3   0    8.20   10.00
  27 -30   0    8.40   12.90
  30  -3   0   14.00   14.40
  27 -30   0   16.00   10.20
 -30   4   0    2.40   10.20
  -4 -26   0   12.10    9.50
  26 -30   0   22.00   14.70
   4  26   0    9.60    8.00
  26 -30   0    5.30   10.10
 -30   4   0   15.60    9.70
  -4 -26   0  -14.70   12.50
  30  -4   0    6.80    9.50
 -26  30   0   24.80    9.40
  30  -5   0  158.28   17.00
  -5 -25   0  177.58   19.00
   5  25   0  171.78   16.00
  25 -30   0  189.58   18.40
 -30   5   0  178.98   18.70
  25 -30   0  150.48   19.20
 -30   5   0  225.88   19.40
 -25  30   0  171.88   16.50
  -5 -25   0  180.68   17.40
  -5 -25   0  145.69   15.70
  -6 -24   0   23.50    9.90
 -30   6   0   25.90   11.80
   6  24   0   10.30    8.10
 -24  30   0   20.90    9.10
  24 -30   0   22.30   10.60
 -30   6   0    7.80    9.90
  -6 -24   0    1.00   10.80
  24 -30   0    1.40   10.90
  30  -6   0   14.80    9.00
  -7 -23   0  231.98   18.60
  -7 -23   0  301.37   22.20
   7  23   0  226.88   18.50
  -7 -23   0  245.08   19.70
  23 -30   0  271.57   23.50
 -23  30   0  269.37   20.30
  23 -30   0  227.68   19.80
  30  -7   0  252.07   20.40
 -30   7   0  237.88   20.70
 -30   7   0  287.87   22.80
   8  22   0   48.30   10.40
  30  -8   0   85.09   12.90
  22 -30   0   57.69   11.40
  30  -8   0   45.10   10.70
  -8 -22   0   69.19   12.50
  -8 -22   0   67.39   11.70
 -30   8   0   56.99   13.20
 -30   8   0   90.49   13.30
  22 -30   0   54.29   13.40
 -22  30   0   57.89   11.60
  -8 -22   0   67.09   11.90
 -21  30   0   94.19   13.50
  21 -30   0  124.59   16.60
   9  21   0  134.99   13.60
 -30   9   0  154.88   16.30
  -9 -21   0  117.39   13.40
 -30   9   0   93.39   15.10
  21 -30   0  115.59   14.30
  30  -9   0  124.89   14.90
  -9 -21   0  115.09   14.30
  -9 -21   0  113.79   14.40
  30  -9   0  141.19   15.40
 -10 -20   0   12.00    9.30
 -10 -20   0   21.20    8.90
  20 -30   0   -4.20    8.80
  30 -10   0    1.20    8.50
 -20  30   0   24.20    9.60
  20 -30   0   17.40   10.90
  30 -10   0   -3.20    8.60
  30 -10   0   -8.60   11.40
 -30  10   0    0.00    8.10
  10  20   0   15.20    8.00
 -30  10   0    5.40   10.20
 -11 -19   0   46.60   10.20
 -30  11   0   59.39   11.30
 -11 -19   0   65.39   11.70
  19 -30   0   50.19   10.50
  30 -11   0   42.10   10.60
  30 -11   0   56.79   11.90
  19 -30   0   64.89   13.00
 -19  30   0   51.59   10.80
 -11 -19   0   43.30    9.60
  11  19   0   60.59   10.10
  30 -11   0   44.10   12.50
 -30  11   0   52.09   11.50
  30 -12   0   46.60   11.60
 -30  12   0   66.59   11.90
 -30  12   0   57.59   11.00
 -18  30   0   81.39   11.80
  18 -30   0   80.89   14.30
  30 -12   0   98.89   13.40
 -12 -18   0   50.99   10.00
  30 -12   0   66.99   11.60
 -12 -18   0   66.09   11.60
  18 -30   0   61.49   10.80
  12  18   0   77.59   10.90
  30 -13   0   29.00   10.30
 -13 -17   0   21.40    9.00
 -30  13   0   22.50   10.80
 -17  30   0   28.40    9.30
  30 -13   0   16.00   10.60
  30 -13   0    9.50    8.50
 -30  13   0   32.50   10.20
  13  17   0   36.20    8.80
  17 -30   0   31.60   11.60
 -14 -16   0  168.98   16.10
  14  16   0  170.48   15.10
 -16  30   0  157.38   15.00
  30 -14   0  137.99   15.40
  30 -14   0  143.39   15.30
 -14 -16   0  159.18   14.90
  30 -14   0  172.68   16.60
  16 -30   0  151.78   17.20
 -30  14   0  144.89   16.50
 -30  14   0  166.18   16.10
  30 -15   0  175.28   17.50
  15 -30   0  189.98   19.60
 -30  15   0  197.48   17.60
 -15 -15   0  197.78   16.70
 -15 -15   0  145.59   16.10
  30 -15   0  190.48   17.20
  30 -15   0  189.98   17.20
 -30  15   0  185.08   17.20
 -15  30   0  167.28   15.90
  15  15   0  185.88   16.00
 -30  16   0  191.88   17.80
  16  14   0  195.78   16.40
  30 -16   0  180.78   17.20
 -14  30   0  204.88   17.10
  30 -16   0  191.58   17.30
 -16 -14   0  201.78   17.20
  30 -16   0  210.08   18.50
  14 -30   0  226.48   20.80
 -16 -14   0  237.08   18.60
 -30  16   0  191.48   17.40
  13 -30   0  128.79   16.20
  30 -17   0  109.29   14.20
 -30  17   0   93.39   13.60
 -30  17   0   81.29   13.10
  17  13   0  110.49   12.80
 -13  30   0  113.99   13.40
 -17 -13   0   93.69   13.70
  30 -17   0   97.89   13.90
  30 -17   0   94.49   13.20
 -17 -13   0   96.89   12.20
 -18 -12   0  300.67   20.50
 -30  18   0  257.17   20.30
  30 -18   0  280.47   21.40
  30 -18   0  271.07   20.10
 -30  18   0  242.58   20.30
  12 -30   0  244.28   21.60
 -18 -12   0  261.57   19.90
  18  12   0  250.47   19.40
  30 -18   0  261.37   20.40
 -12  30   0  247.38   18.90
 -11  30   0   24.20    8.20
 -30  19   0   13.70    8.50
  30 -19   0    4.30   11.00
 -19 -11   0   19.00    8.80
  19  11   0   12.80    7.70
  30 -19   0    7.00    8.50
 -19 -11   0   16.10    9.60
  30 -19   0   25.70   10.30
 -10  30   0   17.60    8.20
 -30  20   0   19.90    9.10
 -20 -10   0   28.30    9.20
 -30  20   0   23.10    9.50
  20  10   0   11.80    8.00
  30 -20   0   26.50   10.10
 -21  -9   0  107.09   15.10
 -21  -9   0   59.09   11.30
 -30  21   0   96.39   13.70
  21   9   0   60.19   11.40
   9 -30   0   60.49   13.20
  30 -21   0   63.79   13.00
  -9  30   0   83.19   12.00
  30 -21   0   68.39   12.40
  30 -21   0   84.99   13.70
  30 -22   0   59.39   12.20
 -22  -8   0   71.99   11.30
  22   8   0   63.29   11.50
 -30  22   0   40.50   11.80
   8 -30   0   54.19   13.20
  30 -22   0   61.99   13.30
 -22  -8   0   57.49   13.40
  -7  30   0  214.78   18.10
 -30  23   0  182.48   17.50
  30 -23   0  224.38   20.40
  30 -23   0  218.08   20.00
 -23  -7   0  204.28   19.20
 -23  -7   0  188.08   17.60
   7 -30   0  239.18   21.00
  30 -23   0  195.88   18.90
  23   7   0  207.18   18.60
  -6  30   0   36.80    9.70
 -30  24   0   37.80   10.80
  30 -24   0   47.00   12.60
  30 -24   0   15.30   11.30
 -24  -6   0   39.60   11.10
  24   6   0   14.90    9.40
   6 -30   0   46.70   13.30
 -24  -6   0   10.70   10.80
  25   5   0  319.57   23.50
  -5  30   0  342.77   23.00
   5 -30   0  385.26   27.20
 -30  25   0  350.46   24.30
  30 -25   0  375.36   26.60
 -25  -5   0  347.57   25.30
 -25  -5   0  304.87   22.90
  30 -25   0  340.47   24.80
  -4  30   0   -0.60    7.70
 -30  26   0   -8.10    9.20
  30 -26   0   -6.70   11.30
 -26  -4   0    7.70   10.80
  26   4   0   -9.00    9.80
   4 -30   0   13.60   10.90
  30 -26   0   -4.40   10.10
 -26  -4   0   16.70   12.10
  30 -27   0   38.90   11.30
 -30  27   0   54.99   11.90
  30 -27   0   51.79   15.80
  -3  30   0   55.49   11.00
 -27  -3   0   58.19   12.00
   3 -30   0   51.19   12.70
 -27  -3   0   49.99   13.10
  27   3   0   35.50   11.50
 -28  -2   0   36.40   13.40
  30 -28   0   58.19   12.90
  30 -28   0   64.49   14.20
  28   2   0   67.29   13.30
   2 -30   0   36.90   12.40
 -28  -2   0   27.00   10.40
  -2  30   0   42.70   10.90
 -30  28   0   57.09   12.10
  -1  30   0    5.60    8.30
  29   1   0  -16.80   14.90
  30 -29   0   17.90   13.10
 -29  -1   0   -0.60   13.30
 -30  29   0  -20.70   10.90
   1 -30   0   11.90   11.40
 -29  -1   0   21.90   13.50
  30 -29   0  -17.70   14.10
  30 -30   0  165.38   17.90
  30   0   0  178.98   18.50
   0 -30   0  182.58   19.90
 -30  30   0  177.68   18.60
 -30   0   0  207.08   21.90
  30 -30   0  176.58   20.80
 -30   0   0  183.68   19.00
   0  30   0  163.68   17.20
  31  -1   0   12.50   13.70
  -1 -30   0   29.20   12.70
  30 -31   0    4.70   14.50
 -31   1   0   24.60   17.20
   1  30   0    2.80   13.10
 -31   1   0   32.40   13.70
 -30  31   0   24.60   13.40
  29 -31   0   51.39   16.20
 -29  31   0   35.60   14.70
  29 -31   0    5.00   12.20
 -31   2   0   23.90   12.50
  -2 -29   0   26.10   16.60
   2  29   0   22.20   11.50
 -31   2   0   -5.30   13.40
 -28  31   0   14.00    9.30
 -31   3   0    7.80   13.80
   3  28   0   18.80   10.20
  28 -31   0   48.40   13.10
  31  -3   0   22.40   15.20
  -3 -28   0   46.50   15.00
 -31   3   0   54.39   14.00
  28 -31   0   -3.70   13.20
  27 -31   0   35.00   12.20
 -31   4   0   39.30   11.60
   4  27   0   57.59   11.10
  -4 -27   0   50.49   12.50
  27 -31   0   45.50   16.00
 -27  31   0   58.29   11.90
  31  -4   0   62.29   13.00
   5  26   0   50.99   10.70
  -5 -26   0   44.20   12.30
 -26  31   0   68.99   12.50
 -31   5   0   73.09   14.40
 -31   5   0   77.79   13.70
  26 -31   0   73.69   13.60
  31  -5   0   37.20   12.10
  -5 -26   0   47.10   12.00
  26 -31   0   59.79   14.80
  -6 -25   0    6.60    8.70
  25 -31   0    6.80   10.50
 -31   6   0    4.80   10.60
   6  25   0    9.70    8.30
 -31   6   0    1.40    9.10
  31  -6   0   14.00   10.70
 -25  31   0   14.80    9.20
  25 -31   0    3.70   11.50
  -6 -25   0   28.10   15.30
 -24  31   0   25.80   11.10
  -7 -24   0    3.10   12.00
 -31   7   0   10.90   10.70
  24 -31   0   27.50   10.20
   7  24   0   10.90    7.80
  -7 -24   0   45.40   16.60
  31  -7   0   -8.90    9.90
  24 -31   0   -2.40   10.60
  -7 -24   0   26.80   10.30
 -31   7   0   23.40    9.90
  -8 -23   0   18.50   10.40
   8  23   0   23.50    8.60
  23 -31   0   26.30   13.00
  -8 -23   0   27.60   10.40
  -8 -23   0    5.60    9.80
  31  -8   0   33.70   10.90
  23 -31   0   31.00   10.20
 -31   8   0   36.50   10.70
 -31   8   0   31.60   11.90
  22 -31   0   37.10   12.40
  -9 -22   0   23.70   10.50
 -31   9   0   47.10   11.70
   9  22   0   38.20   10.00
  -9 -22   0   45.00   10.10
  31  -9   0   40.70   11.60
  31  -9   0   33.20   10.60
 -31   9   0   36.90   12.10
  -9 -22   0   20.40    9.50
 -22  31   0   52.49   10.80
  22 -31   0   30.20   10.50
 -21  31   0   72.39   12.10
  31 -10   0   23.50   11.20
  31 -10   0   58.99   12.30
 -10 -21   0   64.39   11.20
  21 -31   0   56.19   13.30
 -10 -21   0   69.69   12.50
  10  21   0   47.80   10.40
 -31  10   0   71.59   12.70
  21 -31   0   39.10   10.10
 -31  10   0   42.30   12.70
 -10 -21   0   39.20   11.70
  31 -11   0    9.90   10.10
  31 -11   0    4.20   10.00
 -20  31   0   53.19   11.30
 -31  11   0    6.30    9.70
 -11 -20   0   33.90   16.70
  20 -31   0   25.30   10.70
  20 -31   0    8.40   10.20
 -31  11   0   29.30   11.00
 -12 -19   0   22.50   12.40
  19 -31   0   22.10    8.90
  19 -31   0   48.60   13.60
  31 -12   0   27.10   10.00
  31 -12   0   54.89   12.50
 -31  12   0   37.80   11.90
 -12 -19   0   42.10   10.30
 -31  12   0   17.20   10.20
  12  19   0   25.60    9.10
  31 -13   0   -4.00   10.40
 -13 -18   0    0.00    8.80
 -13 -18   0   28.60    9.40
  31 -13   0   13.70   13.90
 -31  13   0   41.10   11.20
  13  18   0   -3.00    8.50
 -31  13   0   10.50   10.50
  31 -13   0   10.80   14.30
 -18  31   0   10.20    8.80
  18 -31   0   10.90   10.90
  31 -14   0   14.50   13.40
  31 -14   0   40.00   11.60
 -14 -17   0   33.40    8.90
 -17  31   0   31.10    9.70
  31 -14   0   36.30   13.50
 -31  14   0   18.10   10.20
 -31  14   0   45.00   11.20
 -14 -17   0   43.70   11.10
  14  17   0   34.60    9.30
  17 -31   0   68.49   14.80
  15  16   0   43.50   10.30
 -16  31   0   64.29   11.90
 -31  15   0   47.50   11.30
 -31  15   0   28.70   11.40
  31 -15   0   51.79   11.90
 -15 -16   0   47.90   10.30
 -15 -16   0   54.19   12.70
  16 -31   0   60.69   14.10
  31 -15   0   67.59   12.80
  31 -15   0   56.99   11.80
 -31  16   0   84.99   13.40
 -16 -15   0   72.59   12.30
  31 -16   0   59.39   11.90
 -15  31   0   76.49   12.30
 -16 -15   0  114.99   14.30
  16  15   0   58.99   11.20
 -31  16   0   89.39   13.50
  15 -31   0  108.49   16.60
  31 -16   0   96.09   13.40
  31 -16   0   80.59   13.70
 -17 -14   0   71.89   11.70
  14 -31   0   67.89   13.50
  31 -17   0   31.90   11.20
  17  14   0   52.49   10.50
  31 -17   0   44.80   12.20
 -31  17   0   40.50   11.00
  31 -17   0   42.50   11.30
 -17 -14   0   45.40   12.90
 -31  17   0   41.00   11.10
 -14  31   0   45.60   10.90
  31 -18   0   52.99   11.20
 -18 -13   0   48.20   10.10
  31 -18   0   32.70   10.80
 -18 -13   0   40.20   11.70
 -31  18   0   25.60    9.70
  31 -18   0   45.80   13.10
  13 -31   0   52.79   13.30
 -13  31   0   40.30   10.70
 -19 -12   0   28.10    9.10
 -12  31   0   45.20   11.20
  12 -31   0   43.40   13.00
  31 -19   0   47.40   11.70
  31 -19   0   20.10   13.20
 -31  19   0   30.30   10.90
  31 -19   0   60.59   12.70
 -19 -12   0   37.50   12.30
 -31  20   0   57.49   11.90
  31 -20   0   21.10    9.70
  20  11   0   43.80   10.80
 -20 -11   0   41.90   12.30
 -31  20   0   48.90   10.90
  31 -20   0   37.20   12.20
 -20 -11   0   73.29   11.70
  11 -31   0   66.39   14.00
 -11  31   0   39.50    9.80
  31 -20   0   47.30   12.80
  10 -31   0   57.49   14.20
 -21 -10   0   46.80   11.20
 -10  31   0   64.89   11.20
 -31  21   0   42.20   11.60
  21  10   0   54.29   11.50
 -21 -10   0   70.49   13.10
  31 -21   0   66.89   12.70
  31 -21   0   57.69   12.30
   9 -31   0   65.59   14.40
  22   9   0   55.89   11.20
 -31  22   0   67.09   12.50
  31 -22   0   52.89   12.00
 -22  -9   0   69.69   12.50
  31 -22   0   42.50   11.60
 -22  -9   0   40.10   12.50
  31 -22   0   47.70   12.90
  -9  31   0   56.89   11.10
  -8  31   0   28.60    9.60
 -23  -8   0   32.70   12.20
  31 -23   0   59.99   12.70
   8 -31   0   45.90   13.20
 -31  23   0   61.09   11.60
  23   8   0   32.90   10.20
  31 -23   0   49.50   13.40
 -31  24   0   48.50   11.50
  24   7   0   32.90   10.80
  31 -24   0   39.10   11.20
  -7  31   0   42.80   10.70
 -24  -7   0   40.60   13.00
   7 -31   0   45.20   13.30
 -24  -7   0   29.30   13.30
  25   6   0   14.50    9.60
 -25  -6   0   20.30   11.10
 -31  25   0   24.90   10.60
  31 -25   0   30.60   11.30
  -6  31   0   15.50    9.50
  31 -25   0   25.40   12.10
   6 -31   0   49.50   12.60
 -25  -6   0   23.40   10.60
 -31  26   0   49.40   12.10
  26   5   0   49.10   11.60
  31 -26   0   43.90   13.00
 -26  -5   0   20.30   10.50
   5 -31   0   36.60   12.80
  31 -26   0   24.30   12.80
  -5  31   0   37.20   10.70
  -5  31   0   56.59   11.80
 -31  27   0   46.60   11.50
 -27  -4   0   41.60   11.90
  -4  31   0   45.40   10.70
 -27  -4   0   46.30   13.30
   4 -31   0   54.09   13.70
  31 -27   0   47.90   30.80
  31 -27   0   43.10   12.00
  27   4   0   28.60   10.80
  31 -28   0   30.60   12.10
  28   3   0   32.10   11.90
   3 -31   0   47.40   15.80
 -28  -3   0   30.40   15.90
  -3  31   0   21.70   10.40
 -28  -3   0   26.30   11.50
  31 -28   0   38.30   21.30
 -31  28   0   21.80   11.50
 -29  -2   0   24.60   15.30
  31 -29   0   38.30   18.00
  31 -29   0   32.50   12.20
   2 -31   0   52.79   13.70
 -29  -2   0   44.10   14.10
  29   2   0   16.00   14.70
 -31  29   0   46.20   12.50
  -2  31   0   49.90   11.80
  31 -30   0   28.50   17.20
  31 -30   0   30.70   12.30
   1 -31   0   46.40   16.20
  -1  31   0   32.90   13.70
 -31  30   0   10.00   14.60
 -30  -1   0   34.90   17.20
  30   1   0   19.00   14.10
 -30  -1   0   42.90   16.00
  29 -32   0    8.20   23.40
 -29  32   0    6.10   14.10
   3  29   0    3.20   10.20
  29 -32   0   -8.70   14.10
  -3 -29   0  -11.40   12.10
 -32   3   0   -4.70   18.90
 -32   3   0   -1.90   14.80
  -4 -28   0    8.70   14.10
 -28  32   0   28.80   11.80
 -32   4   0   25.00   14.50
 -32   4   0   43.60   15.60
  28 -32   0   51.29   17.40
  28 -32   0   38.50   12.40
 -32   5   0   20.40   13.80
 -32   5   0   34.50   12.10
 -27  32   0   31.60   11.20
   5  27   0   26.50   10.60
  -5 -27   0    6.60   11.00
  27 -32   0   42.70   12.20
  27 -32   0   19.20   18.00
  32  -5   0    5.80   15.50
  -6 -26   0   29.40   18.00
 -32   6   0   33.00   12.30
   6  26   0   51.39   11.40
  32  -6   0   11.30   10.30
  26 -32   0    8.20   11.60
 -26  32   0   24.10   10.20
  -6 -26   0   29.50   11.80
  26 -32   0   13.70   12.60
 -32   6   0   34.70   11.50
  32  -7   0  132.79   16.20
  25 -32   0  166.08   20.50
  25 -32   0  130.19   15.80
 -32   7   0  150.18   18.70
  -7 -25   0  179.48   18.00
 -25  32   0  142.59   16.10
   7  25   0  146.29   15.70
  -7 -25   0  153.28   18.20
 -32   7   0  131.49   17.00
 -32   8   0   -9.40   11.70
  -8 -24   0    0.80   17.80
  24 -32   0    0.60    8.60
 -24  32   0   -3.30    9.20
  24 -32   0   10.00   12.00
   8  24   0   11.80    8.70
 -32   8   0    1.10   10.00
  32  -8   0   -0.80    9.90
  -8 -24   0   -3.20    9.20
  -9 -23   0  240.08   20.40
  -9 -23   0  215.38   18.80
  23 -32   0  251.07   20.20
  23 -32   0  214.18   22.60
  -9 -23   0  245.48   20.70
 -32   9   0  240.38   21.90
   9  23   0  259.17   19.90
  32  -9   0  260.27   21.00
 -23  32   0  227.78   19.60
 -32   9   0  231.58   20.80
  22 -32   0   34.40   11.40
 -22  32   0   24.30   10.30
  22 -32   0   39.00   12.60
 -32  10   0   11.50   10.50
 -32  10   0   30.80   10.70
  32 -10   0   -5.50   11.40
 -10 -22   0   32.60   10.50
  32 -10   0   22.20   17.20
  10  22   0   22.90   10.10
 -10 -22   0   22.50   10.00
  32 -11   0  274.67   21.80
 -11 -21   0  268.37   21.10
  21 -32   0  241.98   19.70
 -11 -21   0  257.17   21.20
  11  21   0  236.98   19.50
 -11 -21   0  249.88   19.80
  32 -11   0  254.27   21.30
  21 -32   0  289.07   24.80
 -21  32   0  269.27   21.60
 -32  11   0  261.97   22.20
 -32  11   0  250.57   21.50
  12  20   0   34.30   10.10
 -32  12   0   39.80   12.00
 -12 -20   0   26.90    9.30
  32 -12   0   33.90   11.30
 -20  32   0   35.70   10.80
  20 -32   0   48.00   13.30
 -12 -20   0   22.30   12.50
 -32  12   0   30.50   10.70
  32 -12   0   41.50   12.80
  32 -13   0   71.69   12.50
 -19  32   0   88.49   13.70
 -13 -19   0   81.99   12.60
 -32  13   0  113.49   15.10
  19 -32   0  121.79   17.00
 -32  13   0  101.29   16.00
  32 -13   0   91.39   14.80
  13  19   0   87.39   12.50
 -13 -19   0   80.09   13.60
 -32  14   0  159.78   18.40
  14  18   0  172.68   16.60
 -14 -18   0  151.18   16.00
  32 -14   0  188.78   18.50
  32 -14   0  173.38   17.80
  18 -32   0  173.88   19.60
 -18  32   0  203.88   18.10
 -32  14   0  187.18   18.50
 -14 -18   0  223.18   18.80
 -15 -17   0   21.10    9.10
  17 -32   0    0.60   11.00
 -32  15   0   16.40    9.60
  32 -15   0    0.70   10.30
 -17  32   0    8.20    8.90
 -15 -17   0   -5.70    9.80
  15  17   0    5.20    7.80
  32 -15   0  -10.80   10.00
 -32  15   0   17.60   10.60
  16 -32   0  300.97   25.40
  16  16   0  279.87   20.50
  32 -16   0  266.77   21.70
 -16  32   0  296.67   21.40
 -32  16   0  260.97   21.70
 -16 -16   0  285.47   21.30
 -32  16   0  282.67   22.50
  32 -16   0  265.07   21.70
 -16 -16   0  313.37   22.90
  32 -16   0  293.97   23.10
 -17 -15   0  -22.30   10.90
  15 -32   0   12.80   11.10
  32 -17   0   -2.60   10.90
  32 -17   0   -9.30   13.10
  32 -17   0    3.30   12.80
 -15  32   0    0.00    9.20
  17  15   0    8.00    7.90
 -32  17   0   15.30    9.80
 -32  17   0   -0.50    8.70
 -17 -15   0    8.50    9.20
  18  14   0  326.57   22.20
  32 -18   0  286.67   22.30
 -18 -14   0  257.77   20.50
 -14  32   0  318.17   22.20
 -32  18   0  275.17   23.10
 -18 -14   0  306.17   22.90
 -32  18   0  279.37   21.80
  14 -32   0  322.97   25.60
  32 -18   0  283.27   22.20
  32 -18   0  325.07   24.10
 -19 -13   0   39.50   10.90
 -32  19   0   21.50   11.20
  32 -19   0   47.30   12.40
  19  13   0   36.00    9.70
 -13  32   0   52.59   11.40
  13 -32   0   36.30   13.20
  32 -19   0   15.50   12.30
  32 -19   0   44.80   15.70
 -32  19   0   44.00   11.70
 -32  20   0   56.99   11.50
 -20 -12   0   47.60   12.40
  32 -20   0   46.30   15.40
 -20 -12   0   49.60   11.50
  20  12   0   48.10   10.50
 -32  20   0   53.69   13.40
  32 -20   0   63.39   13.10
 -12  32   0   50.09   10.80
  12 -32   0   56.79   13.60
  32 -20   0   42.10   16.10
 -32  21   0   93.29   14.00
 -21 -11   0   76.19   13.00
  32 -21   0   92.89   15.30
  32 -21   0  102.49   13.90
 -11  32   0   82.99   12.50
  21  11   0  115.69   14.00
  32 -21   0   80.19   13.80
  11 -32   0   63.89   14.20
 -21 -11   0   84.49   14.30
 -22 -10   0    1.60    9.00
 -22 -10   0   19.70   11.90
 -32  22   0   14.00   10.30
  32 -22   0   19.30   17.20
 -10  32   0    4.10    8.80
  10 -32   0   -4.40   11.50
  32 -22   0   16.20   10.90
  23   9   0  215.98   18.90
  -9  32   0  198.28   18.00
 -32  23   0  197.88   18.80
 -23  -9   0  199.88   18.70
 -23  -9   0  190.58   19.20
   9 -32   0  219.88   22.10
  32 -23   0  189.08   19.50
  32 -23   0  227.98   20.90
 -24  -8   0    2.90   14.90
  32 -24   0   12.80   16.60
 -24  -8   0   21.80   14.30
  24   8   0   25.50   10.70
   8 -32   0   10.80   10.90
  -8  32   0   35.60   10.70
 -32  24   0   23.20   10.20
  32 -24   0   43.80   12.10
 -25  -7   0  188.78   19.90
  32 -25   0  177.78   19.90
 -25  -7   0  156.08   17.60
  32 -25   0  170.08   19.20
   7 -32   0  218.88   22.00
  -7  32   0  204.48   18.60
 -32  25   0  186.78   18.70
  25   7   0  182.68   18.50
 -32  26   0   48.30   11.70
  32 -26   0   43.60   12.30
 -26  -6   0   39.30   12.70
   6 -32   0   20.60   12.60
  -6  32   0   25.50   10.10
  32 -26   0   34.60   22.10
  26   6   0   32.10   10.80
 -26  -6   0   43.10   17.30
  32 -27   0   55.29   13.20
 -27  -5   0   99.29   16.40
 -27  -5   0   58.79   16.00
  32 -27   0   97.99   24.20
  -5  32   0   71.99   13.30
  27   5   0   65.59   13.20
   5 -32   0   70.29   14.70
 -32  27   0   62.29   12.70
  -5  32   0   75.89   13.50
  32 -28   0   15.20   11.60
   4 -32   0   12.70   11.30
 -32  28   0    0.30   12.70
 -28  -4   0   14.30   16.50
  32 -28   0   -7.90   21.90
  28   4   0   -0.10   12.90
 -28  -4   0   -3.70   11.50
  -4  32   0   10.60   11.60
 -29  -3   0   -2.00   18.50
 -32  29   0   -7.50   16.60
  29   3   0  -28.70   15.40
   3 -32   0    2.30   14.40
  32 -29   0    5.70   29.40
  32 -29   0   29.90   12.60
  -3  32   0    3.50   15.40
 -29  -3   0  -20.80   15.40
  27 -33   0   28.80   14.50
  -6 -27   0   25.80   12.40
  27 -33   0   36.60   26.40
 -33   6   0   36.50   18.40
 -27  33   0   37.70   14.70
  33  -6   0   24.40   14.60
  26 -33   0   -0.30   25.30
   7  26   0   16.20   10.00
  26 -33   0   21.20   11.00
 -33   7   0   14.00   10.40
  -7 -26   0   20.80   16.90
 -26  33   0   12.40   13.30
  -7 -26   0   -8.60   14.20
 -33   7   0    3.30   13.20
  33  -7   0    5.60   17.10
  25 -33   0   38.20   12.50
 -33   8   0   41.80   13.60
 -25  33   0   26.20   10.40
   8  25   0   45.30   11.20
 -33   8   0   50.29   12.40
  33  -8   0   43.00   16.40
  -8 -25   0   37.80   17.20
  -8 -25   0   22.50   16.30
  25 -33   0   36.50   14.80
 -33   9   0   13.30   10.60
  -9 -24   0    9.80   14.00
  24 -33   0   -9.10   14.00
  24 -33   0    2.70   13.50
   9  24   0    0.80    8.10
 -33   9   0   14.80   11.40
  33  -9   0   33.00   14.30
 -24  33   0   29.60   11.20
  -9 -24   0    4.70   16.70
  23 -33   0   51.49   15.20
  10  23   0   31.70   10.00
  23 -33   0   20.30   12.70
 -33  10   0   37.80   12.70
 -10 -23   0   31.60   11.00
  33 -10   0   25.40   12.00
 -33  10   0   36.30   11.50
 -23  33   0   63.39   13.10
 -10 -23   0   41.60   16.70
 -10 -23   0   39.30   15.70
  33 -11   0   30.70   13.90
 -33  11   0   27.50   12.50
 -11 -22   0   13.90   14.80
  11  22   0   32.10    9.80
 -11 -22   0    6.10   14.40
 -33  11   0    9.80   10.60
  33 -11   0   49.80   14.50
 -22  33   0   32.10   11.30
  22 -33   0   23.60   12.60
 -12 -21   0   20.90   15.30
  33 -12   0    1.00   14.30
  21 -33   0   -5.70   14.90
 -33  12   0   15.40   11.90
 -33  12   0    7.10   10.10
 -21  33   0  -11.50    8.60
  12  21   0    2.70    8.70
 -12 -21   0    0.60    9.30
  33 -12   0   -2.30   16.40
  33 -13   0   65.59   16.10
  20 -33   0   48.60   16.40
 -33  13   0   59.59   13.80
 -20  33   0   53.09   11.20
  33 -13   0   43.70   15.40
 -13 -20   0   29.40   10.30
  13  20   0   28.20   10.20
 -33  13   0   66.79   13.80
 -13 -20   0   65.99   15.10
 -33  14   0  -18.90   10.40
 -14 -19   0   28.10   11.30
  19 -33   0    2.50   12.10
 -14 -19   0   -1.10    9.10
  33 -14   0  -30.70   12.00
 -19  33   0    2.60    7.70
  14  19   0    1.90    8.10
  33 -14   0   -4.30   14.30
 -33  14   0   -5.60    9.80
  15  18   0   61.89   12.00
  18 -33   0   52.69   14.70
 -15 -18   0   48.80   12.90
 -33  15   0   58.69   13.00
 -33  15   0   66.99   12.80
  33 -15   0   51.19   15.40
 -15 -18   0   53.59   12.10
 -18  33   0   59.29   11.60
  33 -15   0   58.29   12.10
  33 -16   0    5.30   11.10
  16  17   0   25.60   11.00
  33 -16   0   41.60   12.00
 -17  33   0   38.10   11.20
  17 -33   0   20.90   12.50
 -16 -17   0   38.70   11.60
 -16 -17   0   10.70   11.20
 -33  16   0   15.90   11.20
 -33  16   0   28.00   11.20
  16 -33   0   33.90   13.60
 -17 -16   0   -4.40   13.70
  17  16   0   24.90    9.60
 -33  17   0    0.90    8.90
  33 -17   0    6.40   10.20
 -33  17   0   14.10   12.40
 -17 -16   0   -6.80   10.40
 -16  33   0   18.20   10.50
  33 -17   0   20.60   11.70
  33 -18   0   20.40   11.10
  18  15   0   27.30   10.00
 -33  18   0    7.00    8.90
 -15  33   0   27.40   10.60
 -18 -15   0   36.40   11.30
 -18 -15   0   32.60   12.20
  15 -33   0   18.50   11.70
  33 -18   0   19.40   10.60
 -33  18   0   32.90   11.90
  33 -19   0    0.50   14.60
 -33  19   0   -1.80   13.60
 -33  19   0   14.00   10.10
  19  14   0   -2.00    9.60
  14 -33   0    2.50   10.60
  33 -19   0  -10.60   15.20
 -19 -14   0    1.20   10.80
 -14  33   0   22.70    9.90
  33 -19   0   16.60   16.40
 -19 -14   0    7.30    9.30
 -33  20   0   76.79   14.00
  33 -20   0   35.90   15.50
  13 -33   0   33.40   13.00
 -13  33   0   42.70   11.70
 -33  20   0   47.70   12.70
  33 -20   0   35.80   13.70
 -20 -13   0   28.50   11.60
  20  13   0   34.70   10.90
 -20 -13   0   46.70   11.70
  33 -20   0   40.60   12.40
  33 -21   0   13.10   15.20
  12 -33   0   -8.00   14.80
  33 -21   0   -3.20    9.50
 -33  21   0    6.40    9.20
 -21 -12   0   -6.80    9.00
 -12  33   0   12.70    9.30
 -21 -12   0  -14.30   11.50
  33 -22   0   53.59   13.20
 -33  22   0   86.99   13.60
 -22 -11   0   64.59   12.90
 -11  33   0   46.50   11.70
  22  11   0   51.59   12.30
 -22 -11   0   70.79   14.50
  33 -22   0   70.19   14.40
  11 -33   0   57.09   14.30
 -23 -10   0    6.50   12.30
  33 -23   0   25.10   15.90
  23  10   0   29.80   10.70
 -33  23   0   20.30   10.50
 -10  33   0    8.80    9.40
 -23 -10   0   33.90   12.80
  33 -23   0   -2.70   12.40
  10 -33   0   20.30   12.10
  24   9   0   30.10   11.00
 -24  -9   0   -8.30   10.40
  -9  33   0    9.80   10.10
  33 -24   0   11.40   11.80
   9 -33   0    1.60   11.00
  33 -24   0   31.90   14.90
 -33  24   0   -1.90   15.50
  25   8   0   11.60   13.00
  -8  33   0   -2.10    9.50
   8 -33   0   18.80   12.30
  33 -25   0   10.70   20.90
 -25  -8   0  -21.10   16.90
 -25  -8   0    0.50   13.30
  33 -25   0   -6.50   10.90
  33 -26   0    8.90   11.90
  -7  33   0   13.20   13.00
  26   7   0    1.20   13.00
 -26  -7   0   25.20   13.80
   7 -33   0    1.90   13.40
  33 -26   0   16.60   16.50
 -33  26   0   42.00   12.90
 -26  -7   0  -16.50   13.40
  27   6   0   43.00   12.60
  33 -27   0   30.40   12.30
   6 -33   0    2.00   15.20
  -6  33   0   26.60   13.00
  33 -27   0    8.10   17.70
 -33  27   0   68.19   13.50
 -27  -6   0   39.60   17.20
 -27  -6   0   34.00   17.50
  -6  33   0   18.70   14.20
  25 -34   0  111.99   19.30
 -25  34   0  122.79   16.50
  34  -9   0  136.89   25.90
  -9 -25   0  111.89   18.00
 -34   9   0   96.19   17.00
  -9 -25   0   99.99   16.70
   9  25   0  109.29   15.10
  25 -34   0  101.59   19.50
 -34   9   0   88.09   16.60
 -10 -24   0   52.69   12.80
 -34  10   0   61.59   16.30
  34 -10   0   61.29   21.30
  24 -34   0   21.00   14.10
 -34  10   0   18.80   13.80
 -24  34   0   34.50   11.20
  10  24   0   36.00   11.20
 -10 -24   0   40.80   15.90
  24 -34   0   33.00   12.40
 -11 -23   0   71.69   14.30
  34 -11   0   82.99   19.50
 -34  11   0   52.39   14.30
 -34  11   0   52.39   13.80
  23 -34   0   68.09   18.40
 -23  34   0   47.30   12.10
  11  23   0   49.99   11.70
 -22  34   0   34.40   10.80
  22 -34   0   49.99   14.80
 -34  12   0   28.40   11.90
 -34  12   0   56.69   13.40
  12  22   0   43.70   11.70
  34 -12   0   21.20   13.50
  34 -12   0   55.39   24.70
 -12 -22   0   25.90   15.90
 -12 -22   0   11.80   16.20
  34 -13   0   23.70   25.80
 -34  13   0   32.00   17.40
  13  21   0   21.20    9.80
  34 -13   0   33.20   17.50
 -13 -21   0   26.60   17.10
 -34  13   0   21.30   13.50
  21 -34   0   15.50   14.40
 -13 -21   0    5.10   18.20
 -21  34   0    2.70    9.60
  14  20   0   44.80   11.40
  20 -34   0   30.30   14.40
 -14 -20   0   37.70   17.70
 -34  14   0   39.10   17.50
  34 -14   0    6.70   14.10
  34 -14   0   29.90   11.90
 -20  34   0   35.70   11.70
 -34  14   0   56.89   13.40
 -34  15   0   13.60   11.10
  34 -15   0   14.80   13.70
 -19  34   0   13.30    9.90
  34 -15   0   20.50   19.90
 -15 -19   0  -21.60   15.90
  15  19   0   16.80   10.40
  19 -34   0   10.70   13.30
 -15 -19   0   20.90   14.00
 -34  15   0   12.40   11.10
  34 -16   0   43.10   18.20
 -16 -18   0   48.10   13.40
  18 -34   0   52.39   18.10
  34 -16   0   48.40   12.80
 -18  34   0   76.19   13.80
 -34  16   0   33.30   11.50
 -34  16   0   63.69   13.70
  16  18   0   39.80   11.50
 -16 -18   0   59.79   12.70
 -34  17   0    5.10   18.30
 -17 -17   0   19.40   13.60
 -17  34   0   13.00   10.60
  34 -17   0   -0.20   18.00
  34 -17   0    6.70   12.90
 -17 -17   0   15.70   10.20
 -34  17   0   -0.30    8.90
  17 -34   0   22.10   13.60
  17  17   0   23.90   11.60
 -18 -16   0   77.09   13.40
  18  16   0   97.39   13.80
  34 -18   0   54.29   19.90
  34 -18   0   91.19   15.50
  16 -34   0  107.19   17.70
 -34  18   0   96.29   15.80
 -34  18   0   82.29   13.50
 -16  34   0   97.59   14.40
 -18 -16   0   97.39   15.00
  19  15   0   12.20   12.10
  15 -34   0   50.59   17.70
 -19 -15   0   13.30   12.50
 -15  34   0    3.40    9.20
 -19 -15   0   35.10   11.60
  34 -19   0   13.90   12.30
 -34  19   0   21.30   12.70
  34 -19   0   14.00   19.10
 -34  20   0  114.89   15.40
 -14  34   0  112.49   16.00
 -20 -14   0  128.79   17.00
 -34  20   0  113.59   16.30
  14 -34   0  139.49   19.00
  20  14   0  156.88   16.80
  34 -20   0  148.59   18.10
 -20 -14   0  135.69   15.90
 -21 -13   0   13.60   12.00
  13 -34   0   26.50   17.60
 -13  34   0   29.40   11.30
  21  13   0   28.60   10.30
  34 -21   0   17.20   12.60
 -21 -13   0   45.20   14.40
 -34  22   0   10.80   11.40
 -22 -12   0   16.10   15.90
  12 -34   0   42.20   13.50
  34 -22   0   19.70   11.60
 -12  34   0   17.80   10.10
 -22 -12   0   -5.00   15.10
 -23 -11   0   39.70   15.30
  23  11   0   30.20   11.00
 -34  23   0   39.00   11.90
 -23 -11   0   49.60   14.20
  11 -34   0   46.60   15.30
  34 -23   0   56.29   16.50
 -11  34   0   34.30   11.40
  34 -24   0   -1.30   22.90
  10 -34   0    3.80   11.50
 -24 -10   0   30.90   11.70
  34 -24   0   -0.80   13.10
 -10  34   0   19.00   17.90
  24  10   0   22.00   11.60
 -34  24   0   45.20   12.50
  -9  34   0  166.88   18.50
 -34  25   0  156.48   17.60
  34 -25   0  123.49   23.90
 -25  -9   0  132.99   17.30
  34 -25   0  142.69   18.10
 -25  -9   0  151.28   20.70
  25   9   0  166.98   18.10
   9 -34   0  147.49   20.50
  22 -35   0   59.09   15.80
 -35  13   0   87.69   14.60
 -13 -22   0   83.19   25.50
  13  22   0   61.99   15.10
  35 -13   0   68.99   15.50
  35 -13   0   76.49   23.60
 -35  13   0   67.19   19.40
 -14 -21   0   47.50   33.30
  35 -14   0   26.30   19.00
  14  21   0   16.70   10.90
  35 -14   0   21.50   21.80
 -35  14   0   17.70   18.20
  21 -35   0   20.60   19.10
 -14 -21   0  -13.60   18.40
 -21  35   0   -1.30   10.40
 -35  14   0   12.70   14.60
 -20  35   0   47.80   12.30
 -35  15   0   69.59   16.60
  35 -15   0   48.50   15.20
 -35  15   0   52.89   19.60
  15  20   0   72.39   12.80
  20 -35   0   44.10   15.80
  35 -15   0   63.69   23.00
 -15 -20   0   63.19   19.70
 -15 -20   0   77.99   15.20
  35 -16   0  -10.60   20.10
  35 -16   0  -13.50   17.30
  16  19   0  -10.90   11.40
 -35  16   0   32.60   14.90
 -19  35   0   -3.10   10.90
  19 -35   0   20.70   13.40
 -35  16   0   -3.90   15.90
 -16 -19   0    0.20   15.50
  18 -35   0    6.10   15.00
  35 -17   0   20.90   17.90
  17  18   0   36.60   11.40
 -17 -18   0   22.80   17.10
 -18  35   0   31.60   11.50
 -35  17   0   21.50   11.70
  35 -17   0   26.30   27.10
 -35  17   0   39.10   12.50
 -17 -18   0   43.20   16.50
 -35  18   0   -0.50   19.60
 -17  35   0   19.30   10.70
  18  17   0    9.50   10.40
 -35  18   0   26.30   12.10
  17 -35   0   15.50   23.00
 -18 -17   0   19.80   22.20
  35 -18   0   44.40   14.90
 -18 -17   0    8.20   17.00
  35 -19   0   10.60   22.40
  16 -35   0   -0.70   23.10
 -19 -16   0   13.90   13.00
 -16  35   0   -8.00   11.60
 -35  19   0    6.90   11.40
 -35  19   0  -10.30   12.20
  19  16   0    5.30   16.20
 -19 -16   0   10.60   19.70
 -35  20   0   32.90   11.90
  20  15   0   32.70   19.50
 -20 -15   0   21.10   17.40
 -15  35   0   34.10   11.60
  35 -20   0   36.00   20.50
  15 -35   0   18.00   13.60
 -20 -15   0   29.30   13.10
 -35  21   0   28.60   11.80
  21  14   0   38.70   12.20
 -21 -14   0   45.00   21.50
 -14  35   0   57.69   12.60
  14 -35   0   14.30   15.00
  35 -21   0   43.00   14.20
 -21 -14   0   40.10   20.80
  22  13   0   89.69   14.50
  13 -35   0   56.19   15.70
 -22 -13   0   42.60   23.20
 -35  22   0   85.59   14.60
  35 -22   0   85.29   17.10
 -22 -13   0   90.29   21.00
 -13  35   0   66.19   14.70
   2  -2  -1   19.80    1.60
   0  -2  -1   16.70    1.40
  -2   0  -1   15.50    1.50
   2  -2  -1   16.70    1.50
   2   0  -1   14.40    1.20
  -2   0  -1   17.10    1.70
   0   2  -1   17.80    1.10
   2  -2  -1   19.40    1.60
   0   2  -1   19.20    1.50
  -2   2  -1   17.40    1.50
   2   0  -1   20.90    1.50
   0  -2  -1   18.60    1.40
  -2   2  -1   16.60    1.10
  -2   0  -1   16.10    1.30
   0  -2  -1   19.20    1.60
   0  -2  -1   16.50    1.00
   0   2   1   23.30    1.60
   0  -2   1   21.50    1.20
   0  -2   1   21.60    1.20
  -2   0   1   20.70    1.50
   2   0   1   24.60    1.50
   0  -2   1   22.80    1.70
   2  -2   1   21.90    1.90
   2  -2   1   20.30    1.60
  -2   2   1   21.20    1.20
   2  -2   1   20.90    1.30
   0  -2   1   19.80    1.50
  -2   2   1   25.50    1.80
  -2   0   1   21.20    1.50
   2   0   1   19.40    1.60
   3  -1  -1 1924.51   59.99
  -3   1  -1 1730.33   59.49
  -1  -2  -1 1792.32   59.69
  -1  -2  -1 1591.24   59.69
   1   2  -1 1862.71   59.39
  -1  -2  -1 1849.71   59.99
   2  -3  -1 1858.41   59.99
  -1  -2  -1 1674.33   59.29
   2  -3  -1 1681.83   59.39
  -2   3  -1 1745.83   59.19
   3  -1  -1 1823.52   59.69
   2  -3  -1 1886.01   59.89
  -3   1  -1 1769.42   60.09
   2  -3  -1 1859.41   59.79
  -2   3  -1 1852.41   59.49
   2  -3   1 1879.71   62.99
   3  -1   1 1865.11   62.29
  -1  -2   1 1883.51   62.59
   2  -3   1 1904.81   61.99
  -2   3   1 1930.01   62.59
  -1  -2   1 1965.30   62.09
   3  -1   1 1765.22   62.49
  -3   1   1 1889.01   62.29
  -3   1   1 1841.32   62.59
   1   2   1 1944.91   62.49
   2  -3   1 1780.02   62.29
   1  -3  -1 1549.24   52.89
  -2  -1  -1 1546.95   53.09
   1  -3  -1 1506.65   53.29
   1  -3  -1 1363.16   54.69
   3  -2  -1 1757.32   53.59
  -1   3  -1 1581.24   52.89
  -3   2  -1 1574.54   52.99
   1  -3  -1 1627.04   53.29
   3  -2  -1 1495.05   53.19
   1  -3  -1 1645.24   53.39
  -1   3  -1 1616.14   52.79
   3  -2  -1 1688.33   53.69
   2   1  -1 1721.33   53.09
  -2  -1  -1 1669.03   53.19
   1  -3   1 1718.33   55.79
  -2  -1   1 1744.73   55.69
   2   1   1 1643.74   55.39
  -1   3   1 1662.43   55.49
   3  -2   1 1640.94   55.69
   1  -3   1 1714.93   54.99
  -3   2   1 1681.43   55.79
   1  -3   1 1612.64   55.09
   3  -2   1 1696.53   55.39
  -2  -1   1 1563.44   56.39
  -2  -1   1 1787.52   55.39
  -3   2   1 1513.65   55.19
   0  -3  -1   25.80    2.20
   3  -3  -1   21.30    2.10
   3   0  -1   22.80    1.70
   0  -3  -1   24.70    1.50
  -3   0  -1   27.80    2.00
   0   3  -1   25.10    1.80
  -3   0  -1   25.70    2.20
   3  -3  -1   23.90    2.30
   0  -3  -1   28.70    2.10
   0   3  -1   26.70    1.70
   3  -3  -1   23.40    1.90
  -3   3  -1   25.90    2.00
   0  -3  -1   26.90    1.90
  -3   3  -1   25.10    1.80
   3   0  -1   24.80    2.00
   3   0   1   24.80    1.90
   3   0   1   23.90    1.90
   0  -3   1   21.20    1.90
  -3   0   1   19.60    1.80
   0  -3   1   27.30    1.70
   3  -3   1   26.10    1.90
   3  -3   1   24.00    2.40
  -3   3   1   22.40    1.70
  -3   0   1   23.60    2.00
   3  -3   1   22.90    2.00
   0  -3   1   24.30    2.00
   0  -3   1   22.70    1.30
   0   3   1   26.50    2.00
  -3   3   1   26.90    2.20
   3  -4  -1  634.24   22.50
  -1  -3  -1  621.64   21.80
  -3   4  -1  608.74   21.80
   3  -4  -1  620.94   21.80
   1   3  -1  628.64   21.80
   4  -1  -1  553.64   22.00
   3  -4  -1  642.44   22.40
  -4   1  -1  645.54   22.70
  -1  -3  -1  643.94   22.20
  -4   1  -1  626.44   22.00
  -1  -3  -1  701.23   22.80
  -3   4  -1  645.24   21.80
   3  -4  -1  643.74   22.50
   4  -1  -1  626.14   22.50
   3  -4   1  797.12   27.70
  -4   1   1  762.12   27.60
  -1  -3   1  841.02   27.20
  -4   1   1  778.52   27.50
   3  -4   1  735.73   28.20
   4  -1   1  768.12   27.60
  -1  -3   1  787.52   27.40
   3  -4   1  798.92   27.30
   1   3   1  840.42   27.60
  -3   4   1  820.42   27.90
  -1  -3   1  814.12   27.70
   4  -1   1  810.62   27.50
  -2   4  -1   59.29    2.80
  -4   2  -1   56.39    3.20
  -2  -2  -1   55.79    3.20
  -2  -2  -1   62.39    3.60
   2  -4  -1   60.39    3.40
  -2   4  -1   57.19    2.90
   2  -4  -1   60.19    3.40
   4  -2  -1   52.59    3.00
   2  -4  -1   55.49    2.80
   2  -4  -1   56.99    3.30
   4  -2  -1   59.19    3.50
   2   2  -1   62.29    3.20
  -2  -2  -1   59.29    3.10
   4  -2  -1   59.69    3.60
  -4   2  -1   57.19    3.80
  -4   2   1  168.58    6.90
  -2  -2   1  168.88    6.70
   2  -4   1  163.78    6.80
   2  -4   1  169.48    7.40
   2   2   1  170.28    6.90
  -2  -2   1  165.28    7.00
   2   2   1  171.28    7.00
   4  -2   1  172.28    7.00
   4  -2   1  163.18    7.20
   2  -4   1  163.38    6.60
  -2   4   1  169.48    7.10
  -4   2   1  165.08    7.30
  -2  -2   1  178.88    6.80
   3   1  -1 1054.79   34.10
  -3  -1  -1  985.70   34.20
  -1   4  -1 1028.90   33.50
   4  -3  -1 1010.90   34.50
   4  -3  -1 1064.09   34.80
  -4   3  -1 1033.10   34.90
   1  -4  -1  897.11   33.40
   1  -4  -1 1000.80   34.20
  -3  -1  -1 1069.39   34.10
   1  -4  -1  961.20   34.30
   1  -4  -1 1008.00   33.50
  -1   4  -1  994.00   33.70
  -4   3  -1  964.60   34.00
   3   1  -1  954.90   33.40
   1  -4  -1 1034.60   34.00
   4  -3  -1  903.61   33.90
   4  -3   1 1145.69   40.90
  -1   4   1 1210.68   40.80
  -3  -1   1 1173.68   40.80
  -4   3   1 1202.58   41.20
   3   1   1 1223.68   40.70
   1  -4   1 1212.98   40.30
   3   1   1 1128.39   40.40
   1  -4   1 1204.18   40.20
  -4   3   1 1198.08   40.60
   4  -3   1 1252.57   40.80
  -3  -1   1 1154.18   40.20
   1  -4   1 1230.68   41.10
  -3  -1   1 1260.67   40.70
   1  -4   1 1211.08   40.90
   0   4  -1   68.69    3.40
  -4   0  -1   73.29    4.30
  -4   4  -1   76.39    3.90
   0   4  -1   75.99    3.70
   0  -4  -1   70.99    3.40
   4  -4  -1   63.69    3.90
   4  -4  -1   69.59    4.20
   4  -4  -1   75.99    4.40
   0  -4  -1   74.69    3.70
   0  -4  -1   77.19    4.40
  -4   0  -1   78.79    4.00
   4   0  -1   78.79    4.10
   4   0  -1   77.59    3.80
   0  -4  -1   73.49    4.00
   0  -4   1   71.99    4.20
   0   4   1   79.49    4.20
   4  -4   1   76.89    4.40
   4  -4   1   77.39    4.80
  -4   0   1   79.49    4.30
   4   0   1   79.79    4.10
  -4   4   1   79.49    4.40
   0  -4   1   83.19    3.80
   0  -4   1   76.29    4.30
   0  -4   1   71.49    3.20
   4   0   1   79.99    4.20
  -4   0   1   78.99    4.30
  -4   4   1   80.69    4.00
   4  -4   1   75.79    4.10
   5  -1  -1  740.83   26.20
   1   4  -1  737.53   25.90
  -5   1  -1  745.43   26.90
  -1  -4  -1  752.02   26.30
  -1  -4  -1  798.12   26.80
   5  -1  -1  750.92   26.50
  -4   5  -1  751.22   26.10
   4  -5  -1  724.63   26.50
  -1  -4  -1  700.33   25.70
   4  -5  -1  754.52   26.60
   1   4  -1  720.93   25.80
   4  -5  -1  754.92   26.50
  -5   1  -1  747.63   26.20
  -5   1   1  501.95   19.10
  -1  -4   1  507.65   19.00
   4  -5   1  521.45   19.40
   5  -1   1  508.55   19.00
   5  -1   1  517.15   19.10
  -4   5   1  540.85   19.50
   1   4   1  542.05   19.10
   4  -5   1  552.94   20.20
  -5   1   1  529.05   19.40
  -1  -4   1  530.15   19.20
  -1  -4   1  515.45   18.70
   4  -5   1  534.15   19.00
   3  -5  -1  628.34   22.70
  -5   2  -1  670.53   23.50
  -2  -3  -1  682.03   23.40
   3  -5  -1  655.93   23.90
  -2  -3  -1  655.93   24.00
   3  -5  -1  706.33   23.90
   2   3  -1  657.53   23.30
  -2  -3  -1  674.83   23.60
  -3   5  -1  665.83   22.80
   3  -5  -1  665.53   23.80
   5  -2  -1  660.23   24.00
   5  -2  -1  652.43   23.80
  -3   5  -1  665.23   23.20
  -5   2  -1  684.53   24.30
  -3   5   1  717.23   25.30
  -5   2   1  718.03   25.10
  -5   2   1  672.93   25.30
  -2  -3   1  700.03   24.80
   5  -2   1  668.03   25.20
  -2  -3   1  716.93   25.20
   3  -5   1  708.13   25.10
   5  -2   1  748.83   25.20
   3  -5   1  726.23   25.80
   2   3   1  710.33   25.10
   3  -5   1  714.33   24.70
  -2  -3   1  728.63   24.80
   3   2  -1  747.33   25.50
  -5   3  -1  789.72   27.50
   2  -5  -1  691.03   25.80
  -2   5  -1  758.32   26.20
  -3  -2  -1  764.62   26.60
  -3  -2  -1  808.72   26.70
   2  -5  -1  765.12   26.60
   2  -5  -1  757.02   26.90
  -5   3  -1  740.23   26.60
   2  -5  -1  717.63   25.60
   5  -3  -1  723.53   26.60
   3   2  -1  750.32   26.40
  -2   5  -1  765.12   25.70
  -3  -2  -1  819.62   27.20
   2  -5  -1  770.82   26.80
   5  -3  -1  809.02   27.20
   5  -3  -1  746.23   27.10
  -5   3   1  763.22   26.60
  -3  -2   1  695.73   26.10
  -3  -2   1  768.82   26.40
  -3  -2   1  782.52   26.90
  -2   5   1  745.93   26.70
   5  -3   1  763.92   26.70
  -5   3   1  773.02   27.20
   5  -3   1  751.32   27.00
   2  -5   1  742.93   26.10
   2  -5   1  780.02   26.40
   2  -5   1  786.52   27.20
   3   2   1  756.12   26.50
  -5   4  -1  803.92   28.10
   1  -5  -1  803.12   26.40
   1  -5  -1  721.23   26.30
   5  -4  -1  776.62   27.70
   1  -5  -1  782.22   27.50
   4   1  -1  802.92   27.20
   4   1  -1  782.22   26.50
  -1   5  -1  755.02   26.70
  -1   5  -1  774.62   26.20
  -5   4  -1  748.23   27.20
  -4  -1  -1  744.03   27.30
  -4  -1  -1  826.02   27.20
   1  -5  -1  773.22   27.30
   5  -4  -1  746.63   27.70
   5  -4  -1  772.42   27.30
   1  -5   1  542.15   18.50
   4   1   1  521.35   19.10
   1  -5   1  523.15   18.80
  -5   4   1  544.75   19.30
  -5   4   1  520.25   19.80
  -4  -1   1  538.35   19.20
  -4  -1   1  538.05   19.40
   5  -4   1  532.15   20.20
   5  -4   1  531.75   19.30
   1  -5   1  524.05   19.30
   1  -5   1  547.05   19.60
  -1   5   1  524.95   19.30
   4   1   1  516.15   18.90
   5  -4   1  502.15   19.50
   5  -5  -1   47.50    3.80
   0  -5  -1   40.70    2.60
   0   5  -1   43.90    2.90
   5   0  -1   42.90    3.30
  -5   0  -1   43.90    3.60
   0  -5  -1   46.40    3.70
   5  -5  -1   47.60    3.50
   5  -5  -1   43.20    3.60
   5   0  -1   41.30    2.90
  -5   0  -1   43.60    3.20
   0  -5  -1   42.10    3.20
  -5   5  -1   44.10    3.20
   5   0   1   45.50    3.30
   5   0   1   45.10    3.20
   5  -5   1   46.20    3.40
   0  -5   1   43.40    3.30
  -5   5   1   51.99    3.50
   5  -5   1   48.60    4.00
  -5   0   1   53.19    3.70
   5  -5   1   50.39    3.80
   0   5   1   48.40    3.40
   0  -5   1   43.90    3.40
  -5   5   1   49.60    3.70
  -5   0   1   45.00    3.40
   0  -5   1   47.80    3.10
  -6   1  -1 1149.39   42.00
   1   5  -1 1230.08   41.90
   5  -6  -1 1228.38   42.80
   6  -1  -1 1203.08   42.50
   5  -6  -1 1238.78   42.70
  -1  -5  -1 1231.08   42.20
  -1  -5  -1 1238.98   41.80
  -5   6  -1 1243.28   42.20
  -6   1  -1 1156.98   42.70
   6  -1  -1 1253.07   42.30
   5  -6  -1 1245.58   42.70
  -1  -5  -1 1251.67   42.80
   5  -6   1 1257.07   43.90
   6  -1   1 1243.18   43.50
  -1  -5   1 1332.27   43.10
  -5   6   1 1327.77   44.00
  -6   1   1 1243.68   43.60
  -1  -5   1 1248.48   43.50
   5  -6   1 1274.47   43.50
   1   5   1 1277.07   43.50
   6  -1   1 1257.67   43.50
  -1  -5   1 1175.88   43.30
  -6   1   1 1215.48   43.60
   5  -6   1 1263.17   44.50
  -2  -4  -1  410.56   14.80
   4  -6  -1  354.56   13.90
   4  -6  -1  409.26   15.30
  -2  -4  -1  431.26   15.70
   2   4  -1  375.06   14.60
  -6   2  -1  382.76   15.70
  -4   6  -1  392.16   14.70
   4  -6  -1  410.36   15.60
   6  -2  -1  380.06   15.20
  -2  -4  -1  378.86   14.90
  -6   2  -1  411.66   15.10
   4  -6  -1  400.06   15.50
   6  -2  -1  379.16   15.40
   4  -6   1  447.06   16.40
   2   4   1  440.96   16.10
   4  -6   1  426.36   15.80
  -6   2   1  399.86   16.20
  -6   2   1  407.96   16.10
  -4   6   1  400.96   16.10
  -2  -4   1  413.96   15.80
   6  -2   1  423.76   16.30
  -2  -4   1  436.76   15.70
   6  -2   1  440.46   16.10
  -2  -4   1  412.56   16.00
   4  -6   1  417.26   16.80
  -6   3  -1 3607.24  117.79
  -3   6  -1 3415.16  118.29
   6  -3  -1 3721.13  117.49
   3   3  -1 3481.15  116.49
  -3   6  -1 3542.65  116.29
  -3  -3  -1 3632.04  116.79
   3  -6  -1 3733.43  117.09
   3  -6  -1 3071.49  117.19
   6  -3  -1 3449.95  117.19
  -6   3  -1 3520.95  116.79
   6  -3  -1 3480.65  116.79
   3  -6  -1 3484.35  116.79
   3  -6  -1 3663.83  117.29
  -3  -3  -1 3391.36  116.49
  -6   3   1 3389.26  117.09
  -3   6   1 3726.33  117.39
  -3  -3   1 3382.86  117.09
  -6   3   1 3534.55  117.59
  -3  -3   1 3494.55  116.79
   6  -3   1 3563.94  117.19
   3  -6   1 3592.34  117.89
   3  -6   1 3696.43  117.09
  -3  -3   1 3188.88  117.49
   3  -6   1 3578.24  116.69
   3   3   1 3545.15  116.99
   6  -3   1 3578.14  117.49
  -2   6  -1  507.25   18.00
   2  -6  -1  510.75   18.90
   6  -4  -1  513.35   19.00
  -4  -2  -1  546.35   18.60
   4   2  -1  487.75   17.20
   2  -6  -1  499.65   17.10
   4   2  -1  499.15   18.30
   2  -6  -1  489.55   17.60
   6  -4  -1  479.55   18.50
  -6   4  -1  499.35   18.50
  -4  -2  -1  437.86   18.50
   2  -6  -1  495.25   18.20
  -2   6  -1  494.55   17.00
   2  -6  -1  507.15   18.50
   6  -4  -1  481.25   19.00
  -4  -2  -1  493.45   18.40
  -6   4   1  436.56   16.50
   2  -6   1  445.46   16.60
  -4  -2   1  447.26   16.60
   4   2   1  429.66   16.20
   2  -6   1  459.65   17.00
   2  -6   1  441.56   15.90
  -6   4   1  399.56   16.70
   2  -6   1  430.46   15.80
   4   2   1  426.86   15.80
   6  -4   1  450.45   16.60
  -2   6   1  435.06   16.40
   6  -4   1  430.86   16.80
  -4  -2   1  437.96   16.20
  -4  -2   1  395.06   15.80
  -5  -1  -1 1515.25   52.49
   1  -6  -1 1566.74   53.09
   6  -5  -1 1586.64   52.99
  -1   6  -1 1597.94   52.19
   5   1  -1 1498.95   51.79
   5   1  -1 1546.35   52.69
  -6   5  -1 1468.75   52.59
   6  -5  -1 1578.74   53.39
  -1   6  -1 1523.65   51.29
  -5  -1  -1 1545.85   52.89
   6  -5  -1 1533.75   53.29
   1  -6  -1 1548.35   52.69
   1  -6  -1 1501.05   51.39
  -6   5  -1 1679.23   53.89
   1  -6  -1 1430.86   51.69
  -5  -1   1 1782.22   57.79
   1  -6   1 1729.73   56.99
   6  -5   1 1694.83   58.59
   1  -6   1 1669.23   57.49
   5   1   1 1673.33   57.09
  -1   6   1 1720.93   57.49
   5   1   1 1627.14   57.29
   1  -6   1 1647.74   56.29
  -5  -1   1 1656.93   57.39
   6  -5   1 1650.13   57.99
   6  -5   1 1696.23   57.59
  -6   5   1 1684.03   58.09
  -6   5   1 1671.43   57.49
   1  -6   1 1737.43   57.89
   0   6  -1    0.40    1.40
   6  -6  -1    3.10    2.00
   0  -6  -1    3.10    2.00
   0  -6  -1   -0.30    1.40
  -6   0  -1    1.90    2.10
   6   0  -1    0.50    1.70
   6  -6  -1   -0.10    2.00
   0  -6  -1    3.10    2.20
  -6   0  -1   -0.40    1.80
   6  -6  -1    4.10    2.30
  -6   6  -1    0.90    1.60
   6   0  -1    1.00    1.30
   0  -6   1    0.80    1.60
   0  -6   1    1.90    1.70
  -6   6   1    3.30    2.00
  -6   0   1    0.60    1.90
   0  -6   1    1.70    0.70
   6   0   1    0.50    1.60
   0   6   1    0.80    2.10
  -6   0   1    2.90    1.80
   6  -6   1    5.00    2.50
   6   0   1    1.60    1.60
   6  -6   1    1.70    2.10
  -6   6   1   -1.60    1.90
   6  -6   1    1.10    1.80
   0  -6   1    0.70    1.70
  -7   1  -1  272.97   11.50
   6  -7  -1  293.57   12.50
  -1  -6  -1  259.57   11.00
   6  -7  -1  263.17   12.00
   7  -1  -1  256.37   11.40
   6  -7  -1  267.67   12.10
  -7   1  -1  284.87   12.40
   7  -1  -1  273.17   11.90
  -1  -6  -1  288.57   12.20
   1   6  -1  291.07   11.40
  -1  -6  -1  276.97   11.70
  -6   7  -1  288.37   11.70
  -7   1   1  210.18    9.70
   7  -1   1  215.98    9.60
  -7   1   1  208.58    9.60
  -1  -6   1  197.18    8.90
   7  -1   1  207.48    9.40
   6  -7   1  212.58    9.40
  -1  -6   1  194.28    9.30
  -6   7   1  206.18    9.70
   6  -7   1  203.78   10.30
  -1  -6   1  213.38    9.50
   6  -7   1  194.48    9.70
   1   6   1  214.98    9.50
   5  -7  -1  334.17   13.80
   5  -7  -1  362.16   14.10
  -2  -5  -1  359.46   13.50
   7  -2  -1  332.47   13.80
   5  -7  -1  331.77   13.90
   5  -7  -1  296.57   12.20
  -5   7  -1  332.27   13.20
   2   5  -1  329.17   13.00
  -7   2  -1  341.37   13.60
  -2  -5  -1  323.07   13.00
  -7   2  -1  319.27   14.00
   7  -2  -1  338.17   13.70
   5  -7   1  387.46   15.10
  -7   2   1  380.96   15.50
  -7   2   1  373.76   15.30
   5  -7   1  386.26   16.20
   7  -2   1  372.76   15.10
   5  -7   1  381.56   15.50
  -2  -5   1  399.46   15.30
  -2  -5   1  403.96   15.30
  -2  -5   1  388.46   14.80
   7  -2   1  357.86   15.20
   2   5   1  404.86   15.30
  -5   7   1  395.46   15.50
  -3  -4  -1  174.38    7.70
  -3  -4  -1  168.98    8.30
   4  -7  -1  166.88    8.20
  -7   3  -1  165.08    7.80
   4  -7  -1  170.48    8.00
   7  -3  -1  154.48    8.10
  -4   7  -1  170.98    7.50
   4  -7  -1  165.38    8.00
  -7   3  -1  164.98    8.50
   4  -7  -1  151.78    6.30
   3   4  -1  161.48    7.40
  -3  -4  -1  167.28    7.90
   7  -3  -1  166.28    8.20
  -7   3   1  180.18    8.40
  -3  -4   1  182.38    8.20
  -4   7   1  190.68    8.60
  -3  -4   1  185.08    8.10
   4  -7   1  190.48    8.10
   4  -7   1  175.78    9.00
  -7   3   1  181.28    8.80
   3   4   1  176.18    8.20
   7  -3   1  178.88    8.40
  -3  -4   1  178.08    8.40
   7  -3   1  178.78    8.70
   4  -7   1  176.28    8.30
   3  -7  -1   65.29    4.40
   3  -7  -1   57.59    3.40
  -7   4  -1   66.99    5.10
   3  -7  -1   53.89    2.80
  -4  -3  -1   64.19    4.20
  -3   7  -1   60.89    2.80
   4   3  -1   61.19    4.00
  -3   7  -1   64.69    3.90
   7  -4  -1   60.19    4.20
   3  -7  -1   66.79    4.30
   7  -4  -1   64.29    4.70
   4   3  -1   62.99    2.90
   3  -7  -1   67.29    4.80
  -7   4  -1   61.49    4.20
  -4  -3  -1   65.59    4.60
   7  -4  -1   69.09    4.90
  -4  -3  -1   64.99    4.20
  -4  -3   1   77.19    4.40
   7  -4   1   79.29    5.10
   3  -7   1   84.39    5.50
  -3   7   1   72.09    4.70
   3  -7   1   73.09    4.30
  -4  -3   1   78.59    4.60
   4   3   1   74.79    4.00
  -7   4   1   78.09    5.00
   4   3   1   75.39    4.70
   3  -7   1   76.19    4.50
   7  -4   1   78.59    5.00
  -7   4   1   76.49    5.20
  -4  -3   1   74.59    4.80
   7  -5  -1  108.39    6.30
   5   2  -1  106.69    4.70
   7  -5  -1  106.29    6.30
   2  -7  -1  106.09    5.80
  -7   5  -1   99.39    5.70
   5   2  -1  105.99    5.60
   2  -7  -1  103.49    6.10
   2  -7  -1   93.99    4.90
   2  -7  -1   96.79    5.20
  -5  -2  -1  108.49    6.10
   7  -5  -1   92.59    5.60
  -5  -2  -1   96.89    5.50
  -7   5  -1  115.89    6.90
   2  -7  -1   96.29    4.30
  -2   7  -1   96.19    5.20
   7  -5   1  124.89    6.90
  -7   5   1  113.19    6.30
  -2   7   1  113.59    6.10
   5   2   1  119.09    5.60
  -5  -2   1  113.39    6.10
   7  -5   1  114.79    6.30
  -7   5   1  108.99    6.60
   5   2   1  125.69    6.20
   2  -7   1  113.19    5.50
   2  -7   1  110.19    6.40
   2  -7   1  106.89    6.00
   2  -7   1  114.39    5.70
   7  -5   1  119.09    7.10
  -5  -2   1  108.49    6.30
  -5  -2   1  116.29    5.80
  -7   6  -1  245.18   10.70
  -6  -1  -1  247.88   10.80
  -1   7  -1  245.88   10.10
   1  -7  -1  244.88   10.60
   6   1  -1  250.67   10.60
   7  -6  -1  264.07   11.50
   7  -6  -1  242.68   10.90
  -7   6  -1  218.08   11.20
  -6  -1  -1  238.78   10.40
   7  -6  -1  245.88   11.30
   1  -7  -1  219.48    9.60
  -1   7  -1  234.78    9.00
   6   1  -1  246.28    9.90
   6   1   1  237.58   10.20
   1  -7   1  248.28   10.10
   6   1   1  250.17   10.60
   7  -6   1  245.48   11.60
   1  -7   1  249.38   10.60
  -6  -1   1  246.08   10.50
  -6  -1   1  240.08   10.80
   1  -7   1  233.78    9.20
   1  -7   1  251.07   10.90
  -7   6   1  236.08   11.00
   7  -6   1  243.28   11.10
   7  -6   1  229.18   10.60
  -1   7   1  240.58   10.50
  -7   6   1  239.78   10.60
  -7   7  -1   94.79    5.80
   0  -7  -1   87.69    5.00
   7   0  -1   86.39    5.10
   0   7  -1   92.89    5.30
   7  -7  -1   98.59    6.30
   7  -7  -1   92.39    6.20
   7  -7  -1   94.29    6.20
   0  -7  -1   92.69    5.60
   0  -7  -1   95.59    6.10
  -7   0  -1   93.89    6.10
  -7   0  -1  104.39    5.80
   7   0  -1  100.79    5.80
   7  -7   1  116.09    6.60
   0  -7   1  108.89    6.40
  -7   0   1  115.79    6.50
  -7   7   1  110.29    6.30
   7  -7   1  105.79    6.60
   7   0   1  120.09    6.30
   7  -7   1  103.99    6.90
   0   7   1  115.89    6.40
  -7   7   1  115.99    6.80
  -7   0   1  112.19    6.40
   0  -7   1  107.89    6.20
   7   0   1  106.19    6.00
   0  -7   1  118.49    6.00
   1   7  -1  302.37   12.40
  -1  -7  -1  304.87   12.30
   7  -8  -1  307.67   13.60
   7  -8  -1  296.27   13.50
  -7   8  -1  305.87   13.00
  -1  -7  -1  295.87   13.40
   8  -1  -1  301.87   12.70
  -8   1  -1  307.57   13.70
   8  -1  -1  304.77   13.20
   7  -8  -1  287.37   13.40
  -1  -7  -1  307.87   12.90
  -8   1  -1  286.37   12.70
   7  -8   1  352.56   14.10
  -8   1   1  333.47   14.00
   1   7   1  334.37   13.80
   8  -1   1  321.57   13.60
  -8   1   1  299.37   13.70
  -1  -7   1  328.17   13.80
  -1  -7   1  324.27   13.60
   7  -8   1  316.07   14.30
  -1  -7   1  336.07   13.30
   7  -8   1  320.87   14.90
  -7   8   1  328.87   14.20
   8  -1   1  319.47   13.70
  -2  -6  -1  896.41   33.10
  -8   2  -1  975.60   33.40
  -6   8  -1  919.21   33.00
   6  -8  -1  906.51   33.60
   2   6  -1  934.91   32.70
  -2  -6  -1  895.11   32.60
  -8   2  -1  930.31   34.20
   6  -8  -1  905.31   33.80
  -2  -6  -1  945.81   33.70
   8  -2  -1  928.11   33.30
   8  -2  -1  930.91   33.70
   6  -8  -1  913.81   33.60
   6  -8   1  782.22   29.10
   2   6   1  775.12   29.10
  -2  -6   1  776.62   29.10
  -2  -6   1  813.72   28.80
  -2  -6   1  795.52   29.20
  -6   8   1  833.82   29.70
   6  -8   1  784.02   29.50
  -8   2   1  761.12   29.30
   8  -2   1  813.72   29.20
  -8   2   1  803.42   29.40
   6  -8   1  826.42   30.50
   8  -2   1  824.22   29.40
  -3  -5  -1 2592.94   85.69
  -5   8  -1 2481.05   85.29
   5  -8  -1 2422.66   86.19
   8  -3  -1 2506.45   86.29
  -3  -5  -1 2496.65   85.39
  -3  -5  -1 2686.63   86.49
   3   5  -1 2627.64   85.49
   8  -3  -1 2607.14   86.39
   5  -8  -1 2539.05   85.99
   5  -8  -1 2560.54   86.19
  -8   3  -1 2466.95   86.59
   5  -8  -1 2357.86   83.89
  -8   3  -1 2656.43   85.99
   3   5   1 2373.16   82.49
  -8   3   1 2504.35   83.09
   5  -8   1 2434.86   83.79
   8  -3   1 2442.66   82.79
   5  -8   1 2444.46   82.39
   8  -3   1 2421.26   82.99
   5  -8   1 2339.57   82.69
  -8   3   1 2472.85   83.19
   3   5   1 2442.36   82.59
  -3  -5   1 2575.94   82.39
  -3  -5   1 2407.96   82.49
  -3  -5   1 2442.26   82.79
  -5   8   1 2434.96   82.89
  -8   4  -1 1681.63   58.19
  -4  -4  -1 1642.54   57.79
  -8   4  -1 1774.42   59.19
   4  -8  -1 1674.63   58.29
   4   4  -1 1649.73   57.69
   8  -4  -1 1677.93   58.09
  -4  -4  -1 1768.52   58.69
  -4   8  -1 1757.52   57.59
   8  -4  -1 1653.43   58.59
  -4   8  -1 1679.03   57.89
   8  -4  -1 1569.94   58.49
  -4  -4  -1 1633.44   57.79
   4  -8  -1 1735.53   58.69
   4  -8  -1 1724.23   57.99
  -4  -4   1 2118.79   71.59
  -8   4   1 2049.59   71.99
  -4  -4   1 2095.59   71.19
   8  -4   1 2047.10   71.59
   8  -4   1 2156.68   71.99
  -8   4   1 2158.28   71.79
   4   4   1 2045.90   71.19
   4  -8   1 2161.28   71.29
  -4   8   1 2098.49   71.59
   4  -8   1 2285.37   72.79
   4  -8   1 2197.78   71.19
  -4  -4   1 1793.12   70.79
  -5  -3  -1 1847.22   64.09
  -5  -3  -1 1794.02   63.89
   8  -5  -1 1805.82   64.79
   5   3  -1 1923.41   62.49
   5   3  -1 1856.51   63.89
  -5  -3  -1 2058.99   64.99
  -8   5  -1 1849.61   64.29
   8  -5  -1 1865.71   64.39
  -8   5  -1 2007.60   65.49
  -3   8  -1 1897.41   63.69
   3  -8  -1 1906.91   63.79
   3  -8  -1 2036.60   65.19
  -3   8  -1 1810.42   63.09
   3  -8  -1 1814.92   64.09
   8  -5  -1 1927.31   65.09
   3  -8  -1 1668.53   62.99
   3  -8  -1 1812.72   63.69
   5   3   1 1939.61   65.39
  -5  -3   1 1935.41   65.89
  -8   5   1 1980.50   66.69
  -3   8   1 1960.10   66.39
   5   3   1 1838.12   66.09
  -5  -3   1 1987.30   66.59
   3  -8   1 1931.11   65.79
  -8   5   1 1880.71   66.99
   8  -5   1 1990.10   67.19
  -5  -3   1 1916.41   66.09
   3  -8   1 1962.10   65.79
   3  -8   1 1975.20   66.49
   8  -5   1 1915.11   66.59
   3  -8   1 1976.60   67.19
  -6  -2  -1 1712.73   58.29
  -2   8  -1 1743.03   57.59
  -8   6  -1 1681.93   59.09
   2  -8  -1 1731.43   57.39
   2  -8  -1 1790.52   58.89
   8  -6  -1 1657.23   58.89
   6   2  -1 1618.04   57.79
   8  -6  -1 1642.74   58.39
   2  -8  -1 1607.04   56.99
   2  -8  -1 1756.42   58.09
  -6  -2  -1 1778.82   58.19
  -8   6  -1 1623.74   58.19
   6   2  -1 1628.54   56.79
   8  -6  -1 1623.84   58.79
  -6  -2   1 1747.93   59.39
  -8   6   1 1737.93   59.69
   6   2   1 1705.03   58.59
   2  -8   1 1744.53   58.79
  -2   8   1 1764.12   59.39
   8  -6   1 1708.23   60.59
   2  -8   1 1608.24   58.09
  -6  -2   1 1795.22   59.69
   6   2   1 1663.93   59.09
   8  -6   1 1678.83   59.99
  -8   6   1 1684.63   60.09
   2  -8   1 1740.73   59.39
   2  -8   1 1829.82   60.19
   8  -6   1 1741.93   59.79
   8  -7  -1  448.86   18.00
  -7  -1  -1  413.66   16.80
  -1   8  -1  444.66   16.70
   7   1  -1  397.16   16.00
   8  -7  -1  422.86   17.40
  -1   8  -1  405.96   15.10
   1  -8  -1  442.36   17.80
   8  -7  -1  424.76   17.70
   7   1  -1  418.16   17.00
   1  -8  -1  409.36   16.10
  -8   7  -1  410.46   17.10
  -7  -1  -1  436.56   17.40
  -8   7  -1  447.86   18.30
   1  -8  -1  428.06   16.90
  -7  -1   1  449.95   18.10
   7   1   1  445.96   17.30
  -8   7   1  453.55   18.50
  -7  -1   1  443.26   17.80
   1  -8   1  422.06   18.00
   1  -8   1  450.45   17.30
   8  -7   1  446.86   19.10
   1  -8   1  429.06   16.10
  -8   7   1  493.05   18.40
   7   1   1  445.86   17.80
  -1   8   1  454.15   17.80
   8  -7   1  459.85   18.70
   1  -8   1  479.15   18.00
   8  -7   1  433.56   18.00
  -8   8  -1  112.09    6.80
   8  -8  -1  109.99    7.10
   8  -8  -1  115.99    7.40
  -8   0  -1  119.49    6.70
  -8   0  -1  114.19    7.10
   0  -8  -1  114.59    7.00
   8   0  -1  112.59    6.70
   0  -8  -1  111.39    6.50
   0   8  -1  115.49    6.30
   0  -8  -1  105.39    5.80
   8  -8  -1  108.69    7.20
   8   0  -1  110.69    6.20
  -8   0   1  108.49    6.50
   8  -8   1  110.29    7.50
   0  -8   1  108.69    6.40
   8  -8   1  105.79    7.10
  -8   8   1  112.99    7.10
   8   0   1   95.79    6.00
  -8   8   1  109.99    6.70
   0  -8   1  114.09    6.80
   8  -8   1  111.19    6.80
   0   8   1   97.19    6.20
  -8   0   1  104.49    6.60
   8   0   1  112.59    6.50
   0  -8   1  111.49    6.10
   8  -9  -1  226.88   11.60
  -9   1  -1  256.47   12.10
   9  -1  -1  238.38   10.90
   1   8  -1  240.68   10.70
   9  -1  -1  242.98   11.30
  -9   1  -1  227.68   10.90
  -1  -8  -1  232.58   10.90
  -1  -8  -1  233.08   10.40
   8  -9  -1  247.78   12.00
   8  -9  -1  216.98   11.50
  -1  -8  -1  207.88   11.40
  -8   9  -1  243.88   11.30
  -1  -8   1  291.17   13.30
   8  -9   1  294.77   13.70
   1   8   1  291.97   12.90
   9  -1   1  294.87   12.80
  -1  -8   1  280.57   12.50
  -8   9   1  302.77   13.60
   9  -1   1  283.67   12.90
  -9   1   1  280.67   13.00
   8  -9   1  276.57   13.90
  -9   1   1  310.37   13.60
   8  -9   1  300.97   13.30
  -1  -8   1  294.27   12.90
   2   7  -1  294.17   12.60
  -2  -7  -1  288.27   12.40
  -7   9  -1  327.57   13.20
   7  -9  -1  298.37   13.60
  -9   2  -1  291.47   13.70
   7  -9  -1  306.87   13.60
  -9   2  -1  313.77   13.20
   2   7  -1  295.77   12.60
   9  -2  -1  308.47   13.50
  -2  -7  -1  275.77   12.70
  -2  -7  -1  289.77   13.50
   7  -9  -1  291.57   13.70
   9  -2  -1  282.37   12.80
  -2  -7   1  252.07   11.90
   7  -9   1  276.77   13.40
  -9   2   1  256.77   12.30
  -2  -7   1  283.17   11.70
   7  -9   1  272.77   12.10
   2   7   1  276.77   12.10
  -7   9   1  256.37   12.20
  -9   2   1  258.77   12.30
   9  -2   1  269.67   12.20
  -2  -7   1  277.27   12.20
   7  -9   1  253.07   12.30
   9  -2   1  277.57   12.20
   6  -9  -1  211.88   10.60
  -3  -6  -1  226.38   10.10
  -3  -6  -1  207.88   10.80
   6  -9  -1  244.98   11.00
   9  -3  -1  224.98   10.90
   9  -3  -1  226.78   10.90
  -6   9  -1  230.28   10.20
   3   6  -1  225.58   10.10
  -3  -6  -1  224.48   10.40
  -9   3  -1  231.38   11.40
  -9   3  -1  230.98   10.60
   6  -9  -1  228.98   11.10
   6  -9  -1  216.98    8.80
  -3  -6   1  203.38    9.20
   9  -3   1  195.18    9.80
  -6   9   1  196.08    9.60
   6  -9   1  190.88    9.70
  -3  -6   1  187.08    9.30
   9  -3   1  194.58    9.60
   3   6   1  199.98    9.50
  -9   3   1  200.48    9.90
  -3  -6   1  194.08    9.50
   3   6   1  180.88    9.30
   6  -9   1  186.58   10.30
   6  -9   1  191.38    9.20
  -9   3   1  189.18    9.90
   5  -9  -1  834.62   30.30
   5  -9  -1  822.92   30.90
  -4  -5  -1  887.31   30.90
   4   5  -1  822.72   29.80
  -4  -5  -1  790.02   29.80
   9  -4  -1  781.92   30.60
  -9   4  -1  830.42   30.40
  -4  -5  -1  839.42   30.10
   5  -9  -1  831.32   30.50
  -5   9  -1  839.62   29.70
  -9   4  -1  863.81   31.40
   5  -9  -1  747.73   27.80
   9  -4  -1  819.52   30.80
   5  -9   1  741.03   27.20
  -4  -5   1  605.84   25.40
  -4  -5   1  732.93   25.70
  -9   4   1  724.93   26.70
  -5   9   1  675.53   26.00
   5  -9   1  704.43   25.50
  -9   4   1  729.03   26.40
  -4  -5   1  711.43   26.20
   5  -9   1  626.14   25.60
   9  -4   1  720.33   26.20
   9  -4   1  646.94   26.10
   4   5   1  702.63   25.80
   4  -9  -1  307.27   12.30
   4  -9  -1  267.87   12.30
   5   4  -1  297.47   10.50
  -4   9  -1  280.57   11.80
  -9   5  -1  306.47   13.60
   4  -9  -1  258.57   11.30
   4  -9  -1  278.07   12.90
   9  -5  -1  272.57   12.90
  -5  -4  -1  299.17   13.00
  -5  -4  -1  276.27   12.30
  -5  -4  -1  266.17   12.10
  -9   5  -1  275.57   12.50
   9  -5  -1  276.57   12.40
   9  -5  -1  286.67   13.20
   5   4  -1  287.27   12.10
  -5  -4   1  218.78   10.20
   9  -5   1  233.18   11.30
  -9   5   1  231.88   10.90
  -9   5   1  221.28   11.10
   9  -5   1  243.98   10.90
   5   4   1  227.88    9.50
  -4   9   1  230.48   10.70
   4  -9   1  227.58   11.30
  -5  -4   1  226.68   10.30
   4  -9   1  238.28   10.40
  -5  -4   1  225.08   10.60
   5   4   1  230.88   10.50
   4  -9   1  220.88   10.10
  -6  -3  -1  226.38   10.10
   3  -9  -1  205.48   10.40
   6   3  -1  202.88    8.50
   6   3  -1  207.28    9.80
   9  -6  -1  213.38   10.30
   3  -9  -1  207.78    9.90
  -6  -3  -1  203.18   10.00
   3  -9  -1  183.38    8.80
  -9   6  -1  227.18   11.40
   3  -9  -1  222.08    9.60
   9  -6  -1  209.38   10.60
   9  -6  -1  212.98   10.90
  -3   9  -1  222.08    9.50
  -9   6  -1  207.58   10.20
   3  -9   1  242.88   10.30
  -9   6   1  233.38   11.50
  -9   6   1  256.07   11.60
   6   3   1  253.97   11.10
  -6  -3   1  230.88   10.80
   9  -6   1  246.88   11.40
  -3   9   1  244.88   11.10
   9  -6   1  256.67   12.30
   3  -9   1  232.08   11.50
   3  -9   1  252.07   11.20
   3  -9   1  255.07   10.60
  -6  -3   1  240.68   11.20
   6   3   1  222.88    9.90
   9  -6   1  230.78   11.60
  -6  -3   1  224.08   10.50
   2  -9  -1  658.13   23.50
  -2   9  -1  586.54   22.70
   9  -7  -1  633.84   24.00
  -7  -2  -1  611.14   23.60
  -9   7  -1  606.54   24.50
   7   2  -1  606.34   23.20
   9  -7  -1  607.24   24.10
   2  -9  -1  634.04   24.20
  -9   7  -1  610.64   23.80
   2  -9  -1  621.94   22.60
   2  -9  -1  569.84   22.20
   9  -7  -1  603.14   24.30
   7   2  -1  594.44   22.10
  -7  -2  -1  614.54   23.30
   2  -9   1  523.75   21.10
   9  -7   1  562.94   22.30
   9  -7   1  565.34   21.80
   9  -7   1  545.45   22.70
  -7  -2   1  573.04   21.40
   2  -9   1  518.85   19.80
  -2   9   1  557.04   21.30
   7   2   1  516.35   20.30
  -9   7   1  563.44   22.20
   2  -9   1  528.45   20.70
   2  -9   1  559.64   22.00
   7   2   1  539.85   21.20
  -9   7   1  546.25   21.70
  -7  -2   1  573.54   21.80
  -1   9  -1  450.35   17.00
  -8  -1  -1  492.15   19.30
   1  -9  -1  467.55   18.30
   8   1  -1  479.85   18.40
   1  -9  -1  493.85   20.00
   9  -8  -1  488.75   20.10
   8   1  -1  492.65   19.40
  -9   8  -1  438.36   20.10
   1  -9  -1  490.15   19.30
   9  -8  -1  512.15   20.10
  -8  -1  -1  491.15   19.80
  -1   9  -1  490.35   18.80
   9  -8  -1  493.55   20.30
  -9   8  -1  470.35   19.50
   1  -9   1  554.24   22.00
   1  -9   1  543.35   21.40
  -8  -1   1  564.44   21.60
  -9   8   1  564.14   21.80
   9  -8   1  551.24   22.90
   9  -8   1  549.15   22.30
   8   1   1  581.74   21.70
  -9   8   1  546.25   22.30
   1  -9   1  561.04   21.00
  -8  -1   1  576.24   22.00
  -1   9   1  534.25   21.30
   8   1   1  547.95   21.00
   1  -9   1  505.35   19.40
   9  -8   1  542.75   21.90
   0  -9  -1  237.98   11.00
  -9   0  -1  263.37   11.80
   9   0  -1  250.77   12.00
  -9   0  -1  276.07   12.90
  -9   9  -1  242.08   11.90
   9  -9  -1  252.77   12.70
   0  -9  -1  263.37   12.60
   0  -9  -1  250.37   11.70
   9  -9  -1  253.07   12.80
   9   0  -1  257.37   11.40
   9  -9  -1  262.07   12.80
   0   9  -1  266.17   11.50
  -9   9   1  241.78   11.40
   0  -9   1  226.08   10.40
   9   0   1  230.38   11.00
  -9   9   1  233.58   11.80
  -9   0   1  227.18   11.10
   0  -9   1  227.28   10.90
  -9   0   1  231.38   11.50
   0  -9   1  240.98   11.50
   9  -9   1  222.38   11.80
   9  -9   1  218.98   11.20
   9  -9   1  213.28   12.00
   9   0   1  224.98   10.70
   0   9   1  225.08   10.90
   9 -10  -1  471.85   20.10
   9 -10  -1  474.75   20.20
   9 -10  -1  499.75   20.40
  -1  -9  -1  467.05   18.50
  -1  -9  -1  454.75   18.90
   1   9  -1  460.05   18.70
  10  -1  -1  457.45   18.90
  10  -1  -1  446.56   19.30
  -1  -9  -1  474.25   20.10
  -9  10  -1  451.65   19.40
 -10   1  -1  504.85   20.30
 -10   1  -1  462.45   19.20
   9 -10   1  447.36   20.80
 -10   1   1  478.65   20.10
  -1  -9   1  481.85   19.60
   9 -10   1  477.75   20.50
   9 -10   1  527.55   20.50
   1   9   1  480.65   19.60
  10  -1   1  485.85   19.80
  -1  -9   1  492.55   19.30
 -10   1   1  486.55   20.00
  -9  10   1  457.25   20.20
  10  -1   1  489.55   19.70
  -1  -9   1  498.25   20.20
  -2  -8  -1 1538.75   54.99
   2   8  -1 1593.74   54.79
  -2  -8  -1 1541.15   54.39
   8 -10  -1 1614.04   56.29
  -2  -8  -1 1619.14   55.89
 -10   2  -1 1372.66   55.49
   8 -10  -1 1554.54   55.89
 -10   2  -1 1569.44   55.29
  10  -2  -1 1609.64   55.29
  -8  10  -1 1649.63   55.49
  10  -2  -1 1567.64   55.59
   8 -10  -1 1610.64   55.99
   2   8  -1 1563.34   54.69
  -2  -8   1 1606.74   55.19
   8 -10   1 1636.14   55.99
  -2  -8   1 1557.54   55.59
  -8  10   1 1566.54   56.19
   8 -10   1 1573.84   57.19
 -10   2   1 1591.34   55.99
   2   8   1 1526.25   55.49
   8 -10   1 1581.74   56.29
 -10   2   1 1638.04   56.19
  10  -2   1 1596.44   55.79
  -2  -8   1 1560.24   55.69
  10  -2   1 1579.44   55.69
 -10   3  -1  252.57   11.70
  -3  -7  -1  248.58   11.40
 -10   3  -1  237.08   12.20
   7 -10  -1  220.48    9.50
   7 -10  -1  270.17   12.20
   3   7  -1  230.08   10.90
  10  -3  -1  226.48   11.50
   7 -10  -1  258.57   12.00
  10  -3  -1  244.68   11.90
  -3  -7  -1  239.38   11.90
   7 -10  -1  246.88   12.10
  -3  -7  -1  244.78   11.00
  -7  10  -1  243.68   11.20
   7 -10   1  260.17   11.60
  -3  -7   1  252.57   11.30
  -3  -7   1  242.48   11.60
 -10   3   1  255.87   12.30
   3   7   1  241.68   11.50
   7 -10   1  231.08   11.70
  -3  -7   1  253.57   11.80
 -10   3   1  242.78   12.00
  10  -3   1  237.68   11.70
  -7  10   1  258.97   12.10
  10  -3   1  247.68   11.80
   7 -10   1  263.07   13.00
  -4  -6  -1 2384.16   78.89
   6 -10  -1 2398.36   79.89
   6 -10  -1 2417.16   79.59
   6 -10  -1 2387.36   79.19
 -10   4  -1 2263.57   79.89
  10  -4  -1 2280.57   79.49
  -4  -6  -1 2464.65   78.89
  10  -4  -1 2234.08   79.29
   6 -10  -1 2060.59   76.59
 -10   4  -1 2388.26   79.19
  -4  -6  -1 2052.39   78.99
  -6  10  -1 2346.17   78.59
   4   6  -1 2282.27   78.49
   4   6   1 2417.06   80.49
   6 -10   1 2214.98   81.59
  -4  -6   1 2335.37   80.29
  -4  -6   1 2385.76   80.09
  -6  10   1 2350.36   80.69
 -10   4   1 2266.37   80.99
 -10   4   1 2412.26   80.99
  -4  -6   1 2450.05   80.89
  10  -4   1 2303.57   80.99
   6 -10   1 2331.67   80.69
   6 -10   1 2315.47   80.09
  10  -4   1 2440.66   80.89
  -5  10  -1   79.69    5.20
  10  -5  -1   82.29    5.70
  -5  -5  -1   82.79    5.80
  10  -5  -1   75.09    6.00
 -10   5  -1   84.69    6.00
   5 -10  -1   81.49    5.70
  10  -5  -1   77.19    6.20
  -5  -5  -1   93.49    6.50
   5 -10  -1   83.99    5.90
   5   5  -1   75.09    5.30
   5 -10  -1   90.49    6.40
  -5  -5  -1   86.39    5.70
 -10   5  -1   81.19    6.50
 -10   5   1  135.99    8.10
  10  -5   1  136.79    8.30
   5   5   1  124.99    6.30
  -5  -5   1  134.09    7.70
   5   5   1  145.89    7.80
  -5  10   1  121.29    7.40
   5 -10   1  134.39    7.60
 -10   5   1  138.59    8.40
   5 -10   1  142.29    7.30
  -5  -5   1  145.09    7.60
  10  -5   1  138.69    8.00
   5 -10   1  134.09    8.40
  -5  -5   1  127.19    7.30
 -10   6  -1 2624.64   88.09
   4 -10  -1 2474.25   86.39
   6   4  -1 2403.56   85.29
   6   4  -1 2618.94   87.39
   4 -10  -1 2620.04   87.79
  -6  -4  -1 2686.83   88.39
  10  -6  -1 2529.05   88.49
   4 -10  -1 2585.54   87.19
  10  -6  -1 2500.15   88.29
  -6  -4  -1 2611.24   87.49
  -6  -4  -1 2584.84   87.69
  -4  10  -1 2516.55   86.99
   4 -10  -1 2646.44   88.49
  10  -6  -1 2464.75   87.79
 -10   6  -1 2695.23   89.09
  -6  -4   1 2533.25   84.69
   4 -10   1 2505.45   84.29
  10  -6   1 2507.35   85.79
   4 -10   1 2675.83   86.39
   6   4   1 2398.96   84.59
  -6  -4   1 2617.94   85.49
  -6  -4   1 2233.98   84.29
  -4  10   1 2518.45   84.99
 -10   6   1 2542.05   85.89
   6   4   1 2295.47   83.39
 -10   6   1 2557.24   85.49
   4 -10   1 2556.84   85.09
  10  -6   1 2502.45   85.29
   4 -10   1 2396.46   84.19
   3 -10  -1  100.59    5.70
  -7  -3  -1   99.89    6.50
  -3  10  -1   99.39    6.00
 -10   7  -1  112.49    7.00
  10  -7  -1  104.09    6.90
 -10   7  -1  109.89    7.60
  -7  -3  -1  109.39    7.00
   7   3  -1  110.19    6.60
   3 -10  -1   87.59    6.70
   7   3  -1  112.89    5.50
   3 -10  -1  104.49    6.10
   3 -10  -1  104.89    6.70
  10  -7  -1  106.49    7.40
  10  -7  -1  102.79    7.30
 -10   7   1  123.99    7.80
  -7  -3   1  111.09    6.90
   3 -10   1  117.39    7.10
  -7  -3   1  127.29    7.60
   3 -10   1  115.89    6.60
  -7  -3   1  116.99    6.70
  10  -7   1  120.49    7.50
   7   3   1  116.69    6.20
  -3  10   1  123.59    7.30
   3 -10   1  117.59    6.30
  10  -7   1  117.99    8.00
  10  -7   1  124.29    7.90
   7   3   1  121.29    7.10
 -10   7   1  120.39    7.80
   3 -10   1  116.19    7.60
  10  -8  -1 1962.80   67.99
 -10   8  -1 1942.31   68.39
  -8  -2  -1 1985.30   67.19
   8   2  -1 1987.50   65.99
  10  -8  -1 1952.20   68.39
  -8  -2  -1 1972.40   67.69
   2 -10  -1 1854.51   67.69
  -2  10  -1 2029.70   66.79
   8   2  -1 1975.10   67.19
   2 -10  -1 1834.02   65.89
 -10   8  -1 1828.32   67.39
   2 -10  -1 1918.11   65.99
   2 -10  -1 1920.91   67.09
  10  -8  -1 1983.60   68.19
   2 -10   1 1813.42   62.59
   8   2   1 1726.43   61.69
   8   2   1 1860.11   62.89
   2 -10   1 1809.72   62.09
  10  -8   1 1804.52   63.39
 -10   8   1 1670.43   62.89
  10  -8   1 1861.21   64.49
   2 -10   1 1716.43   60.89
  -8  -2   1 1875.91   62.79
  -8  -2   1 1887.71   63.39
  -2  10   1 1780.52   62.69
   2 -10   1 1975.80   63.89
  10  -8   1 1703.43   63.59
 -10   8   1 1763.22   63.49
 -10   9  -1  189.98   10.80
   1 -10  -1  171.08    9.90
   9   1  -1  173.58    9.40
  10  -9  -1  203.78   10.90
   9   1  -1  194.08    8.90
   1 -10  -1  179.08    8.70
  -1  10  -1  176.68    9.00
   1 -10  -1  155.68    9.10
  -9  -1  -1  180.78    9.50
  10  -9  -1  188.78   10.30
  -1  10  -1  164.48    7.20
 -10   9  -1  169.78    9.60
  -9  -1  -1  185.78   10.00
  10  -9  -1  182.38   10.30
   1 -10   1  170.28    7.50
   9   1   1  182.88    9.00
   1 -10   1  182.88   10.00
   1 -10   1  169.08    8.90
  -9  -1   1  181.88    9.80
  10  -9   1  190.98   10.50
  -1  10   1  163.28    9.20
  10  -9   1  187.98   10.80
 -10   9   1  189.68   10.30
 -10   9   1  209.48   10.20
  10  -9   1  172.58    9.70
   9   1   1  169.78    9.30
   1 -10   1  176.08    9.40
  -9  -1   1  172.48    9.50
  10 -10  -1   14.70    3.60
  10   0  -1    7.80    2.50
   0  10  -1    9.80    2.60
 -10   0  -1   11.50    3.00
 -10   0  -1   19.20    4.10
 -10  10  -1   13.80    3.20
  10 -10  -1   12.90    3.60
   0 -10  -1    9.30    2.90
   0 -10  -1    9.90    3.20
  10   0  -1   10.70    3.10
   0 -10  -1   12.00    2.50
  10 -10  -1    8.30    3.40
 -10   0   1   10.60    3.60
   0 -10   1    8.60    3.10
  10   0   1    7.20    2.80
   0  10   1    8.50    3.00
 -10  10   1   12.80    3.40
   0 -10   1   13.00    2.90
  10 -10   1   11.80    3.80
  10 -10   1   10.90    3.50
  10 -10   1   12.00    3.20
   0 -10   1    9.40    2.70
 -10  10   1   14.70    3.60
 -10   0   1   14.50    3.40
 -11   1  -1 1518.25   55.59
  11  -1  -1 1511.65   55.19
   1  10  -1 1582.74   55.09
 -11   1  -1 1552.44   56.49
  -1 -10  -1 1546.65   55.29
 -10  11  -1 1682.93   56.39
  10 -11  -1 1575.54   56.99
  11  -1  -1 1627.34   56.19
  10 -11  -1 1611.44   56.99
  -1 -10  -1 1518.85   54.79
  10 -11  -1 1518.45   56.59
 -10  11   1 1394.46   50.99
   1  10   1 1415.66   49.99
 -11   1   1 1399.36   50.39
  10 -11   1 1487.25   50.99
  10 -11   1 1366.76   51.79
  -1 -10   1 1424.66   49.60
  -1 -10   1 1348.97   49.80
 -11   1   1 1418.16   50.69
  -1 -10   1 1384.56   50.49
  10 -11   1 1335.97   50.89
  11  -1   1 1372.56   50.09
  11  -1   1 1414.46   49.99
   2   9  -1  216.28   10.60
 -11   2  -1  223.18   11.30
   2   9  -1  217.98   10.70
   9 -11  -1  232.78   12.00
  11  -2  -1  220.38   11.50
   9 -11  -1  227.38   12.20
  -2  -9  -1  244.78   12.00
  -9  11  -1  223.58   11.40
  -2  -9  -1  217.68   10.60
 -11   2  -1  207.28   11.80
  11  -2  -1  212.58   11.00
  -2  -9  -1  225.18   11.10
   9 -11  -1  215.88   11.80
  11  -2   1  219.78   11.30
   2   9   1  225.48   11.30
  -2  -9   1  239.48   11.80
   9 -11   1  229.78   11.70
  11  -2   1  221.38   11.50
   9 -11   1  227.28   12.70
  -2  -9   1  228.38   11.00
  -9  11   1  221.78   11.80
 -11   2   1  241.58   11.90
  -2  -9   1  224.58   11.30
 -11   2   1  218.78   11.60
   9 -11   1  242.58   12.30
  -3  -8  -1 1271.77   46.70
 -11   3  -1 1402.76   48.70
   8 -11  -1 1402.66   48.40
  -8  11  -1 1310.87   47.30
  11  -3  -1 1354.66   47.60
   8 -11  -1 1380.76   48.70
   8 -11  -1 1359.86   48.10
  -3  -8  -1 1230.28   47.70
   3   8  -1 1289.27   46.80
 -11   3  -1 1286.47   47.40
  11  -3  -1 1254.67   47.70
  -3  -8  -1 1344.47   47.30
  -8  11   1 1379.26   49.60
 -11   3   1 1375.36   49.60
  -3  -8   1 1420.36   48.80
  11  -3   1 1332.77   49.20
   3   8   1 1367.76   49.00
  -3  -8   1 1374.06   49.10
  11  -3   1 1294.47   48.90
   8 -11   1 1290.57   49.30
  -3  -8   1 1436.16   49.50
   8 -11   1 1440.76   51.09
   8 -11   1 1410.76   49.30
 -11   3   1 1354.76   49.60
   7 -11  -1   23.30    3.90
 -11   4  -1   28.10    3.80
  -4  -7  -1   21.40    3.80
  11  -4  -1   21.30    3.90
  -4  -7  -1   22.40    3.50
   7 -11  -1   23.50    4.00
   4   7  -1   26.90    3.50
  -7  11  -1   28.40    3.40
 -11   4  -1   21.20    4.10
   7 -11  -1   20.30    3.70
  11  -4  -1   29.90    4.30
   7 -11  -1   21.90    2.00
  -4  -7  -1   23.30    3.70
   7 -11   1   11.50    3.10
   7 -11   1   14.40    3.80
  -4  -7   1   16.70    3.30
  -4  -7   1   12.70    2.80
  11  -4   1   16.80    3.50
   4   7   1   12.80    3.10
  11  -4   1   12.20    3.60
 -11   4   1    8.80    3.60
   7 -11   1   11.30    2.80
  -4  -7   1   14.90    3.10
  -7  11   1   17.00    3.40
 -11   4   1   13.20    3.50
  -5  -6  -1  567.54   23.50
  -6  11  -1  577.94   22.60
   6 -11  -1  605.64   23.60
  -5  -6  -1  605.34   23.10
   6 -11  -1  605.24   23.30
  -5  -6  -1  550.74   22.70
  11  -5  -1  600.74   23.90
   5   6  -1  564.84   22.60
   6 -11  -1  616.44   24.30
 -11   5  -1  553.04   23.20
 -11   5  -1  610.54   24.50
  11  -5  -1  573.14   23.80
   5   6   1  580.74   22.90
  -5  -6   1  654.83   25.20
  11  -5   1  696.73   25.70
  11  -5   1  657.83   25.80
   6 -11   1  658.03   26.30
  -5  -6   1  682.13   25.10
   6 -11   1  638.64   24.70
  -5  -6   1  661.43   24.80
  -6  11   1  630.84   25.10
   5   6   1  653.73   24.90
   6 -11   1  640.34   25.00
 -11   5   1  688.93   26.00
 -11   5   1  537.75   25.10
   5 -11  -1  532.95   21.90
 -11   6  -1  585.64   24.40
  -6  -5  -1  622.54   24.00
  -6  -5  -1  598.94   23.30
   6   5  -1  587.14   22.80
  11  -6  -1  579.74   23.90
   6   5  -1  563.84   20.50
   5 -11  -1  599.34   22.90
   5 -11  -1  589.84   24.00
  11  -6  -1  547.95   23.10
  11  -6  -1  593.34   24.10
   5 -11  -1  634.34   23.60
  -5  11  -1  600.64   22.70
 -11   6  -1  576.84   23.40
  -6  -5  -1  605.44   23.20
   6   5   1  674.13   25.60
   5 -11   1  656.33   25.20
   6   5   1  619.04   23.90
 -11   6   1  654.63   26.30
 -11   6   1  698.43   26.40
   5 -11   1  659.13   25.60
  -6  -5   1  656.43   25.80
  -6  -5   1  704.43   25.60
   5 -11   1  671.23   26.80
  -5  11   1  639.64   25.60
  -6  -5   1  647.34   25.30
   5 -11   1  668.13   25.30
  11  -6   1  677.53   26.20
  11  -6   1  664.93   26.50
   7   4  -1   76.99    5.50
 -11   7  -1   69.99    6.30
  -7  -4  -1   78.19    5.90
   4 -11  -1   66.69    5.80
   7   4  -1   71.19    4.10
   4 -11  -1   67.69    5.10
  11  -7  -1   75.99    6.10
   4 -11  -1   72.59    4.80
 -11   7  -1   67.39    5.70
  -7  -4  -1   73.99    5.60
  11  -7  -1   67.09    6.40
   4 -11  -1   76.89    5.70
  -4  11  -1   68.69    5.10
  11  -7  -1   78.89    6.30
   4 -11   1   47.10    5.10
  11  -7   1   42.00    5.10
  -7  -4   1   50.99    4.70
  11  -7   1   40.50    4.80
  -7  -4   1   45.40    4.20
   4 -11   1   42.70    4.20
  11  -7   1   43.10    5.20
   4 -11   1   49.99    4.60
 -11   7   1   35.80    4.60
 -11   7   1   37.40    4.80
   7   4   1   36.80    3.30
   4 -11   1   43.60    4.00
  -4  11   1   43.00    4.40
   7   4   1   37.70    4.20
  -7  -4   1   47.30    4.90
   3 -11  -1  928.11   34.40
  11  -8  -1  920.61   34.90
   3 -11  -1  980.40   35.60
 -11   8  -1 1014.20   36.00
 -11   8  -1  895.21   34.60
   8   3  -1  948.71   32.80
  11  -8  -1  920.31   35.40
  -3  11  -1  952.60   33.80
  -8  -3  -1  895.31   34.10
  -8  -3  -1  965.70   34.80
  11  -8  -1  881.71   35.10
   3 -11  -1  870.71   33.00
   3 -11  -1  923.41   33.30
   8   3  -1  844.02   33.80
   3 -11   1  868.71   32.00
   3 -11   1  878.41   33.60
   3 -11   1  875.41   31.10
   3 -11   1  879.21   32.70
 -11   8   1  817.72   33.30
  -8  -3   1  906.21   33.20
  -3  11   1  820.52   32.30
  -8  -3   1  884.91   32.70
  11  -8   1  892.01   33.80
   8   3   1  840.72   32.40
 -11   8   1  953.60   33.70
   8   3   1  852.11   31.40
  11  -8   1  872.31   33.20
 -11   9  -1  122.39    8.60
  -9  -2  -1  103.79    7.50
   9   2  -1  109.79    6.40
  11  -9  -1  115.09    8.20
   2 -11  -1  107.79    6.40
  -9  -2  -1  109.19    7.10
  -2  11  -1  108.79    6.70
 -11   9  -1  120.09    7.60
   2 -11  -1  115.09    7.40
   9   2  -1  119.49    7.30
   2 -11  -1  116.49    7.90
  11  -9  -1  109.69    8.00
  11  -9  -1  111.89    7.80
 -11   9   1  120.69    8.30
   9   2   1  130.99    7.80
  -9  -2   1  124.49    8.00
   2 -11   1  124.49    7.60
   2 -11   1  135.79    8.70
  11  -9   1  127.99    8.80
  11  -9   1  139.49    9.00
   2 -11   1  121.79    6.10
  11  -9   1  113.89    7.90
   2 -11   1  122.79    7.30
  -2  11   1  127.99    7.80
  -9  -2   1  133.69    7.80
 -11   9   1  140.69    8.60
   9   2   1  119.69    7.00
  10   1  -1 1460.35   50.59
  -1  11  -1 1408.56   49.40
  -1  11  -1 1488.35   51.09
   1 -11  -1 1482.95   51.59
 -11  10  -1 1392.96   52.69
  11 -10  -1 1508.15   52.89
  10   1  -1 1371.66   51.39
 -10  -1  -1 1437.76   51.49
   1 -11  -1 1487.95   52.69
  11 -10  -1 1257.07   52.09
   1 -11  -1 1380.56   50.29
  11 -10  -1 1490.65   52.79
 -11  10  -1 1479.95   52.19
 -10  -1  -1 1529.95   52.39
 -10  -1   1 1468.85   51.79
   1 -11   1 1471.55   52.09
  11 -10   1 1425.86   52.39
   1 -11   1 1447.46   50.59
   1 -11   1 1346.07   49.00
  11 -10   1 1479.55   51.99
  10   1   1 1414.06   51.19
  -1  11   1 1449.95   51.09
  10   1   1 1335.77   50.19
   1 -11   1 1410.86   50.99
 -10  -1   1 1444.76   51.39
 -11  10   1 1432.66   51.59
  11 -10   1 1502.45   53.19
 -11  10   1 1413.66   52.09
   0 -11  -1   28.70    4.50
  11 -11  -1   24.80    4.50
 -11  11  -1   20.30    3.70
  11 -11  -1   19.60    3.90
 -11   0  -1   23.00    4.00
  11   0  -1   20.60    3.90
   0  11  -1   20.90    3.30
   0 -11  -1   19.90    3.30
 -11   0  -1   21.90    4.50
  11 -11  -1   24.50    4.30
   0 -11  -1   24.40    3.80
  11   0  -1   23.60    3.50
 -11  11   1   31.40    4.20
 -11   0   1   32.40    4.80
  11   0   1   19.20    3.70
   0 -11   1   19.00    3.30
   0 -11   1   28.60    4.00
 -11  11   1   19.20    4.10
   0  11   1   22.10    3.80
   0 -11   1   26.50    4.10
  11 -11   1   25.40    4.00
  11   0   1   23.70    3.60
 -11   0   1   25.20    3.90
  11 -11   1   25.30    4.50
  11 -11   1   28.10    5.00
  -1 -11  -1  478.75   20.60
  12  -1  -1  485.25   21.10
  -1 -11  -1  532.35   22.20
   1  11  -1  477.15   20.20
  12  -1  -1  462.75   20.20
 -11  12  -1  483.95   21.00
  11 -12  -1  463.35   21.60
 -12   1  -1  508.45   22.00
  11 -12  -1  537.15   22.50
  -1 -11  -1  494.35   20.20
  11 -12  -1  478.95   21.80
 -12   1  -1  499.35   21.00
  11 -12   1  547.65   24.30
  -1 -11   1  554.04   22.10
  11 -12   1  569.94   23.40
   1  11   1  546.65   22.50
  -1 -11   1  514.35   22.10
  12  -1   1  560.64   22.40
 -12   1   1  552.34   23.10
 -12   1   1  531.15   22.70
  12  -1   1  552.74   22.60
  -1 -11   1  550.54   23.00
  11 -12   1  490.45   22.90
 -11  12   1  530.55   23.20
  12  -2  -1  159.88    9.70
   2  10  -1  157.38    8.90
  -2 -10  -1  168.18    9.40
   2  10  -1  158.38    8.90
  10 -12  -1  166.18   10.30
  -2 -10  -1  146.59    8.70
  10 -12  -1  152.38    9.80
 -12   2  -1  151.08    9.30
  12  -2  -1  173.58    9.60
  -2 -10  -1  151.68    9.70
 -12   2  -1  166.48   10.50
 -10  12  -1  175.28    9.80
  10 -12  -1  159.28   10.20
  12  -2   1  222.28   11.60
  10 -12   1  205.98   11.40
  12  -2   1  210.18   11.20
  -2 -10   1  209.78   10.80
  10 -12   1  204.88   12.60
  -2 -10   1  210.18   11.10
 -12   2   1  224.88   11.70
  -2 -10   1  207.38   11.30
 -12   2   1  222.88   12.00
 -10  12   1  230.28   12.10
   2  10   1  203.78   11.10
  10 -12   1  230.58   12.20
 -12   3  -1   23.20    4.00
 -12   3  -1   27.80    4.60
  -3  -9  -1   19.70    3.30
   9 -12  -1   20.50    4.20
  12  -3  -1   20.20    3.90
   9 -12  -1   29.00    4.60
  -9  12  -1   24.40    3.60
  -3  -9  -1   29.40    4.00
  -3  -9  -1   25.70    4.40
  12  -3  -1   21.20    3.70
   9 -12  -1   18.60    4.00
   3   9  -1   25.50    3.60
   9 -12   1   23.90    4.00
 -12   3   1   34.20    4.80
   9 -12   1   38.10    5.60
  12  -3   1   27.90    4.10
  -3  -9   1   28.40    4.10
  12  -3   1   31.60    4.50
  -3  -9   1   30.70    4.20
 -12   3   1   28.00    4.80
   3   9   1   31.70    4.20
   9 -12   1   34.40    4.70
  -9  12   1   32.20    4.60
  -3  -9   1   26.00    3.90
   4   8  -1  684.33   27.00
  -8  12  -1  699.33   27.20
   8 -12  -1  714.93   27.90
  12  -4  -1  701.63   28.10
  -4  -8  -1  706.73   27.40
  -4  -8  -1  720.73   28.30
   8 -12  -1  745.53   29.00
  -4  -8  -1  733.63   27.40
   8 -12  -1  748.73   28.40
 -12   4  -1  709.33   27.80
 -12   4  -1  719.63   28.80
  12  -4  -1  713.23   28.00
   8 -12  -1  616.34   24.60
  12  -4   1  683.23   27.70
  -4  -8   1  713.63   27.40
 -12   4   1  681.93   27.80
  -8  12   1  684.13   27.50
   8 -12   1  683.83   28.70
   8 -12   1  699.53   27.10
  -4  -8   1  708.93   27.40
   8 -12   1  698.93   27.80
  12  -4   1  714.73   27.80
  -4  -8   1  685.83   26.70
   4   8   1  709.03   27.10
 -12   4   1  697.53   27.90
 -12   5  -1   85.29    7.30
  -5  -7  -1   82.19    6.30
  -7  12  -1   90.79    6.10
  12  -5  -1   85.99    6.80
  -5  -7  -1   85.19    6.60
  -5  -7  -1   83.29    6.20
   5   7  -1   85.39    6.00
  12  -5  -1   82.29    6.70
   7 -12  -1   79.69    7.10
   7 -12  -1   86.09    6.40
   7 -12  -1   74.79    6.30
 -12   5  -1   80.69    6.40
  12  -5   1  103.59    7.60
   5   7   1  106.09    6.90
  -7  12   1  101.59    7.10
  -5  -7   1  108.79    7.30
   7 -12   1   93.09    7.80
  -5  -7   1   97.69    6.90
   7 -12   1  102.69    6.80
   7 -12   1  101.19    7.10
 -12   5   1  106.69    7.60
  -5  -7   1   99.99    6.60
  12  -5   1  112.69    7.40
 -12   5   1   82.39    7.10
   6   6  -1  476.65   19.90
   6 -12  -1  507.05   21.50
   6 -12  -1  488.65   20.20
  -6  -6  -1  473.35   20.00
  -6  -6  -1  518.15   20.50
  -6  -6  -1  474.25   20.90
   6 -12  -1  513.15   20.70
 -12   6  -1  487.05   21.50
   6 -12  -1  463.85   19.20
  12  -6  -1  470.35   21.00
  12  -6  -1  485.15   20.50
 -12   6  -1  489.15   20.60
  -6  12  -1  522.85   20.10
  12  -6  -1  487.75   21.10
  -6  -6   1  685.03   25.70
  12  -6   1  677.33   26.60
  -6  -6   1  654.53   25.50
 -12   6   1  680.13   26.60
   6 -12   1  673.23   25.60
  -6  -6   1  666.63   26.00
  12  -6   1  665.03   26.10
 -12   6   1  620.04   26.30
  -6  12   1  630.64   25.70
   6 -12   1  654.93   26.90
   6   6   1  634.34   23.80
   6   6   1  641.74   25.50
   6 -12   1  628.14   25.20
  -5  12  -1  229.48   11.30
   5 -12  -1  216.48   12.30
   5 -12  -1  223.98   10.80
 -12   7  -1  250.67   13.30
   5 -12  -1  278.07   12.00
  -7  -5  -1  229.48   12.20
  -7  -5  -1  253.07   12.00
  12  -7  -1  235.88   12.80
  12  -7  -1  223.68   11.90
  12  -7  -1  265.97   13.10
 -12   7  -1  232.08   12.10
  -7  -5  -1  235.78   12.00
   5 -12  -1  257.37   12.30
   7   5  -1  245.38   11.70
  -7  -5   1  298.97   13.60
  -5  12   1  286.67   13.70
  12  -7   1  299.17   14.30
 -12   7   1  306.27   14.50
 -12   7   1  288.77   14.50
   5 -12   1  285.87   13.20
  12  -7   1  280.77   14.70
  12  -7   1  277.07   14.40
  -7  -5   1  297.87   14.00
   7   5   1  301.17   13.70
   5 -12   1  280.07   14.50
   7   5   1  276.07   12.10
   5 -12   1  316.07   13.30
  -7  -5   1  318.27   13.90
   5 -12   1  303.47   13.90
  12  -8  -1  472.15   20.50
  12  -8  -1  482.05   21.20
 -12   8  -1  478.45   20.60
  -8  -4  -1  483.75   20.10
  -8  -4  -1  460.05   20.10
   4 -12  -1  505.05   20.30
 -12   8  -1  538.75   21.90
  12  -8  -1  476.65   21.00
   8   4  -1  496.95   20.10
   8   4  -1  490.45   18.20
   4 -12  -1  456.65   18.90
   4 -12  -1  478.05   20.90
   4 -12  -1  468.75   19.20
  -4  12  -1  487.45   19.60
  12  -8   1  544.85   23.50
   4 -12   1  529.05   21.60
 -12   8   1  558.74   23.00
  -8  -4   1  562.64   22.70
  12  -8   1  556.14   23.40
 -12   8   1  516.65   23.00
   8   4   1  527.85   20.70
  12  -8   1  560.24   22.90
   4 -12   1  557.94   22.30
  -8  -4   1  562.64   22.00
   4 -12   1  537.95   20.90
  -4  12   1  548.35   22.20
   4 -12   1  568.94   23.40
  -8  -4   1  542.75   22.10
   8   4   1  523.05   22.00
  12  -9  -1   45.20    5.10
  -3  12  -1   37.30    4.20
  -9  -3  -1   42.00    5.00
   3 -12  -1   43.40    4.00
   3 -12  -1   42.60    5.40
   3 -12  -1   39.10    3.70
   9   3  -1   43.20    4.70
   3 -12  -1   40.80    4.60
  -9  -3  -1   46.00    4.70
   9   3  -1   41.70    3.60
 -12   9  -1   48.10    5.90
  12  -9  -1   39.80    5.50
  12  -9  -1   41.10    5.30
 -12   9  -1   42.30    4.80
   3 -12   1   56.89    5.00
  12  -9   1   50.39    5.90
  12  -9   1   63.09    6.30
 -12   9   1   67.19    6.10
   9   3   1   56.79    4.50
  -9  -3   1   60.29    5.60
 -12   9   1   49.90    5.60
   3 -12   1   52.39    4.00
   3 -12   1   73.59    6.50
  -9  -3   1   61.79    5.80
   9   3   1   57.09    5.20
  12  -9   1   58.89    5.70
  -3  12   1   53.69    5.00
   3 -12   1   65.19    5.40
  12 -10  -1  284.57   14.60
   2 -12  -1  284.67   14.80
  -2  12  -1  285.17   13.30
 -10  -2  -1  292.77   13.90
 -10  -2  -1  290.17   14.40
   2 -12  -1  297.27   13.00
 -12  10  -1  274.87   14.20
  10   2  -1  309.17   14.10
  10   2  -1  278.77   12.70
   2 -12  -1  295.57   13.90
 -12  10  -1  307.27   15.50
  12 -10  -1  306.57   14.80
  12 -10  -1  279.07   14.70
  10   2   1  384.96   17.00
 -12  10   1  397.66   17.90
  10   2   1  377.46   16.10
   2 -12   1  378.46   16.40
 -10  -2   1  393.66   17.00
  12 -10   1  387.26   17.60
  12 -10   1  388.06   18.10
   2 -12   1  378.96   14.80
 -10  -2   1  369.66   17.10
   2 -12   1  383.66   16.90
  12 -10   1  394.36   18.50
   2 -12   1  393.66   17.80
  -2  12   1  397.16   16.90
 -12  10   1  329.77   16.80
  12 -11  -1  435.26   19.90
  12 -11  -1  437.36   20.10
 -11  -1  -1  435.46   19.70
  12 -11  -1  430.46   20.30
  -1  12  -1  426.66   18.40
 -12  11  -1  441.66   19.60
  11   1  -1  439.66   18.20
   1 -12  -1  455.75   19.20
 -11  -1  -1  434.86   19.10
   1 -12  -1  445.76   18.30
  11   1  -1  443.66   19.20
   1 -12  -1  489.95   20.70
  12 -11   1  528.65   22.70
 -12  11   1  548.25   23.20
 -11  -1   1  518.15   22.10
  11   1   1  515.55   22.10
 -12  11   1  536.85   22.60
   1 -12   1  548.25   23.10
  12 -11   1  539.95   23.40
  11   1   1  516.85   21.40
  -1  12   1  534.25   22.10
  12 -11   1  546.35   24.00
   1 -12   1  508.85   21.80
   1 -12   1  520.45   21.60
 -11  -1   1  580.14   23.30
  12   0  -1    8.30    3.00
  12   0  -1   12.50    3.50
 -12   0  -1   15.20    4.40
 -12  12  -1    8.30    3.60
  12 -12  -1    3.40    3.60
   0  12  -1    9.60    3.00
   0 -12  -1    8.00    3.80
 -12   0  -1    9.80    3.40
   0 -12  -1   15.90    3.50
   0 -12  -1    6.10    2.60
  12 -12  -1   10.10    3.80
  12 -12  -1    6.90    3.40
   0 -12   1    5.80    3.00
  12   0   1   14.60    3.70
 -12  12   1    8.10    3.40
 -12   0   1   12.30    3.80
   0  12   1    7.20    3.00
  12 -12   1    4.60    3.80
  12 -12   1   15.60    4.40
   0 -12   1    6.40    2.90
  12   0   1    8.50    3.30
 -12   0   1    5.80    3.90
   0 -12   1   11.70    3.70
  12 -12   1    5.60    3.40
 -13   1  -1 1371.96   51.09
  -1 -12  -1 1363.26   49.10
  -1 -12  -1 1404.16   51.19
   1  12  -1 1289.47   49.10
 -13   1  -1 1346.17   50.09
  13  -1  -1 1300.17   50.09
  -1 -12  -1 1400.86   49.90
  12 -13  -1 1385.46   51.49
  12 -13  -1 1323.67   50.69
 -12  13  -1 1426.16   50.59
  12 -13  -1 1395.26   51.59
  13  -1  -1 1352.86   49.50
 -13   1   1 1321.97   49.80
 -12  13   1 1375.46   50.59
  13  -1   1 1331.67   48.90
  -1 -12   1 1359.46   50.09
  12 -13   1 1384.16   50.59
 -13   1   1 1307.67   49.90
  12 -13   1 1294.77   51.19
   1  12   1 1315.37   49.00
  -1 -12   1 1337.97   48.80
  -1 -12   1 1294.97   49.00
  13  -1   1 1368.96   49.70
  12 -13   1 1454.95   50.59
  -2 -11  -1   55.69    5.60
  11 -13  -1   53.89    6.00
  13  -2  -1   55.89    5.90
   2  11  -1   57.19    5.30
  11 -13  -1   57.59    6.40
  -2 -11  -1   52.09    5.20
 -13   2  -1   53.59    5.80
  11 -13  -1   62.49    6.80
   2  11  -1   56.29    5.20
 -13   2  -1   57.09    6.80
  -2 -11  -1   56.99    6.10
  13  -2  -1   64.89    5.80
 -11  13  -1   64.89    6.00
  -2 -11   1   72.29    6.20
  -2 -11   1   76.49    6.70
 -13   2   1   76.49    6.70
 -13   2   1   64.99    6.80
  11 -13   1   82.09    7.30
  13  -2   1   91.59    6.90
  11 -13   1   70.19    7.40
 -11  13   1   68.79    6.60
   2  11   1   81.79    6.60
  -2 -11   1   92.79    6.70
  11 -13   1   72.09    6.70
  13  -2   1   91.19    7.10
   3  10  -1 1841.22   65.29
  10 -13  -1 1972.40   67.39
  -3 -10  -1 1830.72   66.59
 -13   3  -1 1846.12   66.09
  -3 -10  -1 1921.41   65.89
  13  -3  -1 1749.82   65.59
  10 -13  -1 1913.71   67.59
  13  -3  -1 1774.42   66.39
  -3 -10  -1 1837.22   65.19
 -10  13  -1 1919.21   66.19
  10 -13  -1 1892.91   66.89
 -13   3  -1 1869.31   67.29
  -3 -10   1 1830.42   64.19
  -3 -10   1 1733.33   64.29
 -10  13   1 1772.92   64.79
  -3 -10   1 1876.61   63.69
  13  -3   1 1775.82   64.49
 -13   3   1 1786.02   64.79
   3  10   1 1845.32   64.19
  10 -13   1 1863.51   66.39
  13  -3   1 1780.82   64.39
 -13   3   1 1722.33   64.39
  10 -13   1 1879.91   64.79
  10 -13   1 1835.52   65.09
  -4  -9  -1  166.08    9.40
  -4  -9  -1  173.18   10.70
   9 -13  -1  181.18   10.70
  13  -4  -1  174.78   10.20
   9 -13  -1  163.28    7.50
  -4  -9  -1  169.28    9.80
   9 -13  -1  185.18   11.00
  -9  13  -1  154.08    9.40
  13  -4  -1  188.88   10.90
   4   9  -1  169.58    9.40
 -13   4  -1  165.08   10.00
 -13   4  -1  167.28   10.80
   9 -13  -1  191.78   10.70
   9 -13   1  169.18    9.90
  -9  13   1  157.38    9.80
  -4  -9   1  177.08    9.60
  -4  -9   1  163.28    9.90
  -4  -9   1  164.78    9.90
  13  -4   1  180.28   10.40
 -13   4   1  173.78   10.50
   4   9   1  173.58    9.80
 -13   4   1  166.78   10.40
  13  -4   1  165.08   10.10
   9 -13   1  174.88   11.30
   9 -13   1  181.58   10.70
 -13   5  -1  798.62   32.10
  -8  13  -1  777.22   30.40
   8 -13  -1  775.42   31.00
  -5  -8  -1  797.42   30.70
   8 -13  -1  859.51   32.40
  -5  -8  -1  794.32   30.70
 -13   5  -1  771.22   31.10
   5   8  -1  815.02   30.40
  13  -5  -1  768.22   31.40
   8 -13  -1  781.02   31.40
  -5  -8  -1  832.12   31.70
  13  -5  -1  805.82   31.60
   8 -13   1  948.81   36.50
   5   8   1  854.11   34.00
  -5  -8   1  904.21   34.50
 -13   5   1  881.91   35.10
  -5  -8   1  891.81   34.50
  13  -5   1  919.91   35.20
   8 -13   1  960.10   35.10
  -5  -8   1  914.61   34.10
  -8  13   1  899.71   34.90
  13  -5   1  905.61   34.90
   8 -13   1  899.21   34.20
 -13   5   1  920.01   35.20
  -6  -7  -1   62.69    5.70
   6   7  -1   64.89    5.50
  13  -6  -1   54.69    5.40
   7 -13  -1   68.59    5.90
  -7  13  -1   57.39    5.20
  -6  -7  -1   63.29    5.80
  13  -6  -1   61.19    6.10
 -13   6  -1   45.80    5.20
   7 -13  -1   61.19    5.60
  13  -6  -1   57.59    5.90
   7 -13  -1   64.09    6.30
  -6  -7  -1   63.99    6.10
 -13   6  -1   64.59    6.70
  13  -6   1   73.99    6.70
   6   7   1   71.89    4.60
   6   7   1   76.49    6.10
   7 -13   1   87.19    6.60
  -6  -7   1   76.39    6.20
   7 -13   1   72.19    7.10
   7 -13   1   78.79    6.00
 -13   6   1   85.69    7.20
  -7  13   1   81.89    6.40
  -6  -7   1   76.99    6.30
  -6  -7   1   71.19    5.80
 -13   6   1   61.59    6.60
  13  -6   1   87.49    6.80
  13  -7  -1  197.18   11.60
  -7  -6  -1  209.28   11.60
  -7  -6  -1  201.78   11.00
  13  -7  -1  200.88   11.70
   6 -13  -1  202.48   10.10
  -6  13  -1  206.08   10.50
   6 -13  -1  203.58   11.80
   6 -13  -1  211.08   10.80
   6 -13  -1  214.88   11.20
 -13   7  -1  215.78   11.60
  13  -7  -1  216.48   11.40
 -13   7  -1  200.88   12.00
  -7  -6  -1  217.38   11.10
   7   6  -1  192.28   10.50
  -7  -6   1  255.37   12.70
   6 -13   1  257.47   12.50
  -7  -6   1  277.37   13.00
   7   6   1  240.38   11.00
  13  -7   1  270.47   13.60
   6 -13   1  287.47   14.50
 -13   7   1  251.47   13.50
   7   6   1  257.17   12.60
   6 -13   1  281.57   12.80
  -6  13   1  268.57   13.00
  -7  -6   1  257.37   13.20
 -13   7   1  262.67   13.50
   6 -13   1  252.07   12.80
  13  -7   1  249.58   13.60
   8   5  -1 1025.90   38.80
  13  -8  -1 1005.90   39.50
  -8  -5  -1 1075.09   39.30
   5 -13  -1 1090.59   40.30
  13  -8  -1 1024.10   40.00
   5 -13  -1 1035.00   37.90
   5 -13  -1 1026.30   38.20
  13  -8  -1 1017.80   39.90
  -8  -5  -1 1089.19   39.10
 -13   8  -1 1136.99   41.00
   5 -13  -1 1047.20   39.20
 -13   8  -1 1027.70   39.60
   8   5  -1 1015.40   36.40
  -5  13  -1 1063.39   38.60
 -13   8   1 1186.28   44.60
  -8  -5   1 1261.67   43.70
   8   5   1 1167.98   43.40
 -13   8   1 1179.18   44.40
   8   5   1 1138.69   41.70
  13  -8   1 1233.38   44.40
   5 -13   1 1215.18   45.00
  13  -8   1 1092.49   44.40
  -8  -5   1 1228.08   44.10
  -5  13   1 1176.78   43.70
  -8  -5   1 1189.48   43.50
   5 -13   1 1226.08   43.20
  13  -8   1 1146.09   44.90
   5 -13   1 1173.68   43.50
   5 -13   1 1217.18   42.70
   4 -13  -1   55.99    6.40
   9   4  -1   59.39    4.30
  13  -9  -1   59.39    6.30
   4 -13  -1   57.89    4.80
   4 -13  -1   63.29    5.10
   9   4  -1   74.29    6.00
 -13   9  -1   62.39    6.00
   4 -13  -1   66.29    5.90
  13  -9  -1   64.39    6.00
 -13   9  -1   65.79    6.60
  -4  13  -1   64.89    5.30
  -9  -4  -1   64.89    6.20
  13  -9  -1   70.09    6.90
  -9  -4  -1   58.89    5.60
   9   4   1   63.79    5.90
   9   4   1   63.29    4.70
   4 -13   1   53.49    5.00
  13  -9   1   64.49    6.10
  13  -9   1   75.49    6.90
 -13   9   1   57.39    6.10
   4 -13   1   74.39    6.00
  -4  13   1   65.39    5.60
   4 -13   1   54.79    6.00
   4 -13   1   61.59    4.80
 -13   9   1   60.99    6.10
  13  -9   1   62.99    6.90
  -9  -4   1   57.39    5.50
  -9  -4   1   55.49    5.80
  -3  13  -1 1475.75   53.39
   3 -13  -1 1471.25   53.89
 -10  -3  -1 1477.65   53.89
  13 -10  -1 1476.65   54.89
  13 -10  -1 1511.05   55.49
   3 -13  -1 1483.75   52.49
   3 -13  -1 1487.05   52.79
 -10  -3  -1 1542.35   54.79
  13 -10  -1 1466.65   55.09
 -13  10  -1 1556.94   54.89
   3 -13  -1 1513.45   55.19
  10   3  -1 1517.15   53.99
  10   3  -1 1530.85   52.39
 -13  10  -1 1519.95   55.59
   3 -13   1 1328.37   48.30
  10   3   1 1387.06   49.30
   3 -13   1 1457.95   50.79
   3 -13   1 1400.66   49.99
   3 -13   1 1351.36   51.59
  13 -10   1 1394.86   52.29
 -13  10   1 1500.85   51.69
  10   3   1 1362.26   50.59
 -10  -3   1 1335.47   50.29
 -13  10   1 1364.06   51.59
  13 -10   1 1354.26   51.09
  13 -10   1 1498.35   52.49
 -10  -3   1 1411.76   51.09
  -3  13   1 1376.76   50.39
 -11  -2  -1  168.78   10.20
  13 -11  -1  177.08   11.20
 -13  11  -1  164.18   10.40
  11   2  -1  167.48   10.10
  13 -11  -1  168.68   10.90
  13 -11  -1  176.78   10.90
  11   2  -1  170.08    9.10
   2 -13  -1  180.58   11.10
 -11  -2  -1  178.78   10.90
 -13  11  -1  178.18   11.40
  -2  13  -1  190.78   10.00
   2 -13  -1  184.18    9.40
   2 -13  -1  180.78   10.30
  -2  13   1  216.98   11.60
  13 -11   1  220.88   12.20
   2 -13   1  231.28   12.60
  11   2   1  208.98   10.70
  11   2   1  205.58   11.40
 -13  11   1  206.78   11.90
   2 -13   1  218.88   11.10
   2 -13   1  227.98   11.70
 -13  11   1  205.28   12.30
  13 -11   1  233.88   13.00
  13 -11   1  216.08   13.00
 -11  -2   1  217.38   12.20
   2 -13   1  190.68    9.20
 -11  -2   1  213.48   11.50
   1 -13  -1 1660.53   57.39
   1 -13  -1 1753.42   59.39
  -1  13  -1 1468.65   54.89
  13 -12  -1 1619.24   58.89
 -13  12  -1 1553.04   57.89
  12   1  -1 1590.14   56.39
  13 -12  -1 1554.74   58.99
  13 -12  -1 1522.75   58.39
  -1  13  -1 1612.94   56.89
 -12  -1  -1 1561.24   57.39
   1 -13  -1 1554.44   56.29
 -12  -1  -1 1726.93   58.99
  12   1  -1 1575.34   57.59
   1 -13   1 1566.54   54.79
  12   1   1 1518.85   55.39
   1 -13   1 1431.36   55.69
 -13  12   1 1442.16   55.69
  12   1   1 1498.75   54.39
   1 -13   1 1615.84   55.49
 -12  -1   1 1554.94   55.99
 -12  -1   1 1560.14   55.69
  13 -12   1 1561.54   56.29
  13 -12   1 1515.75   56.59
 -13  12   1 1483.05   56.19
  -1  13   1 1600.94   55.39
  13 -12   1 1505.95   57.09
  13 -13  -1   59.99    6.60
   0  13  -1   55.99    5.60
  13   0  -1   66.59    5.80
 -13   0  -1   52.59    5.70
 -13   0  -1   44.10    6.50
  13   0  -1   56.89    6.20
 -13  13  -1   52.59    5.80
  13 -13  -1   47.80    6.10
   0 -13  -1   62.99    6.00
  13 -13  -1   62.59    7.10
   0 -13  -1   54.39    5.20
   0 -13  -1   49.40    6.00
   0  13   1   70.39    6.40
 -13  13   1   94.89    7.90
  13 -13   1   82.59    7.80
 -13   0   1   77.19    7.30
   0 -13   1   86.99    7.10
  13   0   1   78.69    6.90
 -13   0   1   66.69    6.70
  13 -13   1   79.19    7.10
   0 -13   1   79.89    6.50
  13   0   1   72.69    6.10
   0 -13   1   68.89    6.90
  13 -13   1   80.19    7.70
 -13  14  -1  701.23   29.10
  14  -1  -1  664.23   27.90
 -14   1  -1  698.63   28.60
  13 -14  -1  708.33   30.20
  13 -14  -1  744.43   30.40
  -1 -13  -1  706.53   28.40
  14  -1  -1  707.53   28.90
   1  13  -1  697.53   27.90
  -1 -13  -1  660.63   27.40
  -1 -13  -1  709.43   29.60
 -14   1  -1  688.43   29.50
  13 -14  -1  709.03   29.80
  13 -14   1  796.62   31.50
  14  -1   1  742.73   30.60
  14  -1   1  754.32   30.40
  -1 -13   1  759.22   29.90
  13 -14   1  799.02   32.10
 -13  14   1  703.83   31.00
  -1 -13   1  744.43   31.10
 -14   1   1  748.03   31.00
  -1 -13   1  741.73   30.30
  13 -14   1  806.92   32.90
 -14   1   1  779.62   31.00
   1  13   1  739.63   30.20
   2  12  -1   24.60    4.00
  14  -2  -1   40.40    5.50
  14  -2  -1   29.00    4.40
 -14   2  -1   42.50    6.00
  -2 -12  -1   27.60    4.90
  12 -14  -1   21.90    4.80
  -2 -12  -1   22.80    3.90
 -14   2  -1   36.80    5.30
   2  12  -1   23.90    3.90
 -12  14  -1   31.30    4.70
  12 -14  -1   30.60    5.80
  -2 -12  -1   31.40    4.80
  12 -14  -1   26.10    5.20
  14  -2   1   29.70    4.80
  -2 -12   1   19.40    4.30
  -2 -12   1   20.70    4.40
 -14   2   1   22.00    5.10
  -2 -12   1   18.40    3.90
  14  -2   1   28.70    4.60
  12 -14   1   36.00    6.00
 -12  14   1   34.00    5.30
  12 -14   1   30.00    5.00
  12 -14   1   30.60    5.40
   2  12   1   28.10    4.50
 -14   2   1   25.40    5.00
  14  -3  -1  260.07   13.00
  -3 -11  -1  241.28   12.60
  11 -14  -1  244.88   14.10
  -3 -11  -1  239.68   13.40
   3  11  -1  247.08   12.40
 -14   3  -1  249.88   14.30
  11 -14  -1  243.98   13.70
 -14   3  -1  246.88   13.00
 -11  14  -1  223.68   12.50
  -3 -11  -1  232.28   12.20
  14  -3  -1  255.47   13.60
  11 -14  -1  226.48   13.40
  -3 -11   1  250.57   13.50
  -3 -11   1  255.87   12.80
 -11  14   1  271.87   14.10
 -14   3   1  248.48   13.70
  11 -14   1  286.77   14.70
  11 -14   1  228.38   14.40
  -3 -11   1  259.77   13.50
  11 -14   1  263.07   13.80
   3  11   1  241.88   13.00
  14  -3   1  270.77   13.70
 -14   3   1  241.68   13.80
  14  -3   1  254.67   13.60
 -14   4  -1  232.78   13.40
  -4 -10  -1  223.78   11.90
  10 -14  -1  221.98   13.10
  10 -14  -1  231.58   12.80
  10 -14  -1  230.88   12.90
  -4 -10  -1  216.18   12.80
 -14   4  -1  236.18   12.60
  14  -4  -1  221.78   12.60
  -4 -10  -1  220.18   11.60
  14  -4  -1  226.08   12.30
   4  10  -1  222.58   11.60
 -10  14  -1  216.88   11.80
  -4 -10   1  193.28   11.20
 -14   4   1  193.88   11.50
  14  -4   1  191.98   11.30
 -10  14   1  190.68   11.30
  10 -14   1  196.58   12.60
 -14   4   1  186.38   11.60
  14  -4   1  195.38   11.40
  10 -14   1  191.48   11.40
  -4 -10   1  195.58   11.10
  10 -14   1  203.58   11.30
   4  10   1  182.98   10.60
  -4 -10   1  180.78   10.50
   9 -14  -1  262.47   13.70
  -5  -9  -1  257.47   13.10
  -9  14  -1  231.68   12.60
 -14   5  -1  254.17   13.50
  -5  -9  -1  264.37   13.80
  14  -5  -1  257.37   13.70
  14  -5  -1  280.97   14.30
  -5  -9  -1  248.48   12.80
   5   9  -1  254.67   12.80
   9 -14  -1  279.77   14.60
 -14   5  -1  239.38   13.90
   9 -14  -1  269.37   13.80
  14  -5   1  206.38   11.90
  -5  -9   1  215.48   11.60
   9 -14   1  221.98   12.10
   9 -14   1  204.18   11.60
 -14   5   1  225.58   12.60
 -14   5   1  207.58   12.30
   9 -14   1  236.78   13.60
  14  -5   1  199.08   12.00
  -9  14   1  234.48   12.30
  -5  -9   1  203.58   11.70
  -5  -9   1  232.38   12.10
   5   9   1  227.68   11.90
  -6  -8  -1  847.92   31.80
  14  -6  -1  767.22   31.60
  -8  14  -1  769.62   30.30
   6   8  -1  760.62   30.20
  -6  -8  -1  800.02   30.70
   8 -14  -1  825.22   32.50
  -6  -8  -1  715.93   30.10
   8 -14  -1  825.92   31.50
 -14   6  -1  775.62   31.10
 -14   6  -1  751.92   32.00
  14  -6  -1  802.32   31.70
   8 -14  -1  770.32   30.80
   6   8   1  767.02   28.80
 -14   6   1  765.12   32.10
  -6  -8   1  808.02   31.10
   6   8   1  792.42   31.20
  14  -6   1  783.32   32.10
  -6  -8   1  820.22   31.50
  -8  14   1  869.51   32.20
   8 -14   1  834.72   33.40
   8 -14   1  826.72   31.40
   8 -14   1  780.42   31.50
  -6  -8   1  801.42   31.50
  14  -6   1  809.62   32.10
 -14   6   1  804.92   32.20
   7 -14  -1   53.99    5.60
  -7  -7  -1   60.19    6.00
  14  -7  -1   53.39    5.70
   7 -14  -1   54.49    4.70
   7   7  -1   48.90    3.00
  -7  14  -1   51.59    5.00
 -14   7  -1   54.89    5.90
 -14   7  -1   44.80    6.10
  -7  -7  -1   55.19    5.80
  14  -7  -1   52.99    5.90
   7 -14  -1   58.39    5.40
   7 -14  -1   50.89    6.30
  14  -7  -1   59.19    6.30
   7   7  -1   58.59    5.60
  -7  -7  -1   55.29    5.50
   7   7   1   46.40    5.20
   7 -14   1   60.79    6.90
  14  -7   1   41.20    5.40
  -7  -7   1   58.29    5.50
  -7  14   1   51.69    5.40
   7 -14   1   57.69    5.50
 -14   7   1   54.39    6.10
  14  -7   1   51.19    5.90
  -7  -7   1   44.90    5.40
 -14   7   1   52.49    5.90
   7 -14   1   57.69    5.50
   7   7   1   50.59    3.90
   7 -14   1   44.90    4.80
  -7  -7   1   52.89    5.30
   8   6  -1  556.24   20.80
  -8  -6  -1  585.84   24.10
  14  -8  -1  586.64   25.00
 -14   8  -1  558.04   24.20
 -14   8  -1  549.74   24.90
  -6  14  -1  584.44   23.40
   8   6  -1  572.34   23.60
  14  -8  -1  571.44   24.30
  -8  -6  -1  621.84   24.80
   6 -14  -1  552.94   23.20
  14  -8  -1  544.95   24.60
  -8  -6  -1  598.74   24.00
   6 -14  -1  589.54   24.20
   6 -14  -1  605.64   25.30
   6 -14  -1  554.14   22.60
 -14   8   1  634.94   26.80
  -6  14   1  686.53   26.20
   6 -14   1  634.54   25.30
   8   6   1  667.53   25.90
   8   6   1  597.34   23.50
  14  -8   1  623.24   27.20
  -8  -6   1  635.24   25.60
  14  -8   1  641.24   26.50
  -8  -6   1  619.24   26.00
  14  -8   1  618.34   26.60
   6 -14   1  639.94   25.20
   6 -14   1  649.34   25.90
   6 -14   1  650.63   27.40
 -14   8   1  610.34   26.50
  -8  -6   1  610.14   25.50
   9   5  -1  152.08    7.40
   5 -14  -1  147.99    9.30
  -9  -5  -1  151.08    9.30
  -5  14  -1  149.19    8.90
  14  -9  -1  146.79    9.80
 -14   9  -1  154.18   10.50
 -14   9  -1  133.39    9.40
   9   5  -1  154.88    9.30
  14  -9  -1  152.68   10.20
   5 -14  -1  149.59    8.60
  -9  -5  -1  156.08    9.80
  14  -9  -1  150.68   10.20
   5 -14  -1  148.99   10.10
   5 -14  -1  150.38    8.40
   9   5   1  133.49    7.40
  14  -9   1  143.49   10.30
   5 -14   1  135.09    8.50
 -14   9   1  140.29    9.70
 -14   9   1  133.39    9.40
   5 -14   1  143.79    9.00
  -9  -5   1  137.09    8.70
   5 -14   1  141.59    9.90
  -5  14   1  140.99    9.10
   5 -14   1  146.39    8.10
  -9  -5   1  141.99    9.40
  14  -9   1  151.58    9.80
  14  -9   1  143.79   10.10
   9   5   1  136.99    8.90
 -10  -4  -1  278.57   13.90
  14 -10  -1  265.37   14.50
   4 -14  -1  269.77   12.70
  14 -10  -1  255.77   14.30
 -10  -4  -1  288.37   14.40
   4 -14  -1  283.47   14.00
 -14  10  -1  283.17   15.20
  -4  14  -1  269.77   13.20
  10   4  -1  268.37   12.00
  14 -10  -1  277.17   14.90
   4 -14  -1  280.27   12.90
  10   4  -1  285.27   13.90
 -14  10  -1  274.07   14.30
   4 -14  -1  299.57   15.20
 -10  -4   1  239.78   12.30
  10   4   1  208.58   10.50
   4 -14   1  195.68   10.10
  -4  14   1  212.48   11.60
  10   4   1  227.88   12.10
  14 -10   1  204.08   12.90
   4 -14   1  221.38   12.90
 -14  10   1  222.78   12.60
  14 -10   1  211.18   12.40
 -10  -4   1  228.48   12.50
  14 -10   1  237.28   13.50
   4 -14   1  227.38   11.60
 -14  10   1  238.68   13.20
   4 -14   1  224.68   11.80
  11   3  -1  408.86   18.00
  -3  14  -1  368.66   16.80
  11   3  -1  386.86   16.20
 -11  -3  -1  388.46   17.70
  14 -11  -1  396.86   18.60
 -14  11  -1  348.57   18.70
 -14  11  -1  385.16   18.30
  14 -11  -1  365.76   18.50
   3 -14  -1  404.36   19.00
 -11  -3  -1  390.96   18.50
   3 -14  -1  388.96   17.60
   3 -14  -1  381.56   16.70
  14 -11  -1  374.56   18.80
 -11  -3   1  332.87   16.40
  11   3   1  311.57   14.60
  11   3   1  341.47   16.10
  -3  14   1  352.06   16.10
  14 -11   1  350.66   16.90
  14 -11   1  358.66   17.50
   3 -14   1  316.97   15.60
  14 -11   1  343.37   17.60
   3 -14   1  337.77   14.00
   3 -14   1  317.57   16.70
 -11  -3   1  328.07   15.80
   3 -14   1  326.37   15.40
 -14  11   1  352.26   17.20
 -14  11   1  347.07   16.80
  14 -12  -1   86.19    7.80
  -2  14  -1   81.49    6.80
 -14  12  -1   86.49    7.60
 -14  12  -1   78.59    7.90
 -12  -2  -1   79.69    6.90
   2 -14  -1   88.69    7.10
  12   2  -1   88.59    7.20
 -12  -2  -1   90.99    7.90
  12   2  -1   78.99    6.00
   2 -14  -1   73.19    7.50
   2 -14  -1   89.09    6.30
  14 -12  -1   93.79    8.50
  14 -12  -1   79.29    7.50
  -2  14   1   48.80    5.30
  14 -12   1   54.09    6.60
   2 -14   1   50.49    3.80
  14 -12   1   59.69    6.50
   2 -14   1   60.69    6.50
 -14  12   1   52.29    6.40
  14 -12   1   53.29    6.90
   2 -14   1   53.79    5.50
 -14  12   1   57.59    6.20
  12   2   1   49.00    4.90
   2 -14   1   59.09    5.90
 -12  -2   1   64.59    6.60
 -12  -2   1   53.39    6.70
  12   2   1   60.29    6.00
   1 -14  -1  294.37   16.00
 -13  -1  -1  299.17   16.10
   1 -14  -1  299.67   15.00
  14 -13  -1  301.07   16.30
   1 -14  -1  295.27   14.10
  13   1  -1  309.07   15.50
  13   1  -1  305.37   14.20
 -14  13  -1  316.77   15.70
 -13  -1  -1  266.67   14.60
  -1  14  -1  322.97   14.70
  14 -13  -1  268.57   15.60
  14 -13  -1  298.37   16.00
   1 -14   1  368.06   17.70
  13   1   1  347.47   17.00
 -14  13   1  362.56   18.10
 -13  -1   1  346.37   17.10
   1 -14   1  349.07   16.80
   1 -14   1  341.17   16.10
  14 -13   1  367.26   18.10
 -14  13   1  396.16   18.10
  -1  14   1  347.57   16.70
  14 -13   1  332.77   18.20
  14 -13   1  318.67   17.00
  13   1   1  349.37   16.10
 -13  -1   1  342.57   17.40
   0 -14  -1  202.48   11.70
   0  14  -1  184.38    8.90
 -14   0  -1  215.58   12.30
 -14   0  -1  221.88   13.20
   0 -14  -1  223.28   13.10
  14 -14  -1  230.48   13.70
  14 -14  -1  198.58   12.70
  14   0  -1  196.18   12.00
   0  14  -1  207.38   11.60
  14   0  -1  204.28   11.30
   0 -14  -1  209.98   11.30
 -14  14  -1  208.88   12.60
  14 -14  -1  213.68   13.20
  14 -14   1  197.38   12.20
 -14   0   1  196.78   12.40
  14 -14   1  210.18   13.00
  14 -14   1  206.78   13.40
   0  14   1  182.98   11.20
   0 -14   1  201.58   11.60
  14   0   1  197.28   11.80
  14   0   1  204.98   11.40
   0 -14   1  208.18   11.40
   0 -14   1  195.28   12.40
 -14   0   1  181.48   11.60
 -14  14   1  189.78   12.20
  15  -1  -1  150.28    9.40
  -1 -14  -1  131.89    9.20
  -1 -14  -1  123.89    8.60
 -15   1  -1  137.69    9.80
  14 -15  -1  131.59   10.30
 -14  15  -1  150.78   10.10
  15  -1  -1  142.49   10.20
  -1 -14  -1  145.59   10.80
 -15   1  -1  136.29   10.50
   1  14  -1  117.39    8.70
  14 -15  -1  144.19   11.00
  14 -15  -1  157.68   11.30
  -1 -14   1  207.68   12.10
  14 -15   1  203.08   13.50
 -15   1   1  196.18   12.80
   1  14   1  195.98   11.70
  -1 -14   1  197.68   11.40
  15  -1   1  194.98   11.80
  15  -1   1  183.68   11.70
 -15   1   1  185.38   11.90
 -14  15   1  225.08   13.00
  -1 -14   1  207.98   12.80
  14 -15   1  205.78   13.30
  14 -15   1  179.98   12.20
 -15   2  -1  269.47   14.60
  -2 -13  -1  276.57   14.00
  13 -15  -1  292.77   16.00
  15  -2  -1  267.07   14.10
  13 -15  -1  293.37   16.40
   2  13  -1  278.17   14.20
 -15   2  -1  292.87   16.00
   2  13  -1  272.87   14.20
  13 -15  -1  284.27   15.70
  -2 -13  -1  298.37   15.80
 -13  15  -1  291.07   15.10
  15  -2  -1  290.17   15.50
  -2 -13  -1  277.57   14.40
  15  -2   1  290.17   15.00
 -15   2   1  276.77   15.50
  -2 -13   1  278.47   14.50
  13 -15   1  276.47   16.20
  15  -2   1  281.77   14.70
 -15   2   1  270.27   14.90
  -2 -13   1  286.67   15.10
   2  13   1  262.47   14.10
 -13  15   1  283.67   15.40
  -2 -13   1  254.37   13.70
  13 -15   1  292.57   15.40
  13 -15   1  275.27   15.60
  12 -15  -1  654.23   28.60
   3  12  -1  660.93   26.40
  15  -3  -1  628.14   26.70
  15  -3  -1  635.14   27.60
 -15   3  -1  667.23   28.60
 -15   3  -1  671.13   27.40
 -12  15  -1  654.73   27.30
  -3 -12  -1  642.74   27.70
  -3 -12  -1  605.94   26.00
  12 -15  -1  661.93   28.20
  12 -15  -1  659.13   28.30
  -3 -12  -1  636.64   26.70
  15  -3   1  713.73   29.30
  15  -3   1  744.93   29.50
   3  12   1  705.13   29.00
  12 -15   1  711.43   31.10
  -3 -12   1  688.13   28.80
 -15   3   1  705.13   29.80
  12 -15   1  735.93   29.90
  -3 -12   1  694.83   28.30
  -3 -12   1  691.13   29.10
 -12  15   1  748.63   30.20
  12 -15   1  682.83   29.60
 -15   3   1  680.73   29.30
  -4 -11  -1  614.44   26.80
 -11  15  -1  665.73   26.40
   4  11  -1  592.14   25.20
  11 -15  -1  629.64   27.70
  11 -15  -1  627.14   26.90
  15  -4  -1  624.34   26.20
 -15   4  -1  624.84   26.40
  15  -4  -1  634.94   26.70
  -4 -11  -1  605.54   25.30
  -4 -11  -1  622.14   25.90
  11 -15  -1  609.84   26.80
 -15   4  -1  634.64   27.50
 -15   4   1  562.84   24.70
  -4 -11   1  548.25   24.10
  -4 -11   1  537.75   23.30
  15  -4   1  574.84   24.60
  11 -15   1  537.35   24.40
  15  -4   1  557.64   24.30
  11 -15   1  569.44   24.20
   4  11   1  530.15   23.40
  11 -15   1  550.54   25.90
 -11  15   1  598.94   24.90
  -4 -11   1  571.64   24.10
 -15   4   1  567.94   24.70
  10 -15  -1  745.83   30.70
   5  10  -1  711.43   28.30
 -10  15  -1  710.43   28.80
  10 -15  -1  687.53   29.50
  -5 -10  -1  694.93   28.60
  -5 -10  -1  696.93   28.40
  10 -15  -1  750.72   30.00
  15  -5  -1  724.13   29.50
  15  -5  -1  668.33   29.40
  -5 -10  -1  771.32   30.00
 -15   5  -1  693.83   30.10
 -15   5  -1  730.23   29.50
  -5 -10   1  705.23   27.50
  -5 -10   1  682.83   28.00
  -5 -10   1  711.73   28.10
   5  10   1  690.93   27.70
 -10  15   1  671.93   28.20
  10 -15   1  700.53   28.50
 -15   5   1  670.53   28.50
  15  -5   1  694.33   28.60
  10 -15   1  667.73   27.80
  15  -5   1  681.03   28.30
  10 -15   1  692.33   30.00
 -15   5   1  604.94   28.00
  15  -6  -1  659.03   27.10
  -6  -9  -1  657.13   26.20
  15  -6  -1  638.54   27.10
 -15   6  -1  608.54   26.50
   9 -15  -1  632.64   26.30
   9 -15  -1  659.53   27.90
   6   9  -1  614.04   25.50
  -6  -9  -1  605.64   25.60
  -9  15  -1  608.14   25.60
   9 -15  -1  638.44   26.90
  -6  -9  -1  676.03   27.10
 -15   6  -1  581.64   27.10
  15  -6   1  661.23   27.50
   9 -15   1  695.93   27.40
  15  -6   1  635.64   27.60
   9 -15   1  677.53   27.00
  -6  -9   1  651.73   26.50
   6   9   1  597.74   23.80
   6   9   1  652.03   26.60
  -9  15   1  679.83   27.50
  -6  -9   1  650.83   27.00
 -15   6   1  639.04   27.60
 -15   6   1  673.73   27.80
  -6  -9   1  636.94   26.80
   9 -15   1  651.43   28.60
   8 -15  -1   87.29    6.50
 -15   7  -1   76.69    7.90
   7   8  -1   96.19    7.50
   8 -15  -1   85.29    7.40
  15  -7  -1   84.59    7.30
  -7  -8  -1   95.79    7.40
 -15   7  -1   89.99    7.60
  15  -7  -1   92.99    8.00
  15  -7  -1   93.09    8.00
  -7  -8  -1  103.39    7.60
  -7  -8  -1   91.59    7.90
   8 -15  -1   88.39    8.00
  -8  15  -1   90.39    7.10
   8 -15  -1   92.19    7.50
   8 -15   1   52.79    5.60
 -15   7   1   62.29    6.60
  15  -7   1   50.09    6.30
  -8  15   1   65.59    6.20
   7   8   1   61.59    5.90
  -7  -8   1   54.69    6.20
 -15   7   1   55.99    6.40
  -7  -8   1   51.19    5.60
   8 -15   1   63.99    6.10
   7   8   1   50.39    4.00
   8 -15   1   48.80    6.50
  15  -7   1   51.99    6.20
  -7  -8   1   68.39    6.20
   7 -15  -1   44.50    4.50
  -8  -7  -1   53.39    5.70
   8   7  -1   51.59    5.30
   7 -15  -1   43.60    5.40
 -15   8  -1   53.99    6.00
   7 -15  -1   48.30    5.10
  -8  -7  -1   43.80    5.60
 -15   8  -1   43.70    6.30
  -7  15  -1   44.30    4.80
  15  -8  -1   46.40    6.00
   7 -15  -1   48.70    6.30
  15  -8  -1   52.89    5.90
   8   7  -1   53.29    3.30
  -8  -7  -1   48.00    5.40
  15  -8  -1   37.70    5.70
   7 -15   1   34.20    4.70
  -8  -7   1   29.90    4.50
   7 -15   1   31.80    5.50
  15  -8   1   37.20    5.80
   7 -15   1   33.60    4.40
   8   7   1   31.90    4.70
  -8  -7   1   33.00    4.90
  -7  15   1   30.50    4.50
 -15   8   1   26.80    5.10
  15  -8   1   24.10    5.00
   7 -15   1   42.00    5.10
   8   7   1   29.90    3.30
 -15   8   1   22.80    4.90
  15  -8   1   39.20    6.00
  -8  -7   1   32.40    5.00
   6 -15  -1  221.38   11.40
 -15   9  -1  250.07   14.00
  -6  15  -1  237.58   12.00
 -15   9  -1  220.48   13.00
  15  -9  -1  251.17   13.80
  15  -9  -1  225.48   13.20
   6 -15  -1  211.28   12.40
   9   6  -1  234.88   12.40
   6 -15  -1  226.48   11.80
  -9  -6  -1  220.48   12.50
  -9  -6  -1  234.98   12.50
   6 -15  -1  234.38   13.50
   9   6  -1  241.38   10.10
  15  -9  -1  239.08   13.10
  15  -9   1  261.07   14.60
  -9  -6   1  253.97   13.70
  -9  -6   1  244.88   13.10
  15  -9   1  270.17   14.20
   9   6   1  237.58   12.90
 -15   9   1  233.98   13.80
   6 -15   1  244.38   12.30
  15  -9   1  250.17   14.30
 -15   9   1  251.07   14.10
   6 -15   1  266.17   13.50
  -9  -6   1  249.28   13.00
  -6  15   1  245.48   13.20
   6 -15   1  266.07   12.90
   6 -15   1  252.87   14.40
   9   6   1  252.47   11.40
 -10  -5  -1  569.94   23.80
  10   5  -1  526.35   22.80
 -10  -5  -1  526.35   22.90
  -5  15  -1  523.75   22.30
 -15  10  -1  537.05   23.60
  15 -10  -1  538.45   23.70
   5 -15  -1  528.75   23.10
   5 -15  -1  544.95   22.00
  15 -10  -1  517.65   23.80
  10   5  -1  520.85   20.40
   5 -15  -1  541.75   24.40
   5 -15  -1  522.75   21.70
  15 -10  -1  537.55   24.10
 -15  10  -1  582.14   24.90
  15 -10   1  539.15   23.20
  10   5   1  515.45   22.30
   5 -15   1  532.95   23.90
   5 -15   1  489.05   20.70
  15 -10   1  528.85   24.10
 -15  10   1  548.75   23.50
  15 -10   1  538.75   24.00
 -15  10   1  507.35   23.50
  10   5   1  506.25   20.60
   5 -15   1  516.75   22.00
 -10  -5   1  498.85   22.30
 -10  -5   1  533.35   22.90
   5 -15   1  513.95   22.40
  -5  15   1  534.65   22.60
 -15  11  -1 1218.58   45.50
  15 -11  -1 1221.88   46.30
  15 -11  -1 1154.98   45.40
 -15  11  -1 1196.38   46.20
   4 -15  -1 1132.39   43.20
  15 -11  -1 1219.58   46.00
   4 -15  -1 1245.28   46.20
   4 -15  -1 1210.58   44.70
   4 -15  -1 1150.58   42.90
  11   4  -1 1190.98   42.50
  -4  15  -1 1154.18   43.80
  11   4  -1 1166.68   44.50
 -11  -4  -1 1189.88   44.60
 -11  -4  -1 1230.88   45.50
   4 -15   1  982.10   40.40
 -11  -4   1 1013.00   39.00
  -4  15   1 1075.99   39.30
 -15  11   1  953.80   39.70
   4 -15   1 1015.50   38.40
   4 -15   1 1065.09   39.30
  11   4   1  980.50   39.00
 -11  -4   1 1043.00   39.80
  15 -11   1 1069.69   40.10
  15 -11   1  993.40   40.40
  15 -11   1 1027.30   40.90
   4 -15   1  973.80   36.70
 -15  11   1 1058.19   40.10
  11   4   1 1015.20   37.40
  15 -12  -1  750.02   31.70
  12   3  -1  769.82   30.90
  15 -12  -1  776.82   32.00
  12   3  -1  749.33   28.90
 -12  -3  -1  761.22   31.40
 -12  -3  -1  787.32   31.10
 -15  12  -1  793.42   32.80
  -3  15  -1  739.93   29.90
   3 -15  -1  809.72   32.80
 -15  12  -1  747.83   31.40
   3 -15  -1  759.72   30.70
   3 -15  -1  745.43   29.60
  15 -12  -1  752.72   32.10
 -12  -3   1  908.71   36.80
   3 -15   1  943.61   36.30
 -15  12   1  962.90   37.30
   3 -15   1  943.01   37.50
 -12  -3   1  944.01   36.50
  15 -12   1  917.11   38.00
  12   3   1  930.01   36.30
  -3  15   1  946.01   36.40
  15 -12   1  945.91   37.30
  15 -12   1  938.71   37.80
 -15  12   1  912.71   37.30
  12   3   1  924.71   35.00
   3 -15   1  946.81   35.80
   3 -15   1  901.71   33.50
  15 -13  -1  439.06   20.90
  13   2  -1  417.16   19.60
 -15  13  -1  425.56   20.20
   2 -15  -1  444.36   19.70
 -13  -2  -1  429.76   19.60
   2 -15  -1  426.36   18.50
  -2  15  -1  420.76   19.00
  13   2  -1  430.96   18.30
 -13  -2  -1  413.86   20.40
 -15  13  -1  413.06   20.90
  15 -13  -1  392.16   20.60
  15 -13  -1  401.26   20.50
   2 -15  -1  503.55   22.00
  13   2   1  410.16   19.00
  15 -13   1  421.46   20.30
   2 -15   1  367.76   15.40
   2 -15   1  402.56   18.70
 -13  -2   1  392.66   18.70
  15 -13   1  408.66   19.50
   2 -15   1  404.06   18.20
  15 -13   1  380.36   20.00
  -2  15   1  404.46   18.70
   2 -15   1  431.46   20.00
  13   2   1  389.66   17.70
 -15  13   1  423.06   19.50
 -13  -2   1  414.26   19.50
 -15  13   1  343.47   18.90
   1 -15  -1  323.87   17.00
 -14  -1  -1  305.17   16.50
 -15  14  -1  279.67   15.70
  15 -14  -1  319.87   16.70
  14   1  -1  290.27   14.30
  14   1  -1  306.57   15.80
  15 -14  -1  319.97   17.00
   1 -15  -1  277.67   14.20
   1 -15  -1  297.47   15.30
 -14  -1  -1  302.57   15.60
  -1  15  -1  270.07   14.50
  15 -14  -1  295.97   16.80
   1 -15   1  305.97   15.80
  14   1   1  320.97   15.40
  15 -14   1  324.77   17.00
   1 -15   1  342.57   17.70
  14   1   1  312.97   16.20
 -14  -1   1  336.07   17.00
   1 -15   1  321.87   15.70
  15 -14   1  319.17   17.70
 -15  14   1  301.07   16.80
  -1  15   1  323.37   16.00
 -15  14   1  291.17   16.20
 -14  -1   1  340.27   16.70
  15 -14   1  311.57   17.20
  15   0  -1   61.89    7.00
 -15   0  -1   75.29    7.30
   0  15  -1   74.49    6.60
 -15  15  -1   72.39    7.20
  15   0  -1   68.69    6.50
   0 -15  -1   68.59    6.40
  15 -15  -1   70.49    7.60
   0 -15  -1   63.39    6.80
 -15   0  -1   84.89    8.70
   0 -15  -1   72.39    7.80
  15 -15  -1   67.49    7.80
  15 -15  -1   67.29    7.70
 -15   0   1   92.09    8.40
  15   0   1  100.89    7.90
  15 -15   1  100.19    9.50
 -15   0   1   97.99    8.90
  15 -15   1  100.99    9.30
  15   0   1   85.39    7.90
   0  15   1   86.89    8.00
   0 -15   1   92.59    8.70
   0 -15   1   97.19    7.70
  15 -15   1   98.29    8.60
 -15  15   1   93.49    8.40
   0 -15   1  104.69    8.30
 -16   1  -1  168.58   11.50
  16  -1  -1  174.88   11.70
  16  -1  -1  162.98   10.50
  -1 -15  -1  163.08   11.90
 -16   1  -1  190.88   12.80
   1  15  -1  171.68   10.70
  15 -16  -1  187.58   13.00
 -15  16  -1  148.59   10.90
  15 -16  -1  163.98   12.10
  -1 -15  -1  174.98   10.70
  -1 -15  -1  181.38   11.20
  15 -16  -1  167.18   12.40
  15 -16   1  165.18   12.50
  16  -1   1  181.18   11.70
   1  15   1  165.28   10.90
  15 -16   1  181.88   12.50
  -1 -15   1  161.38   10.60
 -16   1   1  171.18   12.00
  15 -16   1  169.78   11.70
 -15  16   1  144.59   11.40
 -16   1   1  172.78   11.60
  16  -1   1  156.88   10.60
  -1 -15   1  153.58   11.30
  -1 -15   1  164.28   10.80
  16  -2  -1   19.20    5.30
  14 -16  -1   28.30    5.70
  -2 -14  -1   26.90    5.50
 -16   2  -1   27.10    5.60
  -2 -14  -1   23.50    4.50
   2  14  -1   25.50    4.50
  14 -16  -1   17.20    5.20
 -16   2  -1   17.90    5.40
 -14  16  -1   27.50    5.10
   2  14  -1   27.90    4.80
  16  -2  -1   25.80    4.80
  14 -16  -1   24.10    5.70
  -2 -14  -1   22.80    5.00
  16  -2   1   21.80    4.90
 -14  16   1   24.60    5.30
   2  14   1   13.40    4.50
  -2 -14   1   25.00    4.80
 -16   2   1   14.20    4.70
 -16   2   1   28.40    6.30
  16  -2   1   18.80    4.70
  14 -16   1   16.70    4.60
  -2 -14   1   15.30    5.10
  14 -16   1   16.30    5.30
  14 -16   1   21.70    5.40
  -2 -14   1   28.70    4.80
 -13  16  -1    9.50    3.80
  -3 -13  -1    6.10    3.90
  -3 -13  -1   17.60    4.90
  13 -16  -1   16.70    5.00
 -16   3  -1   11.60    4.50
  13 -16  -1    6.50    4.30
   3  13  -1    3.40    3.60
  16  -3  -1    3.50    4.00
 -16   3  -1    2.30    4.80
  -3 -13  -1    9.60    3.50
  16  -3  -1   14.00    4.40
  13 -16  -1   13.50    5.30
  16  -3   1   12.90    4.40
  -3 -13   1    7.70    4.10
 -13  16   1   13.00    4.20
  13 -16   1    9.00    4.90
  16  -3   1    3.60    4.00
  -3 -13   1    7.40    3.70
 -16   3   1   18.70    5.00
   3  13   1    8.50    4.20
  13 -16   1    9.70    4.70
  -3 -13   1   12.50    4.60
  13 -16   1    7.20    4.10
 -16   3   1   11.90    5.50
   3  13   1    6.90    4.00
 -12  16  -1   23.40    4.60
  -4 -12  -1   30.00    5.90
  12 -16  -1   27.20    5.10
  16  -4  -1   12.80    4.90
  12 -16  -1   24.00    2.90
  -4 -12  -1   18.10    4.50
  12 -16  -1   22.80    5.20
 -16   4  -1   21.40    5.40
  -4 -12  -1   21.80    4.50
   4  12  -1   13.70    3.80
  12 -16  -1   16.60    5.00
 -16   4  -1   19.10    4.70
 -12  16   1   17.20    4.40
  16  -4   1   22.10    5.10
   4  12   1   25.60    4.40
  12 -16   1   20.40    5.10
  12 -16   1   24.10    4.90
  16  -4   1   25.70    5.30
  -4 -12   1   15.80    4.40
 -16   4   1   27.60    5.60
  12 -16   1   15.70    5.20
  -4 -12   1   21.60    4.30
  -4 -12   1   28.00    5.10
 -16   4   1   15.50    4.90
 -16   5  -1   12.90    4.20
  11 -16  -1    6.50    4.30
  -5 -11  -1    9.90    4.30
  16  -5  -1    3.10    3.60
 -16   5  -1   10.20    4.90
  16  -5  -1   11.40    4.70
  11 -16  -1    9.50    4.60
  11 -16  -1   15.90    5.00
  -5 -11  -1   12.50    4.20
 -11  16  -1   13.50    3.50
   5  11  -1   13.80    4.00
 -11  16   1   19.40    4.40
 -16   5   1   12.70    4.30
  11 -16   1   14.80    4.40
  16  -5   1   12.80    4.30
  11 -16   1    5.70    3.50
  -5 -11   1   14.10    4.40
  16  -5   1    6.30    4.30
  -5 -11   1    9.50    4.10
 -16   5   1   17.10    5.10
   5  11   1   13.20    3.80
  11 -16   1   10.80    5.30
  -5 -11   1   13.90    4.10
  16  -6  -1   31.40    5.60
 -10  16  -1   27.30    4.90
  10 -16  -1   29.10    5.20
  10 -16  -1   27.90    5.10
  16  -6  -1   25.90    5.20
  -6 -10  -1   31.00    4.80
  10 -16  -1   18.80    5.40
 -16   6  -1   22.20    5.20
   6  10  -1   27.90    4.50
  -6 -10  -1   18.60    4.60
  -6 -10  -1   23.50    4.60
 -16   6  -1   30.70    6.20
  -6 -10   1   31.50    5.20
 -16   6   1   24.70    5.30
   6  10   1   24.10    2.90
  10 -16   1   29.30    5.00
  -6 -10   1   28.20    4.90
 -16   6   1   21.10    5.40
  10 -16   1   37.20    6.10
  16  -6   1   22.80    4.90
  10 -16   1   22.60    4.80
  16  -6   1   25.90    5.10
   6  10   1   21.10    4.40
  -6 -10   1   20.00    4.30
 -10  16   1   33.00    5.10
   9 -16  -1   17.90    3.60
   7   9  -1   26.20    4.60
 -16   7  -1   20.60    5.30
  -7  -9  -1   23.40    4.80
  16  -7  -1   16.80    4.50
  -9  16  -1   17.10    4.20
   9 -16  -1   14.60    4.80
 -16   7  -1   20.90    5.00
  16  -7  -1    9.30    4.50
  16  -7  -1   16.40    4.50
  -7  -9  -1   15.40    4.30
   9 -16  -1   21.20    4.40
   9 -16  -1   18.80    4.70
  -7  -9  -1   17.90    4.20
 -16   7   1   19.90    4.90
  -9  16   1   23.50    4.80
   9 -16   1   13.30    4.90
  -7  -9   1   21.10    4.50
   9 -16   1   15.50    4.00
   7   9   1   17.40    4.20
   7   9   1   16.80    2.60
  -7  -9   1   23.00    4.50
  -7  -9   1   24.30    4.60
  16  -7   1   19.00    5.00
 -16   7   1   22.60    4.90
  16  -7   1   26.10    5.00
  -8  -8  -1   24.20    4.60
  -8  16  -1   34.60    4.70
   8 -16  -1   22.10    3.80
   8 -16  -1   30.30    4.90
   8   8  -1   25.30    4.40
   8 -16  -1   27.30    4.80
  -8  -8  -1   29.00    4.90
  16  -8  -1   22.70    4.50
  16  -8  -1   28.80    5.40
 -16   8  -1   26.80    5.20
  -8  -8  -1   30.10    5.00
  16  -8  -1   33.50    5.60
 -16   8  -1   27.50    5.90
   8 -16  -1   37.70    5.90
  -8  16   1   13.80    3.70
   8   8   1   14.90    2.60
 -16   8   1   13.40    4.40
   8 -16   1   15.80    3.70
  -8  -8   1   15.60    4.20
  16  -8   1   10.60    4.10
  -8  -8   1   19.00    4.70
  16  -8   1   16.40    4.60
  -8  -8   1    9.70    3.60
   8 -16   1   13.60    4.00
   8 -16   1   22.00    5.00
   8   8   1   15.00    4.00
 -16   8   1   14.70    4.50
   8 -16   1   18.80    4.00
  -9  -7  -1   27.60    5.00
  16  -9  -1   40.90    5.90
 -16   9  -1   38.80    6.10
  -9  -7  -1   32.80    5.60
   9   7  -1   42.30    5.20
   7 -16  -1   43.60    6.30
  -7  16  -1   29.80    4.60
  16  -9  -1   22.90    5.10
   7 -16  -1   37.10    4.70
   9   7  -1   32.10    2.90
  -9  -7  -1   37.80    5.40
   7 -16  -1   43.10    5.40
 -16   9  -1   27.20    5.40
   7 -16  -1   41.20    4.70
  16  -9  -1   28.80    5.20
   7 -16   1   35.90    6.10
  16  -9   1   32.30    5.70
   7 -16   1   31.50    4.60
 -16   9   1   42.90    6.10
  -7  16   1   40.90    5.30
 -16   9   1   39.50    5.70
   7 -16   1   27.00    4.50
   9   7   1   29.40    4.60
  -9  -7   1   40.70    5.20
   9   7   1   30.40    3.50
  -9  -7   1   36.30    5.50
  -9  -7   1   40.50    5.20
   7 -16   1   38.00    5.30
  16  -9   1   38.40    5.80
  16 -10  -1   70.39    7.40
   6 -16  -1   62.09    5.70
 -10  -6  -1   77.79    7.10
   6 -16  -1   74.89    6.80
  -6  16  -1   71.39    6.50
 -10  -6  -1   73.99    7.00
  16 -10  -1   62.59    7.30
 -16  10  -1   72.29    7.60
  10   6  -1   60.19    4.50
  16 -10  -1   63.39    6.90
  10   6  -1   68.89    6.60
 -16  10  -1   62.29    6.70
   6 -16  -1   74.99    6.40
   6 -16  -1   76.49    7.70
  10   6   1   79.79    5.60
   6 -16   1   86.29    7.10
 -10  -6   1   78.99    7.50
   6 -16   1   84.19    7.20
  -6  16   1   85.79    7.30
  16 -10   1   98.29    8.70
 -16  10   1   79.99    8.00
 -16  10   1   85.19    8.10
  16 -10   1   92.09    8.50
   6 -16   1   95.29    8.80
  16 -10   1   87.19    8.00
   6 -16   1   81.69    6.40
  10   6   1   80.39    7.30
 -10  -6   1   79.49    7.10
  -5  16  -1   38.30    4.90
  11   5  -1   35.90    5.10
  16 -11  -1   36.90    6.50
   5 -16  -1   39.40    4.60
  16 -11  -1   29.70    5.20
 -16  11  -1   42.70    5.90
 -16  11  -1   48.90    7.10
   5 -16  -1   42.00    6.50
 -11  -5  -1   39.20    5.70
   5 -16  -1   38.90    4.60
 -11  -5  -1   32.90    5.60
  16 -11  -1   34.60    5.70
  11   5  -1   32.90    3.70
   5 -16  -1   35.00    5.20
  16 -11   1   45.70    6.60
 -11  -5   1   31.00    5.60
   5 -16   1   44.50    5.50
  -5  16   1   43.60    5.60
   5 -16   1   40.00    6.20
 -16  11   1   45.20    6.40
 -11  -5   1   53.49    6.20
   5 -16   1   41.80    5.30
  11   5   1   37.70    4.30
 -16  11   1   53.89    6.70
  16 -11   1   32.70    5.60
   5 -16   1   45.90    4.60
  16 -11   1   50.39    6.70
  11   5   1   45.40    5.80
  16 -12  -1   38.80    6.00
 -12  -4  -1   47.50    5.80
 -12  -4  -1   41.20    6.50
  16 -12  -1   34.50    6.20
   4 -16  -1   45.50    5.90
  12   4  -1   33.30    5.20
   4 -16  -1   36.30    4.70
 -16  12  -1   42.00    6.00
   4 -16  -1   45.10    6.50
 -16  12  -1   43.80    7.10
  12   4  -1   37.20    4.20
  16 -12  -1   35.30    5.50
  -4  16  -1   47.40    5.60
  16 -12   1   39.00    6.00
 -16  12   1   27.10    5.50
 -12  -4   1   40.70    5.40
  16 -12   1   29.60    5.60
  -4  16   1   45.70    5.90
 -16  12   1   35.70    5.80
   4 -16   1   39.20    4.00
 -12  -4   1   34.10    5.70
   4 -16   1   33.60    5.00
  12   4   1   36.30    4.20
   4 -16   1   35.20    5.10
  16 -12   1   27.60    5.70
   4 -16   1   41.60    6.50
  12   4   1   41.60    5.70
  -3  16  -1   21.40    4.70
  16 -13  -1   17.70    4.90
   3 -16  -1   26.50    5.10
  16 -13  -1   21.90    5.90
  13   3  -1   27.60    5.00
   3 -16  -1   27.30    5.60
 -13  -3  -1   35.00    6.00
 -16  13  -1   26.40    6.00
  16 -13  -1   24.20    5.10
 -16  13  -1   23.30    4.90
  13   3  -1   26.50    4.00
   3 -16  -1   28.10    4.40
 -13  -3  -1   25.70    5.10
   3 -16   1   32.00    4.90
  16 -13   1   26.60    5.40
 -13  -3   1   33.50    5.60
  16 -13   1   22.00    5.60
 -16  13   1   29.20    5.20
   3 -16   1   28.10    3.40
   3 -16   1   18.50    5.40
 -13  -3   1   36.90    6.00
   3 -16   1   38.70    5.50
  13   3   1   28.60    5.00
  -3  16   1   30.90    4.90
  13   3   1   22.00    3.90
 -16  13   1   39.90    6.10
 -14  -2  -1   13.10    5.00
 -16  14  -1   24.30    5.30
   2 -16  -1   23.10    4.40
  16 -14  -1   15.80    5.70
   2 -16  -1   17.90    4.50
  14   2  -1   23.70    5.00
  -2  16  -1   17.70    4.40
  14   2  -1   22.10    4.10
  16 -14  -1   17.10    4.80
  16 -14  -1   16.80    5.20
 -14  -2  -1   27.70    5.80
   2 -16  -1   15.30    5.10
   2 -16   1   26.20    4.80
 -14  -2   1   26.80    6.00
  16 -14   1   20.60    5.20
   2 -16   1   17.30    4.50
   2 -16   1   17.80    5.20
 -16  14   1   11.50    4.30
  16 -14   1   28.80    6.20
  -2  16   1   15.80    4.00
 -14  -2   1   15.50    4.80
  14   2   1   14.10    3.80
  16 -14   1   18.70    5.50
 -16  14   1   19.40    4.70
  14   2   1   22.50    4.90
  15   1  -1  108.69    9.10
 -15  -1  -1  121.89   10.20
  15   1  -1  122.79    8.40
   1 -16  -1  126.09    9.30
   1 -16  -1  116.09   10.00
 -16  15  -1  126.59    9.70
   1 -16  -1  128.59    8.60
  16 -15  -1   87.09    9.00
  16 -15  -1  108.29    9.90
 -15  -1  -1  115.39    9.20
  -1  16  -1  115.89    8.70
  16 -15  -1  111.89    9.90
   1 -16   1  110.49    8.60
  15   1   1  101.99    8.30
  16 -15   1  115.89   10.30
  16 -15   1  116.39   10.00
   1 -16   1  112.99    9.70
 -15  -1   1  114.59    9.30
 -15  -1   1  105.19    9.40
  16 -15   1  116.19    9.50
 -16  15   1  115.99    9.60
  -1  16   1  111.49    8.90
   1 -16   1  121.69    9.00
  15   1   1  117.69    9.10
   0 -16  -1  110.19    8.40
   0 -16  -1  114.79   10.20
   0 -16  -1  115.49    9.10
  16 -16  -1  120.09   10.20
 -16   0  -1  125.19    9.60
   0  16  -1  107.89    8.50
  16   0  -1  109.09    8.30
  16   0  -1  111.39    9.30
  16 -16  -1  102.99   10.00
 -16  16  -1  108.59    9.20
 -16   0  -1  101.99    9.80
  16 -16  -1  113.79   10.10
  16   0   1  132.79   10.00
 -16   0   1  103.99    9.60
  16 -16   1  118.99   10.10
  16 -16   1  126.69   10.70
   0 -16   1  130.39    9.20
   0 -16   1  112.99    9.00
  16   0   1  101.99    8.60
  16 -16   1  122.19   10.80
   0  16   1  105.69    8.70
   0 -16   1  119.19   10.00
 -16  16   1  115.99    9.90
 -16   0   1  119.89    9.80
  17  -1  -1  146.29   10.30
 -17   1  -1  146.39   10.80
  -1 -16  -1  150.88   10.70
  17  -1  -1  143.59   11.00
   1  16  -1  152.28   10.60
 -17   1  -1  171.48   12.40
  -1 -16  -1  165.18   12.20
  16 -17  -1  150.08   12.10
  16 -17  -1  150.28   12.00
 -16  17  -1  142.69   11.00
  16 -17  -1  137.79   11.40
  -1 -16  -1  151.18   10.40
  16 -17   1  194.98   14.20
  17  -1   1  169.08   12.20
  -1 -16   1  179.88   11.70
  16 -17   1  193.38   13.40
  16 -17   1  213.08   13.50
 -17   1   1  205.38   13.50
  17  -1   1  186.28   12.20
  -1 -16   1  196.98   13.10
 -17   1   1  195.88   12.80
   1  16   1  174.88   11.60
  -1 -16   1  182.18   11.90
 -16  17   1  171.68   12.50
 -17   2  -1  169.58   12.50
  15 -17  -1  182.08   13.20
  15 -17  -1  166.28   12.40
  -2 -15  -1  174.78   12.50
  15 -17  -1  183.58   12.80
  17  -2  -1  192.38   11.70
  -2 -15  -1  188.38   11.70
 -15  17  -1  175.88   11.90
   2  15  -1  182.18   11.20
  -2 -15  -1  184.48   11.40
 -17   2  -1  176.78   11.90
  17  -2  -1  203.98   12.70
  17  -2   1  224.88   13.60
 -15  17   1  221.78   13.90
  15 -17   1  211.88   14.10
  17  -2   1  227.58   13.40
 -17   2   1  210.78   13.50
  15 -17   1  211.08   13.80
  -2 -15   1  219.98   12.80
  -2 -15   1  212.08   13.80
 -17   2   1  205.98   13.70
   2  15   1  235.08   13.30
  15 -17   1  216.68   14.90
  -2 -15   1  212.58   12.90
  14 -17  -1  160.78   11.90
  14 -17  -1  172.48   12.20
 -17   3  -1  159.38   12.10
  17  -3  -1  172.68   11.40
  -3 -14  -1  171.38   10.80
  14 -17  -1  170.08   12.60
 -17   3  -1  174.58   11.80
  17  -3  -1  168.68   11.70
 -14  17  -1  173.48   11.60
   3  14  -1  163.38   10.50
  -3 -14  -1  184.28   12.50
  -3 -14  -1  181.68   11.40
  17  -3   1  200.58   12.80
  -3 -14   1  210.28   13.10
  -3 -14   1  196.68   11.90
 -14  17   1  203.08   13.00
   3  14   1  199.08   12.20
  -3 -14   1  199.18   12.40
  14 -17   1  185.18   12.40
  17  -3   1  194.48   12.50
 -17   3   1  199.18   13.00
  14 -17   1  188.58   12.90
   3  14   1  201.38   12.30
  14 -17   1  207.28   14.30
 -17   3   1  198.78   13.30
  13 -17  -1  917.71   37.80
   4  13  -1  867.91   35.60
 -13  17  -1  940.91   37.00
  17  -4  -1  888.21   37.10
  -4 -13  -1 1022.90   38.50
  -4 -13  -1  941.41   36.50
  13 -17  -1 1002.60   38.60
  17  -4  -1  921.31   36.90
 -17   4  -1  911.71   37.00
  13 -17  -1  927.41   38.70
  13 -17  -1  834.72   32.80
 -17   4  -1  882.61   37.90
  -4 -13  -1  880.51   35.80
  -4 -13   1  818.32   34.70
  17  -4   1  858.61   35.10
  -4 -13   1  843.42   33.80
 -17   4   1  820.02   35.20
  13 -17   1  879.61   37.10
 -13  17   1  869.01   35.50
   4  13   1  823.02   34.00
  17  -4   1  875.51   35.20
  13 -17   1  843.92   35.40
 -17   4   1  838.82   35.20
  -4 -13   1  888.91   34.90
  13 -17   1  855.01   35.10
  -5 -12  -1  518.25   22.60
 -17   5  -1  522.05   23.50
  17  -5  -1  504.95   23.30
  -5 -12  -1  511.65   23.90
  12 -17  -1  526.25   25.00
  -5 -12  -1  493.15   22.50
  17  -5  -1  517.25   23.80
 -12  17  -1  501.95   22.90
 -17   5  -1  505.95   24.40
  12 -17  -1  478.85   23.70
  12 -17  -1  544.25   24.40
   5  12  -1  508.55   22.50
  17  -5   1  506.35   23.70
  -5 -12   1  509.15   23.20
  -5 -12   1  541.55   23.80
 -17   5   1  526.35   24.20
  12 -17   1  503.85   23.80
   5  12   1  527.45   23.10
  -5 -12   1  519.75   23.00
 -12  17   1  501.55   23.70
  12 -17   1  535.55   25.80
  12 -17   1  539.65   23.90
  17  -5   1  523.15   23.80
 -17   5   1  508.45   24.20
 -17   6  -1  664.73   28.60
  11 -17  -1  597.44   26.90
  17  -6  -1  625.34   27.50
  -6 -11  -1  617.94   27.30
  17  -6  -1  629.64   27.30
  -6 -11  -1  601.34   26.30
 -17   6  -1  607.84   27.10
  -6 -11  -1  619.14   26.40
   6  11  -1  592.54   25.80
  11 -17  -1  654.23   28.90
  11 -17  -1  633.94   27.50
 -11  17  -1  641.44   26.70
   6  11   1  659.13   28.40
  11 -17   1  739.83   31.40
 -17   6   1  694.23   29.90
  17  -6   1  668.83   29.20
  -6 -11   1  665.23   28.70
  11 -17   1  698.13   29.40
 -11  17   1  696.23   29.40
  11 -17   1  670.03   28.90
  -6 -11   1  692.53   29.00
  17  -6   1  689.73   29.50
 -17   6   1  694.83   29.90
   6  11   1  630.94   25.00
  -6 -11   1  713.43   28.70
   7  10  -1  373.56   17.80
  10 -17  -1  362.16   18.30
 -17   7  -1  369.96   19.60
  -7 -10  -1  329.97   18.20
  17  -7  -1  393.26   18.70
  10 -17  -1  374.66   18.80
  17  -7  -1  386.66   19.20
 -10  17  -1  379.06   18.00
  -7 -10  -1  367.76   18.10
 -17   7  -1  386.86   19.00
  17  -7  -1  367.26   19.10
  10 -17  -1  385.96   19.80
  -7 -10  -1  388.06   18.20
  10 -17   1  441.96   20.90
   7  10   1  439.56   20.60
  10 -17   1  449.66   22.70
 -17   7   1  483.05   22.40
  17  -7   1  446.16   21.30
  -7 -10   1  458.15   21.00
   7  10   1  426.76   17.60
 -17   7   1  462.35   22.00
  10 -17   1  445.26   20.60
  17  -7   1  452.05   21.80
  -7 -10   1  451.25   20.90
 -10  17   1  461.35   21.30
  -7 -10   1  469.75   20.80
  17  -8  -1  160.08   11.10
  -8  -9  -1  189.78   12.00
  17  -8  -1  179.68   12.00
  -9  17  -1  179.98   10.90
   9 -17  -1  188.18   11.70
 -17   8  -1  175.58   12.60
  17  -8  -1  172.38   11.80
 -17   8  -1  169.68   11.50
   9 -17  -1  178.48   11.00
   8   9  -1  165.68   10.70
  -8  -9  -1  171.58   11.10
  -8  -9  -1  173.58   11.00
   9 -17  -1  170.08   10.20
   9 -17  -1  199.48   13.00
   8   9   1  123.09    9.00
  -8  -9   1  114.69    8.60
   9 -17   1  107.79    8.50
   9 -17   1  116.09    9.90
  -9  17   1  115.49    9.00
 -17   8   1  104.09    9.50
   9 -17   1  120.19    9.00
   8   9   1  101.09    6.20
 -17   8   1  125.79   10.20
  17  -8   1  108.59    9.10
  -8  -9   1  106.79    8.70
  -8  -9   1  106.39    8.40
   9 -17   1  111.49    8.90
  17  -8   1  102.59    9.30
   9   8  -1   74.49    7.10
  -9  -8  -1   79.49    7.30
  17  -9  -1   77.89    7.50
 -17   9  -1   69.59    8.30
  -8  17  -1   74.89    6.70
   8 -17  -1   79.79    6.60
   8 -17  -1   79.09    8.40
   8 -17  -1   83.89    7.40
  -9  -8  -1   78.59    7.50
  17  -9  -1   75.99    7.80
  17  -9  -1   71.89    7.70
  -9  -8  -1   81.59    8.00
 -17   9  -1   73.49    7.50
   8 -17  -1   73.59    7.40
   8 -17   1   62.59    6.70
  -9  -8   1   67.79    7.10
   9   8   1   67.29    5.00
 -17   9   1   54.89    7.20
  17  -9   1   54.09    6.60
   8 -17   1   63.79    6.40
  17  -9   1   65.79    7.60
   8 -17   1   58.49    6.00
  -9  -8   1   61.09    6.40
   9   8   1   60.29    6.40
  -9  -8   1   62.29    6.50
 -17   9   1   54.69    7.00
   8 -17   1   63.19    7.60
  -8  17   1   56.79    6.40
  17  -9   1   67.49    7.90
 -10  -7  -1  109.59    8.60
  -7  17  -1  123.79    8.60
  17 -10  -1  116.49    9.50
 -10  -7  -1  113.49    9.10
  10   7  -1  139.79    9.50
  17 -10  -1  124.59   10.00
 -17  10  -1  117.79    9.50
 -17  10  -1   98.99   10.10
   7 -17  -1  118.09    8.30
   7 -17  -1  102.29    9.30
   7 -17  -1  117.89    9.00
  17 -10  -1  127.19    9.90
   7 -17  -1  117.19    8.00
  17 -10   1  141.19   11.10
   7 -17   1  147.49   11.30
  10   7   1  147.39    9.70
   7 -17   1  133.89    9.60
   7 -17   1  126.19    8.60
 -10  -7   1  124.89    9.20
   7 -17   1  129.29    9.10
  17 -10   1  137.09   10.20
 -10  -7   1  119.59    9.30
  10   7   1  143.49    7.80
  17 -10   1  135.69   10.60
 -17  10   1  140.39   10.70
  -7  17   1  140.29    9.90
 -10  -7   1  128.89    9.80
 -17  10   1  129.99   10.20
   6 -17  -1  690.23   28.80
  17 -11  -1  688.53   29.30
 -11  -6  -1  660.93   29.00
   6 -17  -1  695.93   30.40
  17 -11  -1  664.23   29.60
  11   6  -1  729.33   28.80
  17 -11  -1  650.53   29.60
   6 -17  -1  652.33   27.10
 -11  -6  -1  678.53   28.50
 -17  11  -1  720.43   29.90
   6 -17  -1  668.23   27.10
  -6  17  -1  672.63   27.90
 -17  11  -1  667.23   29.90
  17 -11   1  765.42   33.80
   6 -17   1  792.72   31.70
 -11  -6   1  807.42   32.30
 -17  11   1  775.72   33.00
   6 -17   1  927.91   35.10
  17 -11   1  749.73   32.90
  11   6   1  759.22   29.80
   6 -17   1  799.32   32.20
  17 -11   1  786.02   33.60
 -17  11   1  757.22   33.30
  11   6   1  793.32   32.30
   6 -17   1  754.42   30.30
  -6  17   1  782.82   32.20
 -11  -6   1  838.22   33.30
   5 -17  -1  358.66   16.70
 -12  -5  -1  364.16   17.80
   5 -17  -1  334.47   16.10
  -5  17  -1  373.46   17.30
   5 -17  -1  359.36   17.80
 -17  12  -1  386.16   19.70
  17 -12  -1  381.36   19.60
  12   5  -1  339.77   15.20
 -17  12  -1  375.06   18.70
 -12  -5  -1  352.06   18.20
  17 -12  -1  367.76   18.90
   5 -17  -1  367.86   19.20
  17 -12  -1  361.16   18.50
  12   5  -1  347.37   17.70
  -5  17   1  349.27   17.60
   5 -17   1  360.96   17.80
 -12  -5   1  356.36   18.30
  17 -12   1  354.76   19.30
   5 -17   1  375.86   19.40
 -17  12   1  366.56   18.90
 -12  -5   1  345.27   17.70
   5 -17   1  349.96   17.30
  17 -12   1  361.56   18.50
  17 -12   1  353.66   19.10
   5 -17   1  371.46   15.90
 -17  12   1  372.56   19.10
  12   5   1  383.76   16.40
  12   5   1  379.36   18.10
  -4  17  -1 1011.60   38.70
  17 -13  -1  938.81   40.20
  17 -13  -1 1010.50   40.50
 -17  13  -1 1019.10   40.10
   4 -17  -1  975.90   37.90
  13   4  -1  935.81   36.70
 -13  -4  -1 1018.30   40.20
  17 -13  -1  998.10   40.80
   4 -17  -1 1092.09   41.70
 -17  13  -1  916.71   40.30
  13   4  -1 1034.80   39.70
 -13  -4  -1 1025.20   39.70
   4 -17  -1 1005.20   39.30
   4 -17   1  961.80   37.00
 -17  13   1 1010.90   41.20
 -13  -4   1 1055.19   41.00
  17 -13   1 1060.79   41.40
 -17  13   1 1011.70   41.00
   4 -17   1  997.80   39.90
 -13  -4   1 1058.99   40.50
  17 -13   1 1031.90   42.20
   4 -17   1 1033.20   39.70
  -4  17   1 1048.50   40.30
   4 -17   1 1035.60   41.80
  17 -13   1 1010.10   41.70
  13   4   1 1029.90   38.50
  13   4   1 1013.30   40.20
  17 -14  -1  283.27   16.70
 -17  14  -1  292.37   16.90
 -14  -3  -1  283.47   15.60
  14   3  -1  275.37   15.30
   3 -17  -1  284.67   16.60
  17 -14  -1  289.27   16.60
  14   3  -1  289.67   13.90
 -17  14  -1  277.17   16.00
  17 -14  -1  306.47   16.80
   3 -17  -1  290.97   15.60
 -14  -3  -1  287.27   16.20
   3 -17  -1  258.97   14.00
  -3  17  -1  285.97   14.90
   3 -17   1  276.07   14.90
  -3  17   1  286.27   15.10
  17 -14   1  272.77   16.50
 -17  14   1  267.17   15.30
  14   3   1  272.97   15.00
 -14  -3   1  259.97   15.00
 -14  -3   1  282.57   15.90
   3 -17   1  285.47   16.30
  17 -14   1  267.27   16.00
  17 -14   1  256.97   15.50
   3 -17   1  222.68   11.40
   3 -17   1  292.37   14.60
 -17  14   1  266.37   15.60
  14   3   1  255.77   13.40
  -2  17  -1  409.66   18.90
 -17  15  -1  369.16   19.60
   2 -17  -1  396.66   20.60
   2 -17  -1  387.26   18.40
  17 -15  -1  399.46   20.70
 -15  -2  -1  424.46   21.10
  15   2  -1  383.56   17.90
 -15  -2  -1  427.96   19.80
   2 -17  -1  410.56   19.40
  15   2  -1  351.36   19.20
  17 -15  -1  385.86   20.80
  17 -15  -1  393.86   20.50
  15   2   1  408.56   19.30
   2 -17   1  473.55   22.20
  15   2   1  420.26   20.40
  -2  17   1  418.46   20.00
 -15  -2   1  425.86   20.50
  17 -15   1  422.66   22.00
   2 -17   1  433.26   20.10
 -17  15   1  384.96   20.40
  17 -15   1  424.16   21.60
 -15  -2   1  424.46   21.10
  17 -15   1  394.06   20.50
   2 -17   1  403.06   19.30
 -17  15   1  374.46   20.60
  17 -16  -1   67.29    8.00
   1 -17  -1   68.69    7.40
  17 -16  -1   92.79    9.50
  16   1  -1   75.89    6.90
  17 -16  -1   79.49    9.10
   1 -17  -1   69.79    8.60
  16   1  -1   73.89    8.00
  -1  17  -1   79.19    7.50
 -16  -1  -1   73.59    8.10
 -17  16  -1   82.79    8.30
   1 -17  -1   75.09    7.20
 -16  -1  -1   79.19    8.90
  17 -16   1   74.79    9.40
  17 -16   1   78.39    9.10
 -17  16   1   88.79    8.70
  17 -16   1   93.19    8.70
  16   1   1   83.49    7.50
 -16  -1   1  102.99    9.60
 -16  -1   1   90.59    8.70
  -1  17   1   88.89    8.00
   1 -17   1   73.39    7.70
  16   1   1   83.19    8.20
   1 -17   1   76.89    7.50
   1 -17   1   79.99    8.90
  17 -17  -1  149.29   12.40
  17 -17  -1  145.29   11.50
  17 -17  -1  164.98   12.70
   0  17  -1  138.39   10.20
 -17   0  -1  148.09   11.40
   0 -17  -1  156.08   12.10
   0 -17  -1  154.48   10.90
   0 -17  -1  146.29   10.10
 -17  17  -1  162.48   11.90
 -17   0  -1  159.38   12.20
  17   0  -1  149.19   10.20
  17   0  -1  153.38   11.50
   0 -17   1  192.18   13.20
  17 -17   1  147.69   12.80
  17 -17   1  161.28   12.60
 -17   0   1  194.78   13.30
  17 -17   1  185.48   12.80
   0  17   1  170.68   11.60
  17   0   1  183.58   11.90
  17   0   1  185.98   12.30
   0 -17   1  169.58   11.40
 -17  17   1  178.38   12.70
   0 -17   1  166.68   11.70
 -17   0   1  178.78   12.50
  18  -1  -1  239.38   14.70
  17 -18  -1  200.48   14.50
  -1 -17  -1  217.68   13.60
  -1 -17  -1  218.68   13.20
 -18   1  -1  225.68   15.30
 -18   1  -1  224.18   14.30
  17 -18  -1  223.28   15.50
   1  17  -1  217.48   13.10
  17 -18  -1  240.18   15.40
  -1 -17  -1  224.08   15.00
   1  17  -1  234.98   13.50
 -17  18  -1  235.78   14.60
  18  -1  -1  223.38   13.40
  17 -18   1  155.08   12.00
  18  -1   1  185.18   12.20
  17 -18   1  168.38   13.00
  -1 -17   1  155.18   11.20
  18  -1   1  197.88   13.10
  -1 -17   1  172.48   12.10
 -18   1   1  185.28   13.80
   1  17   1  181.38   12.10
 -17  18   1  191.38   13.00
  17 -18   1  184.08   14.30
 -18   1   1  172.08   12.80
  -1 -17   1  170.28   12.90
  18  -2  -1   24.60    6.20
  16 -18  -1   17.40    5.80
  -2 -16  -1   21.90    6.20
  16 -18  -1   17.00    5.80
 -18   2  -1   15.30    5.90
  16 -18  -1    9.20    5.00
  -2 -16  -1   16.20    5.10
   2  16  -1    6.50    4.30
 -16  18  -1    8.40    4.30
 -18   2  -1    4.50    4.60
 -16  18   1   30.40    6.10
 -18   2   1   32.90    6.90
  16 -18   1   11.20    6.10
  -2 -16   1   30.90    5.40
  16 -18   1   16.90    6.60
  -2 -16   1   26.60    6.10
  -2 -16   1   28.60    5.60
  16 -18   1   16.20    5.10
 -18   2   1   23.70    5.80
  18  -2   1   21.40    5.60
   2  16   1   16.50    4.70
  18  -2   1   13.00    5.00
  15 -18  -1  338.07   19.50
 -18   3  -1  342.17   19.20
 -15  18  -1  342.27   18.20
   3  15  -1  342.27   17.30
  15 -18  -1  329.87   18.60
  -3 -15  -1  323.17   17.30
 -18   3  -1  344.47   18.20
  -3 -15  -1  345.57   17.30
  -3 -15  -1  328.77   18.70
  18  -3  -1  314.77   18.00
  15 -18  -1  368.36   19.40
  18  -3  -1  352.26   17.80
  -3 -15   1  356.56   18.80
  -3 -15   1  333.37   17.40
  15 -18   1  352.06   18.60
  18  -3   1  321.37   18.00
 -15  18   1  335.27   18.50
   3  15   1  335.37   17.60
 -18   3   1  364.56   19.50
  15 -18   1  365.56   19.40
  -3 -15   1  344.67   17.80
  18  -3   1  331.87   18.00
 -18   3   1  321.87   18.10
   3  15   1  336.07   17.70
  15 -18   1  340.17   20.00
 -18   4  -1  114.19    9.60
  14 -18  -1   96.29    9.50
  -4 -14  -1   91.09    9.30
  18  -4  -1  113.09    9.70
  -4 -14  -1  105.79    8.70
  18  -4  -1   99.49    9.10
  14 -18  -1   95.19   10.40
   4  14  -1  104.29    8.70
 -18   4  -1  125.99   11.00
  14 -18  -1  104.29    9.80
  -4 -14  -1  108.89    8.90
 -14  18  -1  124.09    9.70
 -18   4   1  112.59    9.90
  -4 -14   1   94.49    8.90
  14 -18   1  101.09    9.60
  18  -4   1   97.99    9.30
  14 -18   1  114.09   10.80
  18  -4   1  119.69   10.10
 -14  18   1  122.69   10.00
  -4 -14   1  106.39    9.20
   4  14   1  105.69    9.10
 -18   4   1  120.49   10.40
  14 -18   1  106.09    9.70
  -4 -14   1  118.89    9.40
 -18   5  -1  167.48   13.00
  13 -18  -1  195.38   13.20
  13 -18  -1  168.18   12.30
   5  13  -1  155.68   10.90
  13 -18  -1  173.28   13.20
  18  -5  -1  192.98   12.40
  -5 -13  -1  172.98   12.30
 -18   5  -1  163.38   11.80
  -5 -13  -1  167.48   11.10
  -5 -13  -1  175.08   11.40
 -13  18  -1  189.18   12.00
  18  -5  -1  159.48   11.80
  -5 -13   1  199.38   13.20
  18  -5   1  210.78   13.60
  13 -18   1  213.58   13.60
  18  -5   1  208.48   13.50
  -5 -13   1  234.48   13.40
  -5 -13   1  225.98   13.50
  13 -18   1  240.58   15.70
 -13  18   1  211.48   13.50
   5  13   1  206.18   12.90
 -18   5   1  230.38   14.70
  13 -18   1  223.38   14.00
 -18   5   1  224.48   14.20
  -6 -12  -1  359.86   19.90
  12 -18  -1  393.46   20.30
  12 -18  -1  421.46   20.80
  18  -6  -1  420.86   20.50
  -6 -12  -1  399.86   19.40
  12 -18  -1  423.36   21.90
 -18   6  -1  406.16   21.20
  -6 -12  -1  426.56   19.90
  18  -6  -1  395.06   20.20
 -18   6  -1  442.76   20.90
 -12  18  -1  405.66   19.70
   6  12  -1  394.76   19.20
  12 -18   1  327.17   18.80
  12 -18   1  326.87   17.40
  -6 -12   1  312.77   16.90
  -6 -12   1  303.87   16.20
 -18   6   1  327.77   17.90
 -12  18   1  304.87   17.10
 -18   6   1  311.67   17.50
  -6 -12   1  315.47   16.80
  18  -6   1  330.17   17.40
  18  -6   1  326.57   17.40
  12 -18   1  307.27   16.80
   6  12   1  314.87   16.50
  11 -18  -1  191.28   12.80
 -18   7  -1  216.58   13.60
 -11  18  -1  221.18   12.80
  11 -18  -1  211.38   14.30
 -18   7  -1  215.38   14.10
  -7 -11  -1  196.68   12.30
  -7 -11  -1  202.28   13.20
  11 -18  -1  206.38   13.10
  -7 -11  -1  221.48   12.90
  18  -7  -1  199.38   12.70
  18  -7  -1  204.38   13.50
   7  11  -1  212.28   12.40
  18  -7  -1  200.18   13.40
   7  11   1  173.88   11.10
  18  -7   1  165.58   12.00
   7  11   1  154.08    8.20
  -7 -11   1  173.68   11.60
  18  -7   1  158.58   11.50
  -7 -11   1  166.68   11.20
  -7 -11   1  174.58   11.50
 -18   7   1  172.08   12.00
  11 -18   1  173.48   11.80
  11 -18   1  173.78   11.50
 -11  18   1  165.88   11.40
 -18   7   1  171.98   12.20
  11 -18   1  176.88   13.20
 -18   8  -1  680.63   30.80
   8  10  -1  688.03   28.70
 -10  18  -1  664.33   28.60
  18  -8  -1  660.83   29.80
  -8 -10  -1  681.33   29.90
  18  -8  -1  660.83   29.10
  10 -18  -1  662.83   28.00
  10 -18  -1  728.83   31.50
  10 -18  -1  715.43   29.50
  -8 -10  -1  669.23   29.00
  10 -18  -1  716.93   30.10
  18  -8  -1  676.63   30.20
  -8 -10  -1  682.83   28.90
 -18   8  -1  738.23   30.40
  10 -18   1  914.21   37.40
   8  10   1  841.02   34.40
  -8 -10   1  855.51   35.00
  18  -8   1  874.41   35.60
  10 -18   1  872.31   34.90
  10 -18   1  862.11   34.70
  18  -8   1  902.21   36.40
 -18   8   1  921.01   36.40
   8  10   1  783.82   30.90
 -18   8   1  883.21   36.00
  -8 -10   1  760.32   34.10
  10 -18   1  862.61   34.80
  -8 -10   1  853.61   34.40
 -10  18   1  821.52   34.90
   9 -18  -1   40.00    5.80
  18  -9  -1   30.80    5.80
  -9  -9  -1   37.00    5.50
   9 -18  -1   23.30    6.00
  -9  -9  -1   32.60    5.50
 -18   9  -1   29.60    5.60
  18  -9  -1   29.80    5.80
   9 -18  -1   25.00    4.30
 -18   9  -1   29.60    6.60
  18  -9  -1   30.90    6.00
   9 -18  -1   31.10    5.90
  -9  -9  -1   20.50    5.70
   9   9  -1   20.30    5.10
  -9  18  -1   24.80    5.00
   9   9   1   21.60    4.80
 -18   9   1   31.00    6.30
  -9  -9   1   23.20    5.40
   9 -18   1   31.80    5.20
  -9  -9   1   25.60    5.20
  18  -9   1   26.10    5.70
  -9  -9   1   29.20    5.00
  -9  18   1   16.10    4.90
   9 -18   1   28.30    6.30
   9   9   1   25.00    3.30
   9 -18   1   23.40    5.00
  18  -9   1   22.80    6.00
 -18   9   1   22.80    6.10
  10   8  -1  398.06   19.60
   8 -18  -1  417.46   20.30
 -10  -8  -1  425.86   20.00
  18 -10  -1  436.36   21.20
   8 -18  -1  421.36   21.50
 -18  10  -1  406.86   20.60
   8 -18  -1  399.06   19.10
  18 -10  -1  426.66   20.80
   8 -18  -1  416.06   18.80
 -18  10  -1  387.96   21.10
  18 -10  -1  428.36   21.10
 -10  -8  -1  409.96   19.90
  -8  18  -1  411.16   19.30
  18 -10   1  449.95   22.00
   8 -18   1  456.25   23.20
 -10  -8   1  451.35   21.10
  10   8   1  445.36   18.50
  18 -10   1  470.05   22.90
 -10  -8   1  452.45   21.90
   8 -18   1  457.95   20.70
   8 -18   1  445.66   20.80
   8 -18   1  481.55   21.70
  18 -10   1  456.05   22.80
 -18  10   1  449.06   22.30
 -10  -8   1  449.36   21.30
  10   8   1  446.16   21.10
 -18  10   1  454.65   22.40
  -8  18   1  482.15   21.80
   7 -18  -1  126.29    9.80
  11   7  -1  134.39    9.70
   7 -18  -1  136.39   11.10
 -18  11  -1  124.39   11.00
  18 -11  -1  131.49   10.30
   7 -18  -1  135.49    9.00
  18 -11  -1  146.29   11.50
  -7  18  -1  128.79    9.10
 -11  -7  -1  141.19   10.50
 -11  -7  -1  135.69    9.90
 -18  11  -1  144.29   10.80
  18 -11  -1  125.69   10.60
   7 -18  -1  134.99    9.10
  11   7   1  119.89    9.40
 -11  -7   1  130.49   10.10
   7 -18   1  112.89    9.00
 -11  -7   1  131.09    9.50
   7 -18   1  127.89    9.20
  18 -11   1  113.39   10.10
  11   7   1  127.49    7.60
  18 -11   1  115.79   10.00
  18 -11   1  133.79   10.70
   7 -18   1  112.79   10.50
   7 -18   1  116.39    8.30
 -18  11   1  130.59   10.50
 -18  11   1  116.19   10.00
  -7  18   1  110.09    8.90
  18 -12  -1  564.94   25.40
   6 -18  -1  576.74   26.30
  12   6  -1  486.65   23.60
  -6  18  -1  541.05   23.70
 -18  12  -1  584.44   25.70
   6 -18  -1  537.15   24.50
  18 -12  -1  547.35   25.50
   6 -18  -1  502.15   22.60
   6 -18  -1  497.35   22.50
 -18  12  -1  532.25   25.80
 -12  -6  -1  560.04   24.40
 -12  -6  -1  564.24   25.10
  18 -12  -1  536.85   25.60
   6 -18   1  481.35   21.90
  12   6   1  452.85   19.90
  18 -12   1  489.25   23.30
 -12  -6   1  487.75   22.40
  18 -12   1  478.65   23.60
  -6  18   1  452.25   22.00
 -18  12   1  502.45   23.80
  18 -12   1  505.35   24.30
 -18  12   1  508.35   24.20
   6 -18   1  466.15   20.20
   6 -18   1  458.95   23.80
   6 -18   1  487.35   22.20
  12   6   1  490.85   22.40
 -12  -6   1  487.95   22.90
 -13  -5  -1  236.48   13.50
  13   5  -1  210.08   10.90
 -18  13  -1  232.08   14.80
  -5  18  -1  206.88   12.40
  18 -13  -1  239.58   15.00
   5 -18  -1  201.18   11.90
  18 -13  -1  224.58   14.40
 -18  13  -1  203.38   13.60
  18 -13  -1  216.78   13.80
  13   5  -1  207.28   13.00
   5 -18  -1  225.48   14.60
 -13  -5  -1  209.58   13.90
   5 -18  -1  212.98   13.10
   5 -18   1  274.57   16.10
  -5  18   1  276.27   14.70
  13   5   1  256.67   12.80
 -13  -5   1  235.38   14.70
 -13  -5   1  237.38   14.20
  18 -13   1  243.28   15.10
 -18  13   1  257.27   15.30
  18 -13   1  223.38   15.10
 -18  13   1  263.27   15.60
   5 -18   1  253.77   14.30
   5 -18   1  234.88   11.90
  13   5   1  239.78   14.20
   5 -18   1  257.27   14.10
  18 -13   1  240.48   15.80
 -14  -4  -1  168.18   11.40
 -18  14  -1  156.38   11.40
  14   4  -1  159.18   11.20
   4 -18  -1  163.08   11.30
  -4  18  -1  153.88   10.60
  18 -14  -1  150.98   12.00
  18 -14  -1  155.48   11.70
 -14  -4  -1  164.08   12.10
  14   4  -1  167.58    9.60
   4 -18  -1  149.29    9.90
  18 -14  -1  162.38   12.40
   4 -18  -1  175.28   12.80
 -18  14  -1  172.48   12.90
 -18  14   1  142.29   11.30
  18 -14   1  137.79   11.90
  -4  18   1  151.18   10.50
   4 -18   1  130.49    9.80
  18 -14   1  140.19   11.10
 -14  -4   1  152.48   11.60
   4 -18   1  131.09   11.30
   4 -18   1  136.49    7.90
  14   4   1  126.89   10.00
  14   4   1  130.19    8.80
 -18  14   1  145.89   11.10
 -14  -4   1  138.49   10.40
   4 -18   1  153.78   10.50
  18 -14   1  140.49   11.30
 -15  -3  -1  351.36   18.80
  15   3  -1  327.17   15.80
   3 -18  -1  328.77   16.60
  18 -15  -1  342.97   18.90
   3 -18  -1  355.86   19.60
  18 -15  -1  323.37   18.90
 -18  15  -1  331.37   18.10
   3 -18  -1  346.67   17.60
  -3  18  -1  331.87   16.90
  15   3  -1  330.97   17.80
 -15  -3  -1  367.16   18.20
  18 -15  -1  327.97   18.50
   3 -18   1  261.77   14.60
 -15  -3   1  254.87   15.10
  18 -15   1  273.87   16.80
  15   3   1  263.17   15.30
  -3  18   1  268.77   15.10
  15   3   1  273.17   14.30
  18 -15   1  272.67   16.20
 -18  15   1  270.87   16.20
   3 -18   1  272.87   15.40
   3 -18   1  263.67   16.20
 -18  15   1  295.77   16.50
  18 -15   1  243.08   16.50
 -15  -3   1  274.27   16.20
   2 -18  -1   14.60    4.40
   2 -18  -1    0.60    4.00
  16   2  -1    6.00    4.50
  16   2  -1    9.50    3.80
 -16  -2  -1    8.90    6.30
  18 -16  -1   13.10    5.50
  18 -16  -1    1.60    5.00
 -16  -2  -1    5.20    4.50
  18 -16  -1    8.30    5.40
  -2  18  -1    5.70    4.30
 -18  16  -1    0.60    4.10
  18 -16   1   13.00    5.40
  18 -16   1    3.10    4.80
  16   2   1    7.40    4.10
 -18  16   1   13.30    5.90
  16   2   1    6.00    4.50
 -16  -2   1   -4.50    5.20
 -16  -2   1    7.10    4.60
  -2  18   1   16.20    4.80
   2 -18   1   10.10    5.30
  18 -16   1   15.80    5.90
   2 -18   1    6.30    4.40
   2 -18   1    7.80    4.50
 -18  17  -1  474.95   23.50
  18 -17  -1  451.15   24.10
   1 -18  -1  463.25   21.60
   1 -18  -1  455.25   22.50
  18 -17  -1  488.85   24.50
  18 -17  -1  491.65   24.70
  17   1  -1  471.85   23.10
 -17  -1  -1  493.75   23.50
 -17  -1  -1  472.05   24.10
  17   1  -1  471.05   21.60
  -1  18  -1  465.75   22.10
   1 -18  -1  516.05   24.90
  18 -17   1  488.15   24.20
  18 -17   1  502.65   25.20
  -1  18   1  452.15   22.70
 -17  -1   1  468.45   23.80
   1 -18   1  493.45   22.70
  17   1   1  473.85   22.40
   1 -18   1  512.15   25.00
 -17  -1   1  511.35   23.90
  18 -17   1  513.75   25.80
 -18  17   1  490.85   24.40
  17   1   1  459.65   23.30
   1 -18   1  515.15   23.40
  18 -18  -1    7.20    5.80
  18   0  -1    8.00    5.20
 -18  18  -1    3.70    4.70
   0  18  -1    3.50    4.30
  18 -18  -1   -3.00    5.10
   0 -18  -1    2.30    4.70
   0 -18  -1    4.40    5.80
   0 -18  -1    3.40    4.10
  18 -18  -1    3.20    5.30
  18   0  -1    1.50    4.10
 -18   0  -1   -1.40    6.10
 -18   0  -1    4.50    5.10
  18 -18   1    0.70    5.00
  18   0   1   17.20    5.60
 -18   0   1    4.20    6.10
  18 -18   1   -8.20    5.00
  18   0   1   -5.80    4.70
   0 -18   1   -8.00    5.30
  18 -18   1   -8.30    5.60
 -18  18   1    2.30    4.70
  19  -1  -1  254.07   14.80
   1  18  -1  237.48   14.30
  18 -19  -1  242.68   16.40
 -18  19  -1  256.57   15.70
  18 -19  -1  233.88   16.50
 -19   1  -1  230.58   16.20
  -1 -18  -1  246.08   14.90
   1  18  -1  240.48   14.40
 -19   1  -1  240.38   15.40
  18 -19  -1  217.98   15.40
  -1 -18  -1  219.58   13.80
  -1 -18  -1  250.47   16.30
  19  -1  -1  223.28   15.20
 -18  19   1  331.77   19.00
  -1 -18   1  353.36   19.80
  19  -1   1  304.57   18.10
  -1 -18   1  310.97   17.50
  -1 -18   1  285.67   16.80
 -19   1   1  320.77   18.40
  18 -19   1  323.07   18.50
   1  18   1  296.77   17.20
  19  -1   1  320.87   17.60
  18 -19   1  332.37   19.40
 -19   1   1  332.07   19.50
  18 -19   1  293.57   19.20
  -2 -17  -1  110.29    9.70
  -2 -17  -1  117.39   10.70
  -2 -17  -1   98.39    8.90
  17 -19  -1  110.49   10.90
   2  17  -1  112.19    9.30
  19  -2  -1  121.49    9.90
 -19   2  -1  105.19   11.30
  17 -19  -1  107.09   11.10
  19  -2  -1  118.89   10.80
 -19   2  -1   98.69    9.80
 -17  19  -1  119.89   10.30
  17 -19  -1  105.49   10.30
  17 -19   1   88.89    9.70
  19  -2   1   97.89    9.60
 -19   2   1  105.09   10.70
  19  -2   1  111.69    9.70
  17 -19   1  110.19   11.70
 -17  19   1  108.49   10.30
   2  17   1  112.99   10.00
  -2 -17   1   93.69    9.90
  17 -19   1  117.69   10.90
  -2 -17   1  108.19    9.50
 -19   2   1  107.99   10.40
  -2 -17   1  104.59    9.60
 -16  19  -1   15.60    5.40
  -3 -16  -1   19.60    5.60
  -3 -16  -1   21.80    6.40
  19  -3  -1   14.80    5.30
  19  -3  -1   12.30    5.90
  16 -19  -1   17.80    6.60
  -3 -16  -1   21.60    5.20
 -19   3  -1   18.60    5.90
  16 -19  -1   20.40    6.10
  16 -19  -1   16.00    5.70
 -16  19   1   22.50    5.50
  16 -19   1    5.90    6.00
  -3 -16   1   13.50    5.40
  19  -3   1   14.90    5.50
  -3 -16   1    6.40    4.70
  -3 -16   1   13.20    5.50
   3  16   1   12.50    4.70
 -19   3   1    4.70    5.70
  16 -19   1    3.00    4.10
   3  16   1    8.90    4.50
  16 -19   1   10.30    5.50
  19  -3   1   14.80    6.00
  -4 -15  -1  912.31   38.00
  -4 -15  -1 1021.20   40.70
   4  15  -1  877.51   37.40
 -19   4  -1  956.70   39.10
  -4 -15  -1  908.31   37.50
 -15  19  -1  931.21   38.90
  15 -19  -1 1010.00   40.50
  19  -4  -1  951.00   39.30
  15 -19  -1  968.60   41.10
 -19   4  -1  957.70   40.50
  19  -4  -1  956.00   38.70
  15 -19  -1  900.51   39.80
   4  15   1 1087.49   42.10
  19  -4   1 1051.89   43.00
  -4 -15   1 1051.49   42.20
 -19   4   1 1110.69   44.00
 -15  19   1 1043.60   43.20
  15 -19   1 1024.20   42.90
  -4 -15   1 1025.30   41.60
  19  -4   1 1087.79   42.90
  15 -19   1 1051.09   44.90
 -19   4   1 1115.09   43.50
  -4 -15   1 1057.09   42.70
  15 -19   1  960.80   42.60
  14 -19  -1   59.29    8.10
 -14  19  -1   67.19    7.70
 -19   5  -1   66.79    9.10
  -5 -14  -1   52.19    6.80
  19  -5  -1   59.09    7.20
  14 -19  -1   53.59    8.20
  -5 -14  -1   59.89    7.80
  -5 -14  -1   58.39    6.90
   5  14  -1   52.19    6.60
  19  -5  -1   60.09    7.80
 -19   5  -1   45.40    6.90
  14 -19  -1   59.69    8.10
  19  -5   1   68.19    8.10
  14 -19   1   72.49    8.20
 -19   5   1   82.19    8.90
 -14  19   1   78.49    8.50
  -5 -14   1   69.39    7.90
  -5 -14   1   63.59    7.70
   5  14   1   59.29    7.00
 -19   5   1   67.09    9.00
  -5 -14   1   80.69    8.00
  19  -5   1   76.19    8.30
  14 -19   1   66.69    8.30
  14 -19   1   90.49    9.90
  13 -19  -1  910.41   37.60
 -19   6  -1  929.51   37.60
  19  -6  -1  875.81   37.40
  -6 -13  -1  885.61   36.40
  19  -6  -1  890.31   37.40
 -13  19  -1  920.31   36.90
  13 -19  -1  893.01   38.90
  -6 -13  -1  887.21   36.30
 -19   6  -1  884.11   38.30
   6  13  -1  882.61   36.00
  13 -19  -1  900.41   37.80
  -6 -13  -1  906.01   37.70
 -19   6   1 1053.39   41.80
 -19   6   1 1016.90   41.60
  -6 -13   1 1030.20   40.00
 -13  19   1 1001.80   41.20
  13 -19   1 1008.10   40.90
  19  -6   1  957.80   40.50
  13 -19   1 1011.00   43.00
  -6 -13   1  980.40   40.50
  -6 -13   1  963.30   39.90
  19  -6   1 1007.00   41.10
   6  13   1  979.60   39.80
  13 -19   1 1028.10   40.80
  12 -19  -1  219.18   14.10
  19  -7  -1  258.67   15.20
 -19   7  -1  250.47   14.90
  12 -19  -1  229.08   15.60
  12 -19  -1  247.28   15.00
  -7 -12  -1  223.78   13.80
 -12  19  -1  238.08   14.10
   7  12  -1  243.98   13.90
  -7 -12  -1  196.48   13.80
  -7 -12  -1  247.48   14.00
  19  -7  -1  229.88   14.80
 -19   7  -1  242.88   15.60
  -7 -12   1  161.98   11.50
  12 -19   1  165.58   13.20
 -19   7   1  164.18   12.40
   7  12   1  175.08   11.60
  19  -7   1  158.78   12.10
  -7 -12   1  167.58   11.20
  -7 -12   1  170.28   11.70
 -12  19   1  157.48   11.50
  19  -7   1  153.88   11.80
 -19   7   1  155.98   12.20
  12 -19   1  164.08   11.90
  12 -19   1  162.18   11.60
  11 -19  -1  444.96   22.70
  11 -19  -1  411.56   20.50
  19  -8  -1  427.66   21.30
 -19   8  -1  386.86   20.50
   8  11  -1  424.46   20.10
 -19   8  -1  405.56   21.80
  11 -19  -1  384.76   19.00
  11 -19  -1  418.26   20.90
 -11  19  -1  409.56   19.90
  -8 -11  -1  390.06   19.90
  -8 -11  -1  406.56   20.10
  19  -8  -1  383.06   20.00
  -8 -11  -1  442.66   21.70
  19  -8  -1  418.76   21.30
  11 -19   1  475.75   22.30
 -11  19   1  452.85   21.90
 -19   8   1  449.36   22.80
  19  -8   1  461.95   22.60
  11 -19   1  458.95   23.90
  11 -19   1  441.76   21.60
  11 -19   1  472.65   21.90
  -8 -11   1  434.16   21.30
 -19   8   1  469.65   22.90
   8  11   1  446.66   21.60
  -8 -11   1  429.96   21.60
  -8 -11   1  470.65   22.10
  19  -8   1  468.05   23.20
  -9 -10  -1  104.09    8.80
  -9 -10  -1  100.69    8.90
  -9 -10  -1  110.29    9.80
 -19   9  -1  104.49   10.30
  19  -9  -1  100.39    9.80
 -10  19  -1  110.29    8.70
  10 -19  -1   99.39   10.20
  10 -19  -1  109.09    9.00
  19  -9  -1   99.69    9.60
   9  10  -1  100.99    8.70
  10 -19  -1  107.89    9.40
  19  -9  -1  105.59    9.30
  10 -19  -1  104.29    8.30
 -19   9  -1   97.49    9.40
  19  -9   1  116.69    9.70
 -10  19   1  102.19    9.00
  10 -19   1   95.09    8.60
 -19   9   1  103.49   10.00
   9  10   1   97.89    8.80
  10 -19   1  106.99    9.30
  10 -19   1   96.99    8.70
  -9 -10   1  110.59    9.20
  19  -9   1   92.19    9.90
 -19   9   1   96.59    9.40
  -9 -10   1   96.59    8.80
  10 -19   1  104.49   10.60
  -9 -10   1  103.29    9.20
  19  -9   1  110.49   10.50
 -10  -9  -1  320.17   17.60
   9 -19  -1  321.87   16.70
   9 -19  -1  317.97   17.50
  19 -10  -1  332.07   17.90
 -10  -9  -1  332.97   17.50
  19 -10  -1  325.77   18.20
  19 -10  -1  318.57   18.20
  -9  19  -1  312.67   16.70
   9 -19  -1  358.46   19.60
   9 -19  -1  308.87   15.90
 -19  10  -1  352.66   18.40
  10   9  -1  320.57   16.70
 -19  10  -1  314.57   18.50
 -10  -9  -1  315.27   17.10
   9 -19   1  337.37   16.90
  -9  19   1  308.17   17.00
 -10  -9   1  315.27   17.40
 -19  10   1  296.17   17.60
  19 -10   1  296.07   17.70
  10   9   1  326.67   16.90
  19 -10   1  314.47   17.50
  19 -10   1  312.07   18.00
   9 -19   1  310.07   16.30
 -19  10   1  347.37   18.60
   9 -19   1  319.07   16.90
 -10  -9   1  320.57   16.90
   9 -19   1  321.07   18.60
 -10  -9   1  339.27   17.00
  10   9   1  260.17   13.30
  19 -11  -1  397.26   20.50
  11   8  -1  376.06   18.90
  -8  19  -1  388.36   18.80
  19 -11  -1  377.16   19.70
   8 -19  -1  359.86   18.10
   8 -19  -1  374.36   19.40
 -19  11  -1  373.26   19.90
  19 -11  -1  370.26   20.20
 -11  -8  -1  385.86   19.10
 -11  -8  -1  400.26   19.80
   8 -19  -1  410.46   21.40
   8 -19  -1  364.36   17.70
 -19  11  -1  385.96   20.90
  19 -11   1  354.66   19.30
 -19  11   1  346.57   19.00
  11   8   1  328.77   14.90
  19 -11   1  334.57   18.40
 -11  -8   1  325.47   18.10
 -11  -8   1  330.17   17.30
  11   8   1  348.47   17.60
   8 -19   1  340.37   17.40
   8 -19   1  340.97   16.60
  -8  19   1  342.37   17.80
 -19  11   1  338.97   18.90
  19 -11   1  312.57   18.80
   8 -19   1  328.37   19.30
   8 -19   1  345.27   17.70
 -12  -7  -1  118.09   10.00
  19 -12  -1  112.59    9.80
   7 -19  -1  100.39    7.90
   7 -19  -1  123.29   11.20
  -7  19  -1  113.49    8.80
   7 -19  -1  101.59    8.00
 -19  12  -1  122.29   10.50
  19 -12  -1   96.09    9.50
  12   7  -1   96.09    8.80
   7 -19  -1  109.59    9.40
 -12  -7  -1  106.49    9.30
  19 -12  -1  105.29   10.20
 -19  12  -1  110.19    9.80
   7 -19   1   83.39    9.10
  19 -12   1   79.39    9.00
 -19  12   1   80.39    8.90
  12   7   1   79.19    6.30
  -7  19   1   73.39    7.70
   7 -19   1   88.39    8.30
  19 -12   1   67.79    8.50
 -12  -7   1   81.29    8.10
  12   7   1   88.69    8.30
 -19  12   1   76.59    8.60
   7 -19   1   77.59    7.50
   7 -19   1   84.29    6.90
 -12  -7   1   86.19    9.10
  19 -12   1   91.59    9.10
   6 -19  -1  449.95   21.50
  19 -13  -1  456.45   22.60
   6 -19  -1  465.15   23.20
   6 -19  -1  407.86   19.70
   6 -19  -1  392.96   19.20
  -6  19  -1  453.85   20.80
 -13  -6  -1  461.65   21.80
 -19  13  -1  433.96   22.20
  19 -13  -1  416.56   22.20
 -13  -6  -1  447.76   22.10
  19 -13  -1  443.46   22.20
 -19  13  -1  457.55   22.90
  13   6  -1  446.46   21.30
 -13  -6   1  552.24   25.00
 -13  -6   1  492.35   23.70
  19 -13   1  498.85   24.50
  19 -13   1  520.25   25.70
   6 -19   1  508.75   23.70
  13   6   1  524.95   21.90
   6 -19   1  518.05   23.40
  19 -13   1  534.15   25.70
  -6  19   1  529.85   24.00
  13   6   1  533.95   24.20
   6 -19   1  518.45   25.70
   6 -19   1  479.95   21.40
 -19  13   1  567.14   25.90
 -19  13   1  511.55   25.00
   5 -19  -1   76.99    8.10
   5 -19  -1   86.69    7.60
   5 -19  -1   92.29    9.90
  19 -14  -1   77.29    8.80
  14   5  -1   77.89    8.50
 -14  -5  -1   87.59    9.30
  -5  19  -1   97.69    8.40
  19 -14  -1   82.59    9.10
 -19  14  -1   80.39    9.20
 -19  14  -1   98.59    9.50
  19 -14  -1   99.69   10.40
 -14  -5  -1   77.79    8.40
 -14  -5   1   91.99    8.60
  19 -14   1   92.09    9.20
   5 -19   1   89.39    8.50
  -5  19   1   90.79    8.30
 -19  14   1   67.89    8.10
 -19  14   1   83.49    9.10
   5 -19   1   92.39    9.70
  14   5   1   92.19    8.50
   5 -19   1   96.59    8.50
  19 -14   1   98.69   10.10
   5 -19   1   77.39    6.20
 -14  -5   1   97.89    9.80
  14   5   1   84.89    6.90
  19 -14   1   85.69    9.30
   4 -19  -1  898.01   37.00
 -19  15  -1  881.81   37.90
  15   4  -1  898.71   37.00
 -15  -4  -1  874.41   36.80
  19 -15  -1  894.71   38.30
  19 -15  -1  867.81   38.50
   4 -19  -1  946.11   39.30
 -19  15  -1  933.31   39.10
  19 -15  -1  950.00   39.00
   4 -19  -1  889.21   35.50
 -15  -4  -1  842.92   37.30
  -4  19  -1  922.41   36.50
  19 -15   1 1020.20   42.30
  19 -15   1 1075.09   43.40
  19 -15   1 1016.50   43.20
  15   4   1 1074.99   41.70
   4 -19   1 1080.39   41.40
   4 -19   1  907.01   37.00
  -4  19   1 1035.30   41.20
   4 -19   1 1024.70   40.40
 -15  -4   1 1027.00   41.30
 -19  15   1  960.20   41.50
 -15  -4   1 1014.50   41.90
   4 -19   1 1055.69   43.00
  15   4   1 1015.10   39.40
 -19  15   1 1065.99   42.90
 -16  -3  -1   28.10    5.80
  19 -16  -1   28.70    6.90
  19 -16  -1   30.50    7.00
  -3  19  -1   35.40    5.60
   3 -19  -1   33.20    5.40
  19 -16  -1   22.40    5.90
   3 -19  -1   31.50    5.90
  16   3  -1   29.10    4.80
   3 -19  -1   27.70    6.90
 -16  -3  -1   33.60    7.60
 -19  16  -1   33.60    6.40
  16   3  -1   28.00    5.80
 -19  16   1   30.00    6.60
  -3  19   1   30.30    6.00
  19 -16   1   34.20    7.00
  19 -16   1   25.30    6.90
   3 -19   1   28.30    5.90
   3 -19   1   27.40    5.30
  16   3   1   29.50    6.70
 -16  -3   1   19.80    6.60
 -19  16   1   30.10    6.20
   3 -19   1   29.60    6.80
  16   3   1   28.00    5.30
  19 -16   1   34.20    6.60
 -16  -3   1   29.50    6.10
  17   2  -1  194.48   13.50
   2 -19  -1  210.78   13.40
  17   2  -1  199.08   12.00
  -2  19  -1  216.58   13.10
 -17  -2  -1  224.88   14.10
  19 -17  -1  211.08   14.80
  19 -17  -1  194.88   14.40
 -19  17  -1  218.88   14.40
 -17  -2  -1  215.18   14.70
   2 -19  -1  209.38   12.60
   2 -19  -1  206.48   14.80
  19 -17  -1  188.48   14.20
  19 -17   1  167.78   13.50
   2 -19   1  153.08   10.90
  -2  19   1  166.98   11.50
 -19  17   1  144.49   12.00
 -17  -2   1  159.38   12.60
  19 -17   1  163.28   13.10
  17   2   1  146.19   10.50
  17   2   1  146.99   11.50
  19 -17   1  154.88   12.10
   2 -19   1  136.89   11.00
 -17  -2   1  156.58   11.90
   2 -19   1  174.38   13.00
   1 -19  -1   84.19    9.00
  18   1  -1   90.39    8.30
 -19  18  -1   97.29    9.60
  -1  19  -1   93.09    8.60
 -18  -1  -1   95.19   10.40
   1 -19  -1   71.59    9.60
 -18  -1  -1   75.39    8.70
  18   1  -1   81.79    9.30
  19 -18  -1   77.89    9.60
   1 -19  -1   92.39    8.50
  19 -18  -1   79.59    9.60
  19 -18   1  108.19   11.50
 -18  -1   1   95.79   10.40
  19 -18   1  114.79   11.20
 -18  -1   1  101.39    9.90
  18   1   1  130.69   10.90
  -1  19   1  112.49    9.90
   1 -19   1  122.89   10.40
   1 -19   1  121.29    9.80
  19 -18   1   83.19    9.70
  18   1   1  111.69    9.60
   1 -19   1  105.89   10.70
 -19  18   1   91.29    9.90
 -19  19  -1   42.00    7.30
 -19   0  -1   35.10    7.90
   0 -19  -1   41.30    6.80
   0 -19  -1   40.70    7.00
 -19   0  -1   47.40    7.50
  19   0  -1   42.30    6.50
   0 -19  -1   49.99    8.40
  19 -19  -1   55.19    8.50
  19 -19  -1   51.39    8.20
   0  19  -1   48.10    7.00
  19 -19  -1   35.50    8.00
  19   0  -1   49.30    7.70
  19   0   1   56.99    7.60
   0 -19   1   47.00    7.10
   0 -19   1   40.00    7.90
  19 -19   1   51.89    9.00
   0  19   1   50.19    7.20
 -19   0   1   76.59   10.00
  19   0   1   49.70    7.90
 -19  19   1   61.19    8.70
   0 -19   1   58.99    7.40
  19 -19   1   45.80    8.70
  19 -19   1   42.40    7.70
 -19   0   1   47.80    7.70
 -19  20  -1  701.23   31.90
  19 -20  -1  688.23   32.80
  19 -20  -1  695.13   32.90
  20  -1  -1  716.73   30.90
   1  19  -1  707.93   30.60
 -20   1  -1  703.83   33.00
 -20   1  -1  669.33   31.40
  -1 -19  -1  705.23   33.00
  19 -20  -1  702.33   33.60
  -1 -19  -1  671.03   30.10
  20  -1  -1  705.83   31.90
  -1 -19  -1  692.53   31.00
  20  -1   1  765.12   35.70
  19 -20   1  790.12   36.90
 -20   1   1  848.32   37.50
   1  19   1  824.72   35.40
  -1 -19   1  839.62   37.20
  20  -1   1  818.42   35.20
 -19  20   1  833.62   36.70
  -1 -19   1  848.82   35.20
  19 -20   1  802.22   36.70
  19 -20   1  857.61   38.80
 -20   1   1  826.92   36.40
  -1 -19   1  848.32   35.80
  -2 -18  -1   14.90    5.40
  -2 -18  -1   19.10    6.70
  18 -20  -1    7.60    6.50
  18 -20  -1   20.70    7.10
  20  -2  -1    4.80    5.40
  18 -20  -1   11.00    5.90
   2  18  -1   19.30    5.20
 -20   2  -1   24.90    7.00
 -18  20  -1   10.10    5.10
  20  -2  -1   21.60    6.20
 -20   2  -1    9.60    6.50
  -2 -18  -1   17.50    5.60
  -2 -18   1   14.00    5.80
  -2 -18   1   19.30    5.40
  20  -2   1   -0.90    5.10
 -18  20   1    6.90    5.50
   2  18   1   -1.00    4.00
  18 -20   1    0.10    5.10
 -20   2   1    7.90    5.50
   2  18   1    2.50    4.20
  -2 -18   1   15.40    6.00
  18 -20   1   13.90    6.90
 -20   2   1   10.00    6.50
 -17  20  -1  563.94   26.80
  -3 -17  -1  550.64   26.20
  17 -20  -1  550.44   27.70
  20  -3  -1  545.25   27.00
 -20   3  -1  584.84   27.10
 -20   3  -1  564.14   28.20
  17 -20  -1  562.94   27.70
   3  17  -1  568.14   25.70
  17 -20  -1  573.24   28.70
  -3 -17  -1  606.74   28.20
  20  -3  -1  573.04   26.50
  -3 -17  -1  536.75   25.40
  17 -20   1  645.04   31.20
  -3 -17   1  616.84   28.60
 -17  20   1  597.74   28.90
  17 -20   1  644.64   30.00
  -3 -17   1  599.34   27.40
 -20   3   1  576.84   28.70
  -3 -17   1  630.64   29.40
   3  17   1  595.94   27.80
  20  -3   1  630.24   29.00
  17 -20   1  608.74   28.90
  20  -3   1  659.13   28.90
 -20   3   1  619.34   29.50
  16 -20  -1   19.20    6.50
  16 -20  -1   16.40    6.20
 -20   4  -1   26.30    6.60
  20  -4  -1    6.20    5.30
  -4 -16  -1   19.90    6.60
  -4 -16  -1   25.00    5.90
  16 -20  -1   14.70    6.30
 -20   4  -1   33.80    8.00
 -16  20  -1   23.40    5.70
  20  -4  -1   22.50    6.00
  16 -20   1   12.30    6.70
  -4 -16   1   19.40    5.70
 -16  20   1   19.60    5.90
 -20   4   1   32.60    7.50
  16 -20   1   23.60    7.20
 -20   4   1   21.60    6.20
  -4 -16   1   18.00    5.60
  20  -4   1   24.00    6.20
  16 -20   1   11.30    5.10
   4  16   1   23.80    5.90
  20  -4   1   15.50    5.70
  -4 -16   1   14.70    6.00
  20  -5  -1  259.97   16.20
  20  -5  -1  249.58   15.70
  15 -20  -1  248.58   16.40
 -15  20  -1  251.37   15.40
  15 -20  -1  279.57   18.00
   5  15  -1  249.78   14.80
 -20   5  -1  236.38   15.50
  -5 -15  -1  251.87   16.20
 -20   5  -1  270.87   17.20
  -5 -15  -1  252.47   14.90
  -5 -15  -1  261.87   15.40
  15 -20  -1  281.67   17.10
  20  -5   1  192.98   14.40
  -5 -15   1  223.88   14.60
  -5 -15   1  247.58   15.40
 -20   5   1  251.97   16.60
  -5 -15   1  229.58   14.30
  15 -20   1  250.47   17.10
 -20   5   1  275.97   16.20
   5  15   1  247.18   14.60
 -15  20   1  227.48   15.10
  20  -5   1  232.68   15.40
  15 -20   1  239.18   15.10
  15 -20   1  229.18   15.30
  14 -20  -1  106.09   10.20
 -20   6  -1   97.99   10.70
  -6 -14  -1  113.19   10.40
   6  14  -1  106.59    9.20
  -6 -14  -1  111.59    9.80
 -14  20  -1  122.59   10.20
  20  -6  -1  115.59   10.70
  -6 -14  -1  126.69   10.10
 -20   6  -1  123.89   10.60
  14 -20  -1  110.99   11.40
  20  -6  -1  127.19   10.60
  14 -20  -1  113.69   10.30
  14 -20   1  151.08   11.80
 -20   6   1  143.29   12.30
 -14  20   1  148.59   11.90
 -20   6   1  145.09   12.40
   6  14   1  156.38   11.40
  20  -6   1  165.58   12.50
  -6 -14   1  148.69   11.20
  -6 -14   1  157.68   11.90
  14 -20   1  175.78   12.70
  14 -20   1  150.88   13.50
  20  -6   1  173.58   12.90
  -6 -14   1  147.49   11.60
  13 -20  -1   38.00    7.00
  -7 -13  -1   55.09    7.00
  13 -20  -1   48.40    8.30
  -7 -13  -1   38.60    6.80
  20  -7  -1   34.20    7.00
  13 -20  -1   44.70    7.00
 -13  20  -1   35.20    6.00
 -20   7  -1   39.30    7.70
 -20   7  -1   36.40    6.80
  -7 -13  -1   42.10    6.50
   7  13  -1   46.10    6.70
  20  -7  -1   49.40    7.50
  -7 -13   1   32.20    6.30
 -20   7   1   42.80    7.40
  13 -20   1   24.80    6.90
  20  -7   1   32.30    7.00
  -7 -13   1   35.30    6.80
 -20   7   1   31.90    7.50
  13 -20   1   30.70    6.00
   7  13   1   24.80    5.80
  20  -7   1   29.20    6.20
  -7 -13   1   38.40    6.10
  13 -20   1   40.10    6.90
  20  -8  -1  444.26   22.80
  20  -8  -1  439.06   22.10
 -12  20  -1  454.15   22.20
  -8 -12  -1  474.65   23.40
  -8 -12  -1  470.95   22.20
 -20   8  -1  451.45   23.80
  12 -20  -1  419.96   20.80
  12 -20  -1  418.76   22.40
   8  12  -1  447.16   21.60
  12 -20  -1  463.35   22.80
 -20   8  -1  453.75   22.80
  12 -20  -1  446.76   24.10
  20  -8  -1  468.25   23.40
  -8 -12  -1  463.25   22.00
 -20   8   1  454.75   23.20
  -8 -12   1  454.95   22.10
  20  -8   1  465.95   23.10
  12 -20   1  441.16   21.90
  12 -20   1  463.35   22.60
   8  12   1  429.86   21.40
  -8 -12   1  426.86   21.70
 -20   8   1  433.26   22.70
 -12  20   1  438.36   22.20
  12 -20   1  416.56   21.70
  20  -8   1  440.66   22.70
  -8 -12   1  461.45   21.80
  12 -20   1  498.05   24.90
  11 -20  -1   75.09    8.20
  -9 -11  -1   75.89    8.20
 -20   9  -1   76.39    8.70
  11 -20  -1   69.09    8.20
  20  -9  -1   76.09    8.60
  -9 -11  -1   62.29    7.40
  -9 -11  -1   72.29    8.30
  11 -20  -1   63.69    8.70
 -11  20  -1   76.39    7.70
   9  11  -1   90.69    8.50
 -20   9  -1   61.79    8.60
  20  -9  -1   67.29    8.00
  20  -9  -1   86.19    9.00
  11 -20  -1   65.49    7.10
  11 -20   1   61.19    9.00
  11 -20   1   59.09    7.40
  11 -20   1   63.29    7.40
  20  -9   1   69.39    8.60
  -9 -11   1   65.49    7.40
  -9 -11   1   66.19    8.10
 -20   9   1   64.89    8.60
  -9 -11   1   69.59    7.80
   9  11   1   58.19    7.20
  20  -9   1   57.59    8.20
  11 -20   1   55.89    7.40
 -11  20   1   73.09    8.10
 -20   9   1   49.40    7.50
  20  -9   1   63.19    8.20
 -20  10  -1  408.26   21.80
 -10 -10  -1  419.06   21.30
 -10 -10  -1  439.46   22.00
  10 -20  -1  452.75   20.50
  10 -20  -1  431.16   21.90
 -10 -10  -1  458.65   21.60
 -20  10  -1  438.66   23.20
  10  10  -1  414.26   20.90
  10 -20  -1  441.16   21.20
  20 -10  -1  423.66   21.70
  20 -10  -1  431.76   22.50
  10 -20  -1  445.86   23.60
 -10  20  -1  447.66   21.30
  20 -10  -1  449.56   22.90
 -20  10   1  396.16   21.50
 -20  10   1  429.86   22.00
  20 -10   1  398.96   21.20
  10  10   1  365.66   19.70
  20 -10   1  430.16   21.90
  10 -20   1  417.66   20.40
  20 -10   1  402.26   21.70
  10 -20   1  431.46   20.90
 -10 -10   1  407.26   20.40
  10 -20   1  413.36   20.50
 -10 -10   1  403.26   20.80
 -10  20   1  386.66   20.50
  10 -20   1  410.86   22.40
 -10 -10   1  414.86   20.40
  -9  20  -1  206.18   12.90
 -20  11  -1  216.88   15.80
  20 -11  -1  208.58   14.00
 -11  -9  -1  241.88   14.20
 -11  -9  -1  206.88   13.80
   9 -20  -1  228.88   13.00
   9 -20  -1  229.68   15.50
  20 -11  -1  202.68   14.50
  20 -11  -1  242.08   15.00
 -20  11  -1  235.48   14.90
   9 -20  -1  236.38   14.60
   9 -20  -1  202.78   12.90
  11   9  -1  203.58   13.40
 -11  -9   1  186.18   13.20
  -9  20   1  182.08   12.80
 -20  11   1  197.98   13.80
  20 -11   1  168.68   13.10
   9 -20   1  183.08   11.40
   9 -20   1  175.58   13.80
  20 -11   1  162.78   12.40
 -11  -9   1  182.28   12.50
 -20  11   1  176.08   13.10
  20 -11   1  159.98   12.90
  11   9   1  178.38   12.40
   9 -20   1  195.58   12.70
   9 -20   1  200.98   12.40
  20 -12  -1  578.54   27.60
   8 -20  -1  571.84   26.60
  -8  20  -1  569.14   25.60
 -12  -8  -1  572.34   26.10
  12   8  -1  550.84   25.80
 -12  -8  -1  606.14   26.90
 -20  12  -1  582.84   27.20
   8 -20  -1  623.44   28.90
  20 -12  -1  547.85   26.40
   8 -20  -1  531.45   24.50
  20 -12  -1  564.74   27.30
   8 -20  -1  582.04   25.10
 -20  12  -1  569.84   27.60
 -12  -8   1  581.94   27.10
  20 -12   1  571.34   28.20
 -20  12   1  576.84   27.80
  20 -12   1  572.44   27.40
   8 -20   1  567.24   26.10
  -8  20   1  613.94   27.20
   8 -20   1  584.74   26.40
  12   8   1  586.04   26.60
  20 -12   1  601.34   28.10
   8 -20   1  571.24   25.00
 -12  -8   1  568.04   26.40
   8 -20   1  637.34   29.30
 -20  12   1  574.34   27.70
   7 -20  -1   23.80    5.40
   7 -20  -1   13.90    5.70
  13   7  -1   19.30    5.70
 -13  -7  -1    9.30    5.40
  20 -13  -1   15.70    5.40
 -13  -7  -1    8.30    4.80
 -20  13  -1    8.90    5.00
 -20  13  -1   21.30    6.70
   7 -20  -1   25.70    5.00
  20 -13  -1    6.00    5.80
   7 -20  -1   24.90    4.70
  20 -13  -1   23.30    6.20
  -7  20   1   12.70    4.70
 -20  13   1    4.50    5.10
  20 -13   1   13.10    5.60
   7 -20   1   14.30    4.90
   7 -20   1   10.80    3.90
 -20  13   1    9.10    5.20
  13   7   1    8.60    4.80
   7 -20   1   10.00    4.90
  20 -13   1   25.90    6.90
   7 -20   1   17.00    6.20
  20 -13   1   12.10    6.00
 -13  -7   1   15.40    5.30
   6 -20  -1  275.87   17.50
  20 -14  -1  298.57   17.90
   6 -20  -1  293.67   16.60
 -14  -6  -1  293.27   16.70
  20 -14  -1  292.07   17.30
 -20  14  -1  294.77   17.30
  14   6  -1  273.47   16.20
  -6  20  -1  258.77   15.10
 -20  14  -1  288.97   17.90
 -14  -6  -1  287.77   17.10
   6 -20  -1  293.47   15.40
  20 -14  -1  273.77   17.50
  14   6   1  376.46   19.20
  20 -14   1  381.16   20.80
 -14  -6   1  393.36   20.40
  -6  20   1  377.56   19.20
   6 -20   1  373.76   18.70
   6 -20   1  367.86   18.90
 -20  14   1  351.86   20.00
  14   6   1  344.27   16.70
  20 -14   1  355.66   20.60
 -20  14   1  365.16   20.50
  20 -14   1  380.96   20.20
   6 -20   1  376.96   21.00
   6 -20   1  320.67   16.20
 -14  -6   1  386.76   19.60
 -20  15  -1  118.69   10.60
  20 -15  -1  111.39   10.40
 -20  15  -1  128.29   11.80
  20 -15  -1  109.29   10.90
  20 -15  -1  107.69   11.50
   5 -20  -1  104.99    9.60
   5 -20  -1  109.09    8.80
  -5  20  -1  131.39   10.10
   5 -20  -1  120.09   11.60
  15   5  -1  108.09    9.70
 -15  -5  -1  111.89    9.90
 -15  -5  -1  118.99   11.10
  20 -15   1   90.69   10.30
 -15  -5   1   99.59   10.30
 -20  15   1   97.99   10.00
  -5  20   1   92.89    9.00
   5 -20   1   94.09    8.90
 -15  -5   1   87.69    9.00
   5 -20   1   87.29    6.70
  20 -15   1  116.19   11.40
  15   5   1  105.39    9.40
 -20  15   1   88.19    9.70
   5 -20   1   92.69    8.60
  15   5   1   95.69    7.90
   5 -20   1   95.99   10.50
  20 -15   1   77.19    9.10
   4 -20  -1   72.49    7.20
  20 -16  -1   66.69    8.60
   4 -20  -1   84.09   10.10
 -16  -4  -1   72.19    8.90
   4 -20  -1   76.39    8.40
 -16  -4  -1   84.29    8.80
  -4  20  -1   63.69    7.60
 -20  16  -1   76.29    8.70
  16   4  -1   57.69    7.70
  20 -16  -1   84.29    9.70
  20 -16  -1   62.59    8.90
  20 -16   1   45.30    7.70
 -20  16   1   66.69    8.60
   4 -20   1   48.90    7.00
  -4  20   1   45.10    6.60
 -20  16   1   50.19    7.70
   4 -20   1   72.69    7.90
  16   4   1   47.60    7.60
 -16  -4   1   61.49    8.10
  20 -16   1   55.49    8.60
  16   4   1   63.09    6.70
  20 -16   1   32.90    7.00
 -16  -4   1   46.40    7.90
   3 -20  -1  542.95   25.80
   3 -20  -1  589.64   29.40
  20 -17  -1  647.94   30.10
   3 -20  -1  618.24   27.80
  17   3  -1  593.94   27.80
  -3  20  -1  600.34   26.90
  20 -17  -1  620.84   29.30
 -20  17  -1  565.84   28.10
 -17  -3  -1  632.94   29.30
 -17  -3  -1  590.74   27.80
  20 -17  -1  644.24   30.00
   3 -20   1  667.23   29.50
 -17  -3   1  631.94   30.50
 -20  17   1  674.23   31.10
 -17  -3   1  633.54   29.80
  20 -17   1  680.23   31.70
  20 -17   1  689.23   32.20
  17   3   1  679.63   30.20
   3 -20   1  678.33   31.50
   3 -20   1  627.24   28.60
  -3  20   1  649.24   29.30
  20 -17   1  630.74   30.30
  17   3   1  693.43   28.60
  20 -18  -1   10.60    6.70
  -2  20  -1    5.30    4.40
 -18  -2  -1   16.50    6.80
   2 -20  -1    5.30    4.90
 -20  18  -1   17.40    5.70
  20 -18  -1   13.00    6.90
  18   2  -1    6.70    5.40
   2 -20  -1   18.40    5.70
  20 -18  -1    8.80    5.80
   2 -20  -1   17.70    7.30
   2 -20   1   26.90    7.10
  20 -18   1   19.00    7.10
  20 -18   1   11.80    5.70
 -18  -2   1   20.30    6.50
 -18  -2   1   27.80    6.90
 -20  18   1    3.90    5.10
   2 -20   1   21.90    6.00
  -2  20   1   16.70    5.70
   2 -20   1   15.80    5.50
  18   2   1   19.40    6.20
  18   2   1   13.10    5.20
  20 -18   1    5.30    6.00
  20 -19  -1  981.40   43.20
   1 -20  -1  987.80   40.70
 -19  -1  -1 1014.40   42.50
  20 -19  -1 1040.60   44.40
  19   1  -1 1016.90   42.50
   1 -20  -1 1054.19   44.30
 -20  19  -1 1058.59   43.20
  20 -19  -1 1040.00   44.40
   1 -20  -1  997.60   41.70
  -1  20  -1  957.80   40.90
 -19  -1  -1 1033.10   43.80
 -19  -1   1 1146.89   46.40
   1 -20   1 1076.09   45.40
 -20  19   1  996.90   44.70
  19   1   1 1121.19   43.40
   1 -20   1 1045.20   43.20
  20 -19   1 1135.99   47.30
  19   1   1 1070.29   44.40
 -19  -1   1 1100.69   45.00
  -1  20   1 1016.90   43.40
   1 -20   1 1086.29   43.70
  20 -19   1 1081.09   45.70
  20 -19   1 1057.39   44.60
  20 -20  -1  130.79   12.30
  20   0  -1  133.29   10.70
   0  20  -1  121.89   10.60
  20 -20  -1  129.49   12.70
  20   0  -1  131.59   11.90
 -20   0  -1  123.69   12.50
   0 -20  -1  121.19   11.00
   0  20  -1  115.29   10.50
 -20  20  -1  129.79   11.50
  20 -20  -1  138.09   12.80
 -20   0  -1  155.78   12.50
   0 -20  -1  122.69   12.30
   0 -20  -1  116.39   10.30
   0 -20   1  151.68   11.80
  20 -20   1  148.59   12.50
  20 -20   1  153.38   13.60
 -20   0   1  152.28   13.20
 -20  20   1  162.88   13.30
  20   0   1  144.49   12.40
   0 -20   1  155.68   12.40
  20 -20   1  151.08   14.00
   0 -20   1  149.09   13.30
 -20   0   1  144.49   12.60
  20   0   1  165.58   12.00
   0  20   1  166.78   12.60
   1  20  -1  234.28   14.90
  20 -21  -1  223.28   16.60
  21  -1  -1  185.38   15.20
  -1 -20  -1  249.48   15.70
 -20  21  -1  230.98   15.90
 -21   1  -1  235.28   16.00
  21  -1  -1  225.38   14.80
  -1 -20  -1  232.88   14.60
  20 -21  -1  230.68   16.80
  -1 -20  -1  238.98   16.60
 -21   1  -1  221.18   16.80
  20 -21  -1  255.77   17.70
  -1 -20   1  187.78   13.20
 -20  21   1  183.78   14.30
 -21   1   1  173.48   14.10
 -21   1   1  179.68   14.90
  20 -21   1  176.48   15.60
  -1 -20   1  177.68   13.40
  20 -21   1  173.68   14.30
  20 -21   1  182.38   14.80
  21  -1   1  157.38   13.20
  -1 -20   1  203.08   15.10
   1  20   1  172.38   13.20
  21  -1   1  171.78   13.50
 -21   2  -1   -2.90    5.80
  -2 -19  -1   11.60    5.10
  19 -21  -1    1.30    5.60
 -21   2  -1    5.80    5.60
  19 -21  -1   -6.90    6.50
  19 -21  -1    4.50    6.70
  -2 -19  -1    2.40    6.20
   2  19  -1    3.10    5.20
 -19  21  -1    9.40    5.20
  21  -2  -1    2.10    5.30
   2  19   1    0.20    5.20
  -2 -19   1    6.80    6.00
  -2 -19   1   -3.70    5.60
 -21   2   1    7.70    6.30
  19 -21   1    6.10    7.30
  19 -21   1    8.10    5.40
  19 -21   1   -8.10    6.10
  21  -2   1    1.80    5.50
 -21   2   1   -1.50    6.70
  21  -2   1    2.30    6.10
  -2 -19   1   -9.00    5.60
   2  19   1   -3.00    4.90
 -19  21   1    5.70    5.40
  -3 -18  -1  328.87   19.90
  18 -21  -1  320.57   20.10
  21  -3  -1  332.37   18.60
 -21   3  -1  340.77   20.70
   3  18  -1  299.27   17.40
  18 -21  -1  317.57   19.80
 -18  21  -1  297.77   18.30
  18 -21  -1  339.57   20.40
  -3 -18  -1  300.47   17.40
  21  -3  -1  320.97   19.10
 -21   3  -1  325.87   19.00
  -3 -18  -1  320.37   18.20
 -21   3   1  378.56   20.90
  18 -21   1  388.96   21.60
  -3 -18   1  331.17   19.70
  21  -3   1  337.37   20.10
  -3 -18   1  349.96   20.30
  21  -3   1  373.16   20.30
  18 -21   1  395.56   22.80
 -18  21   1  344.87   20.50
   3  18   1  341.57   19.10
  -3 -18   1  343.27   19.00
 -21   3   1  353.06   21.00
  18 -21   1  340.77   20.20
 -17  21  -1  167.58   12.40
  -4 -17  -1  134.99   11.40
 -21   4  -1  147.49   12.30
  21  -4  -1  156.08   12.70
  -4 -17  -1  150.78   12.80
  -4 -17  -1  153.08   11.50
  17 -21  -1  128.29   12.20
  21  -4  -1  147.49   11.90
   4  17  -1  148.59   11.20
  17 -21  -1  151.28   13.40
  17 -21  -1  147.09   12.80
 -21   4  -1  147.19   13.40
  -4 -17   1  147.49   12.00
   4  17   1  142.69   11.30
 -21   4   1  144.49   12.50
  -4 -17   1  168.38   13.00
  17 -21   1  150.88   13.20
  21  -4   1  162.98   12.70
  -4 -17   1  157.88   11.60
 -21   4   1  155.88   13.40
  21  -4   1  154.88   12.40
  17 -21   1  124.19   11.60
 -17  21   1  145.49   12.30
  17 -21   1  136.89   13.10
 -16  21  -1   22.60    6.00
  16 -21  -1   19.00    6.80
  21  -5  -1   26.40    6.80
  21  -5  -1   33.10    6.80
 -21   5  -1   29.70    7.00
  16 -21  -1   30.40    7.30
  16 -21  -1   20.00    6.90
 -21   5  -1   41.40    8.70
  -5 -16  -1   31.10    6.40
   5  16  -1   25.00    5.90
  -5 -16  -1   30.20    6.80
  -5 -16   1   41.90    7.50
  21  -5   1   31.10    7.10
  16 -21   1   31.20    6.50
 -21   5   1   31.50    7.60
 -21   5   1   37.30    7.70
  -5 -16   1   27.60    6.60
   5  16   1   35.50    6.60
 -16  21   1   32.50    7.00
  16 -21   1   32.20    7.70
  21  -5   1   31.90    6.80
  16 -21   1   43.40    7.60
  -5 -16   1   29.20    6.50
   6  15  -1  345.07   18.40
 -21   6  -1  348.57   19.80
  21  -6  -1  353.96   19.80
  -6 -15  -1  352.36   18.70
  15 -21  -1  357.86   20.30
  -6 -15  -1  330.47   19.60
  15 -21  -1  347.77   19.90
  -6 -15  -1  322.87   18.50
  15 -21  -1  373.56   22.00
  21  -6  -1  371.26   20.10
 -15  21  -1  349.57   19.30
 -21   6  -1  385.76   21.40
  -6 -15   1  290.37   17.30
   6  15   1  278.97   16.50
  15 -21   1  293.37   17.40
 -21   6   1  272.07   17.70
  21  -6   1  280.47   17.40
 -15  21   1  297.77   17.80
  15 -21   1  301.77   18.00
  -6 -15   1  291.77   16.70
  -6 -15   1  289.87   17.20
 -21   6   1  282.27   18.00
  15 -21   1  302.77   19.50
  21  -6   1  293.87   17.90
  14 -21  -1   21.60    6.30
  14 -21  -1   26.80    6.50
 -21   7  -1   20.80    6.10
  21  -7  -1   18.80    6.40
  -7 -14  -1   26.10    6.80
 -21   7  -1   14.90    6.50
  14 -21  -1   19.60    6.90
 -14  21  -1   17.50    5.20
   7  14  -1   19.90    5.30
  -7 -14  -1   14.10    5.20
  -7 -14  -1   25.70    6.30
  21  -7  -1   31.10    7.00
   7  14   1   24.70    5.90
 -21   7   1   19.40    6.50
  14 -21   1   15.40    5.40
 -14  21   1   17.10    5.60
  14 -21   1   17.60    5.50
  -7 -14   1   16.00    5.40
 -21   7   1   24.40    6.90
  -7 -14   1   23.10    6.00
  21  -7   1   36.80    7.20
  21  -7   1   19.20    6.40
  14 -21   1   16.90    6.80
 -21   8  -1  247.18   17.10
  -8 -13  -1  227.48   14.60
 -21   8  -1  251.77   16.00
  -8 -13  -1  227.98   15.80
  -8 -13  -1  278.87   15.70
  21  -8  -1  238.28   15.20
  13 -21  -1  246.38   14.50
  21  -8  -1  252.17   16.30
  21  -8  -1  240.08   15.90
  13 -21  -1  244.18   15.80
  13 -21  -1  227.78   15.60
   8  13  -1  255.97   15.00
 -13  21  -1  259.07   15.50
  13 -21  -1  281.27   18.10
  -8 -13   1  250.17   15.20
  13 -21   1  264.67   15.90
  13 -21   1  264.27   18.10
   8  13   1  255.17   15.20
  -8 -13   1  234.28   15.20
  -8 -13   1  233.68   15.30
  21  -8   1  246.08   16.10
 -13  21   1  249.28   15.90
 -21   8   1  286.27   17.00
  13 -21   1  256.77   15.90
 -21   8   1  267.97   16.90
  21  -8   1  277.47   16.90
  21  -9  -1   38.10    6.50
  -9 -12  -1   39.10    6.60
 -12  21  -1   46.00    6.70
 -21   9  -1   46.50    7.10
  21  -9  -1   39.60    7.40
 -21   9  -1   29.90    7.60
  12 -21  -1   43.80    7.20
  12 -21  -1   42.90    6.60
   9  12  -1   48.20    6.90
  12 -21  -1   30.10    5.50
  21  -9  -1   36.90    7.30
  -9 -12  -1   44.00    7.40
  -9 -12  -1   26.50    6.50
  12 -21  -1   40.10    8.30
 -21   9   1   41.80    8.20
 -12  21   1   38.90    6.50
  -9 -12   1   35.90    6.50
  12 -21   1   30.30    6.20
  -9 -12   1   42.60    6.90
  -9 -12   1   39.90    6.80
  21  -9   1   40.60    7.40
  12 -21   1   39.50    6.50
   9  12   1   40.30    7.00
  12 -21   1   40.30    8.50
  21  -9   1   55.99    8.30
 -21   9   1   39.20    7.40
  12 -21   1   36.40    6.80
  11 -21  -1  264.97   17.70
 -11  21  -1  244.68   15.10
 -10 -11  -1  305.77   17.30
  11 -21  -1  261.87   16.30
  11 -21  -1  264.17   15.60
  10  11  -1  246.68   15.20
  21 -10  -1  282.07   17.10
  11 -21  -1  254.17   14.70
 -21  10  -1  274.27   17.60
 -10 -11  -1  253.37   15.40
 -21  10  -1  261.77   16.30
  21 -10  -1  241.08   15.40
 -10 -11  -1  250.47   15.60
  21 -10  -1  265.27   16.70
 -11  21   1  269.87   16.20
  11 -21   1  266.97   15.60
  21 -10   1  268.77   16.90
  21 -10   1  243.48   16.30
 -21  10   1  274.17   17.20
 -10 -11   1  240.38   15.70
  11 -21   1  279.07   15.90
  21 -10   1  262.17   17.10
  11 -21   1  283.47   16.50
 -10 -11   1  247.98   15.30
  11 -21   1  266.97   18.00
  10  11   1  273.67   15.80
 -21  10   1  258.57   16.80
 -10 -11   1  253.67   15.30
  21 -11  -1  221.28   14.70
 -21  11  -1  247.08   15.90
  21 -11  -1  250.37   15.90
  11  10  -1  247.18   14.70
 -11 -10  -1  240.18   14.70
 -10  21  -1  231.48   14.10
  10 -21  -1  216.88   13.40
 -11 -10  -1  212.68   14.60
 -21  11  -1  238.48   16.20
  10 -21  -1  246.38   16.50
  10 -21  -1  242.68   15.20
  10 -21  -1  219.48   13.80
  21 -11  -1  245.88   15.80
 -21  11   1  256.47   16.40
 -11 -10   1  230.58   14.40
 -11 -10   1  228.28   15.20
  10 -21   1  252.97   16.90
  10 -21   1  218.68   13.60
  11  10   1  239.98   14.60
  21 -11   1  227.18   15.50
  21 -11   1  233.08   15.80
 -21  11   1  257.77   16.20
 -11 -10   1  200.58   14.10
  10 -21   1  260.37   15.40
  21 -11   1  234.28   15.90
  10 -21   1  240.68   14.40
 -10  21   1  233.28   14.70
   9 -21  -1  110.99    9.30
   9 -21  -1  127.99    9.50
  -9  21  -1  120.49    9.80
  21 -12  -1  129.89   11.00
 -21  12  -1  104.69   11.10
  21 -12  -1   99.59   10.70
  21 -12  -1  135.69   11.70
 -21  12  -1  106.69   10.50
 -12  -9  -1  111.29   10.00
 -12  -9  -1  125.39   10.70
   9 -21  -1  113.49   10.40
  12   9  -1  118.89   10.00
   9 -21  -1  115.19   11.30
  12   9   1  136.99   10.90
   9 -21   1  123.59    9.70
 -21  12   1  143.79   11.80
   9 -21   1  153.08   11.30
   9 -21   1  115.49   10.00
  21 -12   1  112.69   11.10
   9 -21   1  155.48   13.40
  -9  21   1  135.19   10.90
 -12  -9   1  129.19   11.30
  21 -12   1  146.59   12.10
  21 -12   1  107.39   11.20
 -12  -9   1  123.99   10.50
 -21  12   1  121.89   11.20
  21 -13  -1  185.38   13.50
   8 -21  -1  184.58   11.80
  21 -13  -1  168.38   13.30
  13   8  -1  192.18   12.60
 -13  -8  -1  194.98   13.40
  21 -13  -1  188.38   14.10
  -8  21  -1  195.08   12.40
 -21  13  -1  177.78   14.10
 -13  -8  -1  184.58   12.80
   8 -21  -1  192.28   13.40
   8 -21  -1  168.68   11.40
   8 -21  -1  193.78   14.60
 -21  13  -1  190.18   13.60
   8 -21   1  183.78   12.60
  21 -13   1  184.48   13.70
  21 -13   1  214.18   15.00
  21 -13   1  169.68   13.90
 -21  13   1  233.68   15.70
  -8  21   1  215.68   13.70
   8 -21   1  184.28   14.80
 -21  13   1  194.28   14.50
   8 -21   1  177.68   11.50
  13   8   1  204.98   13.70
 -13  -8   1  212.98   13.60
   8 -21   1  205.18   13.40
 -13  -8   1  204.58   14.10
  14   7  -1   59.99    7.50
 -14  -7  -1   59.29    7.90
   7 -21  -1   62.99    6.60
   7 -21  -1   56.29    6.60
 -21  14  -1   58.99    8.10
 -14  -7  -1   49.60    7.90
  21 -14  -1   58.69    8.00
 -21  14  -1   65.99    8.90
  21 -14  -1   46.60    8.10
  21 -14  -1   53.79    8.20
   7 -21  -1   44.50    8.50
  -7  21  -1   57.69    7.20
   7 -21  -1   55.09    8.00
  14   7   1   59.29    8.00
  21 -14   1   48.10    8.00
 -21  14   1   65.39    8.70
  -7  21   1   60.59    8.00
   7 -21   1   47.10    8.10
  21 -14   1   64.59    8.50
 -14  -7   1   51.29    7.20
   7 -21   1   55.29    6.00
  21 -14   1   58.09    8.30
 -21  14   1   68.79    8.90
   7 -21   1   55.09    7.10
 -14  -7   1   62.39    8.40
   7 -21   1   50.89    7.30
 -15  -6  -1  382.96   20.20
  21 -15  -1  382.26   21.50
 -15  -6  -1  370.16   20.60
  15   6  -1  384.46   20.10
   6 -21  -1  336.67   21.30
   6 -21  -1  360.26   19.70
  21 -15  -1  367.86   20.90
   6 -21  -1  360.36   18.50
 -21  15  -1  400.96   22.10
  21 -15  -1  373.66   20.80
 -21  15  -1  378.76   20.90
  -6  21  -1  377.66   19.30
  -6  21   1  286.67   17.00
   6 -21   1  296.77   17.00
  21 -15   1  304.67   18.70
   6 -21   1  288.47   16.60
  15   6   1  300.47   17.40
  21 -15   1  311.37   19.10
  21 -15   1  299.17   18.30
 -15  -6   1  312.67   18.50
 -21  15   1  321.57   18.60
 -21  15   1  273.97   17.60
   6 -21   1  299.37   19.20
 -15  -6   1  304.57   17.30
   5 -21  -1   55.99    8.70
  21 -16  -1   32.80    7.50
  21 -16  -1   42.20    7.70
 -16  -5  -1   49.20    7.60
  21 -16  -1   46.40    9.00
  16   5  -1   43.70    7.20
   5 -21  -1   50.19    7.60
  -5  21  -1   50.99    7.00
 -16  -5  -1   60.99    8.90
 -21  16  -1   46.90    8.20
 -21  16  -1   37.20    7.40
   5 -21  -1   44.60    6.50
   5 -21   1   45.80    7.40
  21 -16   1   63.39    9.00
 -16  -5   1   59.69    7.90
  21 -16   1   66.29    9.60
   5 -21   1   56.09    8.30
  21 -16   1   54.79    8.30
 -16  -5   1   57.09    8.70
 -21  16   1   51.19    8.20
  16   5   1   61.99    8.20
 -21  16   1   61.19    8.30
  -5  21   1   61.29    7.80
   5 -21   1   67.79    7.60
 -17  -4  -1  277.27   17.00
  17   4  -1  262.47   16.50
   4 -21  -1  284.47   18.60
  21 -17  -1  285.37   18.20
   4 -21  -1  292.07   16.90
 -17  -4  -1  312.97   19.00
  21 -17  -1  286.57   17.90
   4 -21  -1  286.07   15.80
  -4  21  -1  276.07   16.10
 -21  17  -1  293.17   17.70
  21 -17  -1  271.57   17.90
  -4  21   1  295.87   17.00
  17   4   1  291.67   17.20
   4 -21   1  287.77   16.70
  21 -17   1  303.97   18.80
  21 -17   1  271.87   17.40
 -21  17   1  292.57   17.90
  21 -17   1  278.77   18.60
 -17  -4   1  291.47   18.10
   4 -21   1  235.68   17.50
 -17  -4   1  281.27   17.30
  17   4   1  281.07   15.40
   4 -21   1  267.97   16.10
 -21  17   1  262.27   17.10
  21 -18  -1  204.28   15.40
   3 -21  -1  233.58   16.80
 -18  -3  -1  242.28   16.90
   3 -21  -1  222.18   14.80
  18   3  -1  209.28   14.80
 -18  -3  -1  242.78   15.60
  -3  21  -1  201.18   13.70
   3 -21  -1  216.28   13.80
  21 -18  -1  217.08   16.00
 -21  18  -1  242.68   16.00
  21 -18  -1  214.98   16.10
 -21  18   1  277.97   17.50
  21 -18   1  230.68   16.20
  21 -18   1  270.77   18.60
   3 -21   1  250.97   15.30
  18   3   1  260.87   16.40
   3 -21   1  250.97   15.60
  -3  21   1  251.77   15.80
   3 -21   1  267.37   17.70
  21 -18   1  233.58   16.90
 -18  -3   1  241.18   16.30
 -18  -3   1  248.98   17.20
  18   3   1  228.88   14.40
  -2  21  -1   11.20    5.30
 -19  -2  -1    2.00    6.00
   2 -21  -1    5.70    5.60
  19   2  -1   18.90    6.60
  21 -19  -1    0.30    5.40
  21 -19  -1   25.90    7.20
   2 -21  -1   -4.20    5.60
   2 -21  -1    0.10    6.60
 -19  -2  -1   24.20    8.40
 -21  19  -1    0.40    5.10
  21 -19  -1   11.40    7.20
   2 -21   1    3.60    5.20
  -2  21   1    3.40    5.10
  21 -19   1   10.60    7.20
 -21  19   1   14.20    7.00
  19   2   1   25.70    7.00
  19   2   1    8.00    5.40
 -19  -2   1    4.70    5.50
 -19  -2   1    4.40    6.50
   2 -21   1    9.90    5.40
   2 -21   1   21.00    7.10
  21 -19   1   17.70    7.10
  21 -19   1   -1.50    5.20
 -20  -1  -1  183.08   13.90
  21 -20  -1  170.88   15.10
 -20  -1  -1  179.18   14.80
 -21  20  -1  194.98   14.50
   1 -21  -1  188.18   12.80
   1 -21  -1  201.88   15.60
  21 -20  -1  180.68   14.80
  -1  21  -1  176.08   12.80
   1 -21  -1  171.18   13.40
  20   1  -1  171.68   13.70
  21 -20  -1  150.38   13.80
 -20  -1   1  164.88   14.00
  -1  21   1  146.19   11.70
 -20  -1   1  157.58   13.20
  21 -20   1  127.89   12.40
  21 -20   1  140.49   13.60
 -21  20   1  156.98   13.30
  20   1   1  154.08   11.90
   1 -21   1  152.98   13.50
   1 -21   1  159.98   12.70
  21 -20   1  156.98   14.10
   1 -21   1  151.08   12.00
  20   1   1  150.98   12.90
   0  21  -1   23.50    6.60
   0  21  -1   14.00    5.90
   0 -21  -1    9.00    7.10
 -21  21  -1   22.30    6.50
  21 -21  -1   19.90    7.90
  21 -21  -1   23.20    7.80
  21   0  -1   16.80    6.80
   0 -21  -1   16.60    6.10
 -21   0  -1   14.50    6.20
  21 -21  -1   20.70    6.90
   0 -21  -1   17.60    6.30
 -21   0  -1    7.10    7.20
 -21  21   1   19.60    7.10
  21 -21   1    9.70    7.60
  21   0   1    5.80    5.80
   0 -21   1   24.70    6.50
[truncated: 2,816,588 more chars]
