# Supplementary material for: Bismuth radical catalysis in the activation and coupling of redox-active electrophiles
Source: Nat Chem. 2023 Jun 1;15(8):1138–45. doi: 10.1038/s41557-023-01229-7 (PMC10396954; doi:10.1038/s41557-023-01229-7)
Supplement: Supplementary file 4 — Crystallographic data for compound 51; CCDC reference 2178503. [file 41557_2023_1229_MOESM4_ESM.cif]

data_14395sadabs

_publ_requested_journal          'Nature Chemistry'

_publ_section_title              
;
Bismuth radical catalysis for the activation 
and coupling of redox-active electrophiles
;

loop_
_publ_author_name
_publ_author_address

'Mauro Mato'
;     Max-Planck-Institut f\"ur Kohlenforschung
      Kaiser-Wilhelm-Platz 1
      45470 M\"ulheim an der Ruhr
      Germany
;
'Davide Spinnato'
;     Max-Planck-Institut f\"ur Kohlenforschung
      Kaiser-Wilhelm-Platz 1
      45470 M\"ulheim an der Ruhr
      Germany
;
'Markus Leutzsch'
;     Max-Planck-Institut f\"ur Kohlenforschung
      Kaiser-Wilhelm-Platz 1
      45470 M\"ulheim an der Ruhr
      Germany
;
'Josep Cornella'
;     Max-Planck-Institut f\"ur Kohlenforschung
      Kaiser-Wilhelm-Platz 1
      45470 M\"ulheim an der Ruhr
      Germany
;

_audit_block_code                14395
_audit_creation_date             2022-03-24
_audit_creation_method           
;
Olex2 1.5
(compiled 2021.08.20 svn.r13c46975 for OlexSys, GUI svn.r6405)
;
_shelx_SHELXL_version_number     2018/3
_audit_contact_author_address    ?
_audit_contact_author_email      ?
_audit_contact_author_phone      ?
_publ_contact_author_id_orcid    ?
_publ_section_references         
;
Dolomanov, O.V., Bourhis, L.J., Gildea, R.J, Howard, J.A.K. & Puschmann, H.
 (2009), J. Appl. Cryst. 42, 339-341.

Sheldrick, G.M. (2015). Acta Cryst. A71, 3-8.

Sheldrick, G.M. (2015). Acta Cryst. C71, 3-8.
;
_chemical_name_common            7t
_chemical_name_systematic        
;
4,5,6,7-tetrachloro-2-(2-(4-(4-chlorobenzoyl)phenoxy)propan-2-yl)
isoindoline-1,3-dione
;
_chemical_formula_moiety         'C24 H14 Cl5 N O4'
_chemical_formula_sum            'C24 H14 Cl5 N O4'
_chemical_formula_weight         557.61
_chemical_properties_physical    none
_chemical_melting_point          ?

loop_
_atom_type_symbol
_atom_type_description
_atom_type_scat_dispersion_real
_atom_type_scat_dispersion_imag
_atom_type_scat_source
C C 0.0033 0.0016 'International Tables Vol C Tables 4.2.6.8 and 6.1.1.4'
H H 0.0000 0.0000 'International Tables Vol C Tables 4.2.6.8 and 6.1.1.4'
Cl Cl 0.1484 0.1585 'International Tables Vol C Tables 4.2.6.8 and 6.1.1.4'
N N 0.0061 0.0033 'International Tables Vol C Tables 4.2.6.8 and 6.1.1.4'
O O 0.0106 0.0060 'International Tables Vol C Tables 4.2.6.8 and 6.1.1.4'

_shelx_space_group_comment       
;
The symmetry employed for this shelxl refinement is uniquely defined
by the following loop, which should always be used as a source of
symmetry information in preference to the above space-group names.
They are only intended as comments.
;
_space_group_crystal_system      monoclinic
_space_group_IT_number           14
_space_group_name_H-M_alt        'P 1 21/c 1'
_space_group_name_Hall           '-P 2ybc'

loop_
_space_group_symop_operation_xyz
'x, y, z'
'-x, y+1/2, -z+1/2'
'-x, -y, -z'
'x, -y-1/2, z-1/2'

_cell_length_a                   6.1390(2)
_cell_length_b                   15.5177(7)
_cell_length_c                   24.2634(10)
_cell_angle_alpha                90
_cell_angle_beta                 90.163(2)
_cell_angle_gamma                90
_cell_volume                     2311.40(16)
_cell_formula_units_Z            4
_cell_measurement_reflns_used    9288


_cell_measurement_temperature    100(2)
_cell_measurement_theta_max      28.32
_cell_measurement_theta_min      2.63
_shelx_estimated_absorpt_T_max   0.986
_shelx_estimated_absorpt_T_min   0.924
_exptl_absorpt_coefficient_mu    0.662
_exptl_absorpt_correction_T_max  0.98781
_exptl_absorpt_correction_T_min  0.95395

_exptl_absorpt_correction_type   gaussian
_exptl_absorpt_process_details   'SADABS (Bruker AXS, 2012)'
_exptl_special_details           
;
Crystal mounted on a MiTeGen loop using Perfluoropolyether PFO-XR75
;
_exptl_crystal_colour            colourless
_exptl_crystal_colour_primary    colourless
_exptl_crystal_density_diffrn    1.602
_exptl_crystal_density_meas      ?
_exptl_crystal_density_method    ?
_exptl_crystal_recrystallization_method 
'Re-crystallisation from solvent:  pentane, dichloroethane'
_exptl_crystal_description       needle
_exptl_crystal_F_000             1128

loop_
_exptl_crystal_face_index_h
_exptl_crystal_face_index_k
_exptl_crystal_face_index_l
_exptl_crystal_face_perp_dist
0.00 0.00 -1.00 0.0050
0.00 0.00 1.00 0.0150
-1.00 0.00 0.00 0.0500
1.00 0.00 0.00 0.0600
0.00 1.00 0.00 0.0100
0.00 -1.00 0.00 0.0100
_exptl_crystal_size_max          0.121
_exptl_crystal_size_mid          0.033
_exptl_crystal_size_min          0.021
_exptl_transmission_factor_max   ?
_exptl_transmission_factor_min   ?
_diffrn_reflns_av_R_equivalents  0.0824
_diffrn_reflns_av_unetI/netI     0.0626
_diffrn_reflns_Laue_measured_fraction_full 1.000
_diffrn_reflns_Laue_measured_fraction_max 0.996
_diffrn_reflns_limit_h_max       8
_diffrn_reflns_limit_h_min       -8
_diffrn_reflns_limit_k_max       22
_diffrn_reflns_limit_k_min       -22
_diffrn_reflns_limit_l_max       35
_diffrn_reflns_limit_l_min       -35
_diffrn_reflns_number            69195
_diffrn_reflns_point_group_measured_fraction_full 1.000
_diffrn_reflns_point_group_measured_fraction_max 0.996
_diffrn_reflns_theta_full        25.242
_diffrn_reflns_theta_max         31.013
_diffrn_reflns_theta_min         1.558

_diffrn_ambient_temperature      100(2)
_diffrn_detector_area_resol_mean 66.67
_diffrn_measured_fraction_theta_full 1.000
_diffrn_measured_fraction_theta_max 0.996
_diffrn_measurement_device_type  'Bruker-AXS Kappa Mach3 APEX-II'
_diffrn_measurement_method       'CCD \f- and \w-scans'
_diffrn_radiation_type           Mo-K\a
_diffrn_radiation_wavelength     0.71073
_diffrn_radiation_source         1\mS
_diffrn_radiation_monochromator  'Incoatec Helios mirrors'
_diffrn_source_current           0.0
_diffrn_source_power             0.0
_diffrn_source_voltage           0.0
_diffrn_standards_number         0
_reflns_Friedel_coverage         0.000
_reflns_Friedel_fraction_full    .
_reflns_Friedel_fraction_max     .
_reflns_number_gt                4830
_reflns_number_total             7336
_reflns_special_details          
;
 Reflections were merged by SHELXL according to the crystal
 class for the calculation of statistics and refinement.
 
 _reflns_Friedel_fraction is defined as the number of unique
 Friedel pairs measured divided by the number that would be
 possible theoretically, ignoring centric projections and
 systematic absences.
;
_reflns_threshold_expression     'I > 2\s(I)'
_computing_cell_refinement       'SAINT software (Bruker AXS, 2004)'

_computing_data_collection       'APEX3 (Bruker AXS, 2005-2017)'
_computing_data_reduction        'SAINT software (Bruker AXS, 2004)'
_computing_molecular_graphics    'DIAMOND (Crystal Impact GbR, 1997-2014)'
_computing_publication_material  'Olex2 1.5 (Dolomanov et al., 2009)'
_computing_structure_refinement  'SHELXL (G. M. Sheldrick, 2015)'
_computing_structure_solution    'SHELXT (G. M. Sheldrick, 2015)'
_refine_diff_density_max         0.414
_refine_diff_density_min         -0.417
_refine_diff_density_rms         0.082
_refine_ls_extinction_coef       .
_refine_ls_extinction_method     none
_refine_ls_goodness_of_fit_ref   1.005
_refine_ls_hydrogen_treatment    constr
_refine_ls_matrix_type           full
_refine_ls_number_parameters     309
_refine_ls_number_reflns         7336
_refine_ls_number_restraints     0
_refine_ls_R_factor_all          0.0864
_refine_ls_R_factor_gt           0.0408
_refine_ls_restrained_S_all      1.005
_refine_ls_shift/su_max          0.001
_refine_ls_shift/su_mean         0.000
_refine_ls_structure_factor_coef Fsqd
_refine_ls_weighting_details     
'w=1/[\s^2^(Fo^2^)+(0.0322P)^2^+1.0925P] where P=(Fo^2^+2Fc^2^)/3'
_refine_ls_weighting_scheme      calc
_refine_ls_wR_factor_gt          0.0760
_refine_ls_wR_factor_ref         0.0894

_refine_special_details          
;
 Refinement of F^2^ against ALL reflections.  The weighted R-factor wR and
 goodness of fit S are based on F^2^, conventional R-factors R are based
 on F, with F set to zero for negative F^2^. The threshold expression of
 F^2^ > 2sigma(F^2^) is used only for calculating R-factors(gt) etc. and is
 not relevant to the choice of reflections for refinement.  R-factors based
 on F^2^ are statistically about twice as large as those based on F, and R-
 factors based on ALL data will be even larger.

 The minimum and maximum estimated transmissions from the multi-scan
 scaling are 0.9212 and 1.0000 (SADABS).

INTENSITY STATISTIC FOR DATASET
-------------------------------------------------------------------------------
Resolution   #Data #Theory %Complete Redundancy Mean I Mean I/s Rmerge  Rsigma

Inf - 2.88     115    115    100.0    15.25     80.94   74.63  0.0179  0.0086
2.88 - 1.91     271    271    100.0    16.78     38.52   60.35  0.0296  0.0111
1.91 - 1.50     381    381    100.0    16.93     25.47   45.96  0.0410  0.0144
1.50 - 1.31     388    388    100.0    16.93     17.18   37.42  0.0578  0.0192
1.31 - 1.19     364    364    100.0    16.66     15.17   30.54  0.0687  0.0222
1.19 - 1.10     413    413    100.0    15.53     12.51   25.38  0.0873  0.0283
1.10 - 1.03     386    386    100.0    11.83      9.13   16.92  0.1179  0.0458
1.03 - 0.98     378    378    100.0     9.89      7.66   13.30  0.1349  0.0587
0.98 - 0.94     373    373    100.0     8.77      6.93   10.97  0.1583  0.0710
0.94 - 0.90     394    394    100.0     7.58      5.71    8.67  0.1840  0.0935
0.90 - 0.87     362    362    100.0     6.83      5.25    7.24  0.1910  0.1088
0.87 - 0.84     442    442    100.0     6.69      4.98    6.69  0.2152  0.1199
0.84 - 0.82     313    313    100.0     6.54      4.06    5.60  0.2437  0.1479
0.82 - 0.79     528    528    100.0     6.30      3.18    4.46  0.2971  0.1957
0.79 - 0.77     389    389    100.0     5.99      3.07    3.96  0.3271  0.2174
0.77 - 0.76     204    204    100.0     5.69      3.18    3.99  0.3212  0.2190
0.76 - 0.74     498    498    100.0     5.79      3.10    3.85  0.3342  0.2280
0.74 - 0.73     270    270    100.0     5.63      2.64    3.23  0.3769  0.2774
0.73 - 0.71     543    543    100.0     5.47      2.21    2.63  0.4349  0.3430
0.71 - 0.70     286    286    100.0     5.33      2.00    2.28  0.4826  0.4017
0.70 - 0.69     294    325     90.5     3.57      1.61    1.51  0.5278  0.6808
------------------------------------------------------------------------------
0.79 - 0.69    2484   2515     98.8     5.39      2.55    3.09  0.3806  0.3018
Inf - 0.69    7592   7623     99.6     9.28      9.41   15.15  0.0775  0.0610
-------------------------------------------------------------------------------

 Highest peak    0.41  at  0.3679  0.9638  0.1167  [  0.69 A from C5 ]
 Deepest hole   -0.42  at  0.3065  0.2173  0.0813  [  0.46 A from CL2 ]
;
_olex2_refinement_description    
;
1. Fixed Uiso
 At 1.2 times of:
  All C(H) groups
 At 1.5 times of:
  All C(H,H,H) groups
2.a Aromatic/amide H refined with riding coordinates:
 C13(H13), C14(H14), C16(H16), C17(H17), C20(H20), C21(H21), C23(H23), C24(H24)
2.b Idealised Me refined as rotating group:
 C2(H2A,H2B,H2C), C3(H3A,H3B,H3C)
;

_atom_sites_solution_hydrogens   geom
_atom_sites_solution_primary     dual
_atom_sites_solution_secondary   difmap

loop_
_atom_site_label
_atom_site_type_symbol
_atom_site_fract_x
_atom_site_fract_y
_atom_site_fract_z
_atom_site_U_iso_or_equiv
_atom_site_adp_type
_atom_site_occupancy
_atom_site_site_symmetry_order
_atom_site_calc_flag
_atom_site_refinement_flags_posn
_atom_site_refinement_flags_adp
_atom_site_refinement_flags_occupancy
_atom_site_disorder_assembly
_atom_site_disorder_group
Cl1 Cl 1.01648(8) 0.59049(3) 0.33693(2) 0.02437(11) Uani 1 1 d . . . . .
Cl2 Cl 0.76719(9) 0.71362(3) 0.41635(2) 0.03022(13) Uani 1 1 d . . . . .
Cl3 Cl 0.34942(9) 0.65275(3) 0.47589(2) 0.03114(13) Uani 1 1 d . . . . .
Cl4 Cl 0.17514(7) 0.46534(3) 0.45710(2) 0.02568(12) Uani 1 1 d . . . . .
Cl5 Cl 0.45806(8) -0.00286(3) 0.74169(2) 0.02485(11) Uani 1 1 d . . . . .
O1 O 0.9489(2) 0.39983(8) 0.30000(5) 0.0218(3) Uani 1 1 d . . . . .
O2 O 0.3093(2) 0.31567(9) 0.38165(6) 0.0241(3) Uani 1 1 d . . . . .
O3 O 0.5693(2) 0.18504(8) 0.34215(5) 0.0187(3) Uani 1 1 d . . . . .
O4 O 1.1757(2) 0.10541(9) 0.54749(6) 0.0240(3) Uani 1 1 d . . . . .
N1 N 0.6345(2) 0.33459(9) 0.33402(6) 0.0159(3) Uani 1 1 d . . . . .
C1 C 0.6249(3) 0.25169(12) 0.30376(8) 0.0199(4) Uani 1 1 d . . . . .
C2 C 0.8337(4) 0.22885(13) 0.27360(9) 0.0289(5) Uani 1 1 d . . . . .
H2A H 0.956025 0.229494 0.299619 0.043 Uiso 1 1 calc R U . . .
H2B H 0.859804 0.271071 0.244318 0.043 Uiso 1 1 calc R U . . .
H2C H 0.819762 0.171249 0.257401 0.043 Uiso 1 1 calc R U . . .
C3 C 0.4344(4) 0.25385(13) 0.26373(8) 0.0272(5) Uani 1 1 d . . . . .
H3A H 0.411118 0.196113 0.248441 0.041 Uiso 1 1 calc R U . . .
H3B H 0.466303 0.294249 0.233781 0.041 Uiso 1 1 calc R U . . .
H3C H 0.302857 0.272564 0.283138 0.041 Uiso 1 1 calc R U . . .
C4 C 0.7877(3) 0.40111(11) 0.32776(7) 0.0154(4) Uani 1 1 d . . . . .
C5 C 0.7077(3) 0.47348(11) 0.36331(7) 0.0148(4) Uani 1 1 d . . . . .
C6 C 0.7874(3) 0.55542(12) 0.37068(7) 0.0169(4) Uani 1 1 d . . . . .
C7 C 0.6742(3) 0.61098(12) 0.40595(8) 0.0197(4) Uani 1 1 d . . . . .
C8 C 0.4856(3) 0.58345(12) 0.43283(8) 0.0205(4) Uani 1 1 d . . . . .
C9 C 0.4062(3) 0.50010(13) 0.42454(7) 0.0187(4) Uani 1 1 d . . . . .
C10 C 0.5189(3) 0.44676(12) 0.38922(7) 0.0152(4) Uani 1 1 d . . . . .
C11 C 0.4651(3) 0.35863(12) 0.36998(7) 0.0167(4) Uani 1 1 d . . . . .
C12 C 0.6776(3) 0.17297(11) 0.39086(7) 0.0162(4) Uani 1 1 d . . . . .
C13 C 0.8775(3) 0.20864(12) 0.40605(8) 0.0185(4) Uani 1 1 d . . . . .
H13 H 0.949000 0.248174 0.382309 0.022 Uiso 1 1 calc R U . . .
C14 C 0.9705(3) 0.18607(12) 0.45583(8) 0.0177(4) Uani 1 1 d . . . . .
H14 H 1.108668 0.209100 0.465609 0.021 Uiso 1 1 calc R U . . .
C15 C 0.8655(3) 0.13006(11) 0.49212(7) 0.0157(4) Uani 1 1 d . . . . .
C16 C 0.6624(3) 0.09740(11) 0.47692(7) 0.0166(4) Uani 1 1 d . . . . .
H16 H 0.586577 0.060583 0.501568 0.020 Uiso 1 1 calc R U . . .
C17 C 0.5703(3) 0.11758(12) 0.42689(7) 0.0166(4) Uani 1 1 d . . . . .
H17 H 0.433216 0.093748 0.416871 0.020 Uiso 1 1 calc R U . . .
C18 C 0.9764(3) 0.10427(11) 0.54399(8) 0.0178(4) Uani 1 1 d . . . . .
C19 C 0.8438(3) 0.07740(12) 0.59266(7) 0.0164(4) Uani 1 1 d . . . . .
C20 C 0.9324(3) 0.01853(12) 0.63009(8) 0.0202(4) Uani 1 1 d . . . . .
H20 H 1.073571 -0.004528 0.623919 0.024 Uiso 1 1 calc R U . . .
C21 C 0.8155(3) -0.00639(12) 0.67611(8) 0.0212(4) Uani 1 1 d . . . . .
H21 H 0.875168 -0.046459 0.701613 0.025 Uiso 1 1 calc R U . . .
C22 C 0.6101(3) 0.02809(12) 0.68432(7) 0.0188(4) Uani 1 1 d . . . . .
C23 C 0.5209(3) 0.08745(12) 0.64853(7) 0.0187(4) Uani 1 1 d . . . . .
H23 H 0.380924 0.111185 0.655312 0.022 Uiso 1 1 calc R U . . .
C24 C 0.6385(3) 0.11191(12) 0.60259(7) 0.0172(4) Uani 1 1 d . . . . .
H24 H 0.578455 0.152660 0.577582 0.021 Uiso 1 1 calc R U . . .

loop_
_atom_site_aniso_label
_atom_site_aniso_U_11
_atom_site_aniso_U_22
_atom_site_aniso_U_33
_atom_site_aniso_U_23
_atom_site_aniso_U_13
_atom_site_aniso_U_12
Cl1 0.0240(2) 0.0213(2) 0.0278(3) 0.0043(2) 0.00343(19) -0.0074(2)
Cl2 0.0358(3) 0.0162(2) 0.0387(3) -0.0060(2) -0.0082(2) 0.0010(2)
Cl3 0.0361(3) 0.0302(3) 0.0271(3) -0.0090(2) 0.0015(2) 0.0153(2)
Cl4 0.0180(2) 0.0378(3) 0.0213(2) 0.0029(2) 0.00772(18) 0.0060(2)
Cl5 0.0334(3) 0.0239(3) 0.0173(2) -0.00104(19) 0.00159(19) -0.0065(2)
O1 0.0192(7) 0.0213(7) 0.0249(7) -0.0002(6) 0.0090(6) -0.0007(6)
O2 0.0182(7) 0.0254(8) 0.0288(8) 0.0023(6) 0.0055(6) -0.0053(6)
O3 0.0236(7) 0.0159(7) 0.0166(6) 0.0028(5) -0.0015(5) -0.0047(5)
O4 0.0160(7) 0.0237(8) 0.0322(8) 0.0043(6) -0.0025(6) -0.0012(6)
N1 0.0178(7) 0.0131(7) 0.0170(7) 0.0008(6) 0.0040(6) -0.0010(6)
C1 0.0287(10) 0.0143(9) 0.0168(9) 0.0006(7) 0.0032(8) -0.0029(8)
C2 0.0397(12) 0.0193(10) 0.0277(11) -0.0049(9) 0.0134(9) -0.0013(9)
C3 0.0402(12) 0.0221(11) 0.0191(10) 0.0037(8) -0.0053(9) -0.0076(9)
C4 0.0159(9) 0.0157(9) 0.0147(8) 0.0038(7) 0.0016(7) 0.0006(7)
C5 0.0136(8) 0.0161(9) 0.0147(8) 0.0018(7) -0.0004(7) 0.0018(7)
C6 0.0161(9) 0.0161(9) 0.0183(9) 0.0031(7) -0.0021(7) -0.0028(7)
C7 0.0232(10) 0.0154(9) 0.0203(9) 0.0001(8) -0.0070(8) 0.0028(8)
C8 0.0238(10) 0.0213(10) 0.0163(9) -0.0021(8) -0.0021(7) 0.0095(8)
C9 0.0146(8) 0.0255(10) 0.0161(9) 0.0030(8) 0.0009(7) 0.0035(8)
C10 0.0140(8) 0.0176(9) 0.0139(8) 0.0039(7) 0.0005(7) 0.0018(7)
C11 0.0154(8) 0.0181(9) 0.0165(9) 0.0024(7) 0.0009(7) 0.0000(7)
C12 0.0194(9) 0.0120(9) 0.0172(9) -0.0013(7) 0.0012(7) 0.0009(7)
C13 0.0185(9) 0.0148(9) 0.0221(9) 0.0007(7) 0.0041(7) -0.0052(7)
C14 0.0120(8) 0.0170(9) 0.0241(10) -0.0015(8) 0.0017(7) -0.0016(7)
C15 0.0150(8) 0.0115(8) 0.0205(9) -0.0014(7) 0.0017(7) 0.0005(7)
C16 0.0199(9) 0.0113(9) 0.0187(9) -0.0003(7) 0.0028(7) -0.0032(7)
C17 0.0169(9) 0.0149(9) 0.0182(9) -0.0031(7) 0.0008(7) -0.0042(7)
C18 0.0191(9) 0.0090(8) 0.0253(10) -0.0028(7) -0.0002(8) -0.0013(7)
C19 0.0172(9) 0.0131(9) 0.0189(9) -0.0024(7) -0.0043(7) -0.0017(7)
C20 0.0189(9) 0.0154(9) 0.0262(10) -0.0021(8) -0.0036(8) 0.0002(8)
C21 0.0268(10) 0.0156(9) 0.0211(9) 0.0013(8) -0.0059(8) 0.0012(8)
C22 0.0258(10) 0.0149(9) 0.0156(9) -0.0035(7) 0.0001(7) -0.0051(8)
C23 0.0187(9) 0.0186(10) 0.0189(9) -0.0052(8) -0.0018(7) 0.0006(8)
C24 0.0199(9) 0.0138(9) 0.0179(9) -0.0017(7) -0.0037(7) 0.0017(7)

_geom_special_details            
;
 All esds (except the esd in the dihedral angle between two l.s. planes)
 are estimated using the full covariance matrix.  The cell esds are taken
 into account individually in the estimation of esds in distances, angles
 and torsion angles; correlations between esds in cell parameters are only
 used when they are defined by crystal symmetry.  An approximate (isotropic)
 treatment of cell esds is used for estimating esds involving l.s. planes.
;
loop_
_geom_bond_atom_site_label_1
_geom_bond_atom_site_label_2
_geom_bond_distance
_geom_bond_site_symmetry_2
_geom_bond_publ_flag
Cl1 C6 1.7177(18) . ?
Cl2 C7 1.710(2) . ?
Cl3 C8 1.7183(19) . ?
Cl4 C9 1.7128(18) . ?
Cl5 C22 1.7454(18) . ?
O1 C4 1.199(2) . ?
O2 C11 1.200(2) . ?
O3 C1 1.434(2) . ?
O3 C12 1.368(2) . ?
O4 C18 1.226(2) . ?
N1 C1 1.482(2) . ?
N1 C4 1.405(2) . ?
N1 C11 1.410(2) . ?
C1 C2 1.520(3) . ?
C1 C3 1.518(3) . ?
C2 H2A 0.9800 . ?
C2 H2B 0.9800 . ?
C2 H2C 0.9800 . ?
C3 H3A 0.9800 . ?
C3 H3B 0.9800 . ?
C3 H3C 0.9800 . ?
C4 C5 1.500(2) . ?
C5 C6 1.374(3) . ?
C5 C10 1.384(2) . ?
C6 C7 1.401(3) . ?
C7 C8 1.397(3) . ?
C8 C9 1.397(3) . ?
C9 C10 1.379(2) . ?
C10 C11 1.482(3) . ?
C12 C13 1.395(3) . ?
C12 C17 1.393(2) . ?
C13 H13 0.9500 . ?
C13 C14 1.380(3) . ?
C14 H14 0.9500 . ?
C14 C15 1.396(2) . ?
C15 C16 1.395(3) . ?
C15 C18 1.484(3) . ?
C16 H16 0.9500 . ?
C16 C17 1.374(3) . ?
C17 H17 0.9500 . ?
C18 C19 1.496(3) . ?
C19 C20 1.397(3) . ?
C19 C24 1.391(2) . ?
C20 H20 0.9500 . ?
C20 C21 1.384(3) . ?
C21 H21 0.9500 . ?
C21 C22 1.385(3) . ?
C22 C23 1.378(3) . ?
C23 H23 0.9500 . ?
C23 C24 1.382(3) . ?
C24 H24 0.9500 . ?

loop_
_geom_angle_atom_site_label_1
_geom_angle_atom_site_label_2
_geom_angle_atom_site_label_3
_geom_angle
_geom_angle_site_symmetry_1
_geom_angle_site_symmetry_3
_geom_angle_publ_flag
C12 O3 C1 122.97(14) . . ?
C4 N1 C1 127.58(14) . . ?
C4 N1 C11 111.58(14) . . ?
C11 N1 C1 120.50(15) . . ?
O3 C1 N1 108.28(14) . . ?
O3 C1 C2 110.32(16) . . ?
O3 C1 C3 104.30(15) . . ?
N1 C1 C2 114.10(16) . . ?
N1 C1 C3 109.11(16) . . ?
C3 C1 C2 110.24(16) . . ?
C1 C2 H2A 109.5 . . ?
C1 C2 H2B 109.5 . . ?
C1 C2 H2C 109.5 . . ?
H2A C2 H2B 109.5 . . ?
H2A C2 H2C 109.5 . . ?
H2B C2 H2C 109.5 . . ?
C1 C3 H3A 109.5 . . ?
C1 C3 H3B 109.5 . . ?
C1 C3 H3C 109.5 . . ?
H3A C3 H3B 109.5 . . ?
H3A C3 H3C 109.5 . . ?
H3B C3 H3C 109.5 . . ?
O1 C4 N1 127.05(17) . . ?
O1 C4 C5 127.43(17) . . ?
N1 C4 C5 105.52(14) . . ?
C6 C5 C4 130.60(16) . . ?
C6 C5 C10 121.11(16) . . ?
C10 C5 C4 108.25(15) . . ?
C5 C6 Cl1 121.53(14) . . ?
C5 C6 C7 118.16(16) . . ?
C7 C6 Cl1 120.30(14) . . ?
C6 C7 Cl2 119.82(15) . . ?
C8 C7 Cl2 119.50(14) . . ?
C8 C7 C6 120.68(17) . . ?
C7 C8 Cl3 119.85(15) . . ?
C9 C8 Cl3 119.80(14) . . ?
C9 C8 C7 120.35(17) . . ?
C8 C9 Cl4 120.96(14) . . ?
C10 C9 Cl4 121.01(15) . . ?
C10 C9 C8 118.03(16) . . ?
C5 C10 C11 108.63(15) . . ?
C9 C10 C5 121.66(17) . . ?
C9 C10 C11 129.64(16) . . ?
O2 C11 N1 126.07(17) . . ?
O2 C11 C10 127.96(16) . . ?
N1 C11 C10 105.96(14) . . ?
O3 C12 C13 126.83(16) . . ?
O3 C12 C17 113.40(16) . . ?
C17 C12 C13 119.77(17) . . ?
C12 C13 H13 120.3 . . ?
C14 C13 C12 119.48(16) . . ?
C14 C13 H13 120.3 . . ?
C13 C14 H14 119.3 . . ?
C13 C14 C15 121.30(17) . . ?
C15 C14 H14 119.3 . . ?
C14 C15 C18 119.42(16) . . ?
C16 C15 C14 118.25(17) . . ?
C16 C15 C18 122.27(16) . . ?
C15 C16 H16 119.5 . . ?
C17 C16 C15 121.10(17) . . ?
C17 C16 H16 119.5 . . ?
C12 C17 H17 120.0 . . ?
C16 C17 C12 120.04(17) . . ?
C16 C17 H17 120.0 . . ?
O4 C18 C15 120.66(16) . . ?
O4 C18 C19 119.64(17) . . ?
C15 C18 C19 119.69(15) . . ?
C20 C19 C18 118.94(16) . . ?
C24 C19 C18 121.66(16) . . ?
C24 C19 C20 119.35(17) . . ?
C19 C20 H20 119.8 . . ?
C21 C20 C19 120.36(17) . . ?
C21 C20 H20 119.8 . . ?
C20 C21 H21 120.6 . . ?
C20 C21 C22 118.86(18) . . ?
C22 C21 H21 120.6 . . ?
C21 C22 Cl5 119.85(15) . . ?
C23 C22 Cl5 118.30(14) . . ?
C23 C22 C21 121.84(17) . . ?
C22 C23 H23 120.5 . . ?
C22 C23 C24 118.97(17) . . ?
C24 C23 H23 120.5 . . ?
C19 C24 H24 119.7 . . ?
C23 C24 C19 120.60(17) . . ?
C23 C24 H24 119.7 . . ?

loop_
_geom_torsion_atom_site_label_1
_geom_torsion_atom_site_label_2
_geom_torsion_atom_site_label_3
_geom_torsion_atom_site_label_4
_geom_torsion
_geom_torsion_site_symmetry_1
_geom_torsion_site_symmetry_2
_geom_torsion_site_symmetry_3
_geom_torsion_site_symmetry_4
_geom_torsion_publ_flag
Cl1 C6 C7 Cl2 -1.1(2) . . . . ?
Cl1 C6 C7 C8 178.90(14) . . . . ?
Cl2 C7 C8 Cl3 0.0(2) . . . . ?
Cl2 C7 C8 C9 179.51(15) . . . . ?
Cl3 C8 C9 Cl4 -0.4(2) . . . . ?
Cl3 C8 C9 C10 179.31(14) . . . . ?
Cl4 C9 C10 C5 -178.94(14) . . . . ?
Cl4 C9 C10 C11 4.4(3) . . . . ?
Cl5 C22 C23 C24 -179.33(14) . . . . ?
O1 C4 C5 C6 4.1(3) . . . . ?
O1 C4 C5 C10 -178.41(18) . . . . ?
O3 C12 C13 C14 -176.48(17) . . . . ?
O3 C12 C17 C16 178.22(16) . . . . ?
O4 C18 C19 C20 -29.6(3) . . . . ?
O4 C18 C19 C24 147.97(18) . . . . ?
N1 C4 C5 C6 -176.25(18) . . . . ?
N1 C4 C5 C10 1.23(19) . . . . ?
C1 O3 C12 C13 -13.9(3) . . . . ?
C1 O3 C12 C17 167.12(15) . . . . ?
C1 N1 C4 O1 -6.7(3) . . . . ?
C1 N1 C4 C5 173.67(16) . . . . ?
C1 N1 C11 O2 3.9(3) . . . . ?
C1 N1 C11 C10 -175.53(15) . . . . ?
C4 N1 C1 O3 139.22(17) . . . . ?
C4 N1 C1 C2 16.0(3) . . . . ?
C4 N1 C1 C3 -107.8(2) . . . . ?
C4 N1 C11 O2 177.75(18) . . . . ?
C4 N1 C11 C10 -1.7(2) . . . . ?
C4 C5 C6 Cl1 -0.5(3) . . . . ?
C4 C5 C6 C7 178.28(18) . . . . ?
C4 C5 C10 C9 -179.56(16) . . . . ?
C4 C5 C10 C11 -2.2(2) . . . . ?
C5 C6 C7 Cl2 -179.96(14) . . . . ?
C5 C6 C7 C8 0.1(3) . . . . ?
C5 C10 C11 O2 -176.96(19) . . . . ?
C5 C10 C11 N1 2.4(2) . . . . ?
C6 C5 C10 C9 -1.8(3) . . . . ?
C6 C5 C10 C11 175.53(16) . . . . ?
C6 C7 C8 Cl3 -179.98(14) . . . . ?
C6 C7 C8 C9 -0.5(3) . . . . ?
C7 C8 C9 Cl4 -179.92(14) . . . . ?
C7 C8 C9 C10 -0.2(3) . . . . ?
C8 C9 C10 C5 1.3(3) . . . . ?
C8 C9 C10 C11 -175.40(18) . . . . ?
C9 C10 C11 O2 0.1(3) . . . . ?
C9 C10 C11 N1 179.46(18) . . . . ?
C10 C5 C6 Cl1 -177.76(14) . . . . ?
C10 C5 C6 C7 1.1(3) . . . . ?
C11 N1 C1 O3 -48.0(2) . . . . ?
C11 N1 C1 C2 -171.24(17) . . . . ?
C11 N1 C1 C3 65.0(2) . . . . ?
C11 N1 C4 O1 179.98(18) . . . . ?
C11 N1 C4 C5 0.33(19) . . . . ?
C12 O3 C1 N1 -51.3(2) . . . . ?
C12 O3 C1 C2 74.3(2) . . . . ?
C12 O3 C1 C3 -167.37(16) . . . . ?
C12 C13 C14 C15 -1.9(3) . . . . ?
C13 C12 C17 C16 -0.8(3) . . . . ?
C13 C14 C15 C16 -0.3(3) . . . . ?
C13 C14 C15 C18 177.07(16) . . . . ?
C14 C15 C16 C17 1.9(3) . . . . ?
C14 C15 C18 O4 -25.2(3) . . . . ?
C14 C15 C18 C19 154.24(17) . . . . ?
C15 C16 C17 C12 -1.4(3) . . . . ?
C15 C18 C19 C20 150.93(17) . . . . ?
C15 C18 C19 C24 -31.5(3) . . . . ?
C16 C15 C18 O4 152.02(18) . . . . ?
C16 C15 C18 C19 -28.6(3) . . . . ?
C17 C12 C13 C14 2.4(3) . . . . ?
C18 C15 C16 C17 -175.34(16) . . . . ?
C18 C19 C20 C21 178.77(17) . . . . ?
C18 C19 C24 C23 -178.58(17) . . . . ?
C19 C20 C21 C22 -0.1(3) . . . . ?
C20 C19 C24 C23 -1.0(3) . . . . ?
C20 C21 C22 Cl5 179.46(14) . . . . ?
C20 C21 C22 C23 -1.1(3) . . . . ?
C21 C22 C23 C24 1.3(3) . . . . ?
C22 C23 C24 C19 -0.2(3) . . . . ?
C24 C19 C20 C21 1.1(3) . . . . ?

_shelx_res_file                  
;
TITL 14395sadabs_a.res in P2(1)/c
    14395sadabs.res
    created by SHELXL-2018/3 at 11:45:45 on 24-Mar-2022
REM Old TITL 14395sadabs in P2(1)/c
REM SHELXT solution in P2(1)/c: R1 0.121, Rweak 0.008, Alpha 0.019
REM <I/s> 0.325 for 192 systematic absences, Orientation as input
REM Formula found by SHELXT: C24 N O4 Cl5
CELL 0.71073 6.139 15.5177 24.2634 90 90.163 90
ZERR 4 0.0002 0.0007 0.001 0 0.002 0
LATT 1
SYMM -X,0.5+Y,0.5-Z
SFAC C H Cl N O
UNIT 96 56 20 4 16

L.S. 10
PLAN  5
SIZE 0.021 0.033 0.121
TEMP -173
CONF
BOND
list 4
MORE -1
BOND $H
fmap 2
ACTA
REM <olex2.extras>
REM <HklSrc "%.\\14395sadabs.hkl">
REM </olex2.extras>

WGHT    0.032200    1.092500
FVAR       0.36641
CL1   3    1.016481    0.590495    0.336927    11.00000    0.02400    0.02132 =
         0.02782    0.00434    0.00343   -0.00744
CL2   3    0.767189    0.713621    0.416352    11.00000    0.03575    0.01621 =
         0.03867   -0.00596   -0.00816    0.00104
CL3   3    0.349422    0.652753    0.475889    11.00000    0.03613    0.03023 =
         0.02706   -0.00896    0.00151    0.01534
CL4   3    0.175143    0.465338    0.457100    11.00000    0.01800    0.03779 =
         0.02128    0.00295    0.00772    0.00601
CL5   3    0.458055   -0.002864    0.741689    11.00000    0.03340    0.02385 =
         0.01732   -0.00104    0.00159   -0.00648
O1    5    0.948903    0.399831    0.299998    11.00000    0.01922    0.02127 =
         0.02485   -0.00023    0.00899   -0.00074
O2    5    0.309329    0.315669    0.381649    11.00000    0.01819    0.02537 =
         0.02880    0.00229    0.00550   -0.00526
O3    5    0.569266    0.185044    0.342145    11.00000    0.02356    0.01592 =
         0.01661    0.00283   -0.00151   -0.00470
O4    5    1.175697    0.105406    0.547493    11.00000    0.01599    0.02365 =
         0.03221    0.00428   -0.00248   -0.00121
N1    4    0.634537    0.334586    0.334022    11.00000    0.01780    0.01310 =
         0.01696    0.00082    0.00404   -0.00100
C1    1    0.624871    0.251692    0.303765    11.00000    0.02867    0.01427 =
         0.01683    0.00061    0.00315   -0.00288
C2    1    0.833653    0.228848    0.273597    11.00000    0.03965    0.01926 =
         0.02774   -0.00486    0.01339   -0.00125
AFIX 137
H2A   2    0.956025    0.229494    0.299619    11.00000   -1.50000
H2B   2    0.859804    0.271071    0.244318    11.00000   -1.50000
H2C   2    0.819762    0.171249    0.257401    11.00000   -1.50000
AFIX   0
C3    1    0.434405    0.253845    0.263733    11.00000    0.04021    0.02215 =
         0.01909    0.00373   -0.00532   -0.00764
AFIX 137
H3A   2    0.411118    0.196113    0.248441    11.00000   -1.50000
H3B   2    0.466303    0.294249    0.233781    11.00000   -1.50000
H3C   2    0.302857    0.272564    0.283138    11.00000   -1.50000
AFIX   0
C4    1    0.787730    0.401108    0.327756    11.00000    0.01587    0.01573 =
         0.01469    0.00384    0.00159    0.00062
C5    1    0.707731    0.473481    0.363314    11.00000    0.01364    0.01610 =
         0.01468    0.00180   -0.00044    0.00180
C6    1    0.787423    0.555423    0.370676    11.00000    0.01611    0.01613 =
         0.01830    0.00310   -0.00209   -0.00279
C7    1    0.674204    0.610979    0.405946    11.00000    0.02323    0.01543 =
         0.02034    0.00007   -0.00703    0.00284
C8    1    0.485635    0.583447    0.432830    11.00000    0.02380    0.02128 =
         0.01633   -0.00214   -0.00213    0.00946
C9    1    0.406218    0.500098    0.424542    11.00000    0.01457    0.02547 =
         0.01613    0.00305    0.00093    0.00346
C10   1    0.518878    0.446764    0.389222    11.00000    0.01400    0.01758 =
         0.01388    0.00394    0.00048    0.00180
C11   1    0.465082    0.358632    0.369975    11.00000    0.01537    0.01806 =
         0.01653    0.00239    0.00087   -0.00003
C12   1    0.677626    0.172970    0.390861    11.00000    0.01942    0.01199 =
         0.01724   -0.00126    0.00121    0.00094
C13   1    0.877463    0.208641    0.406052    11.00000    0.01852    0.01479 =
         0.02209    0.00073    0.00410   -0.00520
AFIX  43
H13   2    0.949000    0.248174    0.382309    11.00000   -1.20000
AFIX   0
C14   1    0.970478    0.186071    0.455834    11.00000    0.01195    0.01696 =
         0.02410   -0.00153    0.00167   -0.00158
AFIX  43
H14   2    1.108668    0.209100    0.465609    11.00000   -1.20000
AFIX   0
C15   1    0.865533    0.130063    0.492122    11.00000    0.01502    0.01148 =
         0.02049   -0.00139    0.00171    0.00052
C16   1    0.662447    0.097400    0.476922    11.00000    0.01985    0.01131 =
         0.01875   -0.00029    0.00283   -0.00318
AFIX  43
H16   2    0.586577    0.060583    0.501568    11.00000   -1.20000
AFIX   0
C17   1    0.570255    0.117580    0.426895    11.00000    0.01690    0.01486 =
         0.01815   -0.00313    0.00081   -0.00424
AFIX  43
H17   2    0.433216    0.093748    0.416871    11.00000   -1.20000
AFIX   0
C18   1    0.976442    0.104271    0.543995    11.00000    0.01914    0.00900 =
         0.02528   -0.00277   -0.00017   -0.00130
C19   1    0.843831    0.077402    0.592665    11.00000    0.01715    0.01309 =
         0.01887   -0.00242   -0.00427   -0.00174
C20   1    0.932374    0.018526    0.630090    11.00000    0.01887    0.01537 =
         0.02619   -0.00215   -0.00364    0.00024
AFIX  43
H20   2    1.073571   -0.004528    0.623919    11.00000   -1.20000
AFIX   0
C21   1    0.815503   -0.006392    0.676105    11.00000    0.02683    0.01563 =
         0.02110    0.00133   -0.00587    0.00123
AFIX  43
H21   2    0.875168   -0.046459    0.701613    11.00000   -1.20000
AFIX   0
C22   1    0.610094    0.028086    0.684325    11.00000    0.02582    0.01493 =
         0.01560   -0.00353    0.00006   -0.00505
C23   1    0.520948    0.087449    0.648527    11.00000    0.01874    0.01855 =
         0.01893   -0.00521   -0.00178    0.00057
AFIX  43
H23   2    0.380924    0.111185    0.655312    11.00000   -1.20000
AFIX   0
C24   1    0.638463    0.111914    0.602594    11.00000    0.01994    0.01384 =
         0.01790   -0.00167   -0.00367    0.00174
AFIX  43
H24   2    0.578455    0.152660    0.577582    11.00000   -1.20000
AFIX   0
HKLF 4


REM  14395sadabs_a.res in P2(1)/c
REM wR2 = 0.0894, GooF = S = 1.005, Restrained GooF = 1.005 for all data
REM R1 = 0.0408 for 4830 Fo > 4sig(Fo) and 0.0864 for all 7336 data
REM 309 parameters refined using 0 restraints

END

WGHT      0.0322      1.0925

REM Highest difference peak  0.414,  deepest hole -0.417,  1-sigma level  0.082
Q1    1   0.6321  0.4638  0.3833  11.00000  0.05    0.41
Q2    1   0.8990  0.0947  0.5700  11.00000  0.05    0.40
Q3    1   0.4567  0.4800  0.4010  11.00000  0.05    0.39
Q4    1   0.7369  0.4402  0.3409  11.00000  0.05    0.36
Q5    1   0.5949  0.1195  0.6321  11.00000  0.05    0.36
;
_shelx_res_checksum              81054
_shelx_hkl_file                  
;
   1   0   0 1414.96   42.30
   1   0   0 1361.76   40.60
  -1   0   0 1352.26   39.70
  -1   0   0 1365.46   40.70
  -1   0   0 1376.96   40.70
  -1   0   0 1315.17   42.40
   1   0   0 1349.77   40.60
   2   0   0  248.78   10.80
   2   0   0  242.08   13.60
  -2   0   0  233.28    9.20
  -2   0   0  264.47    9.50
  -2   0   0  236.88   10.80
  -2   0   0  247.38   10.80
  -2   0   0  239.28   14.10
  -2   0   0  228.28   13.90
   2   0   0  264.27   11.90
   2   0   0  257.07   10.90
   3   0   0   24.50    4.90
   3   0   0   29.50    6.60
   3   0   0   16.80    7.40
  -3   0   0   28.70    5.00
  -3   0   0   33.00    5.30
  -3   0   0   14.40    8.40
  -3   0   0   29.10    8.60
   3   0   0   24.60    5.00
  -3   0   0   26.50    4.30
  -3   0   0   19.20    4.00
  -4   0   0    5.50    4.50
   4   0   0    9.50    4.80
   4   0   0    9.10    4.50
   4   0   0   10.30    6.40
   4   0   0   21.80    8.70
  -4   0   0    5.50    4.70
  -4   0   0   -2.40    9.40
  -4   0   0    8.70    8.90
  -4   0   0    0.10    4.30
  -4   0   0    7.70    4.30
   5   0   0  419.96   26.20
   5   0   0  417.86   18.50
  -5   0   0  423.66   19.40
   5   0   0  408.96   22.10
  -5   0   0  414.46   18.70
  -5   0   0  434.86   27.20
  -5   0   0  341.97   26.30
  -5   0   0  424.46   19.30
  -5   0   0  414.36   18.90
   5   0   0  417.26   18.50
  -6   0   0  594.74   34.70
   6   0   0  608.44   23.90
   6   0   0  567.94   28.40
  -6   0   0  553.64   26.00
  -6   0   0  600.54   24.00
  -6   0   0  559.94   35.10
   6   0   0  593.64   34.80
  -7   0   0    4.60   14.50
   7   0   0    3.70   13.40
  -7   0   0   -2.20    7.90
  -8   0   0   21.90   10.80
   8   0   0   15.50   16.00
  -8   0   0   21.80   19.10
   0  -1   0    0.60    0.90
   0  -1   0   -3.50    1.40
   0  -1   0    0.40    1.20
   0  -1   0   -0.20    1.00
   0  -1   0   -0.60    1.50
   0  -1   0    0.20    1.20
   0   1   0   -1.00    0.80
   0   1   0   -0.20    1.20
   0   1   0   -1.00    1.50
   0   1   0    0.50    1.10
   1  -1   0  605.04   19.40
  -1  -1   0  595.54   19.10
  -1  -1   0  586.04   18.00
  -1  -1   0  594.04   18.10
  -1  -1   0  602.44   20.70
   1  -1   0  574.64   19.30
   1  -1   0  629.24   20.60
  -1  -1   0  584.24   19.00
  -1   1   0  579.34   18.70
  -1   1   0  578.14   19.30
  -1   1   0  597.64   20.70
  -1   1   0  606.54   18.70
  -1   1   0  600.34   19.50
   1   1   0  598.14   19.70
  -1   1   0  602.04   20.90
   1   1   0  576.34   19.00
   1   1   0  602.84   19.00
  -1   1   0  576.04   19.40
  -2  -1   0  280.57   14.80
   2  -1   0  278.37   15.20
  -2  -1   0  285.37   11.70
  -2  -1   0  273.77   10.00
  -2  -1   0  274.27   10.10
  -2  -1   0  256.87   14.80
  -2  -1   0  288.37   11.70
   2  -1   0  273.87   12.10
   2  -1   0  277.37   12.10
   2  -1   0  287.07   13.70
  -2   1   0  283.27   12.20
   2   1   0  285.17   11.80
  -2   1   0  282.47   15.50
   2   1   0  284.67   11.60
  -2   1   0  267.87   11.00
  -2   1   0  292.27   12.40
   2   1   0  278.07   13.40
  -2   1   0  269.07   10.80
  -3  -1   0 2015.30   60.69
  -3  -1   0 1905.21   65.69
  -3  -1   0 1965.90   66.29
   3  -1   0 1970.80   66.39
  -3  -1   0 1926.81   59.39
  -3  -1   0 1970.50   60.69
  -3  -1   0 1976.70   59.59
   3  -1   0 1917.21   63.29
   3  -1   0 1915.61   60.89
   3  -1   0 1993.10   61.29
  -3   1   0 1974.90   60.29
  -3   1   0 2046.80   61.29
  -3   1   0 1955.60   66.59
  -3   1   0 1952.30   61.19
  -3   1   0 1956.60   60.09
   3   1   0 1986.80   60.49
   3   1   0 1966.20   60.59
   3   1   0 1950.40   64.89
   3   1   0 2017.60   61.99
   4  -1   0  196.88   11.80
   4  -1   0  181.48   13.90
  -4  -1   0  209.58   11.20
  -4  -1   0  194.18   11.10
  -4  -1   0  195.38   11.40
  -4  -1   0  189.18   18.10
  -4  -1   0  199.38   16.90
   4  -1   0  194.98   18.50
   4  -1   0  216.08   12.20
  -4  -1   0  194.68   11.50
  -4   1   0  222.08   12.30
   4   1   0  216.28   11.50
  -4   1   0  201.38   11.70
  -4   1   0  205.18   12.40
   4   1   0  177.78   11.20
  -4   1   0  184.08   18.60
   4   1   0  178.28   12.70
   4   1   0  218.58   16.50
  -4   1   0  210.88   11.60
  -4   1   0  226.68   19.90
  -5  -1   0   88.49    9.20
  -5  -1   0  113.69   10.40
  -5  -1   0   81.59   15.20
   5  -1   0   87.29    9.30
   5  -1   0   96.79    9.30
  -5  -1   0  104.99    9.20
   5  -1   0   77.59   12.10
   5  -1   0   81.99   15.50
  -5  -1   0  101.39   15.70
  -5  -1   0  104.99    9.10
  -5   1   0   92.89    9.70
  -5   1   0  104.59    9.60
  -5   1   0   96.09    9.60
   5   1   0  111.69   12.10
   5   1   0   95.19    8.90
  -5   1   0   92.19    9.70
  -5   1   0   69.79   14.80
  -5   1   0   90.59   15.80
   5   1   0  103.99    9.10
   5   1   0   87.59   14.10
   6  -1   0   27.00   10.40
   6  -1   0   44.90    7.80
  -6  -1   0   50.09    7.60
  -6  -1   0   37.30    8.40
   6  -1   0   55.49   16.00
  -6  -1   0   44.90   15.00
  -6   1   0   43.90    7.80
  -6   1   0   17.20   13.40
  -6   1   0   43.00    9.20
   6   1   0   55.19   14.60
  -6   1   0   52.69   16.60
   6   1   0   50.99    7.60
  -7  -1   0   26.40    9.20
   7  -1   0   20.90   17.50
  -7  -1   0   16.10   13.80
  -7   1   0   48.10   19.10
  -7   1   0   36.30   15.70
   7   1   0   -4.60   12.10
  -7   1   0   13.50    9.60
  -8  -1   0   39.30   18.00
  -8  -1   0   -0.40    9.80
   8  -1   0    7.40   16.00
   8   1   0    9.10   15.20
  -8   1   0    4.70   17.10
  -8   1   0   -6.30   10.10
   0  -2   0 1498.45   45.00
   0  -2   0 1411.66   44.50
   0  -2   0 1429.76   44.90
   0  -2   0 1491.25   43.90
   0  -2   0 1525.35   44.80
   0   2   0 1499.35   43.40
   0   2   0 1431.66   44.60
   0   2   0 1470.65   44.40
   0   2   0 1479.45   44.70
  -1  -2   0    3.00    4.70
  -1  -2   0    1.10    3.50
   1  -2   0    2.50    2.60
   1  -2   0    4.10    3.80
   1  -2   0    5.90    4.00
  -1  -2   0   10.10    3.10
  -1  -2   0    8.00    3.50
   1  -2   0    1.10    4.80
  -1  -2   0    6.20    2.60
   1  -2   0    7.40    3.20
  -1   2   0    5.60    2.80
   1   2   0    1.80    3.40
  -1   2   0   10.70    3.70
   1   2   0    5.50    2.90
   1   2   0   -2.40    3.40
  -1   2   0    8.30    4.70
  -1   2   0    4.00    4.10
  -1   2   0    3.50    4.00
  -2  -2   0  738.83   28.40
   2  -2   0  765.72   26.00
   2  -2   0  722.53   27.90
   2  -2   0  752.32   25.90
  -2  -2   0  719.13   24.90
  -2  -2   0  729.93   23.70
  -2  -2   0  767.02   24.10
   2  -2   0  768.72   23.70
   2  -2   0  747.33   29.20
  -2  -2   0  741.13   25.10
  -2   2   0  760.92   26.00
  -2   2   0  762.32   29.10
  -2   2   0  741.43   26.10
  -2   2   0  766.32   25.00
   2   2   0  742.43   26.40
   2   2   0  734.23   25.30
   2   2   0  754.12   24.90
   3  -2   0  748.93   26.90
  -3  -2   0  740.83   24.70
  -3  -2   0  756.12   25.10
  -3  -2   0  757.82   25.90
   3  -2   0  750.92   29.60
  -3  -2   0  716.93   25.70
   3  -2   0  754.52   26.80
   3  -2   0  730.53   31.60
  -3  -2   0  756.72   31.00
  -3   2   0  727.53   26.00
  -3   2   0  746.73   31.70
  -3   2   0  766.02   27.10
  -3   2   0  712.83   26.60
   3   2   0  748.53   29.20
   3   2   0  724.63   25.90
  -3   2   0  731.43   25.90
   3   2   0  744.33   25.60
  -4  -2   0   88.79    8.10
   4  -2   0   82.49    8.50
   4  -2   0   71.39   10.50
  -4  -2   0   66.79   12.30
  -4  -2   0   81.59    7.20
   4  -2   0   61.19   12.40
   4  -2   0   66.29    7.90
  -4  -2   0   61.49    7.00
  -4  -2   0   84.79    7.80
  -4   2   0   82.79    8.20
  -4   2   0   64.39    7.70
  -4   2   0   72.89    8.10
  -4   2   0   76.59   13.60
   4   2   0   75.49    7.60
   4   2   0   62.19    8.40
  -4   2   0   77.69    8.60
   4   2   0   88.99    7.60
   4   2   0   86.99   11.50
   5  -2   0   30.00    9.40
  -5  -2   0   21.90    6.10
   5  -2   0   20.60   12.10
  -5  -2   0   22.30    6.30
   5  -2   0   31.80    7.00
  -5  -2   0   24.90    6.20
  -5  -2   0   26.50   11.50
   5  -2   0   20.30    6.80
  -5  -2   0   22.90    6.50
   5   2   0   25.80    6.00
  -5   2   0   34.20   12.40
   5   2   0   27.10    6.20
   5   2   0   24.50    9.50
  -5   2   0   27.40    7.50
  -5   2   0   24.00    6.60
  -5   2   0   16.20    6.40
  -5   2   0   38.00    7.10
  -5   2   0   16.20   12.20
   5   2   0   17.30    7.70
   6  -2   0  132.29   16.70
   6  -2   0  120.29   11.30
  -6  -2   0  128.89   10.60
  -6  -2   0  124.39   12.00
  -6  -2   0  129.79   20.70
   6  -2   0  104.59   19.40
  -6   2   0  147.19   20.80
   6   2   0  100.49   16.50
  -6   2   0  173.58   22.90
  -6   2   0  106.09   12.50
   6   2   0  118.19    9.90
  -6   2   0  136.39   11.60
  -7  -2   0   -0.10   15.40
  -7  -2   0    1.20    8.00
   7  -2   0   11.10   17.40
   7   2   0   -0.30   12.10
  -7   2   0    1.00   15.00
  -7   2   0   -5.10   13.70
  -7   2   0    5.60    9.20
  -8  -2   0   34.40   19.20
   8  -2   0   67.19   20.90
  -8  -2   0   48.00   12.10
   8   2   0   42.20   18.80
  -8   2   0   64.09   13.30
  -8   2   0   50.49   19.90
   0  -3   0    2.50    4.90
   0  -3   0    2.10    3.30
   0  -3   0    3.60    4.30
   0  -3   0   -0.50    3.90
   0  -3   0    0.60    4.60
   0   3   0    1.50    3.90
   0   3   0   -1.80    4.20
   0   3   0    2.00    2.90
   0   3   0    2.40    4.10
   1  -3   0  398.06   16.20
   1  -3   0  368.16   17.60
  -1  -3   0  418.26   15.40
   1  -3   0  395.06   14.70
   1  -3   0  406.96   15.00
  -1  -3   0  325.97   17.10
  -1  -3   0  386.96   14.10
  -1  -3   0  385.86   15.40
   1  -3   0  407.96   16.30
   1   3   0  394.86   12.60
  -1   3   0  408.76   13.20
  -1   3   0  414.76   15.70
   1   3   0  376.76   15.40
  -1   3   0  405.26   16.40
  -1   3   0  408.36   15.70
   1   3   0  400.76   15.50
  -1   3   0  394.86   16.30
   2  -3   0  404.76   17.20
  -2  -3   0  393.16   16.30
  -2  -3   0  415.46   16.60
  -2  -3   0  412.06   15.00
   2  -3   0  454.55   19.80
   2  -3   0  418.66   14.40
   2  -3   0  399.66   20.00
   2  -3   0  451.35   17.80
  -2  -3   0  391.76   18.40
  -2  -3   0  408.16   15.40
  -2   3   0  418.26   17.40
  -2   3   0  405.26   15.90
   2   3   0  416.16   16.40
  -2   3   0  406.46   17.70
   2   3   0  386.16   16.40
   2   3   0  421.76   16.10
  -2   3   0  417.66   16.30
  -2   3   0  387.66   19.40
  -3  -3   0  111.59    9.20
   3  -3   0  110.89    9.30
   3  -3   0  101.69    6.90
  -3  -3   0  124.09    8.70
   3  -3   0  116.19   13.70
   3  -3   0  110.79   11.70
  -3  -3   0  115.49    8.00
  -3  -3   0  122.09    8.40
   3  -3   0  125.09   10.40
  -3  -3   0  110.99   12.50
  -3   3   0  118.19    9.80
   3   3   0  115.19   10.40
   3   3   0  115.29    9.20
  -3   3   0  128.99   10.60
  -3   3   0  119.89    9.80
  -3   3   0  123.69   14.10
   3   3   0  105.99    8.90
  -3   3   0  117.09    8.90
   4  -3   0  242.38   19.50
  -4  -3   0  226.68   19.00
   4  -3   0  231.18   10.90
  -4  -3   0  214.38   12.00
   4  -3   0  227.18   14.00
   4  -3   0  246.88   17.30
  -4  -3   0  230.58   12.40
  -4  -3   0  219.78   12.40
   4  -3   0  224.28   13.50
  -4  -3   0  222.28   13.00
   4   3   0  212.88   12.60
   4   3   0  235.88   16.10
  -4   3   0  210.98   14.00
  -4   3   0  251.57   14.00
  -4   3   0  248.38   13.50
  -4   3   0  256.07   19.90
   4   3   0  249.58   12.70
  -4   3   0  242.08   14.10
   5  -3   0  413.96   24.20
  -5  -3   0  420.16   18.60
  -5  -3   0  407.76   19.50
  -5  -3   0  407.96   18.70
   5  -3   0  392.16   17.20
   5  -3   0  418.36   28.50
  -5  -3   0  412.66   26.50
   5  -3   0  401.66   19.50
  -5  -3   0  414.56   18.80
   5  -3   0  406.46   20.20
   5   3   0  404.16   19.70
  -5   3   0  393.86   20.60
   5   3   0  428.36   24.90
  -5   3   0  418.76   20.10
  -5   3   0  390.26   20.10
   5   3   0  442.66   18.50
  -5   3   0  429.26   19.80
   5   3   0  406.66   18.80
  -5   3   0  377.26   27.30
  -6  -3   0   13.40    6.30
   6  -3   0   14.30    9.80
   6  -3   0    7.60   14.80
  -6  -3   0   15.00   12.10
  -6  -3   0   -2.20    6.80
   6   3   0   18.10    6.40
  -6   3   0    1.40   14.10
  -6   3   0    8.20   13.00
  -6   3   0    6.10    8.00
   6   3   0   27.10   10.90
  -6   3   0   20.50    7.90
   7  -3   0   12.80   14.90
  -7  -3   0   -3.90   12.80
  -7  -3   0   -4.10    7.70
   7   3   0   14.30   13.20
  -7   3   0    3.30   15.10
  -7   3   0    9.60    9.60
  -7   3   0   19.50   14.90
  -8  -3   0   19.00    9.90
  -8  -3   0   18.00   16.10
   8  -3   0  -36.50   17.00
  -8   3   0   -7.10   19.30
  -8   3   0   13.00   16.70
  -8   3   0    3.30   11.10
   8   3   0  -22.30   13.50
   0  -4   0   80.69    6.50
   0  -4   0   79.99    8.60
   0  -4   0   67.49    7.50
   0  -4   0   82.09    8.80
   0  -4   0   53.99    6.60
   0   4   0   75.89    7.30
   0   4   0   59.89    7.20
   0   4   0   75.89    8.00
   0   4   0   69.99    5.80
  -1  -4   0  146.69    9.50
   1  -4   0  144.99    9.10
   1  -4   0  131.49   10.50
  -1  -4   0  128.39    9.70
  -1  -4   0  159.18   12.50
  -1  -4   0  143.59    8.10
   1  -4   0  141.89    8.70
  -1  -4   0  137.89    9.90
   1  -4   0  142.19   10.80
   1  -4   0  129.29   11.70
  -1   4   0  129.99    6.50
  -1   4   0  151.78    9.90
  -1   4   0  122.79    9.80
   1   4   0  139.19    9.70
  -1   4   0  147.19   10.70
   1   4   0  139.39   10.30
  -1   4   0  129.59    8.90
  -1   4   0  140.09    9.80
   2  -4   0  159.58   11.70
   2  -4   0  155.28   11.30
   2  -4   0  139.89   13.30
   2  -4   0  177.28   13.70
  -2  -4   0  141.29   10.00
  -2  -4   0  154.28    9.70
  -2  -4   0  153.88   10.30
   2  -4   0  169.48    8.40
  -2  -4   0  159.18    8.90
  -2  -4   0  154.18   11.50
   2   4   0  161.48    8.40
   2   4   0  160.68   10.30
   2   4   0  164.18   10.70
  -2   4   0  139.89   11.80
  -2   4   0  163.88   11.70
  -2   4   0  153.08    8.60
  -3  -4   0 1452.85   46.80
  -3  -4   0 1442.46   45.20
  -3  -4   0 1460.25   46.10
   3  -4   0 1419.06   47.70
  -3  -4   0 1376.66   46.20
   3  -4   0 1286.27   51.79
  -3  -4   0 1326.67   49.90
   3  -4   0 1380.96   43.60
   3  -4   0 1535.85   52.09
   3  -4   0 1477.65   48.20
   3   4   0 1387.76   47.20
   3   4   0 1429.46   46.80
  -3   4   0 1476.15   48.50
  -3   4   0 1431.86   47.30
  -3   4   0 1408.26   52.09
  -3   4   0 1433.06   47.70
  -3   4   0 1415.46   46.80
   3   4   0 1470.15   46.50
   4  -4   0   11.20    3.70
   4  -4   0    5.60    8.40
   4  -4   0    3.30    5.70
  -4  -4   0   11.50    5.50
   4  -4   0   16.80    6.10
  -4  -4   0    8.90    4.70
  -4  -4   0   12.80    5.10
   4  -4   0   14.90    8.40
  -4  -4   0    4.10    8.40
  -4  -4   0    8.40    5.30
  -4   4   0    5.70    9.70
   4   4   0    9.20    5.10
   4   4   0   -0.90    4.70
   4   4   0    8.10    7.00
  -4   4   0    7.00    5.10
  -4   4   0   -0.80    5.70
  -4   4   0   -0.30    5.40
  -4   4   0   14.10    6.60
  -5  -4   0    5.30    5.50
  -5  -4   0    4.10    5.50
   5  -4   0   -1.20    6.20
  -5  -4   0   15.90    6.70
   5  -4   0   15.60    6.90
   5  -4   0    6.20   11.10
  -5  -4   0    7.50    5.40
   5  -4   0    6.60    9.90
  -5  -4   0    2.00    9.90
   5   4   0    4.00    5.50
   5   4   0   20.20    6.30
  -5   4   0    8.10    6.60
   5   4   0   -3.70    5.90
  -5   4   0   -4.90   10.70
  -5   4   0   14.00    6.50
  -5   4   0    3.60    7.40
   5   4   0   10.40    7.40
  -6  -4   0  239.58   16.10
  -6  -4   0  214.98   14.90
   6  -4   0  258.17   23.70
  -6  -4   0  217.08   23.70
   6  -4   0  224.68   26.60
   6   4   0  256.87   20.30
   6   4   0  241.68   14.90
  -6   4   0  228.38   26.10
  -6   4   0  260.97   19.10
  -6   4   0  265.97   28.40
  -7  -4   0   11.00    8.30
  -7  -4   0    9.40   15.20
   7  -4   0   35.10   22.10
   7  -4   0    3.50   14.80
  -7   4   0   -3.40    9.20
  -7   4   0  -23.00   11.80
   7   4   0   -1.10   10.00
  -7   4   0   -1.80   15.90
   8  -4   0   25.00   19.70
  -8  -4   0   24.60   10.90
  -8  -4   0   16.00   16.80
  -8   4   0    9.20   16.80
  -8   4   0   13.20   18.30
  -8   4   0    4.00   12.00
   0  -5   0   -3.10    5.80
   0  -5   0    9.20    6.40
   0  -5   0    8.00    5.40
   0  -5   0    2.90    4.20
   0  -5   0    8.80    5.20
   0   5   0   -3.10    5.30
   0   5   0    0.20    5.10
   0   5   0   -0.90    3.50
   0   5   0    2.70    5.00
   1  -5   0  908.51   34.60
   1  -5   0  911.01   31.10
  -1  -5   0  924.61   34.50
   1  -5   0  917.31   32.70
   1  -5   0  920.01   31.60
   1  -5   0  919.91   32.50
  -1  -5   0  867.61   30.10
  -1  -5   0  898.51   32.10
  -1  -5   0  889.11   32.10
  -1  -5   0  936.01   32.40
  -1   5   0  913.81   32.90
  -1   5   0  952.10   32.00
   1   5   0  917.21   32.20
  -1   5   0  906.41   31.00
  -1   5   0  885.91   32.70
  -1   5   0  924.81   32.40
   1   5   0  878.41   31.90
  -1   5   0  930.91   28.50
   2  -5   0   18.50    8.00
  -2  -5   0   36.10    6.10
  -2  -5   0   19.90    5.00
  -2  -5   0   27.60    6.20
   2  -5   0   18.80    6.10
   2  -5   0   22.10    9.60
   2  -5   0   33.10    6.60
   2  -5   0   25.70    5.60
  -2  -5   0   32.90    6.50
  -2  -5   0   34.10    6.20
  -2   5   0   17.30    7.50
   2   5   0   20.00    6.10
   2   5   0   29.60    3.80
   2   5   0   29.00    6.40
  -2   5   0   31.60    4.80
  -2   5   0   29.50    7.40
  -3  -5   0   24.80    8.90
  -3  -5   0   16.10    4.90
   3  -5   0   18.80    6.70
  -3  -5   0   20.80    5.60
   3  -5   0   15.80    6.40
   3  -5   0   27.60    4.40
   3  -5   0   16.80    9.60
   3  -5   0   13.60    8.70
  -3  -5   0   16.20    5.70
  -3  -5   0   16.30    5.60
   3   5   0   13.60    4.80
  -3   5   0   23.90    6.80
  -3   5   0   23.40    6.80
   3   5   0   28.50    6.30
  -3   5   0   34.70    9.60
  -3   5   0   40.10    7.60
   3   5   0   25.20    5.90
  -4  -5   0   67.59   12.10
   4  -5   0   73.39    5.40
  -4  -5   0   70.79    8.00
   4  -5   0   59.09   12.90
  -4  -5   0   78.49    8.60
   4  -5   0   65.59    8.80
  -4  -5   0   62.79    7.90
  -4  -5   0   86.89    9.10
   4  -5   0   65.49    9.50
   4  -5   0   66.09   12.70
  -4   5   0   67.79    9.60
  -4   5   0   67.89    9.80
   4   5   0   63.89    9.00
   4   5   0   70.09    8.60
   4   5   0   61.99    8.10
  -4   5   0   51.39    8.40
  -4   5   0   50.69   12.80
  -4   5   0   70.39    9.10
  -5  -5   0  159.08   18.80
   5  -5   0  174.58   18.70
  -5  -5   0  158.98   12.60
  -5  -5   0  133.49   11.30
   5  -5   0  166.98   21.70
   5  -5   0  152.98   13.20
   5  -5   0  150.58   14.40
  -5  -5   0  178.78   14.50
  -5  -5   0  169.88   12.70
  -5   5   0  180.28   21.80
   5   5   0  164.08   15.80
  -5   5   0  159.98   14.70
  -5   5   0  144.29   13.30
   5   5   0  158.68   12.70
   5   5   0  151.78   12.70
  -5   5   0  158.08   14.30
  -6  -5   0  117.99   18.60
  -6  -5   0  110.49   12.60
  -6  -5   0  105.59   11.80
   6  -5   0  125.79   21.60
   6  -5   0  154.08   19.50
  -6   5   0   95.09   13.50
   6   5   0  112.99   15.80
  -6   5   0  125.59   22.30
  -7  -5   0    5.30   13.40
   7  -5   0   -8.90   14.40
   7  -5   0   -3.60   14.50
  -7  -5   0    4.40    8.20
  -7   5   0   -5.60   13.20
  -7   5   0   -3.20   14.20
   7   5   0   23.30   13.00
  -7   5   0   -7.00    9.60
   8  -5   0    5.50   18.20
  -8  -5   0   10.60   17.90
  -8  -5   0   -8.30    9.20
  -8   5   0  -14.40   18.30
  -8   5   0   11.20   17.00
  -8   5   0    9.60   11.80
   0  -6   0    2.00    6.10
   0  -6   0    1.00    4.60
   0  -6   0    3.30    7.50
   0  -6   0   10.00    5.80
   0   6   0    5.80    5.20
   0   6   0    6.20    4.00
   0   6   0   -3.80    5.10
   0   6   0    5.90    6.10
   1  -6   0 1810.52   57.79
  -1  -6   0 1768.22   57.09
  -1  -6   0 1815.22   52.89
  -1  -6   0 1813.82   61.79
   1  -6   0 1756.52   61.89
   1  -6   0 1800.82   59.49
  -1  -6   0 1787.02   59.19
   1  -6   0 1862.21   58.99
  -1  -6   0 1845.22   59.29
   1  -6   0 1947.41   60.39
  -1  -6   0 1886.61   59.89
  -1   6   0 1843.32   57.69
   1   6   0 1812.42   57.89
  -1   6   0 1849.91   54.89
   1   6   0 1749.72   58.99
   1   6   0 1845.22   59.19
  -1   6   0 1891.11   60.09
  -1   6   0 1782.22   59.79
  -1   6   0 1737.43   58.99
   2  -6   0  127.99   10.20
  -2  -6   0  106.89    9.90
  -2  -6   0  116.99    9.30
   2  -6   0  103.89   10.50
   2  -6   0  119.69    9.50
   2  -6   0  105.19   10.80
  -2  -6   0  106.39   10.00
  -2  -6   0  110.29   10.30
   2  -6   0  125.99   14.30
   2  -6   0  107.09   12.50
  -2   6   0  109.69   10.60
   2   6   0  109.79    5.20
  -2   6   0  132.39   12.10
  -2   6   0  113.79   11.20
   2   6   0  122.59   10.70
  -2   6   0  117.79    7.30
  -3  -6   0   26.50    8.40
  -3  -6   0   22.70    6.50
  -3  -6   0   25.00    5.50
   3  -6   0   33.60   10.30
   3  -6   0   17.70   10.30
   3  -6   0   22.20    6.50
   3  -6   0   22.70    5.10
  -3  -6   0   27.20    6.70
  -3  -6   0   27.50    6.40
   3  -6   0   17.80    7.00
  -3   6   0   22.90    6.40
  -3   6   0   24.40    6.70
  -3   6   0   10.40    9.20
   3   6   0   24.00    4.70
  -3   6   0   28.10    5.90
   3   6   0   23.80    6.40
   3   6   0   12.80    6.00
  -3   6   0   21.50    7.20
  -3   6   0   25.60    7.50
   4  -6   0  363.96   19.80
   4  -6   0  262.07   24.30
   4  -6   0  316.97   18.40
   4  -6   0  318.67   23.60
  -4  -6   0  288.17   21.40
  -4  -6   0  328.87   17.40
  -4  -6   0  313.37   17.50
  -4  -6   0  314.57   17.50
  -4  -6   0  341.47   16.50
  -4   6   0  343.57   18.80
  -4   6   0  328.97   23.90
  -4   6   0  350.36   19.90
   4   6   0  307.57   16.70
   4   6   0  358.96   17.70
  -4   6   0  346.67   19.90
   4   6   0  310.17   17.30
   5  -6   0   89.89   16.40
   5  -6   0   57.49   15.70
  -5  -6   0   76.69    9.60
  -5  -6   0   77.39    9.70
   5  -6   0   78.39   11.30
  -5  -6   0   88.59   14.80
  -5  -6   0   63.19    8.90
  -5   6   0   59.69   12.60
  -5   6   0   87.99   11.20
  -5   6   0   67.49   12.10
   5   6   0   79.99    9.80
   5   6   0   81.29   11.40
  -5   6   0   58.69   15.60
  -6  -6   0   42.50    9.20
  -6  -6   0   27.90   13.30
   6  -6   0   30.20   15.50
   6  -6   0   32.60   15.40
  -6   6   0   10.40   14.50
  -6   6   0   35.80   11.00
   6   6   0   36.80   11.00
   7  -6   0    5.30   14.20
  -7  -6   0   -8.60    7.60
  -7  -6   0   14.40   14.10
   7  -6   0   -1.90   13.70
  -7   6   0   12.40   10.50
  -7   6   0    6.80   15.70
  -7   6   0  -38.70   11.80
  -8  -6   0   53.99   11.90
  -8  -6   0   43.10   17.90
   8  -6   0   76.69   23.80
  -8   6   0   60.49   21.90
  -8   6   0   14.30   18.40
  -8   6   0   47.70   15.00
   0  -7   0   -1.90    7.10
   0  -7   0    1.40    6.70
   0  -7   0    3.10    5.30
   0  -7   0    1.50    5.50
   0  -7   0   13.60    7.00
   0   7   0   -2.10    6.20
   1  -7   0  102.39   10.60
  -1  -7   0  101.39   11.00
   1  -7   0  113.69   11.10
  -1  -7   0  125.69   13.80
  -1  -7   0  112.49   11.10
  -1  -7   0  108.09    9.60
   1  -7   0  137.69   12.40
   1  -7   0  109.19   11.40
   1  -7   0  113.89   10.10
   1  -7   0  119.09   13.80
  -1  -7   0  110.29    4.80
  -1  -7   0  107.79   11.60
   1   7   0  126.79   10.40
  -1   7   0  121.99    9.50
   1   7   0  102.29   10.60
  -1   7   0   88.39   10.30
  -1   7   0   95.19    6.70
  -1   7   0   92.89   11.00
   1   7   0   98.09   10.90
   2  -7   0  745.33   30.90
   2  -7   0  776.92   34.00
  -2  -7   0  735.33   29.50
   2  -7   0  743.03   28.40
  -2  -7   0  750.72   27.60
   2  -7   0  747.33   28.20
   2  -7   0  773.92   30.80
   2  -7   0  734.83   32.00
  -2  -7   0  736.63   29.20
   2   7   0  769.02   29.90
  -2   7   0  772.82   30.30
  -2   7   0  764.02   31.30
  -2   7   0  740.73   25.00
   2   7   0  753.92   29.60
  -2   7   0  746.33   30.50
  -2   7   0  729.53   30.20
   3  -7   0   49.80    9.10
   3  -7   0   49.90   11.60
  -3  -7   0   53.99    8.80
  -3  -7   0   74.49    9.40
  -3  -7   0   64.79    8.80
   3  -7   0   54.59   12.40
   3  -7   0   53.79    9.00
   3  -7   0   74.09    7.60
  -3  -7   0   62.79    7.80
   3   7   0   76.19    6.20
  -3   7   0   64.89   12.10
   3   7   0   75.79    9.60
  -3   7   0   64.19   10.10
  -3   7   0   61.69    7.20
  -3   7   0   51.89    9.60
  -4  -7   0   30.40    7.60
   4  -7   0   17.80    4.30
  -4  -7   0    7.70    6.10
   4  -7   0    4.20    6.60
  -4  -7   0   25.80    7.30
   4  -7   0   10.90   10.90
   4  -7   0   39.90   13.00
  -4  -7   0   15.20    7.10
   4  -7   0   32.30    8.40
  -4   7   0   29.50    9.30
  -4   7   0    8.30    7.70
   4   7   0   18.00    5.60
   4   7   0   14.50    6.90
  -4   7   0    8.20    6.70
   4   7   0   28.80    7.50
  -4   7   0   -2.50    9.60
  -5  -7   0   -4.10    9.50
  -5  -7   0   -1.80    6.50
   5  -7   0   10.00   12.60
   5  -7   0   -1.40   10.60
  -5  -7   0    5.80    6.60
  -5   7   0    9.50    9.30
   5   7   0    0.80    6.80
  -5   7   0    9.10   13.10
   6  -7   0   45.30   17.20
  -6  -7   0   58.79   10.30
  -6  -7   0   41.40   14.70
   6  -7   0   47.90   17.00
  -6   7   0   42.80   12.60
  -6   7   0   28.00   15.50
  -7  -7   0   50.29   16.80
  -7  -7   0   44.20   10.90
   7  -7   0   38.70   17.20
   7  -7   0   64.19   20.10
  -7   7   0   54.39   13.80
  -7   7   0   22.70   17.80
  -8  -7   0   19.00   17.60
   8  -7   0   20.40   19.70
  -8  -7   0   21.70   11.40
  -8   7   0    1.00   17.60
  -8   7   0   37.60   22.50
  -8   7   0   30.00   14.10
   0  -8   0  298.67   19.40
   0  -8   0  304.37   14.30
   0  -8   0  265.27   19.40
   0  -8   0  327.47   16.20
   0  -8   0  333.67   17.90
   0  -8   0  317.97   18.60
   0   8   0  289.97   17.10
   0   8   0  290.97   18.10
   0   8   0  276.07   17.80
  -1  -8   0  188.88   17.40
   1  -8   0  194.18   15.30
   1  -8   0  175.18   12.70
   1  -8   0  156.08   11.90
  -1  -8   0  159.18    6.90
  -1  -8   0  169.28   14.10
   1  -8   0  167.68   13.90
  -1  -8   0  168.58   14.20
  -1  -8   0  178.78   13.40
   1  -8   0  194.68   17.90
   1  -8   0  169.88   15.10
  -1  -8   0  180.08   12.30
  -1   8   0  146.89    8.70
  -1   8   0  178.88   14.60
   1   8   0  163.28   14.00
   1   8   0  159.18   12.90
   1   8   0  167.08   12.50
  -1   8   0  166.68   13.90
  -1   8   0  173.88   12.30
   2  -8   0  110.49   15.20
   2  -8   0  143.79   14.20
  -2  -8   0  119.09   11.70
   2  -8   0  117.99   12.10
   2  -8   0  117.29   11.10
  -2  -8   0  128.49   10.60
   2  -8   0   95.89   12.70
  -2  -8   0  140.79   12.70
   2  -8   0  119.39   11.50
  -2   8   0  107.29   12.00
  -2   8   0  119.99   12.60
  -2   8   0  130.59   12.70
  -2   8   0   99.19   12.00
   2   8   0  100.49   11.10
  -2   8   0  119.59    7.60
   2   8   0  118.29   11.80
  -3  -8   0   15.70    6.90
   3  -8   0   10.30    5.80
  -3  -8   0   11.30    6.60
   3  -8   0    4.10    7.00
   3  -8   0   23.30    8.00
   3  -8   0    7.10   10.40
  -3  -8   0    9.30    5.70
   3  -8   0    4.10    8.80
  -3   8   0   17.50    5.10
  -3   8   0   13.90    7.40
   3   8   0   11.80    2.30
  -3   8   0   14.50    8.30
  -3   8   0    9.30    8.20
   3   8   0   13.80    6.90
   3   8   0   12.70    6.80
  -3   8   0   -0.70    7.60
  -4  -8   0   50.69    8.70
   4  -8   0   51.09   10.50
   4  -8   0   41.00   10.00
  -4  -8   0   53.79    9.20
   4  -8   0   39.90   13.80
  -4  -8   0   58.69    9.50
   4  -8   0   84.29   16.00
  -4   8   0   48.60   10.10
   4   8   0   60.99    9.60
   4   8   0   48.50    9.50
   4   8   0   74.39    7.50
  -4   8   0   56.99   11.60
  -4   8   0   46.70   10.70
  -4   8   0   56.99   14.20
   5  -8   0   22.80   12.90
   5  -8   0    3.80   11.90
  -5  -8   0    4.40    6.60
  -5   8   0   16.00   13.60
  -5   8   0   -6.00    9.00
  -6  -8   0    7.00    7.40
   6  -8   0   -3.30   13.50
   6  -8   0    5.70   15.00
  -6   8   0    2.20   11.00
  -6   8   0   11.30   16.40
   7  -8   0   14.30   16.90
   7  -8   0    6.30   16.30
  -7  -8   0   -5.30    8.30
  -7   8   0   -6.80   17.70
  -7   8   0  -14.80   10.70
   8  -8   0  -16.40   17.50
  -8  -8   0   10.70   10.40
  -8   8   0    0.20   14.10
  -8   8   0   15.70   18.70
  -8   8   0  -13.20   18.00
   0  -9   0   -2.50    7.90
   0  -9   0    3.70    4.60
   0  -9   0   -7.10    8.40
   0  -9   0    0.10    6.20
   0  -9   0   -5.00    5.50
   0  -9   0   -2.30    5.50
   0   9   0   -4.50    6.10
   0   9   0   -3.20    6.10
   0   9   0    0.40    6.90
  -1  -9   0   27.70    3.60
  -1  -9   0   33.40    9.00
   1  -9   0   25.70   10.60
  -1  -9   0   21.00    9.30
   1  -9   0   33.50    9.30
   1  -9   0   34.40    7.40
   1  -9   0   20.80    7.60
  -1  -9   0   19.30    7.10
   1  -9   0   34.10    8.80
  -1  -9   0   30.30    7.20
  -1  -9   0   16.50    9.60
   1  -9   0   29.20    8.40
  -1   9   0   28.60    4.90
  -1   9   0   24.10    7.20
   1   9   0   13.60    7.30
  -1   9   0   25.60    8.30
   1   9   0   26.70    8.10
  -1   9   0   19.00    7.80
  -1   9   0   34.90    8.70
   1   9   0   33.80    7.90
  -2  -9   0  442.76   22.10
  -2  -9   0  411.06   21.70
  -2  -9   0  416.26   21.40
   2  -9   0  374.76   24.90
   2  -9   0  379.26   19.70
   2  -9   0  381.06   22.60
   2  -9   0  370.36   20.50
   2  -9   0  402.66   22.20
  -2  -9   0  393.36   19.20
   2  -9   0  398.96   21.60
  -2   9   0  386.26   22.30
   2   9   0  429.06   22.20
   2   9   0  434.06   21.90
  -2   9   0  402.06   23.10
  -2   9   0  375.86   21.70
  -2   9   0  402.96   15.50
  -2   9   0  408.66   21.50
   3  -9   0   90.79   14.80
   3  -9   0  106.99   13.20
  -3  -9   0   98.59   11.80
  -3  -9   0  100.39   10.70
  -3  -9   0  111.69   12.30
  -3  -9   0   99.49   14.50
   3  -9   0   88.89   16.00
   3  -9   0   92.79   10.40
   3  -9   0   98.29   12.60
  -3   9   0  108.69   14.40
  -3   9   0   99.29   13.40
   3   9   0   82.99   10.70
  -3   9   0   99.29    8.10
  -3   9   0   95.49   13.20
   3   9   0   99.69   12.10
  -3   9   0   75.09   11.10
  -4  -9   0  154.18   14.80
   4  -9   0  143.79   19.90
   4  -9   0  169.08   22.10
  -4  -9   0  158.88   13.60
  -4  -9   0  162.28   14.50
   4  -9   0  169.58   16.50
   4  -9   0  187.58   17.10
   4   9   0  190.38   15.70
  -4   9   0  141.99   15.20
  -4   9   0  168.28   17.50
  -4   9   0  167.08   17.00
   4   9   0  153.88   14.60
  -4   9   0  175.78   21.10
  -5  -9   0   49.90   10.00
   5  -9   0   68.99   17.60
   5  -9   0   22.50   14.70
  -5   9   0   54.49   17.30
  -5   9   0   30.50   11.70
   6  -9   0  -11.10   12.80
  -6  -9   0   -1.00    7.50
   6  -9   0   10.30   14.40
  -6   9   0    8.70   14.80
  -6   9   0   -2.80   11.60
  -7  -9   0  167.68   16.80
   7  -9   0  169.78   26.40
   7  -9   0  140.59   27.30
  -7   9   0  124.39   25.60
  -7   9   0  162.28   20.90
  -8  -9   0   21.10   11.20
   8  -9   0   24.70   20.60
  -8   9   0   -0.80   19.60
  -8   9   0   51.39   22.10
  -8   9   0   -3.70   14.10
   0 -10   0 1464.35   53.69
   0 -10   0 1412.16   54.99
   0 -10   0 1536.35   56.39
   0 -10   0 1441.56   48.40
   0 -10   0 1443.56   50.69
   0 -10   0 1468.05   53.69
   0  10   0 1481.25   52.59
   0  10   0 1497.95   53.99
   0  10   0 1394.46   53.09
   1 -10   0  195.88   16.30
   1 -10   0  189.58   14.30
  -1 -10   0  184.28   17.90
  -1 -10   0  201.78   14.40
  -1 -10   0  218.88   16.80
  -1 -10   0  192.18   15.40
   1 -10   0  224.18   17.50
  -1 -10   0  196.68    8.80
  -1 -10   0  265.27   23.20
   1 -10   0  207.88   15.10
   1 -10   0  235.28   21.40
   1  10   0  203.98   15.60
   1  10   0  179.48   15.60
  -1  10   0  216.88   16.90
   1  10   0  201.08   16.40
  -1  10   0  194.78   14.10
  -1  10   0  205.48   16.70
  -1  10   0  190.88   10.60
  -1  10   0  212.68   16.90
  -2 -10   0  347.27   20.00
   2 -10   0  278.97   19.40
  -2 -10   0  278.27   19.20
  -2 -10   0  289.67   19.10
   2 -10   0  287.07   20.20
   2 -10   0  236.08   23.10
   2 -10   0  254.97   17.50
   2 -10   0  285.57   17.40
  -2 -10   0  290.87   16.90
   2 -10   0  248.18   18.70
  -2  10   0  287.67   19.90
  -2  10   0  283.17   19.30
  -2  10   0  274.17   18.40
   2  10   0  261.37   19.10
  -2  10   0  269.77   12.30
   2  10   0  274.37   18.60
  -2  10   0  310.57   21.40
  -3 -10   0    5.00    6.70
  -3 -10   0   -1.10    6.80
   3 -10   0   -3.80    6.50
   3 -10   0    4.10    6.60
   3 -10   0    6.20    9.60
  -3 -10   0    8.70    7.30
   3 -10   0   -0.10    8.00
  -3 -10   0   -0.90    7.20
   3 -10   0   16.40   11.90
   3  10   0   -0.80    7.00
  -3  10   0    9.10    7.20
  -3  10   0   -1.40    4.50
  -3  10   0   13.60    9.00
   3  10   0   -4.60    6.80
  -3  10   0   -4.30    7.90
  -3  10   0   18.10    9.90
   4 -10   0  395.46   26.40
  -4 -10   0  417.56   21.50
   4 -10   0  341.27   28.50
  -4 -10   0  326.27   22.80
   4 -10   0  347.97   28.20
  -4  10   0  408.46   26.50
  -4  10   0  426.76   25.80
  -4  10   0  387.06   27.80
   5 -10   0   39.60   16.40
  -5 -10   0   35.20    9.20
   5 -10   0   35.90   16.40
  -5  10   0   35.50   12.30
  -5  10   0   13.30   14.50
   6 -10   0   19.90   15.70
   6 -10   0   23.00   17.80
  -6 -10   0   10.70    9.10
  -6  10   0   38.50   18.90
  -6  10   0  -10.80   11.90
  -7 -10   0   11.60    9.90
   7 -10   0    6.30   17.80
   7 -10   0   16.30   17.10
  -7  10   0   10.30   13.50
  -7  10   0    5.40   18.10
   0 -11   0   -1.10    8.70
   0 -11   0   -3.20    6.00
   0 -11   0    5.80   10.00
   0 -11   0    1.90    7.80
   0 -11   0   -2.90    5.10
   0 -11   0    0.70    6.40
   0  11   0  -15.70    6.40
   0  11   0    3.10    5.80
   0  11   0    0.10    8.20
   0  11   0    1.60    7.60
  -1 -11   0  346.97   21.90
   1 -11   0  374.06   23.20
  -1 -11   0  377.36   23.50
  -1 -11   0  352.66   13.40
   1 -11   0  342.27   22.10
  -1 -11   0  339.57   21.10
   1 -11   0  356.06   23.10
  -1 -11   0  351.56   26.40
   1 -11   0  379.46   20.60
   1 -11   0  354.06   25.50
  -1 -11   0  346.27   19.60
   1 -11   0  364.16   20.00
  -1  11   0  369.96   22.50
  -1  11   0  351.16   18.80
  -1  11   0  381.06   23.60
   1  11   0  337.87   21.90
   1  11   0  330.57   21.40
  -1  11   0  379.96   22.40
  -1  11   0  356.96   15.90
   1  11   0  380.96   21.40
   2 -11   0   18.40    8.90
  -2 -11   0    0.30    6.80
   2 -11   0    6.60    9.30
   2 -11   0   12.00    8.50
   2 -11   0   20.40    8.10
  -2 -11   0    1.30    7.30
  -2 -11   0    2.00    7.70
   2 -11   0    9.00   11.40
   2 -11   0    1.70    7.80
  -2 -11   0   11.20    7.60
  -2  11   0    0.30    7.90
   2  11   0   11.00    8.50
  -2  11   0   13.40    8.50
  -2  11   0   14.10    9.60
   2  11   0    2.90    7.80
  -2  11   0   -1.50    8.80
  -2  11   0    9.10    4.30
  -3 -11   0  134.09   13.70
  -3 -11   0  168.38   15.70
   3 -11   0  152.38   14.80
  -3 -11   0  150.68   15.70
   3 -11   0  138.79   16.20
  -3 -11   0  143.39   14.90
   3 -11   0  123.79   15.00
   3 -11   0  153.08   19.90
   3 -11   0  160.18   21.50
   3  11   0  118.19   14.80
  -3  11   0  144.59    9.60
  -3  11   0  137.89   17.00
  -3  11   0  166.18   18.20
   3  11   0  137.39   15.30
  -3  11   0  115.39   15.30
  -3  11   0  137.19   16.20
  -4 -11   0   17.30    8.30
   4 -11   0   18.10   14.10
   4 -11   0   24.30   13.50
  -4  11   0   25.40   11.80
  -4  11   0   26.60   14.70
   5 -11   0  156.48   24.00
   5 -11   0  167.48   24.10
  -5 -11   0  161.28   16.10
  -5  11   0  182.48   20.50
  -5  11   0  156.28   23.70
   6 -11   0   58.39   20.30
  -6 -11   0   47.10   11.80
   6 -11   0   39.10   18.40
  -6  11   0   40.70   15.80
  -6  11   0   12.60   17.60
   7 -11   0   11.50   18.60
   7 -11   0    5.80   17.40
  -7 -11   0    6.40   10.80
  -7  11   0  -11.10   13.40
  -7  11   0    6.30   17.00
   0 -12   0  288.17   25.70
   0 -12   0  309.47   21.60
   0 -12   0  266.47   19.80
   0 -12   0  307.67   26.30
   0 -12   0  274.57   18.40
   0 -12   0  276.07   15.60
   0  12   0  265.07   15.70
   0  12   0  271.27   21.30
   0  12   0  261.87   20.60
   0  12   0  278.17   16.30
   0  12   0  280.37   20.30
  -1 -12   0  238.98   20.20
  -1 -12   0  196.18   16.20
   1 -12   0  184.28   22.10
  -1 -12   0  218.78    9.70
  -1 -12   0  225.28   19.30
   1 -12   0  243.88   20.00
  -1 -12   0  222.48   21.50
   1 -12   0  209.18   16.50
   1 -12   0  252.57   21.30
   1 -12   0  228.58   17.10
   1 -12   0  222.18   21.10
  -1  12   0  186.28   18.80
  -1  12   0  202.38   15.00
   1  12   0  195.78   17.30
   1  12   0  222.08   19.50
  -1  12   0  258.37   21.00
   1  12   0  221.98   19.40
  -1  12   0  219.78   19.50
  -1  12   0  220.28   12.30
   2 -12   0  697.93   35.30
  -2 -12   0  742.33   31.60
   2 -12   0  754.02   33.50
  -2 -12   0  701.03   33.70
   2 -12   0  647.34   34.60
  -2 -12   0  744.63   34.30
  -2 -12   0  680.73   34.30
   2 -12   0  659.43   38.10
   2 -12   0  654.23   33.30
   2  12   0  758.32   34.40
  -2  12   0  723.43   25.50
  -2  12   0  630.64   33.60
  -2  12   0  752.72   36.60
  -2  12   0  718.13   35.00
   2  12   0  752.62   34.50
  -2  12   0  711.83   32.10
   3 -12   0  211.08   22.50
   3 -12   0  227.98   17.80
  -3 -12   0  240.48   17.90
  -3 -12   0  227.98   20.20
   3 -12   0  213.68   25.40
   3 -12   0  216.68   19.50
  -3 -12   0  235.68   19.00
  -3  12   0  227.58   21.70
  -3  12   0  199.48   30.80
  -3  12   0  226.08   21.10
   3  12   0  252.07   21.60
  -3  12   0  216.28   20.50
  -4 -12   0   -2.50    8.00
   4 -12   0   20.60   14.40
   4 -12   0    0.20   11.80
  -4  12   0   -2.70   10.70
  -4  12   0  -23.60   10.80
   5 -12   0   27.20   15.90
  -5 -12   0   -6.00    8.70
   5 -12   0    4.70   16.40
  -5  12   0   27.00   15.70
  -5  12   0   -7.60   11.80
   6 -12   0   33.50   19.30
   6 -12   0   31.10   19.10
  -6 -12   0   32.40   11.60
  -6  12   0   20.30   14.90
  -6  12   0   35.20   19.30
   7 -12   0    9.10   18.40
  -7 -12   0  -10.70   10.50
   7 -12   0    7.20   17.70
  -7  12   0    7.10   17.50
  -7  12   0   14.60   15.10
   0 -13   0   -9.10    8.20
   0 -13   0   10.10    9.20
   0 -13   0    3.90    7.40
   0 -13   0  -16.20   10.50
   0 -13   0   -4.30    5.80
   0 -13   0   14.90   13.20
   0  13   0    9.70    9.10
   0  13   0  -13.50    8.30
   0  13   0  -11.00    7.00
   0  13   0    6.20    5.90
   0  13   0    2.00    5.80
  -1 -13   0  248.48   21.70
   1 -13   0  269.67   21.70
   1 -13   0  255.57   23.50
   1 -13   0  264.87   21.10
  -1 -13   0  272.27   22.80
   1 -13   0  268.67   19.00
   1 -13   0  231.18   25.20
  -1 -13   0  253.77   24.90
  -1 -13   0  273.17   19.30
   1 -13   0  270.37   19.30
   1  13   0  229.98   21.00
   1  13   0  227.68   19.40
  -1  13   0  244.98   13.70
  -1  13   0  256.57   18.10
  -1  13   0  269.67   21.80
  -1  13   0  252.27   20.80
  -1  13   0  280.97   23.50
   2 -13   0   49.60   13.10
   2 -13   0   68.29   14.60
  -2 -13   0   63.99   14.80
  -2 -13   0   71.49   13.70
   2 -13   0   57.29   16.40
   2 -13   0   49.30   13.10
  -2 -13   0   67.29   13.30
   2 -13   0   74.29   14.40
  -2 -13   0   73.39   11.80
  -2  13   0   82.19   14.80
  -2  13   0   86.19   16.00
  -2  13   0   53.49   12.60
  -2  13   0   92.29    8.20
  -2  13   0   60.19   12.10
   2  13   0   73.09   19.40
   2  13   0   57.09   12.60
  -3 -13   0   18.50   10.40
   3 -13   0   19.20   10.40
   3 -13   0    9.70   15.50
  -3 -13   0    3.50    8.50
   3 -13   0    6.20   10.50
  -3  13   0   -4.40   10.00
  -3  13   0    1.50    9.10
  -3  13   0  -14.40   10.70
  -4 -13   0   27.90   10.50
   4 -13   0   32.30   16.80
   4 -13   0   44.60   15.70
  -4  13   0   21.70   16.60
  -4  13   0   44.20   15.20
   5 -13   0  164.68   26.80
  -5 -13   0  204.98   19.40
   5 -13   0  162.98   26.80
  -5  13   0  167.18   22.60
  -5  13   0  183.68   26.30
   6 -13   0  153.48   28.20
  -6 -13   0  185.08   19.10
   6 -13   0  105.89   25.50
  -6  13   0  195.38   30.40
  -6  13   0  188.68   24.20
   7 -13   0    4.70   18.40
   7 -13   0    9.90   18.60
  -7 -13   0   -4.90   10.60
  -7  13   0    6.60   14.80
  -7  13   0   39.20   22.00
   0 -14   0   34.80   12.50
   0 -14   0   24.90   14.40
   0 -14   0   39.00    8.60
   0 -14   0   41.20   12.80
   0 -14   0   25.40    9.50
   0  14   0   33.60    8.10
   0  14   0   26.50    8.90
   0  14   0   26.30   11.00
   0  14   0   42.10   13.30
   0  14   0   31.70   11.00
   1 -14   0   49.30   10.80
   1 -14   0   36.20   10.10
  -1 -14   0   34.80   14.40
   1 -14   0   61.29   14.90
  -1 -14   0   34.90   12.10
   1 -14   0   48.40   15.60
   1 -14   0   32.50   11.70
   1 -14   0   27.60   11.20
  -1 -14   0   38.10   11.60
  -1 -14   0   46.10   10.60
  -1  14   0   44.70   12.60
  -1  14   0   37.90    9.70
   1  14   0   36.40   13.00
  -1  14   0   47.50   12.00
   1  14   0   42.10   11.10
  -1  14   0   60.99    8.40
  -1  14   0   43.50   12.30
  -2 -14   0  -12.10    8.00
  -2 -14   0    6.60    9.80
  -2 -14   0    1.70    9.30
   2 -14   0    6.40    9.00
   2 -14   0   -0.10   10.40
   2 -14   0  -19.70   11.80
   2 -14   0  -15.60    9.90
  -2  14   0   -1.00   11.30
  -2  14   0  -12.80    7.70
   2  14   0   -6.60    8.20
  -2  14   0   15.20   11.60
   3 -14   0  247.28   29.20
  -3 -14   0  285.57   21.20
  -3 -14   0  257.97   20.80
   3 -14   0  252.77   26.00
  -3  14   0  222.48   22.20
  -3  14   0  265.87   25.00
   4 -14   0   95.49   22.80
  -4 -14   0   37.70   12.40
   4 -14   0   35.40   17.40
  -4  14   0   37.90   15.30
  -4  14   0   85.69   19.50
  -5 -14   0   72.29   13.70
   5 -14   0   76.79   21.30
   5 -14   0   47.50   18.10
  -5  14   0   17.70   15.70
  -5  14   0   49.70   20.50
   6 -14   0   33.60   19.60
   6 -14   0   46.00   21.50
  -6 -14   0   47.30   13.70
  -6  14   0   49.80   18.70
  -6  14   0    5.20   19.20
   0 -15   0   -8.00   12.00
   0 -15   0   14.10    9.70
   0 -15   0   23.00   11.10
   0 -15   0   -2.70    8.10
   0  15   0  -15.00   10.40
   0  15   0   -1.70    7.70
   0  15   0    9.50    7.50
   0  15   0   -6.20    9.30
   1 -15   0   14.60   14.70
  -1 -15   0   13.30   10.30
   1 -15   0   28.80   13.40
   1 -15   0   10.20   13.80
   1 -15   0    7.30    9.00
  -1 -15   0    7.10   12.60
  -1 -15   0    5.00    9.50
   1 -15   0   14.00   10.70
  -1  15   0    2.60   11.60
  -1  15   0   -6.10    7.30
   1  15   0   18.90    9.80
  -1  15   0    4.80   12.40
  -1  15   0    8.80    6.30
  -1  15   0    1.20   10.80
   2 -15   0  -15.70   12.50
   2 -15   0    1.20    9.70
  -2 -15   0    8.40   10.20
   2 -15   0   -0.50    9.60
  -2 -15   0    5.20    9.40
  -2  15   0   -2.90   10.00
  -2  15   0    9.90   12.60
  -2  15   0   -0.40   11.60
  -3 -15   0   34.00   12.70
  -3 -15   0   30.90   11.30
   3 -15   0   69.29   19.80
   3 -15   0   28.40   13.10
  -3  15   0   35.70   13.80
  -3  15   0    2.80   12.90
  -4 -15   0   87.89   15.20
   4 -15   0   62.19   19.80
   4 -15   0   73.39   21.60
  -4  15   0  102.69   19.60
  -4  15   0   73.49   19.10
   5 -15   0   30.80   19.60
  -5 -15   0   84.09   15.90
   5 -15   0   59.49   20.40
  -5  15   0   65.39   19.50
  -5  15   0   73.09   20.60
   6 -15   0   34.00   22.90
  -6 -15   0    1.70   11.90
   6 -15   0  -17.70   15.50
  -6  15   0   -3.00   15.80
  -6  15   0  -30.20   16.90
   0 -16   0  265.77   25.00
   0 -16   0  263.97   22.80
   0 -16   0  251.87   29.20
   0  16   0  214.38   18.60
   0  16   0  211.58   23.20
   0  16   0  189.98   15.80
   1 -16   0  243.18   19.80
  -1 -16   0  285.07   24.10
   1 -16   0  224.88   27.80
  -1 -16   0  336.97   27.20
  -1 -16   0  270.97   27.90
   1 -16   0  194.38   23.90
   1  16   0  203.18   23.30
  -1  16   0  208.68   19.80
  -1  16   0  277.87   28.70
   2 -16   0   91.19   17.20
   2 -16   0   97.89   21.30
  -2 -16   0   82.39   18.00
  -2 -16   0  101.39   15.40
   2 -16   0   77.09   17.90
  -2  16   0  100.09   16.80
  -2  16   0  168.08   20.60
  -2  16   0   78.39   19.60
  -3 -16   0   86.19   17.00
  -3 -16   0   86.89   16.00
   3 -16   0   96.49   18.50
   3 -16   0   48.20   19.70
  -3  16   0  103.29   20.10
  -3  16   0   68.59   15.40
   4 -16   0   12.00   14.50
   4 -16   0   34.70   19.60
  -4 -16   0   15.40   11.80
  -4  16   0   54.99   17.50
  -4  16   0   29.30   15.50
  -5 -16   0   48.30   15.10
   5 -16   0   40.00   19.20
   5 -16   0   60.09   22.30
  -5  16   0   31.50   17.40
  -5  16   0    1.40   16.70
   6 -16   0   37.30   21.40
  -6 -16   0   70.59   16.60
   6 -16   0   34.10   21.50
  -6  16   0   48.30   19.60
  -6  16   0   46.70   24.70
   0 -17   0    6.80   15.80
   0 -17   0   13.60   11.50
   0  17   0    6.60    9.10
   0  17   0   -6.00   14.30
   0  17   0   -1.80    6.60
  -1 -17   0   19.20   16.10
   1 -17   0    2.80   14.00
  -1 -17   0   21.30   12.00
   1  17   0   14.50    9.10
   1  17   0   10.50    8.20
  -1  17   0   23.60   11.30
  -2 -17   0  110.39   17.00
  -2 -17   0   88.79   18.20
   2 -17   0  108.29   17.70
   2 -17   0   98.59   23.20
  -2  17   0  153.88   21.40
  -2  17   0  119.29   17.20
  -3 -17   0   29.30   14.30
   3 -17   0    6.50   12.70
   3 -17   0   -5.30   15.10
  -3 -17   0    2.00   11.90
  -3  17   0   16.10   14.60
  -3  17   0   17.70   14.10
   4 -17   0   38.60   16.80
  -4 -17   0   41.60   14.80
   4 -17   0   48.50   23.10
  -4  17   0   34.80   17.20
  -4  17   0   29.30   18.30
   5 -17   0   48.20   19.70
  -5 -17   0   11.60   13.30
   5 -17   0   26.10   22.00
  -5  17   0   16.40   17.20
  -5  17   0   -3.60   17.30
   0 -18   0   -1.60   17.00
   0  18   0   21.10   11.10
  -1 -18   0   45.60   14.60
  -1 -18   0   55.09   18.60
   1 -18   0   39.00   18.60
   1  18   0   52.89   12.20
  -1  18   0   59.59   13.80
   1  18   0   49.80   12.10
  -2 -18   0   58.09   17.90
   2 -18   0   44.60   21.00
   2 -18   0   16.90   12.90
  -2 -18   0   51.29   15.40
  -2  18   0   43.40   14.50
  -3 -18   0    0.80   12.40
   3 -18   0   12.10   17.10
   3 -18   0    8.10   14.50
  -3 -18   0    0.40   11.90
  -3  18   0   24.50   16.30
  -3  18   0    7.30   14.20
   4 -18   0   24.90   19.20
   4 -18   0    0.40   14.10
  -4 -18   0    3.60   13.20
  -4  18   0  -10.20   15.30
  -4  18   0   27.80   19.00
   5 -18   0   30.70   21.40
  -5 -18   0   21.50   14.90
   5 -18   0    1.40   19.60
  -5  18   0  -19.90   16.70
  -5  18   0    9.40   18.30
   0 -19   0   -1.00   16.90
   0  19   0    3.30   10.50
  -1 -19   0   20.60   14.30
   1 -19   0   35.50   20.60
  -1 -19   0  -10.60   16.30
  -1  19   0    4.30   11.60
   1  19   0   -5.60   10.10
   1  19   0   -7.00    8.40
  -2 -19   0   -1.20   14.50
   2 -19   0    6.30   17.30
  -2 -19   0   -3.80   12.50
   2  19   0    5.00   10.70
  -2  19   0    8.60   13.20
  -3 -19   0   53.89   16.50
   3 -19   0   -0.90   16.70
   3 -19   0   14.70   15.70
  -3  19   0   30.80   15.60
   4 -19   0   30.00   20.10
   4 -19   0    1.60   19.00
  -4 -19   0   35.70   16.40
  -4  19   0   55.29   20.60
  -4  19   0   48.90   20.00
   0 -20   0   82.89   22.40
   0  20   0  121.99   18.00
  -1 -20   0    2.20   17.80
   1 -20   0   -2.30   16.70
   1  20   0   30.60   11.60
  -1  20   0   -4.30   12.60
  -2 -20   0   83.19   18.10
  -2 -20   0   44.80   19.30
   2 -20   0   38.90   20.50
  -2  20   0   68.89   17.70
   2  20   0   78.19   14.90
   2  20   0   30.80   13.50
  -3 -20   0   -1.60   14.80
   3 -20   0  -23.20   19.40
  -3  20   0  -18.00   11.80
   4 -20   0  -16.50   20.40
   0 -21   0   20.90   20.20
   0  21   0  -16.50   11.60
   1 -21   0  -17.20   19.00
  -1 -21   0  -22.20   14.70
  -1  21   0   20.40   13.70
   1  21   0  -21.70    9.80
  -2 -21   0   32.20   19.90
   2 -21   0   17.80   19.10
   2  21   0   27.60   12.30
   2  21   0   27.60   13.30
  -2  21   0   20.00   15.20
  -3 -21   0   21.20   17.30
   3 -21   0   -0.70   19.50
  -3  21   0    5.00   15.20
   0 -22   0   -1.00   19.60
   0  22   0   14.10   14.80
   1 -22   0  -14.10   18.00
  -1 -22   0   25.40   17.60
  -1  22   0    5.80   14.70
  -8   0   1   -0.10    9.20
   8   0  -1   19.40   16.40
  -8   0   1    5.70   15.80
   7   0  -1   -1.00   14.30
  -7   0   1  -14.50   15.60
  -7   0   1    4.30    8.20
   6   0  -1    7.90   13.40
   6   0  -1   -6.50    4.60
  -6   0   1   17.10   12.60
   6   0  -1   -5.10    8.60
  -6   0   1   20.10   12.60
  -6   0   1   -0.50    6.70
  -6   0   1   -1.80    4.90
  -5   0   1   -8.50    4.40
   5   0  -1    7.70    5.10
  -5   0   1   -3.60    4.50
  -5   0   1   -6.00   10.40
  -5   0   1   -0.70    4.50
  -5   0   1    1.70    4.90
   5   0  -1   -3.10    7.60
   5   0  -1   -5.30    8.30
  -5   0   1   28.40   11.90
   5   0  -1   -5.30    4.20
   4   0  -1   11.60    6.40
  -4   0   1   -3.00    3.80
   4   0  -1   -3.70    3.80
  -4   0   1    1.60    4.10
  -4   0   1    0.20    3.80
  -4   0   1   -4.40    3.50
  -4   0   1    3.40    8.40
  -4   0   1  -20.50    6.50
   4   0  -1    3.70    7.50
   4   0  -1    1.20    3.80
  -3   0   1   -5.00    2.60
   3   0  -1    2.90    3.70
  -3   0   1   -2.00    2.70
  -3   0   1    8.40    3.90
  -3   0   1   -3.90    3.50
  -3   0   1   -0.70    6.90
   3   0  -1   -0.50    5.20
  -3   0   1    0.60    7.50
   3   0  -1   -3.60    7.00
   3   0  -1    0.30    3.60
  -2   0   1   -3.10    5.90
   2   0  -1    0.20    2.90
  -2   0   1    4.40    3.10
  -2   0   1   -2.50    5.00
  -2   0   1    0.00    5.70
  -2   0   1   -0.90    3.00
   2   0  -1    0.00    3.00
  -1   0   1   -4.80    3.80
   1   0  -1    1.40    1.60
  -1   0   1    0.70    1.70
   1   0  -1    1.90    1.70
  -1   0   1    3.40    3.70
  -1   0   1   -1.10    1.70
  -1   0   1    3.30    4.20
   0   0  -1   -0.20    1.20
  -1   0  -1   -3.40    2.30
   1   0   1    0.70    3.00
  -1   0  -1   -4.90    4.00
   1   0   1    0.80    2.70
  -1   0  -1   -3.60    3.10
  -1   0  -1    6.60    2.80
  -1   0  -1   -2.10    2.30
  -1   0  -1    1.00    3.00
  -1   0  -1   -0.30    4.00
   1   0   1   -0.10    3.80
   1   0   1    0.20    3.00
  -2   0  -1   -3.90    6.00
  -2   0  -1   -3.40    3.90
   2   0   1    7.30    4.00
  -2   0  -1   -2.70    3.00
  -2   0  -1    3.40    3.20
   2   0   1   -1.60    4.10
   2   0   1    2.10    4.00
   2   0   1   -0.80    5.50
  -2   0  -1   -3.00    4.00
   3   0   1   -0.10    4.10
  -3   0  -1    5.40    7.60
   3   0   1   -4.20    4.70
  -3   0  -1    0.40    7.10
  -3   0  -1   -1.40    3.90
  -3   0  -1    1.60    3.90
  -3   0  -1   -7.20    4.40
   3   0   1   -3.30    6.30
  -3   0  -1    0.70    4.40
   3   0   1   -8.50    4.20
  -4   0  -1   -5.60    9.00
   4   0   1   -4.60    4.20
   4   0   1    1.60    4.60
  -4   0  -1    3.00    8.60
  -4   0  -1    9.60    4.90
  -4   0  -1    3.90    4.50
   4   0   1    3.10    7.70
   4   0   1    9.60    6.10
  -4   0  -1    3.10    4.90
  -4   0  -1   -3.30    4.30
  -5   0  -1    2.30    5.60
   5   0   1   -4.30    6.50
  -5   0  -1   -5.00    5.10
  -5   0  -1    7.30    6.00
  -5   0  -1   -7.10    9.80
  -5   0  -1    8.50   10.50
  -5   0  -1   -0.40    5.80
   5   0   1   -4.50    5.20
   5   0   1    2.80    9.50
   5   0   1    3.30    5.30
  -6   0  -1    9.40   12.10
  -6   0  -1    0.80    6.10
  -6   0  -1   -3.10    7.00
  -6   0  -1    3.40   12.50
   6   0   1   -7.80   10.80
   6   0   1   -3.60    8.70
   6   0   1   -5.10    6.30
  -7   0  -1    2.40    9.10
   7   0   1   33.90   16.60
  -7   0  -1  -13.10   15.80
  -8   0  -1   -2.90    9.90
   8   0   1   -2.70   14.00
  -8   0  -1    7.30   15.40
  -8  -1   1   17.50   16.90
  -8  -1   1   10.90    9.60
   8  -1  -1    0.60   18.10
  -8   1   1   12.00   19.10
  -8   1   1   -6.20    9.70
   8   1  -1   -0.30   14.30
  -7  -1   1   94.69   19.60
  -7  -1   1  109.19   12.70
   7  -1  -1   72.89   18.90
  -7   1   1  107.19   13.70
  -7   1   1   91.69   19.80
  -7   1   1  141.89   22.50
   7   1  -1   68.19   19.20
  -6  -1   1  311.67   17.60
   6  -1  -1  338.67   16.20
   6  -1  -1  314.67   22.10
  -6  -1   1  339.77   26.80
   6  -1  -1  318.47   26.80
  -6  -1   1  320.37   15.00
  -6  -1   1  280.37   27.20
   6   1  -1  244.18   19.70
  -6   1   1  341.17   15.90
  -6   1   1  256.37   26.70
   6   1  -1  324.87   14.80
  -6   1   1  294.77   28.40
  -6   1   1  325.67   18.50
   6   1  -1  306.17   27.70
  -5  -1   1    2.80    4.50
  -5  -1   1  -13.10    9.00
  -5  -1   1    6.30    5.10
   5  -1  -1  -12.30    6.50
   5  -1  -1   -8.90    9.30
  -5  -1   1   -2.70    4.80
   5  -1  -1    8.10    5.10
  -5  -1   1   -0.30    4.60
   5  -1  -1    5.50    4.80
  -5  -1   1  -23.00    7.90
   5   1  -1    7.40    8.50
   5   1  -1    3.50    7.30
  -5   1   1   -2.10   10.30
  -5   1   1    6.90    5.70
   5   1  -1    7.40    4.70
  -5   1   1   -0.40    4.90
   5   1  -1   -0.60    4.30
  -5   1   1   -0.80   10.00
  -5   1   1    1.10    4.60
  -5   1   1   -1.20    4.80
  -4  -1   1  452.85   17.70
   4  -1  -1  463.35   18.60
  -4  -1   1  450.85   17.10
  -4  -1   1  461.05   25.00
   4  -1  -1  452.85   22.20
   4  -1  -1  433.76   25.00
   4  -1  -1  473.35   18.40
  -4  -1   1  452.85   17.40
  -4  -1   1  441.36   17.70
  -4  -1   1  500.65   25.20
  -4   1   1  420.76   25.20
   4   1  -1  474.05   17.60
   4   1  -1  485.05   25.00
  -4   1   1  468.65   18.50
  -4   1   1  460.75   18.00
  -4   1   1  439.56   18.40
  -4   1   1  449.56   24.70
   4   1  -1  489.35   21.50
   4   1  -1  431.36   17.50
  -4   1   1  456.75   18.20
  -3  -1   1  142.69   13.80
  -3  -1   1  133.29    8.40
   3  -1  -1  122.79   13.30
   3  -1  -1  138.19    8.90
  -3  -1   1  136.99    8.10
   3  -1  -1  143.29    8.90
  -3  -1   1  129.49    6.40
  -3  -1   1  137.29    6.60
  -3  -1   1  144.79   13.80
   3  -1  -1  114.79   11.10
  -3   1   1  134.59    8.60
  -3   1   1  135.49    7.60
  -3   1   1  137.39   13.90
  -3   1   1  114.69    8.80
   3   1  -1  120.09    8.00
   3   1  -1  129.59    8.00
   3   1  -1  132.79   12.50
  -3   1   1  126.89    7.50
  -2  -1   1   -0.40    2.90
  -2  -1   1    0.30    2.90
  -2  -1   1    0.90    5.50
   2  -1  -1    4.00    3.40
   2  -1  -1    0.70    5.10
  -2  -1   1   -5.30    6.20
   2  -1  -1   -0.60    3.30
  -2  -1   1    3.90    5.20
  -2   1   1    1.30    3.50
   2   1  -1   -0.10    3.00
   2   1  -1    1.30    2.80
  -2   1   1    1.70    2.30
  -2   1   1    1.70    3.40
  -2   1   1    4.20    6.40
  -2   1   1    3.00    2.40
  -2   1   1   -9.30    5.90
   1  -1  -1   17.80    3.10
  -1  -1   1   24.60    4.90
   1  -1  -1   18.60    3.00
  -1  -1   1   17.50    3.70
  -1  -1   1   26.10    5.20
  -1  -1   1   18.40    2.50
  -1  -1   1   16.20    2.40
   1  -1  -1   19.10    4.60
   1  -1  -1   19.90    3.30
   1   1  -1   13.60    2.50
  -1   1   1   19.30    2.10
  -1   1   1   16.70    2.10
  -1   1   1   13.60    4.60
  -1   1   1   19.40    3.20
  -1   1   1   15.10    3.00
   1   1  -1   17.10    2.40
   0  -1   1  627.24   19.40
   0  -1  -1  630.74   19.50
   0  -1   1  624.44   19.70
   0  -1   1  643.94   19.00
   0  -1  -1  647.34   19.80
   0  -1  -1  605.44   18.90
   0  -1   1  648.94   19.80
   0  -1   1  621.84   19.00
   0  -1  -1  601.14   19.40
   0  -1  -1  625.84   19.50
   0   1  -1  621.04   19.20
   0   1  -1  644.24   19.10
   0   1   1  633.54   19.30
   0   1  -1  632.44   19.40
   0   1   1  617.54   18.80
   0   1  -1  615.24   18.40
   0   1   1  645.74   19.40
   0   1   1  614.34   19.50
   1  -1   1  917.41   28.00
  -1  -1  -1  906.91   27.80
   1  -1   1  895.11   28.70
   1  -1   1  916.61   30.00
  -1  -1  -1  881.81   28.40
   1  -1   1  895.61   28.90
   1  -1   1  886.21   28.70
  -1  -1  -1  895.41   29.40
  -1  -1  -1  894.81   29.10
  -1   1  -1  899.61   28.40
   1   1   1  897.51   28.40
   1   1   1  926.01   28.60
  -1   1  -1  857.81   28.70
   1   1   1  915.01   28.70
  -1   1  -1  889.91   28.00
  -1   1  -1  916.11   29.80
   2  -1   1  683.23   24.00
   2  -1   1  700.43   26.80
  -2  -1  -1  619.84   25.80
  -2  -1  -1  685.13   22.40
  -2  -1  -1  691.93   26.50
   2  -1   1  708.43   24.00
   2  -1   1  699.23   24.50
  -2  -1  -1  664.73   23.50
  -2  -1  -1  692.93   23.50
  -2  -1  -1  663.73   22.40
   2   1   1  716.73   25.70
  -2   1  -1  667.73   23.80
   2   1   1  683.03   22.50
   2   1   1  671.13   23.40
  -2   1  -1  677.43   23.00
   2   1   1  693.53   23.60
  -2   1  -1  675.23   26.60
  -2   1  -1  686.63   24.10
  -2   1  -1  654.93   22.80
  -3  -1  -1  174.18   14.50
  -3  -1  -1  184.98   11.10
  -3  -1  -1  166.18   10.00
   3  -1   1  198.78   12.20
   3  -1   1  179.78   11.40
   3  -1   1  206.98   11.80
  -3  -1  -1  182.48   14.80
   3  -1   1  178.28   14.90
  -3  -1  -1  184.78   10.10
  -3  -1  -1  182.88   11.10
  -3   1  -1  190.68   10.60
   3   1   1  178.98   10.90
   3   1   1  194.78   10.70
  -3   1  -1  191.68   11.70
   3   1   1  178.48   11.20
  -3   1  -1  218.08   11.90
   3   1   1  179.38   13.40
  -3   1  -1  208.58   15.80
  -3   1  -1  199.48   10.70
   4  -1   1    6.60    8.30
  -4  -1  -1    0.70    4.40
  -4  -1  -1    5.00    4.70
  -4  -1  -1   -1.00    9.20
  -4  -1  -1   -5.50    4.60
   4  -1   1    2.60    6.10
  -4  -1  -1   -2.30    8.10
  -4  -1  -1    4.20    4.70
   4  -1   1    3.50    4.70
   4  -1   1    1.90    4.80
   4   1   1   -2.20    5.10
  -4   1  -1    3.00    8.10
  -4   1  -1   -5.60    4.60
   4   1   1    3.90    7.60
   4   1   1    2.60    4.50
  -4   1  -1    1.20    4.40
  -4   1  -1    2.50    4.50
   4   1   1   -1.80    4.80
  -4   1  -1   -2.10    4.60
  -4   1  -1    0.00    6.80
  -5  -1  -1  127.29   17.60
  -5  -1  -1  143.09   11.50
  -5  -1  -1  122.29   10.40
   5  -1   1  104.89   12.80
  -5  -1  -1  124.59   17.20
  -5  -1  -1  118.79   11.00
   5  -1   1   86.19   15.80
   5  -1   1  127.79   11.20
  -5  -1  -1  127.39   11.00
   5  -1   1  110.49   10.40
   5   1   1  122.99   12.20
  -5   1  -1  120.69   10.80
  -5   1  -1  129.69   11.50
  -5   1  -1  114.39   17.50
  -5   1  -1   97.89   16.10
  -5   1  -1  108.39   10.70
   5   1   1  117.29   15.90
   5   1   1  105.79   10.00
  -5   1  -1  107.09   10.70
   5   1   1  118.09   10.30
  -6  -1  -1   -9.00    6.60
   6  -1   1    0.90   11.60
   6  -1   1    4.90    6.40
  -6  -1  -1   -1.60    6.20
  -6  -1  -1    1.60   13.50
   6  -1   1   -3.70    8.10
  -6   1  -1   -9.90   11.00
  -6   1  -1  -24.10   11.00
   6   1   1   -8.00   12.00
  -6   1  -1   -8.50    7.20
  -6   1  -1    3.40    6.60
   6   1   1    0.70    6.10
  -7  -1  -1   44.80   16.40
  -7  -1  -1   14.00    9.30
   7  -1   1   -4.50   14.00
  -7   1  -1    0.90   14.50
  -7   1  -1   22.00    9.70
  -7   1  -1   31.90   16.70
   7   1   1   15.80   13.30
  -8  -1  -1   -1.40   17.60
  -8  -1  -1  -12.10    9.80
   8  -1   1   21.70   16.20
  -8   1  -1   13.10   11.10
   8   1   1  -14.50   13.40
  -8   1  -1    9.80   16.40
   8  -2  -1  -19.40   14.40
  -8  -2   1   17.30   15.90
  -8  -2   1    0.70    8.70
  -8   2   1   12.40   17.10
  -8   2   1  -15.00   14.20
  -8   2   1  -12.50    9.70
   8   2  -1   21.60   16.50
   7  -2  -1   18.10   15.20
  -7  -2   1   28.40    9.30
  -7  -2   1   34.60   15.80
  -7   2   1   22.60   15.60
   7   2  -1   26.90   15.80
  -7   2   1   -4.60   14.20
  -7   2   1   24.60   10.40
   6  -2  -1   70.59   13.60
  -6  -2   1   55.29    8.90
   6  -2  -1   59.99    8.30
  -6  -2   1   69.19    7.40
   6  -2  -1   40.10   15.20
  -6  -2   1   71.59   16.20
   6   2  -1   54.89   15.20
  -6   2   1   36.40   14.80
   6   2  -1   57.29    7.00
  -6   2   1   69.99    8.30
  -6   2   1   65.99   16.90
  -6   2   1   58.89    9.90
  -5  -2   1    3.40   10.10
  -5  -2   1    5.20    5.00
  -5  -2   1   10.10    4.70
   5  -2  -1   16.50   11.70
  -5  -2   1   13.60    5.60
  -5  -2   1   20.40    5.30
   5  -2  -1    8.10    8.30
   5  -2  -1   12.00    5.90
   5  -2  -1    7.70    5.60
   5   2  -1   15.90    8.60
   5   2  -1    1.00    7.40
  -5   2   1    9.10    5.80
  -5   2   1   10.80    5.60
  -5   2   1    0.70   10.70
   5   2  -1    9.30    4.90
  -5   2   1    1.70    5.80
  -5   2   1    7.00   10.60
   5   2  -1   13.80    5.30
  -5   2   1   16.00    5.70
   4  -2  -1  180.68   11.00
  -4  -2   1  182.58   10.20
  -4  -2   1  140.09   15.80
  -4  -2   1  170.48    9.60
  -4  -2   1  172.28    9.90
  -4  -2   1  186.58   10.60
  -4  -2   1  162.48   16.50
   4  -2  -1  193.78   11.70
   4  -2  -1  167.28   17.80
   4  -2  -1  192.78   15.10
  -4   2   1  195.68   18.60
  -4   2   1  163.68   11.30
   4   2  -1  171.48   14.20
   4   2  -1  175.48   10.30
  -4   2   1  187.68   11.30
  -4   2   1  187.38   11.20
  -4   2   1  180.38   10.90
   4   2  -1  187.08   10.20
  -3  -2   1   59.19   10.10
   3  -2  -1   46.50    6.30
  -3  -2   1   53.59    4.60
  -3  -2   1   41.70    4.40
  -3  -2   1   44.20    5.40
   3  -2  -1   48.50    8.50
  -3  -2   1   43.30    9.70
   3  -2  -1   56.39    6.30
   3  -2  -1   44.50    9.90
  -3  -2   1   44.60    5.30
  -3   2   1   39.10    5.90
  -3   2   1   50.59    5.60
  -3   2   1   54.99   10.90
   3   2  -1   43.40    5.20
   3   2  -1   56.79    5.80
  -3   2   1   43.10    6.20
   3   2  -1   57.89    8.10
  -2  -2   1   -4.80    3.10
  -2  -2   1    0.20    2.00
   2  -2  -1    3.60    3.90
   2  -2  -1   -1.70    3.40
  -2  -2   1   -2.90    5.80
  -2  -2   1    1.50    2.20
   2  -2  -1    2.90    3.70
   2  -2  -1    1.80    5.40
  -2  -2   1   -0.80    3.40
  -2   2   1   -0.80    6.10
   2   2  -1    3.30    3.30
   2   2  -1    7.70    4.50
  -2   2   1    4.20    3.40
  -2   2   1    2.80    3.10
  -2   2   1    2.20    3.90
  -2   2   1    1.20    5.80
   2   2  -1   -3.10    3.30
  -2   2   1   -2.50    3.80
  -1  -2   1  232.78    9.00
   1  -2  -1  263.27   10.90
  -1  -2   1  251.07   10.10
   1  -2  -1  240.78   10.00
  -1  -2   1  236.48    9.90
  -1  -2   1  243.88   11.00
  -1  -2   1  244.08    8.60
   1  -2  -1  256.17   12.50
  -1  -2   1  248.48    9.00
   1  -2  -1  254.27   10.90
  -1   2   1  224.98   11.50
   1   2  -1  233.98    9.90
  -1   2   1  246.08   10.10
   1   2  -1  253.37   10.00
  -1   2   1  242.98   10.60
  -1   2   1  252.07   11.20
  -1   2   1  229.98   10.90
  -1   2   1  258.17    9.80
   0  -2   1   22.90    3.70
   0  -2  -1   24.20    3.00
   0  -2  -1   35.00    4.70
   0  -2   1   34.50    3.90
   0  -2  -1   22.30    3.50
   0  -2  -1   33.70    4.60
   0  -2   1   30.50    4.60
   0  -2   1   33.20    3.30
   0  -2   1   31.20    3.10
   0   2   1   23.60    3.50
   0   2  -1   18.30    3.30
   0   2  -1   24.10    3.50
   0   2  -1   31.70    4.10
   0   2   1   23.70    3.70
   0   2   1   32.00    3.90
   0   2   1   30.20    2.90
   1  -2   1 1829.32   55.49
  -1  -2  -1 1779.42   53.89
   1  -2   1 1762.22   52.79
   1  -2   1 1839.12   56.39
  -1  -2  -1 1816.62   56.39
  -1  -2  -1 1844.22   53.39
   1  -2   1 1848.92   56.19
   1  -2   1 1822.72   54.59
  -1  -2  -1 1811.42   55.49
  -1  -2  -1 1746.03   54.69
  -1   2  -1 1850.91   53.99
  -1   2  -1 1806.32   55.79
  -1   2  -1 1767.62   54.69
   1   2   1 1811.92   53.89
   1   2   1 1829.92   54.79
  -1   2  -1 1779.12   55.39
   1   2   1 1779.52   54.89
  -1   2  -1 1757.92   56.69
  -2  -2  -1  106.69    8.10
   2  -2   1   77.49    9.90
   2  -2   1   82.49    7.60
   2  -2   1  100.79    8.20
   2  -2   1   90.99    8.90
  -2  -2  -1   81.99    7.20
  -2  -2  -1   97.49    6.80
  -2  -2  -1   79.59    9.50
  -2  -2  -1   97.89    7.00
   2  -2   1   96.59    4.70
  -2   2  -1   89.99    8.00
   2   2   1  100.09    8.00
  -2   2  -1   85.39    7.90
  -2   2  -1  102.89    8.50
  -2   2  -1   95.99    7.70
   2   2   1   91.49    7.60
  -2   2  -1   93.09    7.60
   2   2   1   92.59    7.50
  -2   2  -1  101.49   10.90
  -3  -2  -1  150.88    9.20
   3  -2   1  156.78   11.00
  -3  -2  -1  151.18   10.40
   3  -2   1  157.88   15.00
  -3  -2  -1  139.99    9.30
   3  -2   1  142.79   10.60
   3  -2   1  161.48   12.00
  -3  -2  -1  153.78   10.30
  -3  -2  -1  167.68   14.10
  -3   2  -1  136.89   14.50
   3   2   1  165.48   10.30
  -3   2  -1  135.49    9.70
  -3   2  -1  147.09   10.30
  -3   2  -1  130.39   10.80
  -3   2  -1  156.68   11.40
   3   2   1  160.88   12.40
   3   2   1  139.79   10.10
  -4  -2  -1   20.70   10.60
  -4  -2  -1    2.90    4.40
   4  -2   1   14.60    5.60
   4  -2   1    2.50    5.10
  -4  -2  -1   -0.70    4.90
  -4  -2  -1    1.50    4.50
   4  -2   1  -12.90    7.70
  -4  -2  -1    1.50    4.50
   4  -2   1   11.10    6.50
  -4   2  -1   -3.70    4.90
  -4   2  -1    3.30    5.20
   4   2   1    3.70    4.50
  -4   2  -1    4.40    5.20
   4   2   1   -9.80    5.70
   4   2   1    2.50    4.50
  -4   2  -1   -7.10    4.10
  -4   2  -1    5.00    9.30
   4   2   1   16.10    5.60
   5  -2   1   92.09   13.30
  -5  -2  -1   65.19    8.70
  -5  -2  -1   83.89    9.30
  -5  -2  -1   80.69    9.50
  -5  -2  -1   99.59    9.60
   5  -2   1   86.29   15.60
   5  -2   1   84.59    9.80
  -5  -2  -1   87.59   16.60
   5  -2   1   88.39    9.90
  -5   2  -1   92.79   10.10
   5   2   1   93.99   10.50
   5   2   1   94.79   14.40
  -5   2  -1   93.89   16.80
  -5   2  -1   79.79    9.80
   5   2   1  102.49    9.90
  -5   2  -1   78.39    9.90
  -5   2  -1   89.39   16.10
  -5   2  -1   83.59    9.60
   5   2   1   90.49    9.00
   6  -2   1   55.79   16.30
  -6  -2  -1   33.90    8.60
   6  -2   1   46.40   12.30
  -6  -2  -1   29.50    7.10
  -6  -2  -1   40.00   14.50
  -6   2  -1   59.69   16.50
  -6   2  -1   31.40    9.20
  -6   2  -1   38.30   15.10
   6   2   1   41.90   12.50
  -6   2  -1   31.70    8.10
   6   2   1   54.39    8.40
  -7  -2  -1   72.29   11.80
   7  -2   1   66.09   19.50
  -7  -2  -1  100.29   20.00
   7   2   1   72.09   16.80
  -7   2  -1   80.59   21.40
  -7   2  -1   52.19   12.10
  -7   2  -1   82.89   20.60
  -8  -2  -1    3.20   10.30
   8  -2   1   29.10   17.70
  -8  -2  -1    9.70   15.50
  -8   2  -1   11.10   11.60
   8   2   1    0.90   16.40
  -8   2  -1   23.60   19.10
  -8  -3   1   14.00    9.40
   8  -3  -1  -20.00   15.30
  -8  -3   1   -2.80   16.10
  -8   3   1    2.30   15.50
  -8   3   1  -19.20   10.20
  -8   3   1  -10.40   17.40
   8   3  -1    0.80   14.70
  -7  -3   1  119.79   13.20
   7  -3  -1  153.58   24.90
  -7  -3   1  111.59   21.50
   7   3  -1  133.49   20.30
  -7   3   1  111.59   14.50
  -7   3   1  112.99   23.20
  -7   3   1  129.59   23.40
   6  -3  -1   14.50    7.10
  -6  -3   1   18.80   11.60
  -6  -3   1   -3.20    5.10
   6  -3  -1   18.00   10.60
   6  -3  -1    0.40   12.00
  -6  -3   1    0.70    6.30
  -6   3   1    8.50    6.20
   6   3  -1   22.50   11.30
  -6   3   1   -3.90   11.40
  -6   3   1   10.70   13.50
  -6   3   1  -10.10    7.10
   6   3  -1    5.10    5.30
  -5  -3   1    3.60    4.90
   5  -3  -1    3.60    5.90
   5  -3  -1    4.50    5.50
  -5  -3   1    1.40    4.70
  -5  -3   1    1.70    9.90
  -5  -3   1   -1.40    4.40
   5  -3  -1   -1.00    5.40
  -5  -3   1    0.40    5.30
   5  -3  -1  -15.00    9.00
   5  -3  -1    7.60    9.00
  -5   3   1    2.00    5.50
  -5   3   1   -6.90    6.00
   5   3  -1    8.20    6.80
  -5   3   1   16.00    6.50
  -5   3   1   -1.10   10.40
   5   3  -1    3.50    7.30
   5   3  -1   -4.20    4.70
  -5   3   1    3.30    5.90
   5   3  -1    4.10    4.80
  -4  -3   1   36.00    5.50
   4  -3  -1   30.00    6.10
  -4  -3   1   41.80    6.00
   4  -3  -1   30.40    9.20
   4  -3  -1   43.00    6.30
  -4  -3   1   29.70    5.50
  -4  -3   1   49.99    5.70
   4  -3  -1   42.90   11.40
  -4  -3   1   45.10   10.80
   4  -3  -1   40.30    7.00
  -4   3   1   47.90    7.30
   4   3  -1   46.50    5.80
  -4   3   1   37.00   10.10
  -4   3   1   29.90    6.20
   4   3  -1   29.60    8.30
  -4   3   1   35.70    6.30
  -4   3   1   35.30    6.80
   4   3  -1   39.70    6.00
   3  -3  -1  750.82   30.20
  -3  -3   1  711.03   29.00
  -3  -3   1  711.63   23.40
  -3  -3   1  717.23   24.50
   3  -3  -1  690.03   25.60
  -3  -3   1  646.44   22.80
   3  -3  -1  670.63   25.30
   3  -3  -1  684.13   30.60
   3  -3  -1  662.33   23.50
  -3  -3   1  665.13   23.90
  -3   3   1  680.73   25.50
   3   3  -1  698.03   24.30
  -3   3   1  671.63   25.60
  -3   3   1  699.13   30.70
  -3   3   1  660.23   24.60
   3   3  -1  720.73   24.10
   3   3  -1  682.13   26.80
  -2  -3   1  226.18    9.60
  -2  -3   1  187.78   12.60
   2  -3  -1  233.48   12.10
  -2  -3   1  201.68   10.20
   2  -3  -1  231.18   10.00
  -2  -3   1  213.58   10.70
  -2  -3   1  208.58    9.10
   2  -3  -1  219.98   14.20
   2  -3  -1  213.38   11.50
  -2   3   1  220.48   12.00
  -2   3   1  234.08   10.70
  -2   3   1  220.58   14.00
   2   3  -1  216.08   10.90
  -2   3   1  187.88   13.20
  -2   3   1  224.88   11.00
   2   3  -1  219.08   10.80
  -2   3   1  214.78   11.70
   2   3  -1  208.48   10.60
   1  -3  -1  922.21   32.60
   1  -3  -1  928.81   30.80
  -1  -3   1  924.41   29.90
  -1  -3   1  941.31   30.40
  -1  -3   1  931.21   28.80
  -1  -3   1  937.21   30.20
   1  -3  -1  912.41   29.50
   1  -3  -1  948.31   30.10
   1  -3  -1  909.31   30.70
  -1  -3   1  934.91   29.50
   1   3  -1  936.11   30.00
  -1   3   1  936.61   30.90
   1   3  -1  928.21   27.50
  -1   3   1  910.61   30.50
  -1   3   1  895.11   30.70
  -1   3   1  909.31   30.20
   1   3  -1  878.11   29.90
  -1   3   1  898.91   31.20
  -1   3   1  955.00   27.60
   0  -3  -1  120.49    9.20
   0  -3  -1  103.19    8.50
   0  -3  -1   98.09    8.30
   0  -3   1  104.59    8.70
   0  -3   1   94.09    7.70
   0  -3   1  106.09    6.80
   0  -3   1   96.39    8.40
   0  -3   1  103.29    6.00
   0  -3   1   97.89    7.60
   0  -3  -1  112.29    8.00
   0  -3  -1   93.79    6.20
   0   3   1  108.59    8.00
   0   3   1  113.39    5.90
   0   3  -1  112.49    7.60
   0   3  -1  105.79    8.60
   0   3  -1  101.29    7.70
   0   3   1  128.49    8.10
   1  -3   1   15.00    3.70
   1  -3   1    6.50    4.80
   1  -3   1    8.10    5.50
  -1  -3  -1    6.80    3.50
   1  -3   1    7.10    3.90
  -1  -3  -1   10.10    3.90
  -1  -3  -1    5.90    5.80
   1  -3   1    9.40    5.10
  -1  -3  -1    4.70    4.40
   1  -3   1    2.10    6.00
   1   3   1   14.00    4.70
  -1   3  -1    7.80    4.50
  -1   3  -1    9.20    4.70
   1   3   1   10.20    4.60
   1   3   1    7.10    3.80
   1   3   1   12.00    2.80
  -1   3  -1    4.20    4.90
  -1   3  -1   16.90    3.60
  -1   3  -1    6.10    5.40
  -2  -3  -1   51.99    5.40
   2  -3   1   61.19    7.20
   2  -3   1   51.29    7.10
   2  -3   1   53.19    9.10
  -2  -3  -1   56.99    6.60
   2  -3   1   62.49    8.70
  -2  -3  -1   52.19    8.20
   2  -3   1   64.99    3.80
  -2  -3  -1   49.30    5.90
  -2  -3  -1   58.59    6.60
  -2   3  -1   39.40    6.60
   2   3   1   56.69    6.60
   2   3   1   56.09    6.10
  -2   3  -1   60.69    6.60
  -2   3  -1   61.49    7.00
  -2   3  -1   59.29    7.50
  -2   3  -1   59.09    9.00
   2   3   1   53.79    6.40
  -3  -3  -1  460.85   18.30
  -3  -3  -1  461.95   17.80
  -3  -3  -1  461.85   22.80
   3  -3   1  445.46   20.00
  -3  -3  -1  452.35   18.80
   3  -3   1  465.45   21.80
   3  -3   1  469.05   24.10
   3  -3   1  446.06   14.90
   3  -3   1  457.45   20.00
  -3  -3  -1  487.05   19.20
   3   3   1  476.35   18.90
  -3   3  -1  439.06   23.60
  -3   3  -1  454.25   19.00
   3   3   1  439.86   19.00
  -3   3  -1  455.85   19.40
   3   3   1  440.26   19.80
  -3   3  -1  441.06   19.70
  -3   3  -1  435.86   20.10
  -4  -3  -1  125.99   10.20
   4  -3   1  147.69   14.70
  -4  -3  -1  128.99   10.30
  -4  -3  -1  136.39   10.40
   4  -3   1  124.49   11.30
   4  -3   1  138.29   16.90
  -4  -3  -1  136.49   10.90
  -4  -3  -1  154.08   16.30
   4  -3   1  133.59   11.40
   4  -3   1  133.89    7.20
   4   3   1  141.49    9.70
   4   3   1  130.59   10.50
   4   3   1  139.69   13.90
  -4   3  -1  127.59   11.30
   4   3   1  159.78   10.90
  -4   3  -1  127.79   11.10
  -4   3  -1  160.48   11.60
  -4   3  -1  149.09   17.00
  -4   3  -1  134.69   11.80
  -5  -3  -1  104.69   16.90
   5  -3   1  150.18   12.90
  -5  -3  -1  137.99   11.60
   5  -3   1  197.48   18.00
  -5  -3  -1  145.09   12.20
   5  -3   1  136.89   18.90
   5  -3   1  151.08   12.70
  -5  -3  -1  133.39   11.90
  -5  -3  -1  135.99   11.70
  -5   3  -1  130.69   12.90
   5   3   1  149.59   16.80
   5   3   1  151.08   12.10
  -5   3  -1  163.48   13.60
   5   3   1  159.98   11.90
  -5   3  -1  175.58   13.20
  -5   3  -1  183.18   21.60
   5   3   1  129.09   11.00
  -5   3  -1  170.48   13.40
  -6  -3  -1   12.70    6.80
  -6  -3  -1    3.10   11.90
   6  -3   1   23.20   14.60
  -6  -3  -1   13.00    7.50
   6  -3   1   22.00   10.70
   6   3   1   20.20    7.10
  -6   3  -1   20.60    8.90
   6   3   1   12.80    9.80
  -6   3  -1   45.30   15.90
  -6   3  -1   21.70   13.80
   7  -3   1   81.59   20.00
  -7  -3  -1   93.29   19.20
  -7  -3  -1   60.69   11.50
   7   3   1   90.09   18.90
  -7   3  -1   89.69   13.90
  -7   3  -1   85.79   20.50
  -7   3  -1   81.39   20.80
  -8  -3  -1   47.80   18.60
   8  -3   1   50.49   20.40
  -8  -3  -1   72.59   13.00
   8   3   1   42.20   17.10
  -8   3  -1   59.69   22.60
  -8   3  -1   76.59   22.40
  -8   3  -1   59.89   14.10
   8  -4  -1   -5.00   18.10
  -8  -4   1    7.40   15.40
  -8  -4   1   -2.40    8.70
  -8   4   1    4.40   16.20
  -8   4   1   -0.40   11.20
  -8   4   1    3.90   16.10
   7  -4  -1   -4.40   14.60
  -7  -4   1   -2.20    7.20
  -7  -4   1    8.20   13.20
   7  -4  -1   20.40   13.20
  -7   4   1   -0.90   13.80
  -7   4   1   12.40   10.20
  -7   4   1  -21.10   13.50
   7   4  -1   15.90   10.80
  -6  -4   1    8.70    5.60
  -6  -4   1   22.40   12.60
   6  -4  -1   18.00   12.30
   6  -4  -1   31.30   14.50
  -6  -4   1    2.20    6.20
   6   4  -1   16.10    9.50
  -6   4   1   25.20   14.20
  -6   4   1   -2.20    8.10
  -6   4   1    3.20   14.40
   5  -4  -1  442.86   21.10
  -5  -4   1  459.15   18.60
  -5  -4   1  423.66   26.30
   5  -4  -1  482.05   30.40
   5  -4  -1  358.66   24.30
   5  -4  -1  415.76   20.00
  -5  -4   1  423.96   18.70
  -5  -4   1  399.26   19.80
  -5  -4   1  419.06   18.90
  -5   4   1  443.76   22.10
  -5   4   1  416.86   20.70
   5   4  -1  439.66   19.00
   5   4  -1  433.16   24.30
  -5   4   1  460.05   20.50
  -5   4   1  398.26   21.10
  -5   4   1  395.46   27.80
   5   4  -1  450.85   18.80
   4  -4  -1   95.89   15.10
  -4  -4   1   78.19    7.60
  -4  -4   1   94.99    8.30
  -4  -4   1   81.69    8.10
   4  -4  -1   69.09    8.50
  -4  -4   1   81.09   12.80
   4  -4  -1   97.09    7.70
   4  -4  -1   94.49   10.00
   4  -4  -1   98.49   13.70
  -4  -4   1   96.39    8.00
  -4   4   1   90.69    9.20
  -4   4   1   91.69    9.80
  -4   4   1   96.69    9.40
   4   4  -1   87.99   10.90
  -4   4   1   97.79   10.20
  -4   4   1   85.39   14.50
   4   4  -1   87.29    8.00
   4   4  -1   77.29    7.90
  -3  -4   1  116.99    9.40
   3  -4  -1  101.79   13.20
   3  -4  -1  105.59   13.20
   3  -4  -1   98.79    7.50
  -3  -4   1  114.59    8.60
   3  -4  -1  102.19    9.50
   3  -4  -1   97.49    8.90
  -3  -4   1  133.29   13.60
  -3  -4   1  117.79    8.40
  -3  -4   1  102.79    7.60
  -3   4   1   78.59    8.70
  -3   4   1  105.89    9.00
   3   4  -1  113.39    9.30
  -3   4   1   94.89    9.50
   3   4  -1  110.39    9.10
  -3   4   1   97.49   13.00
   3   4  -1  115.99    9.80
   2  -4  -1  110.59    9.20
   2  -4  -1  121.39   12.50
   2  -4  -1   93.19    8.80
  -2  -4   1  130.49   11.10
  -2  -4   1  118.79    8.30
  -2  -4   1  114.79    9.20
  -2  -4   1  114.59    7.60
  -2  -4   1  120.49    9.00
   2  -4  -1  127.99    8.00
   2   4  -1  112.99    9.10
  -2   4   1  105.89   10.30
  -2   4   1  120.19    9.80
  -2   4   1   98.99   11.00
   2   4  -1  115.99    7.30
  -2   4   1   89.19    9.00
   2   4  -1  115.89    9.00
  -2   4   1  107.79    8.90
   1  -4  -1   10.10    4.80
  -1  -4   1   14.40    4.80
   1  -4  -1   16.60    5.10
   1  -4  -1    5.20    3.90
   1  -4  -1   10.20    5.30
   1  -4  -1    9.50    7.10
  -1  -4   1   15.10    5.10
  -1  -4   1   12.00    3.70
  -1   4   1   17.00    5.40
  -1   4   1   11.20    5.00
   1   4  -1    9.70    4.80
   1   4  -1   11.50    4.90
  -1   4   1    1.20    4.30
  -1   4   1   13.80    2.30
  -1   4   1    3.40    5.10
  -1   4   1    3.00    5.10
   0  -4  -1  760.42   27.50
   0  -4  -1  770.22   27.80
   0  -4   1  720.53   24.40
   0  -4  -1  760.42   26.90
   0  -4   1  765.42   26.60
   0  -4   1  749.42   26.90
   0  -4  -1  747.83   25.10
   0  -4  -1  743.23   26.90
   0  -4   1  751.42   26.50
   0  -4   1  658.53   27.10
   0  -4   1  758.22   25.20
   0   4  -1  750.32   26.50
   0   4   1  745.23   26.70
   0   4   1  760.02   24.30
   0   4   1  754.12   26.20
   0   4  -1  739.53   26.00
   0   4  -1  780.72   27.00
   0   4   1  754.42   26.90
  -1  -4  -1   12.80    7.20
  -1  -4  -1   10.10    5.10
   1  -4   1    7.30    4.70
  -1  -4  -1    9.90    5.90
   1  -4   1   12.90    5.10
   1  -4   1   11.60    7.10
   1  -4   1   15.40    4.50
   1  -4   1    6.50    5.60
   1  -4   1    6.90    5.60
  -1  -4  -1   13.00    4.30
  -1  -4  -1   15.40    5.00
   1   4   1   13.40    2.40
  -1   4  -1    5.70    5.30
  -1   4  -1    8.60    5.10
   1   4   1   10.80    5.00
   1   4   1   19.10    5.80
  -1   4  -1   10.70    5.90
  -1   4  -1    2.90    5.10
   1   4   1   12.40    2.00
   1   4   1   16.60    4.60
   2  -4   1    4.90    6.80
   2  -4   1    7.90    5.50
   2  -4   1    4.90    5.10
  -2  -4  -1    5.60    4.60
  -2  -4  -1    3.20    4.90
  -2  -4  -1    2.50    6.60
  -2  -4  -1    1.50    4.90
   2  -4   1   11.70    7.40
   2  -4   1    7.00    3.20
  -2  -4  -1    5.10    4.00
  -2  -4  -1    7.20    6.00
  -2   4  -1    6.40    6.10
  -2   4  -1   12.40    5.50
   2   4   1    1.30    3.30
   2   4   1   -2.10    4.60
  -2   4  -1    6.60    4.40
   2   4   1    1.50    5.10
  -2   4  -1    7.90    7.00
  -2   4  -1    5.50    4.40
  -3  -4  -1  552.14   25.20
  -3  -4  -1  555.04   20.70
  -3  -4  -1  567.54   21.50
   3  -4   1  546.55   23.20
   3  -4   1  529.45   22.80
  -3  -4  -1  565.94   22.20
   3  -4   1  525.75   17.10
  -3  -4  -1  537.15   21.70
   3  -4   1  567.54   27.30
   3  -4   1  564.14   26.30
   3   4   1  545.15   21.60
  -3   4  -1  552.94   26.80
  -3   4  -1  542.55   23.00
   3   4   1  528.35   22.10
   3   4   1  520.35   21.70
  -3   4  -1  525.25   23.20
  -3   4  -1  561.14   22.90
  -3   4  -1  521.75   22.20
  -3   4  -1  531.65   21.90
  -4  -4  -1   -0.10    5.00
  -4  -4  -1    4.50    4.70
   4  -4   1   -0.60    7.90
  -4  -4  -1    0.40    5.00
  -4  -4  -1   -1.70    5.00
   4  -4   1    1.50    9.00
   4  -4   1    7.80    5.60
  -4  -4  -1   15.20    8.90
   4  -4   1    8.00    6.10
   4   4   1   -8.30    4.60
  -4   4  -1   -3.90    5.80
  -4   4  -1   -3.50    5.20
  -4   4  -1   -2.10    5.20
  -4   4  -1   -8.80    7.90
  -4   4  -1   -5.00    5.70
   4   4   1    1.70    4.90
   4   4   1    3.90    5.90
  -5  -4  -1  358.56   18.20
  -5  -4  -1  348.07   18.10
  -5  -4  -1  420.66   25.60
   5  -4   1  367.76   19.60
   5  -4   1  389.56   28.00
   5  -4   1  377.36   20.20
  -5  -4  -1  372.16   18.50
   5  -4   1  304.87   22.60
  -5  -4  -1  368.76   19.60
   5   4   1  379.06   22.60
   5   4   1  372.36   18.30
  -5   4  -1  403.16   21.20
  -5   4  -1  359.86   19.60
  -5   4  -1  310.67   25.60
   5   4   1  337.57   16.70
  -5   4  -1  377.46   20.50
   5   4   1  356.46   18.60
   6  -4   1   96.09   19.90
  -6  -4  -1   99.19   17.50
  -6  -4  -1  105.79   11.70
   6  -4   1  101.89   16.20
  -6  -4  -1  104.29   11.80
  -6   4  -1  119.69   13.80
  -6   4  -1   85.59   19.10
   6   4   1  105.79   15.90
  -6   4  -1  100.49   19.80
  -7  -4  -1    9.80    8.80
   7  -4   1   -6.40   14.00
  -7  -4  -1   11.90   14.70
  -7   4  -1   -5.80   13.40
  -7   4  -1    9.30   10.10
   7   4   1   12.70   12.50
  -7   4  -1  -19.40   12.90
  -8  -4  -1   -8.20    9.30
  -8  -4  -1   -1.90   17.00
   8  -4   1   18.70   17.80
  -8   4  -1   -1.20   16.20
  -8   4  -1   -4.70   15.60
  -8   4  -1   11.90   12.30
  -8  -5   1   25.40   10.30
   8  -5  -1  -24.90   15.40
  -8  -5   1   -6.10   14.80
  -8   5   1   21.00   12.60
  -8   5   1    4.70   19.80
  -8   5   1    6.20   19.20
   7  -5  -1   35.90   15.20
   7  -5  -1   73.49   20.50
  -7  -5   1   49.90   18.20
  -7  -5   1   39.30   10.10
  -7   5   1    3.60   15.70
  -7   5   1   73.19   21.50
   7   5  -1   71.99   16.50
  -7   5   1   46.10   12.00
   6  -5  -1  144.49   19.60
  -6  -5   1   90.29   10.60
   6  -5  -1   63.29   17.70
  -6  -5   1  104.79   18.40
  -6  -5   1   92.69    9.50
   6   5  -1  118.49   15.40
   6   5  -1  101.49    9.10
  -6   5   1   96.89   13.40
  -6   5   1  106.29   19.90
  -5  -5   1   16.50    6.60
  -5  -5   1   22.70    6.50
   5  -5  -1   14.10   12.10
  -5  -5   1    1.10   10.20
   5  -5  -1   22.70    7.60
   5  -5  -1   26.20    7.30
  -5  -5   1   10.30    6.00
   5  -5  -1   -2.10   10.80
  -5  -5   1   13.70    6.10
   5   5  -1   11.10    5.90
   5   5  -1   23.00    6.30
  -5   5   1   11.20    6.60
  -5   5   1    9.20    8.10
  -5   5   1   20.70   12.60
   5   5  -1    0.90    7.40
  -5   5   1   25.30    8.00
  -4  -5   1    2.20    4.50
  -4  -5   1   -5.20    7.60
   4  -5  -1    2.30    5.40
  -4  -5   1   -0.90    4.60
  -4  -5   1   -3.60    5.00
   4  -5  -1    8.80    9.30
   4  -5  -1   -4.90    5.50
   4  -5  -1    0.20    7.90
   4  -5  -1   -5.80    3.50
  -4  -5   1   -0.50    5.10
  -4   5   1    1.10    5.50
  -4   5   1   -9.70    5.80
   4   5  -1   -2.70    4.70
  -4   5   1    1.70    6.00
  -4   5   1    8.30    5.40
   4   5  -1   -3.90    5.90
  -4   5   1   -3.80    9.30
   4   5  -1   -1.10    4.90
   3  -5  -1  614.14   30.20
  -3  -5   1  646.64   23.10
  -3  -5   1  627.14   23.90
  -3  -5   1  619.54   24.50
   3  -5  -1  652.43   25.50
   3  -5  -1  626.14   25.80
   3  -5  -1  639.84   29.70
   3  -5  -1  652.83   22.70
  -3  -5   1  641.84   24.20
  -3  -5   1  628.94   27.60
   3   5  -1  613.14   24.40
  -3   5   1  628.34   25.50
   3   5  -1  639.24   24.40
  -3   5   1  633.84   26.10
  -3   5   1  662.73   30.10
  -3   5   1  630.24   24.60
   3   5  -1  645.04   24.00
  -2  -5   1  502.75   19.10
  -2  -5   1  500.55   21.00
   2  -5  -1  525.95   22.00
   2  -5  -1  522.15   19.90
   2  -5  -1  517.15   24.80
  -2  -5   1  540.65   21.00
  -2  -5   1  539.25   20.30
   2  -5  -1  530.65   22.10
   2   5  -1  518.95   17.30
   2   5  -1  513.75   20.80
   2   5  -1  511.15   20.70
  -2   5   1  531.85   23.50
  -2   5   1  488.15   20.20
  -2   5   1  529.95   17.90
  -2   5   1  485.65   21.60
  -2   5   1  539.15   22.80
  -2   5   1  509.95   22.20
   1  -5  -1  772.62   30.20
   1  -5  -1  761.92   28.10
  -1  -5   1  744.73   27.40
  -1  -5   1  734.13   25.50
   1  -5  -1  727.23   27.60
   1  -5  -1  708.23   27.20
  -1  -5   1  775.02   28.60
   1  -5  -1  746.13   26.20
  -1   5   1  743.63   28.10
  -1   5   1  741.23   28.00
  -1   5   1  740.53   27.20
   1   5  -1  748.53   26.10
  -1   5   1  753.32   26.70
  -1   5   1  742.43   23.10
  -1   5   1  731.43   27.30
   1   5  -1  766.02   27.30
   1   5  -1  747.33   27.30
   0  -5   1  724.33   23.60
   0  -5  -1  700.73   27.10
   0  -5   1  677.43   26.40
   0  -5  -1  710.53   26.50
   0  -5   1  641.14   27.00
   0  -5  -1  726.53   26.60
   0  -5   1  697.83   24.40
   0  -5  -1  689.73   24.10
   0  -5   1  652.13   25.90
   0  -5   1  692.03   26.30
   0  -5  -1  663.03   26.70
   0   5  -1  661.53   25.80
   0   5   1  697.23   23.30
   0   5  -1  649.43   26.00
   0   5   1  691.33   26.20
   0   5   1  753.52   25.90
   0   5   1  723.53   26.50
   1  -5   1    7.90    7.30
  -1  -5  -1   13.20    4.60
  -1  -5  -1    8.80    5.90
  -1  -5  -1   11.00    7.10
   1  -5   1   19.00    5.90
   1  -5   1   15.20    5.40
   1  -5   1   20.20    5.20
  -1  -5  -1   14.00    5.90
  -1  -5  -1    7.80    5.80
   1  -5   1   13.80    6.00
   1  -5   1    5.00    5.70
   1   5   1   14.70    2.30
   1   5   1   14.30    5.80
  -1   5  -1   17.00    6.80
  -1   5  -1   20.80    6.50
   1   5   1   11.60    5.70
  -1   5  -1   10.90    4.80
   1   5   1   13.40    5.10
  -1   5  -1   14.30    5.90
  -1   5  -1   13.60    3.50
  -2  -5  -1 1828.42   58.39
   2  -5   1 1861.31   59.89
   2  -5   1 1861.31   59.59
   2  -5   1 1896.41   62.09
   2  -5   1 1809.82   55.59
  -2  -5  -1 1781.82   56.59
   2  -5   1 1831.32   61.99
  -2  -5  -1 1768.22   62.19
  -2  -5  -1 1792.32   58.29
  -2  -5  -1 1780.52   56.49
   2  -5   1 1794.02   57.69
   2   5   1 1803.32   55.09
  -2   5  -1 1809.42   59.69
  -2   5  -1 1852.01   59.59
  -2   5  -1 1785.92   58.79
  -2   5  -1 1789.12   55.79
   2   5   1 1792.62   58.59
  -2   5  -1 1776.52   59.29
   2   5   1 1863.01   58.49
  -3  -5  -1   43.40    7.20
  -3  -5  -1   35.30    6.80
  -3  -5  -1   36.50    9.00
   3  -5   1   44.10   10.00
  -3  -5  -1   29.60    5.80
   3  -5   1   44.10    7.70
   3  -5   1   36.60   10.00
   3  -5   1   41.00    3.80
  -3  -5  -1   46.40    7.50
   3  -5   1   47.50    8.20
  -3   5  -1   48.00    7.20
  -3   5  -1   48.00    8.50
  -3   5  -1   38.20   10.40
   3   5   1   42.20    7.20
  -3   5  -1   45.00    7.80
   3   5   1   50.69    6.60
  -3   5  -1   35.80    7.70
   3   5   1   37.60    7.00
   4  -5   1  224.38   17.90
  -4  -5  -1  223.08   13.50
  -4  -5  -1  228.88   14.50
   4  -5   1  230.58   15.60
  -4  -5  -1  232.68   18.20
   4  -5   1  240.98   16.10
   4  -5   1  235.68   22.10
  -4  -5  -1  232.58   14.10
  -4  -5  -1  235.68   14.90
   4   5   1  237.08   14.80
  -4   5  -1  227.68   14.80
   4   5   1  253.97   14.50
  -4   5  -1  250.87   22.40
   4   5   1  218.28   14.40
  -4   5  -1  208.38   15.10
  -4   5  -1  208.28   16.10
  -4   5  -1  248.08   16.50
  -5  -5  -1  126.59   11.30
   5  -5   1  121.89   13.30
  -5  -5  -1  117.99   11.10
   5  -5   1  128.09   16.60
  -5  -5  -1  148.29   18.00
   5  -5   1  102.49   18.30
   5  -5   1   99.49   12.00
  -5  -5  -1  113.39   11.30
  -5   5  -1  113.29   12.20
   5   5   1  127.59   11.50
   5   5   1   97.59   11.00
  -5   5  -1   85.69   17.00
  -5   5  -1   92.29   12.30
  -5   5  -1  130.79   14.30
   5   5   1  141.59   14.80
  -6  -5  -1   82.49   11.00
   6  -5   1   98.29   19.50
   6  -5   1   99.99   17.30
  -6  -5  -1   72.19   16.30
  -6   5  -1   85.89   19.90
  -6   5  -1  105.49   14.00
   6   5   1  123.49   16.00
  -7  -5  -1    8.00   15.20
   7  -5   1   45.60   16.50
   7  -5   1   42.00   18.90
  -7  -5  -1   32.20   10.30
   7   5   1   35.40   13.90
  -7   5  -1   16.90   16.30
  -7   5  -1   46.90   12.50
  -7   5  -1   18.20   15.90
  -8  -5  -1    8.40   15.50
   8  -5   1   -0.30   17.80
  -8  -5  -1    5.30   10.40
  -8   5  -1   29.20   19.60
  -8   5  -1   28.80   13.40
  -8   5  -1   33.20   21.00
  -8  -6   1   -8.60   18.10
   8  -6  -1  -22.50   15.80
  -8  -6   1   -1.00    9.70
  -8   6   1   -0.60   15.80
  -8   6   1   11.80   12.10
  -8   6   1    3.40   18.10
  -7  -6   1   70.89   11.30
   7  -6  -1  104.79   23.10
   7  -6  -1   60.79   18.40
  -7  -6   1   53.79   16.80
  -7   6   1   79.59   14.10
  -7   6   1   71.59   21.90
  -7   6   1   35.10   18.40
   6  -6  -1  194.48   26.10
  -6  -6   1  216.88   15.60
  -6  -6   1  229.38   25.10
   6  -6  -1  247.28   25.90
  -6   6   1  145.29   23.00
  -6   6   1  186.78   18.00
   6   6  -1  204.58   19.00
  -5  -6   1   54.19    8.10
  -5  -6   1   55.19   14.30
   5  -6  -1   44.50    9.30
   5  -6  -1   47.50   14.60
  -5  -6   1   43.10   14.20
   5  -6  -1   22.40   13.50
  -5  -6   1   56.09    8.50
  -5  -6   1   41.20    7.80
  -5   6   1   59.59    9.80
  -5   6   1   45.90   11.00
   5   6  -1   53.69   10.20
  -5   6   1   45.50   10.50
  -5   6   1   49.40   15.20
   4  -6  -1  211.98   10.60
  -4  -6   1  209.88   17.40
  -4  -6   1  198.38   12.70
   4  -6  -1  176.08   20.20
  -4  -6   1  196.78   12.90
   4  -6  -1  182.58   14.50
  -4  -6   1  206.98   13.70
  -4  -6   1  191.98   13.40
   4  -6  -1  191.98   14.40
   4  -6  -1  197.28   20.90
  -4   6   1  184.48   15.20
  -4   6   1  220.88   15.00
  -4   6   1  216.18   16.00
   4   6  -1  202.08   13.70
  -4   6   1  200.08   13.70
  -4   6   1  206.98   21.10
   4   6  -1  206.78   13.50
  -3  -6   1    9.60    5.40
  -3  -6   1   -4.50    4.50
   3  -6  -1    6.50    6.00
   3  -6  -1   -8.40    7.90
   3  -6  -1    7.90    8.40
  -3  -6   1    1.30    4.00
   3  -6  -1   -5.50    4.20
   3  -6  -1   -2.00    5.50
  -3  -6   1    3.10    4.90
   3   6  -1   -8.10    3.50
  -3   6   1   -4.20    5.60
  -3   6   1    2.00    5.80
   3   6  -1   -5.50    4.80
  -3   6   1   11.30    8.20
   2  -6  -1  524.45   26.90
  -2  -6   1  565.14   23.10
   2  -6  -1  568.84   22.30
  -2  -6   1  589.24   23.40
  -2  -6   1  553.14   23.10
   2  -6  -1  573.04   22.90
   2  -6  -1  541.35   24.10
  -2  -6   1  557.84   21.30
   2  -6  -1  541.45   24.00
   2   6  -1  554.64   23.10
  -2   6   1  595.64   24.80
  -2   6   1  566.64   24.10
  -2   6   1  585.84   24.30
   2   6  -1  537.75   23.10
  -2   6   1  540.05   25.30
  -2   6   1  569.74   18.90
  -2   6   1  566.14   24.00
   1  -6  -1  781.02   32.70
   1  -6  -1  821.02   28.80
   1  -6  -1  836.22   31.20
   1  -6  -1  830.12   30.80
  -1  -6   1  779.02   30.00
  -1  -6   1  774.22   28.10
   1  -6  -1  767.42   30.30
  -1  -6   1  826.42   30.50
  -1  -6   1  822.72   31.20
  -1   6   1  853.01   31.00
   1   6  -1  777.12   30.10
  -1   6   1  840.22   30.50
   1   6  -1  813.92   30.20
  -1   6   1  781.52   29.80
  -1   6   1  808.52   29.10
   1   6  -1  821.22   29.00
  -1   6   1  809.52   30.90
  -1   6   1  817.72   25.40
   0  -6   1  139.29    8.90
   0  -6  -1  158.18   10.30
   0  -6   1  137.89   11.60
   0  -6   1  156.58   10.30
   0  -6  -1  147.49   11.70
   0  -6  -1  156.68   12.50
   0  -6  -1  168.18   13.20
   0  -6   1  141.19   13.10
   0  -6   1  156.18   12.40
   0  -6   1  142.19   11.80
   0  -6  -1  157.58   13.10
   0   6   1  155.98   12.40
   0   6  -1  142.69   11.80
   0   6   1  138.59   11.10
   0   6  -1  149.69   12.30
   0   6  -1  139.89   11.30
   0   6   1  166.28   12.90
   0   6   1  163.28    8.90
   1  -6   1 1865.11   59.69
   1  -6   1 1858.81   59.29
  -1  -6  -1 1813.62   60.29
   1  -6   1 1819.22   60.79
   1  -6   1 1940.01   60.79
  -1  -6  -1 1838.82   58.39
  -1  -6  -1 1874.81   60.49
   1  -6   1 1797.42   62.79
  -1  -6  -1 1828.82   62.99
   1  -6   1 1858.91   61.19
  -1  -6  -1 1872.21   60.49
  -1   6  -1 1856.31   61.29
   1   6   1 1898.21   59.49
   1   6   1 1879.41   54.89
   1   6   1 1887.11   60.69
  -1   6  -1 1928.71   56.59
  -1   6  -1 1803.92   58.49
  -1   6  -1 1873.91   61.09
  -1   6  -1 1815.92   60.39
  -2  -6  -1  275.97   14.90
   2  -6   1  259.57   15.80
   2  -6   1  243.38   12.80
  -2  -6  -1  266.57   18.90
   2  -6   1  260.57   14.30
   2  -6   1  280.67   17.40
   2  -6   1  269.67   16.30
  -2  -6  -1  280.77   13.50
  -2  -6  -1  232.68   13.50
  -2  -6  -1  273.47   15.10
   2  -6   1  255.07   18.30
   2   6   1  272.07   15.10
  -2   6  -1  230.78   15.60
  -2   6  -1  257.77   15.60
   2   6   1  265.77   15.30
   2   6   1  247.58   10.10
  -2   6  -1  288.87   16.30
  -2   6  -1  271.77   16.60
  -2   6  -1  252.57   11.80
   3  -6   1  619.14   30.20
  -3  -6  -1  661.23   26.70
  -3  -6  -1  635.64   25.90
   3  -6   1  616.34   30.80
   3  -6   1  652.13   27.70
   3  -6   1  627.04   27.30
  -3  -6  -1  629.04   25.90
  -3  -6  -1  667.03   24.80
   3  -6   1  601.14   21.50
  -3  -6  -1  637.24   28.30
   3   6   1  622.04   26.20
   3   6   1  611.24   25.70
  -3   6  -1  617.14   27.50
  -3   6  -1  655.33   30.40
  -3   6  -1  633.04   24.10
  -3   6  -1  688.03   27.90
   3   6   1  673.53   23.50
  -4  -6  -1   15.60    7.10
  -4  -6  -1   25.80    7.10
  -4  -6  -1   30.50    7.00
  -4  -6  -1   33.10    6.80
  -4  -6  -1   38.50   11.10
   4  -6   1   19.60    7.80
   4  -6   1    6.50   10.50
   4  -6   1   19.60    7.60
   4  -6   1   27.50   11.20
  -4   6  -1   20.90    8.10
   4   6   1   31.40    7.10
   4   6   1   23.80    7.00
  -4   6  -1   20.20    8.00
  -4   6  -1   21.00   11.50
   4   6   1   29.30    7.50
  -4   6  -1   18.10    7.30
   5  -6   1    2.90   12.00
  -5  -6  -1    4.60    6.20
  -5  -6  -1    5.40    6.90
  -5  -6  -1    3.30    9.90
  -5  -6  -1  -11.10    5.40
   5  -6   1    7.50   10.40
   5  -6   1   -8.10    6.80
   5   6   1   14.40    7.90
  -5   6  -1    4.70    7.00
  -5   6  -1   -4.00   11.30
  -5   6  -1    3.60    9.00
   5   6   1   -1.30    6.50
  -5   6  -1   -6.60    8.30
   6  -6   1   18.90   13.90
   6  -6   1   35.70   16.20
  -6  -6  -1   46.80   15.50
  -6  -6  -1   35.30    8.90
   6   6   1   23.90   10.40
  -6   6  -1   32.30   11.30
  -6   6  -1   35.30   16.30
  -7  -6  -1    4.50   12.90
   7  -6   1   -3.30   14.10
  -7  -6  -1   -5.90    8.20
   7  -6   1  -10.10   13.40
  -7   6  -1   30.00   12.20
  -7   6  -1  -19.80   14.50
  -7   6  -1   -1.60   15.70
  -8  -6  -1  -16.50   14.40
   8  -6   1  -28.00   15.30
  -8  -6  -1   -5.40    9.70
  -8   6  -1   12.40   12.10
  -8   6  -1   -2.80   16.60
  -8   6  -1    5.30   18.00
  -8  -7   1   28.70   11.30
   8  -7  -1    7.00   19.20
  -8  -7   1   16.20   16.90
  -8   7   1   47.80   20.40
  -8   7   1   22.40   13.70
  -8   7   1   50.89   20.60
  -7  -7   1   -1.50   13.80
   7  -7  -1  -19.40   14.70
   7  -7  -1  -11.10   13.60
  -7  -7   1    3.40    8.30
  -7   7   1    4.20   17.90
  -7   7   1   -2.00   10.30
   6  -7  -1  196.18   24.60
  -6  -7   1  169.08   23.00
   6  -7  -1  148.09   24.60
  -6  -7   1  196.38   15.70
  -6   7   1  147.89   17.30
  -6   7   1  145.89   24.20
   5  -7  -1  192.38   22.30
   5  -7  -1  159.78   22.50
  -5  -7   1  228.28   15.30
  -5  -7   1  223.38   22.20
  -5  -7   1  212.48   15.10
   5   7  -1  229.18   15.40
   5   7  -1  207.68   15.10
  -5   7   1  189.08   23.10
  -5   7   1  199.88   25.60
  -5   7   1  243.18   19.60
  -4  -7   1   25.80    6.50
   4  -7  -1   -8.10    6.30
  -4  -7   1   15.40    6.50
   4  -7  -1   13.50    5.30
  -4  -7   1    9.60    6.10
  -4  -7   1   20.10    7.50
   4  -7  -1   28.10   11.80
   4  -7  -1   17.60   10.60
   4  -7  -1   28.60    8.40
   4   7  -1    3.90    5.30
  -4   7   1   16.50    8.40
   4   7  -1    9.70    6.30
  -4   7   1   28.30    7.60
  -4   7   1   23.60   11.00
   4   7  -1   14.80    6.40
  -4   7   1    4.20    7.40
   3  -7  -1  130.09   15.80
   3  -7  -1  119.89   10.00
  -3  -7   1  113.79    9.50
   3  -7  -1   97.99   11.40
  -3  -7   1  107.59   10.60
  -3  -7   1  113.19   10.80
  -3  -7   1  105.59   10.40
   3  -7  -1  126.69   16.30
   3  -7  -1  112.59   11.60
  -3   7   1  118.19   14.20
  -3   7   1  131.39   13.10
  -3   7   1   98.79   12.60
   3   7  -1  122.09   11.50
   3   7  -1  128.49    7.10
  -3   7   1  100.69   11.60
   3   7  -1  111.29   10.60
   2  -7  -1  134.09   11.40
  -2  -7   1  122.89   11.40
   2  -7  -1  156.18   13.40
   2  -7  -1  138.79   12.50
  -2  -7   1  140.59   11.90
   2  -7  -1  129.39   10.70
   2  -7  -1  144.09   15.80
  -2  -7   1  123.89   11.70
  -2  -7   1  143.79   10.10
  -2   7   1  154.08   13.30
  -2   7   1  108.49   11.20
   2   7  -1  124.19   11.30
  -2   7   1  108.99   11.70
   2   7  -1  131.09   11.20
  -2   7   1  133.19   12.80
  -2   7   1  129.19   12.90
  -2   7   1  130.09    7.00
  -1  -7   1  426.46   20.60
  -1  -7   1  408.16   20.20
   1  -7  -1  404.36   20.30
   1  -7  -1  379.56   20.20
   1  -7  -1  413.56   22.60
  -1  -7   1  405.96   18.00
   1  -7  -1  416.76   18.50
  -1  -7   1  443.66   20.40
   1  -7  -1  412.46   20.40
   1   7  -1  428.76   18.90
  -1   7   1  429.06   18.40
  -1   7   1  414.56   14.80
  -1   7   1  390.46   20.20
   1   7  -1  402.06   19.80
  -1   7   1  422.16   19.30
  -1   7   1  408.16   20.40
  -1   7   1  430.16   20.40
   1   7  -1  433.86   20.30
   0  -7   1   -0.30    7.10
   0  -7  -1   15.40    7.70
   0  -7   1    3.90    6.20
   0  -7  -1    5.10    6.20
   0  -7  -1    2.30    5.20
   0  -7   1    3.80    4.40
   0  -7   1    7.30    5.30
   0  -7  -1   -0.10    6.80
   0  -7  -1   15.10    7.60
   0  -7   1   11.80    7.50
   0  -7   1   -1.40    5.50
   0   7  -1    4.60    6.00
   0   7   1   11.40    7.20
   0   7   1   -2.10    5.60
   0   7   1    0.70    4.40
   0   7  -1   -2.80    5.70
   0   7  -1   12.10    7.00
   0   7   1   11.10    7.20
  -1  -7  -1   77.99    9.60
   1  -7   1   61.89    9.10
  -1  -7  -1   77.09   12.00
   1  -7   1   89.89   12.50
   1  -7   1   65.69    8.80
  -1  -7  -1   75.99    9.70
  -1  -7  -1   75.99    7.90
   1  -7   1   74.59    8.40
   1  -7   1   79.79   10.10
  -1  -7  -1   71.89    9.40
   1  -7   1   60.59    9.50
  -1   7  -1   70.39   10.20
   1   7   1   48.20    8.10
   1   7   1   68.59    9.40
  -1   7  -1   67.99    6.10
   1   7   1   55.59    8.10
  -1   7  -1   59.89    9.00
   1   7   1   80.39    4.80
  -1   7  -1   76.89    8.10
  -1   7  -1   68.39    9.60
  -2  -7  -1   31.70    7.20
   2  -7   1   25.20    8.50
   2  -7   1   33.10    7.70
   2  -7   1   46.40   10.90
   2  -7   1   34.60    6.60
  -2  -7  -1   21.70    6.70
  -2  -7  -1   23.00    9.90
   2  -7   1   12.90    6.90
  -2  -7  -1   29.70    6.20
   2  -7   1   33.50    6.60
   2   7   1   35.30    7.70
   2   7   1   33.40    7.30
  -2   7  -1   29.60    7.70
  -2   7  -1   39.40    8.70
  -2   7  -1   21.00    8.00
  -2   7  -1   28.40    4.90
  -2   7  -1   33.50    7.80
  -3  -7  -1  102.79    9.60
   3  -7   1   98.59   14.80
   3  -7   1   95.09   14.00
   3  -7   1  123.69    8.30
  -3  -7  -1  119.49   11.50
  -3  -7  -1  116.29   11.80
   3  -7   1  114.89   12.00
   3  -7   1  112.19   12.20
  -3   7  -1  118.29   13.10
   3   7   1  109.09    7.70
   3   7   1  103.99   10.80
  -3   7  -1  123.39   15.40
  -3   7  -1  120.49   12.60
  -3   7  -1  114.79    9.50
   3   7   1   91.59   10.80
   4  -7   1 1057.69   48.40
  -4  -7  -1 1118.99   41.30
   4  -7   1 1130.79   47.40
  -4  -7  -1 1102.59   41.10
   4  -7   1 1067.49   42.70
  -4  -7  -1 1076.19   44.30
  -4  -7  -1 1092.69   39.40
  -4  -7  -1 1040.90   40.30
   4  -7   1 1076.19   41.90
  -4   7  -1 1104.19   43.40
   4   7   1 1021.40   40.90
  -4   7  -1 1136.39   43.60
   4   7   1 1122.09   38.50
  -4   7  -1 1134.89   48.30
   4   7   1 1147.59   41.10
  -4   7  -1 1113.39   42.40
  -5  -7  -1   26.30   11.80
   5  -7   1   30.10   12.70
  -5  -7  -1   59.69    9.40
   5  -7   1   29.50   14.10
  -5  -7  -1   28.40    8.40
  -5   7  -1   63.79   16.30
  -5   7  -1   54.99   11.70
   5   7   1   56.29    9.90
   5   7   1   74.49   10.60
   6  -7   1  -12.50   12.80
  -6  -7  -1   20.10   14.50
   6  -7   1   -7.70   13.20
  -6  -7  -1   -0.60    7.60
  -6   7  -1    1.80   10.50
  -6   7  -1    4.80   13.40
   7  -7   1   10.60   16.00
  -7  -7  -1    1.40    9.00
  -7  -7  -1    5.70   12.10
   7  -7   1   -1.00   14.70
  -7   7  -1   15.60   17.10
  -7   7  -1   -6.60   10.70
  -8  -7  -1   79.49   21.30
   8  -7   1   76.49   24.50
  -8  -7  -1   85.89   14.50
  -8   7  -1   74.39   17.30
  -8   7  -1  100.99   25.10
  -8   7  -1   45.60   23.20
  -8  -8   1  122.79   15.30
   8  -8  -1   97.99   27.00
  -8   8   1   69.79   22.30
  -8   8   1   85.59   25.40
  -8   8   1  102.39   18.80
   7  -8  -1  138.49   26.20
   7  -8  -1  116.69   23.10
  -7  -8   1  138.89   14.70
  -7   8   1  146.09   26.10
  -7   8   1  139.09   18.80
   6  -8  -1   15.60   15.30
  -6  -8   1   12.40    7.50
   6  -8  -1   -5.70   13.10
  -6   8   1   -3.80    9.90
  -6   8   1   -5.90   13.20
   5  -8  -1   58.39   16.10
   5  -8  -1   42.60   16.00
  -5  -8   1   84.19   10.10
  -5  -8   1   64.49   10.50
  -5   8   1   47.30   16.20
  -5   8   1   69.49   12.90
   4  -8  -1   58.99   10.60
   4  -8  -1   56.19   10.00
  -4  -8   1   70.89    9.40
  -4  -8   1   58.79    8.70
   4  -8  -1   68.39   15.40
   4  -8  -1   39.40   13.30
  -4  -8   1   56.89    9.40
   4  -8  -1   64.09    7.80
  -4   8   1   77.09   10.80
  -4   8   1   74.69   12.40
   4   8  -1   67.29    7.10
   4   8  -1   67.69    9.70
   4   8  -1   67.09    9.70
  -4   8   1   47.40   10.30
  -4   8   1   74.09   15.30
  -3  -8   1  115.99   11.50
   3  -8  -1  134.59   17.00
   3  -8  -1  111.99   10.80
   3  -8  -1  130.59   13.00
   3  -8  -1  115.29   12.50
   3  -8  -1  131.09   16.20
  -3  -8   1  128.09   12.20
  -3  -8   1  118.79   11.80
  -3  -8   1  116.19   10.30
   3   8  -1  128.99   12.20
  -3   8   1  118.69   14.00
   3   8  -1  109.89   11.50
  -3   8   1  138.49   13.90
  -3   8   1  128.29   13.60
   2  -8  -1  685.73   30.20
  -2  -8   1  705.33   29.00
   2  -8  -1  704.53   28.30
  -2  -8   1  694.33   26.90
  -2  -8   1  720.83   29.90
   2  -8  -1  730.43   33.90
   2  -8  -1  729.93   28.00
   2  -8  -1  705.43   29.90
  -2   8   1  711.93   30.20
  -2   8   1  724.83   30.60
  -2   8   1  690.83   30.10
  -2   8   1  701.33   29.20
   2   8  -1  698.83   29.10
  -2   8   1  722.33   30.80
   2   8  -1  727.63   29.30
  -2   8   1  662.73   23.10
  -1  -8   1   51.89    8.80
   1  -8  -1   41.00    9.40
  -1  -8   1   64.89    8.30
   1  -8  -1   53.89   10.20
   1  -8  -1   63.99    8.60
  -1  -8   1   47.50    3.00
   1  -8  -1   46.50   11.30
  -1  -8   1   49.30    8.40
  -1  -8   1   60.19   10.60
  -1   8   1   61.39    5.50
   1   8  -1   61.29    9.00
  -1   8   1   59.79   10.30
   1   8  -1   48.30    9.10
  -1   8   1   47.80    8.00
  -1   8   1   68.49    8.50
   1   8  -1   46.00    8.00
  -1   8   1   47.10    8.70
  -1   8   1   65.89    9.90
   0  -8   1  409.76   17.20
   0  -8  -1  383.56   21.70
   0  -8  -1  387.66   20.30
   0  -8  -1  361.86   21.70
   0  -8   1  405.86   21.70
   0  -8   1  400.66   18.80
   0  -8   1  403.96   21.20
   0  -8  -1  400.06   21.20
   0  -8   1  422.26   21.30
   0  -8   1  435.56   23.10
   0  -8  -1  421.66   18.80
   0   8   1  424.06   21.50
   0   8  -1  391.56   21.40
   0   8   1  407.26   20.90
   0   8   1  405.96   16.80
   0   8  -1  368.66   20.40
   0   8  -1  432.26   20.50
   0   8   1  368.76   20.00
  -1  -8  -1  361.26   21.60
  -1  -8  -1  353.16   19.90
  -1  -8  -1  337.57   19.20
   1  -8   1  343.67   17.90
   1  -8   1  331.37   18.80
   1  -8   1  347.07   19.80
  -1  -8  -1  355.36   19.60
   1  -8   1  334.37   17.40
   1  -8   1  363.96   19.80
   1  -8   1  362.26   22.10
  -1  -8  -1  359.26   17.30
   1   8   1  341.97   19.20
   1   8   1  368.46   19.40
   1   8   1  325.87   17.70
  -1   8  -1  325.37   19.10
  -1   8  -1  349.17   17.00
  -1   8  -1  376.26   20.00
  -1   8  -1  375.26   20.10
  -1   8  -1  348.67   14.30
   2  -8   1  552.74   26.40
  -2  -8  -1  566.14   23.40
   2  -8   1  616.34   28.40
   2  -8   1  563.94   23.80
  -2  -8  -1  606.54   25.10
   2  -8   1  562.94   24.40
   2  -8   1  624.74   27.70
  -2  -8  -1  586.94   26.70
  -2  -8  -1  539.85   29.70
  -2  -8  -1  570.54   25.70
   2  -8   1  549.15   29.30
   2   8   1  566.74   25.80
  -2   8  -1  539.25   25.90
  -2   8  -1  600.44   26.70
  -2   8  -1  580.84   25.70
  -2   8  -1  574.44   20.80
  -2   8  -1  553.24   27.10
   2   8   1  588.44   26.10
  -3  -8  -1    8.50    6.90
   3  -8   1   18.80    7.70
   3  -8   1   14.60    5.50
  -3  -8  -1   23.30    7.30
  -3  -8  -1   21.20    6.60
   3  -8   1   13.40    7.60
  -3  -8  -1   14.00    8.20
   3  -8   1   21.30   12.20
   3  -8   1   14.30    9.70
  -3   8  -1   18.90    8.70
  -3   8  -1   10.60    8.10
   3   8   1   18.90    3.50
  -3   8  -1   19.40    5.80
  -3   8  -1   15.00    7.40
   3   8   1   27.30    7.30
   3   8   1    9.00    6.30
   4  -8   1  281.67   23.80
   4  -8   1  278.57   19.40
   4  -8   1  290.47   26.40
  -4  -8  -1  309.57   17.30
  -4  -8  -1  266.47   18.10
  -4  -8  -1  286.37   18.00
   4  -8   1  294.77   19.20
  -4   8  -1  289.87   24.50
  -4   8  -1  268.77   20.90
  -4   8  -1  273.87   18.60
  -4   8  -1  268.97   20.50
   4   8   1  294.07   14.40
   4   8   1  277.17   18.20
   4   8   1  283.17   18.70
  -5  -8  -1    8.70    7.00
   5  -8   1    0.10   11.70
   5  -8   1   28.90   14.60
  -5   8  -1    9.90   10.00
  -5   8  -1   20.40   14.20
   6  -8   1   12.40   14.90
  -6  -8  -1   -6.90    7.00
  -6  -8  -1   -6.50   13.10
   6  -8   1    1.20   14.50
  -6   8  -1    6.90   10.30
  -6   8  -1   -3.10   13.50
   7  -8   1   -4.60   14.70
  -7  -8  -1   22.10   14.70
   7  -8   1   -1.20   16.50
  -7  -8  -1   10.30    9.30
  -7   8  -1    9.00   17.00
  -7   8  -1   15.70   12.30
   8  -8   1  -17.80   17.60
  -8  -8  -1    7.40   10.20
  -8   8  -1   31.40   20.30
  -8   8  -1   28.90   14.80
  -8   8  -1   -3.10   19.50
  -8  -9   1   -1.60   10.70
   8  -9  -1    6.50   19.00
  -8   9   1  -38.80   16.60
  -8   9   1   27.50   15.20
  -8   9   1    3.20   21.40
   7  -9  -1   16.90   17.60
  -7  -9   1   -6.70    8.30
   7  -9  -1   12.50   16.60
  -7   9   1   25.00   13.20
  -7   9   1   30.80   18.10
   6  -9  -1    1.30   14.30
  -6  -9   1    9.40    8.40
   6  -9  -1    9.50   14.40
  -6   9   1   25.50   16.20
  -6   9   1    6.60   11.50
  -5  -9   1    0.90    6.90
   5  -9  -1   -2.90   12.10
   5  -9  -1   19.60   14.20
  -5   9   1  -13.30   11.90
  -5   9   1   11.70   11.10
   4  -9  -1  749.23   39.10
   4  -9  -1  685.63   37.90
  -4  -9   1  719.43   30.60
   4  -9  -1  736.73   33.80
  -4  -9   1  729.33   31.10
  -4  -9   1  720.03   29.30
   4  -9  -1  654.33   32.00
   4   9  -1  717.13   31.00
  -4   9   1  751.12   38.30
  -4   9   1  684.53   32.20
  -4   9   1  717.93   34.00
  -4   9   1  740.33   34.70
   4   9  -1  696.23   30.70
  -3  -9   1   48.20    8.10
   3  -9  -1   50.89   10.30
   3  -9  -1   71.49   13.80
   3  -9  -1   74.19   15.10
  -3  -9   1   46.30    9.10
   3  -9  -1   56.49   10.60
   3  -9  -1   72.29    9.60
  -3  -9   1   51.09    9.20
  -3   9   1   60.49   10.20
  -3   9   1   67.99    6.20
  -3   9   1   64.89   11.20
   3   9  -1   67.99   10.10
  -3   9   1   38.50   10.50
  -3   9   1   55.29   11.10
   3   9  -1   53.79    9.80
   2  -9  -1    9.10    6.80
  -2  -9   1    7.10    6.40
   2  -9  -1    3.30    7.70
  -2  -9   1   -3.50    4.90
   2  -9  -1    0.00    9.30
  -2  -9   1   12.10    7.30
   2  -9  -1   16.10    6.30
   2  -9  -1    8.10    7.00
   2  -9  -1    7.60    7.20
  -2   9   1    3.40    6.50
  -2   9   1    8.20    3.40
   2   9  -1   11.20    6.70
  -2   9   1   -0.90    7.70
   2   9  -1    5.90    7.00
  -2   9   1    3.90    7.60
   1  -9  -1  111.49   15.00
   1  -9  -1  136.19   13.60
   1  -9  -1  129.79   12.00
   1  -9  -1  111.69   13.70
  -1  -9   1  128.99   13.00
  -1  -9   1  141.09   13.60
  -1  -9   1  109.79   10.80
   1  -9  -1  103.69   12.30
  -1  -9   1  114.89    5.30
  -1  -9   1  127.19   14.80
  -1   9   1  106.19   12.30
   1   9  -1  113.39   12.50
  -1   9   1   92.99   11.70
   1   9  -1  123.59   12.00
  -1   9   1   99.59   11.70
   1   9  -1  117.79   12.30
  -1   9   1  110.79    7.40
  -1   9   1  111.19   11.30
  -1   9   1  109.09   11.10
   0  -9   1  352.06   19.90
   0  -9  -1  340.17   21.50
   0  -9  -1  338.97   20.30
   0  -9  -1  350.96   20.70
   0  -9   1  340.17   16.00
   0  -9   1  342.27   22.40
   0  -9   1  361.66   22.00
   0  -9  -1  339.57   17.80
   0  -9   1  360.86   17.70
   0  -9  -1  353.66   22.70
   0   9   1  408.86   21.40
   0   9   1  342.27   15.70
   0   9  -1  354.16   21.10
   0   9  -1  348.37   20.50
   0   9   1  353.56   20.60
   0   9   1  382.86   20.00
   0   9  -1  356.76   19.60
   1  -9   1    6.70    7.40
  -1  -9  -1    5.60    6.50
  -1  -9  -1   -4.10    8.00
   1  -9   1    1.70    6.50
   1  -9   1    6.60    5.80
   1  -9   1    2.00    5.70
  -1  -9  -1    6.40    6.40
   1  -9   1    8.00    6.80
   1  -9   1   -0.20    8.60
  -1  -9  -1    6.40    5.70
  -1  -9  -1    6.40    7.00
  -1   9  -1    4.10    7.10
   1   9   1    9.70    6.70
  -1   9  -1   -0.30    6.50
  -1   9  -1   -2.50    4.80
  -1   9  -1    3.10    3.90
   1   9   1   -5.40    6.90
  -1   9  -1    1.30    6.80
   2  -9   1   58.69    9.80
  -2  -9  -1   71.89   14.20
   2  -9   1   58.59   12.90
  -2  -9  -1   55.49   10.00
  -2  -9  -1   81.49   10.80
   2  -9   1   74.49    9.80
   2  -9   1   57.09   10.50
  -2  -9  -1   60.39    9.00
  -2  -9  -1   95.69   11.40
   2  -9   1   80.69   11.90
   2  -9   1   73.19   11.30
  -2   9  -1   66.49   11.90
   2   9   1   69.69   10.80
  -2   9  -1   61.19    9.50
   2   9   1   64.49   10.20
  -2   9  -1   55.89    9.90
  -2   9  -1   74.39   11.60
  -2   9  -1   71.89    6.90
  -3  -9  -1  232.28   15.20
  -3  -9  -1  273.47   16.20
  -3  -9  -1  220.18   17.00
   3  -9   1  216.18   17.60
  -3  -9  -1  277.17   17.90
   3  -9   1  234.68   21.80
   3  -9   1  254.17   23.80
   3  -9   1  262.77   19.30
   3  -9   1  243.28   14.10
  -3   9  -1  247.08   18.30
   3   9   1  219.18   17.00
  -3   9  -1  239.58   18.20
  -3   9  -1  249.38   13.00
  -3   9  -1  252.67   19.90
  -3   9  -1  242.58   18.90
   3   9   1  250.17   17.60
   4  -9   1    4.50    7.90
  -4  -9  -1   -2.60    7.00
   4  -9   1    3.00    8.40
   4  -9   1   21.60   12.70
  -4  -9  -1   -1.00    6.80
  -4  -9  -1    8.30    7.40
   4  -9   1    1.50   10.60
  -4   9  -1  -23.80    9.40
   4   9   1   23.90    8.30
   4   9   1    1.90    7.50
  -4   9  -1    3.50    9.80
  -4   9  -1   23.60   10.20
   5  -9   1   12.80   11.10
  -5  -9  -1    4.50    7.90
   5  -9   1   10.20   13.40
  -5   9  -1    9.30   11.10
  -5   9  -1    6.00   13.50
   6  -9   1  258.57   31.20
   6  -9   1  291.87   30.00
  -6  -9  -1  288.37   20.20
  -6   9  -1  264.17   29.90
  -6   9  -1  318.07   25.20
   7  -9   1    8.80   17.30
  -7  -9  -1    9.50    9.80
   7  -9   1  -16.00   16.10
  -7   9  -1   20.80   13.30
  -7   9  -1   -9.10   15.30
  -8  -9  -1    4.90   10.70
   8  -9   1  -21.00   16.90
  -8   9  -1   24.20   20.00
  -8   9  -1   15.90   14.90
  -8   9  -1  -16.00   17.50
   7 -10  -1   -7.60   16.60
   7 -10  -1  -24.80   16.70
  -7 -10   1    4.90    9.40
  -7  10   1   -7.80   12.40
  -7  10   1  -15.50   15.60
  -6 -10   1   33.70    9.50
   6 -10  -1   54.79   19.20
   6 -10  -1   48.00   18.30
  -6  10   1   34.70   13.50
  -6  10   1   38.00   18.40
  -5 -10   1   25.10    8.70
   5 -10  -1    5.20   12.90
   5 -10  -1    8.50   11.70
  -5  10   1   12.70   11.80
  -5  10   1   20.70   14.90
   4 -10  -1   89.99   17.60
  -4 -10   1   81.79   11.00
   4 -10  -1   70.79   16.30
  -4 -10   1   78.89   11.80
  -4  10   1  101.29   15.30
  -4  10   1   62.19   13.40
  -4  10   1   66.59   16.20
   3 -10  -1  245.28   18.60
  -3 -10   1  189.48   16.50
  -3 -10   1  226.88   15.20
   3 -10  -1  202.18   15.50
   3 -10  -1  234.38   18.50
   3 -10  -1  230.98   24.20
   3 -10  -1  192.58   20.70
  -3 -10   1  212.28   16.70
   3  10  -1  191.18   16.20
  -3  10   1  199.68   10.00
  -3  10   1  246.88   18.00
  -3  10   1  175.68   17.90
   3  10  -1  220.68   17.30
  -3  10   1  235.88   20.20
  -3  10   1  195.58   18.70
   2 -10  -1  238.08   17.70
  -2 -10   1  265.07   18.50
   2 -10  -1  293.97   18.90
   2 -10  -1  271.27   22.90
   2 -10  -1  278.97   16.90
  -2 -10   1  294.97   16.80
   2 -10  -1  299.97   20.00
  -2 -10   1  285.57   18.50
   2 -10  -1  236.88   18.40
  -2 -10   1  279.97   18.30
  -2  10   1  268.97   19.50
  -2  10   1  260.77   11.50
   2  10  -1  297.07   18.60
  -2  10   1  249.68   18.50
  -2  10   1  251.87   20.00
  -2  10   1  251.27   17.20
   2  10  -1  289.47   18.70
   1 -10  -1  257.67   15.90
   1 -10  -1  299.77   19.70
  -1 -10   1  231.98   17.60
  -1 -10   1  253.87    9.50
   1 -10  -1  267.57   23.00
  -1 -10   1  258.97   16.00
  -1 -10   1  292.17   20.40
   1 -10  -1  271.37   18.50
   1 -10  -1  282.67   19.70
   1 -10  -1  244.08   16.60
  -1 -10   1  239.48   17.80
  -1  10   1  252.07   15.30
  -1  10   1  258.47   18.60
   1  10  -1  259.27   18.10
   1  10  -1  236.38   17.70
  -1  10   1  238.58   19.00
  -1  10   1  249.97   11.90
   1  10  -1  276.87   16.90
   0 -10  -1   21.60    6.30
   0 -10   1   32.70   10.70
   0 -10  -1   28.20   10.30
   0 -10  -1   26.30    8.10
   0 -10   1   14.30    8.10
   0 -10   1   19.50    9.60
   0 -10   1   35.80    7.80
   0 -10  -1   15.80    8.70
   0 -10   1   24.10    6.50
   0 -10  -1   24.80    7.00
   0 -10   1   28.70    8.40
   0 -10  -1   25.00   10.00
   0  10   1   17.40    8.40
   0  10  -1   43.30   10.20
   0  10   1   24.80    8.10
   0  10  -1   27.20    6.40
   0  10  -1   35.10    9.00
   0  10  -1   23.00    8.30
   0  10  -1   21.40    6.20
  -1 -10  -1  115.89   15.00
  -1 -10  -1  138.59   17.50
   1 -10   1  115.09   11.60
   1 -10   1  119.89   13.70
  -1 -10  -1  126.89   13.60
  -1 -10  -1  101.99   13.20
  -1 -10  -1  112.09    7.10
   1 -10   1  130.79   17.40
  -1 -10  -1  121.49   11.90
   1 -10   1  131.99   15.00
   1 -10   1  113.79   12.60
   1 -10   1  104.99   12.50
   1  10   1  112.59   12.10
   1  10   1   93.19   12.50
  -1  10  -1  119.09   11.30
  -1  10  -1  114.49   13.40
  -1  10  -1  107.59   12.70
  -1  10  -1  110.89    8.90
  -1  10  -1  143.49   15.30
   1  10   1  104.39   12.50
   2 -10   1   22.40    8.80
  -2 -10  -1   13.60    7.30
  -2 -10  -1   13.10    8.40
   2 -10   1   16.60    8.80
   2 -10   1   10.70    7.90
  -2 -10  -1   14.00    6.60
   2 -10   1   20.70    9.30
   2 -10   1   15.80    7.20
  -2 -10  -1   18.10    8.50
   2 -10   1   16.20   11.70
  -2  10  -1   15.10    9.40
   2  10   1    2.30    6.90
  -2  10  -1   20.20    9.80
   2  10   1   12.50    7.60
  -2  10  -1   11.80    6.90
  -2  10  -1   21.10    7.70
  -2  10  -1   15.70    4.90
  -3 -10  -1   46.30    9.70
  -3 -10  -1   52.59    9.30
   3 -10   1   41.70   12.40
   3 -10   1   45.50   10.40
   3 -10   1   39.40   13.60
  -3 -10  -1   38.20    8.80
   3 -10   1   45.40    8.70
   3 -10   1   26.70    9.80
  -3 -10  -1   52.39   10.30
  -3  10  -1   49.40    6.90
   3  10   1   28.30    9.50
  -3  10  -1   49.00   10.30
  -3  10  -1   20.40    9.30
  -3  10  -1   30.00   10.80
   3  10   1   45.70   10.00
  -3  10  -1   35.30   10.60
   4 -10   1   87.59   17.30
   4 -10   1   50.69   11.90
  -4 -10  -1   84.69   11.70
   4 -10   1   87.19   17.80
  -4  10  -1   96.19   14.60
  -4  10  -1   72.19   16.20
  -4  10  -1   89.29   15.00
  -5 -10  -1   20.70    8.70
   5 -10   1    6.10   13.60
   5 -10   1   17.70   15.00
  -5  10  -1   12.50   11.90
  -5  10  -1    6.50   13.60
   6 -10   1   61.89   18.20
   6 -10   1   22.70   17.20
  -6 -10  -1   50.49   11.30
  -6  10  -1   67.89   19.10
  -6  10  -1   54.59   15.50
  -7 -10  -1   13.30   10.10
   7 -10   1   31.10   18.80
   7 -10   1    0.40   16.10
  -7  10  -1   10.50   17.10
  -7  10  -1   19.60   13.60
  -7 -11   1   -4.90    9.20
   7 -11  -1   -1.40   18.20
   7 -11  -1  -27.10   15.20
  -7  11   1  -10.80   12.60
  -7  11   1    6.40   16.90
   6 -11  -1   -9.00   16.90
  -6 -11   1   23.10    9.60
   6 -11  -1   10.00   16.40
  -6  11   1   26.10   17.90
  -6  11   1   21.50   14.40
  -5 -11   1  146.49   15.10
   5 -11  -1  141.89   23.60
   5 -11  -1  140.89   23.10
  -5  11   1  124.29   21.70
  -5  11   1  146.49   19.50
   4 -11  -1    0.30   13.60
  -4 -11   1   -5.80    7.00
   4 -11  -1    9.00   11.90
  -4  11   1   -5.10   10.20
  -4  11   1    2.20   12.10
  -3 -11   1   -0.50    7.60
  -3 -11   1    6.50    7.20
  -3 -11   1    7.90    9.10
   3 -11  -1   15.70   10.50
  -3 -11   1    7.30    8.00
   3 -11  -1   22.60    9.90
   3 -11  -1   10.70    8.50
   3 -11  -1   10.80    8.30
   3 -11  -1   22.30   12.90
  -3  11   1   15.50    9.60
   3  11  -1    9.90    8.10
  -3  11   1   12.60   10.40
  -3  11   1   11.80    8.00
   3  11  -1    2.40    8.00
  -3  11   1   15.40    9.90
  -2 -11   1  608.84   26.60
  -2 -11   1  626.74   30.10
   2 -11  -1  632.04   30.40
  -2 -11   1  615.04   29.30
   2 -11  -1  574.64   30.00
   2 -11  -1  571.54   33.50
  -2 -11   1  567.74   28.70
   2 -11  -1  575.84   27.20
   2 -11  -1  575.94   28.60
  -2  11   1  598.94   30.10
  -2  11   1  613.44   31.40
  -2  11   1  573.94   29.70
   2  11  -1  567.34   28.40
  -2  11   1  570.74   27.60
  -2  11   1  577.24   20.60
   2  11  -1  541.75   28.10
   1 -11  -1   -2.80    9.50
   1 -11  -1    3.90    9.00
  -1 -11   1    6.60    6.70
   1 -11  -1    5.20    7.70
  -1 -11   1    0.20    2.60
   1 -11  -1    1.30    7.00
  -1 -11   1   -7.60    6.40
   1 -11  -1   -5.60    6.80
  -1 -11   1   -4.40    7.20
  -1 -11   1    6.70    8.80
   1 -11  -1   -4.90    5.90
  -1  11   1    3.30    7.00
   1  11  -1    8.20    7.40
  -1  11   1   -8.30    7.40
   1  11  -1   -1.40    5.70
  -1  11   1    3.90    3.90
   1  11  -1    4.40    6.90
  -1  11   1    1.00    6.90
  -1  11   1   15.30    9.30
   0 -11   1  397.26   24.60
   0 -11   1  352.16   19.80
   0 -11   1  392.06   24.90
   0 -11  -1  365.06   23.10
   0 -11  -1  358.66   19.90
   0 -11   1  317.87   21.90
   0 -11   1  378.76   17.60
   0 -11  -1  359.16   23.70
   0 -11  -1  357.16   24.10
   0 -11  -1  358.16   21.90
   0 -11  -1  365.26   17.90
   0 -11   1  398.76   23.60
   0  11  -1  348.07   21.80
   0  11  -1  345.87   17.50
   0  11  -1  379.36   22.00
   0  11  -1  365.86   23.60
   0  11   1  348.67   22.40
   0  11  -1  358.06   17.80
   0  11   1  345.97   22.70
  -1 -11  -1   66.69   10.40
   1 -11   1   64.69   12.50
   1 -11   1   55.29   10.10
   1 -11   1   64.59   11.60
  -1 -11  -1   58.09   10.60
   1 -11   1   54.69   11.20
   1 -11   1   53.99    9.80
  -1 -11  -1   71.99   13.50
  -1 -11  -1   55.19   13.60
  -1 -11  -1   55.79    5.70
  -1 -11  -1   58.79   10.60
   1 -11   1   63.09   14.30
  -1  11  -1   66.39   11.00
  -1  11  -1   41.10    6.70
   1  11   1   52.59    9.80
  -1  11  -1   70.79   12.60
  -1  11  -1   50.89   11.20
   1  11   1   59.09   11.50
  -1  11  -1   55.49    8.80
   1  11   1   40.30    9.70
  -2 -11  -1    7.60    7.10
   2 -11   1    6.40   10.30
  -2 -11  -1    7.90    7.30
   2 -11   1    0.20    7.70
   2 -11   1   11.50    8.40
   2 -11   1   -2.80    7.00
   2 -11   1   -1.90    6.50
  -2 -11  -1    4.60    7.60
   2 -11   1   -8.70    7.20
  -2 -11  -1   14.30    9.00
   2  11   1   -1.90    8.00
  -2  11  -1   -2.50    8.00
  -2  11  -1  -10.40    8.60
  -2  11  -1   -0.40    7.90
  -2  11  -1    2.90    7.60
  -2  11  -1    3.40    4.60
   2  11   1   -1.00    6.80
  -3 -11  -1  140.79   14.00
   3 -11   1  139.79   16.80
  -3 -11  -1  147.89   15.40
   3 -11   1  157.08   21.10
   3 -11   1  162.58   19.40
  -3 -11  -1  153.68   15.40
   3 -11   1  113.79   15.40
  -3  11  -1  166.88   17.80
  -3  11  -1  144.69   16.00
   3  11   1  131.39   14.70
   3  11   1  130.49   15.30
  -3  11  -1  135.99   10.60
  -3  11  -1  163.58   18.10
  -3  11  -1  213.48   20.00
   4 -11   1   15.50   13.90
   4 -11   1   -2.80   11.80
  -4 -11  -1   -7.10    7.30
  -4  11  -1   -1.80   10.20
  -4  11  -1    4.10   12.30
  -5 -11  -1   73.99   12.20
   5 -11   1   55.69   19.50
   5 -11   1   91.79   20.60
  -5  11  -1   84.49   19.80
  -5  11  -1   93.99   16.90
   6 -11   1   85.69   22.30
  -6 -11  -1   73.69   13.60
   6 -11   1  106.49   21.90
  -6  11  -1  118.59   19.20
  -6  11  -1   63.19   20.30
   7 -11   1   13.50   17.80
   7 -11   1   42.80   20.40
  -7 -11  -1   35.40   12.50
  -7  11  -1   79.09   22.20
  -7  11  -1   25.50   15.30
   7 -12  -1  -14.00   19.10
   7 -12  -1  -30.10   15.60
  -7 -12   1    0.70    9.90
  -7  12   1   -9.00   16.70
  -7  12   1    6.60   14.90
  -6 -12   1    4.60    9.30
   6 -12  -1  -20.10   14.30
   6 -12  -1   -5.30   15.60
  -6  12   1    2.90   13.00
  -6  12   1    1.60   16.10
   5 -12  -1    6.80   15.10
   5 -12  -1   -3.20   13.60
  -5 -12   1   28.20   10.60
  -5  12   1    0.30   14.00
  -5  12   1   38.10   15.30
  -4 -12   1   73.29   11.70
   4 -12  -1   66.19   17.80
   4 -12  -1   41.60   15.60
  -4  12   1   78.09   17.50
  -4  12   1   82.39   16.00
  -3 -12   1   86.49   13.30
   3 -12  -1   99.49   16.50
   3 -12  -1  140.09   15.40
  -3 -12   1  109.89   13.40
  -3 -12   1  107.59   14.10
   3 -12  -1  104.09   19.30
  -3  12   1   97.89   16.30
  -3  12   1  114.59   16.10
   3  12  -1   75.69   19.30
  -3  12   1  136.69   17.30
   2 -12  -1  833.02   44.30
   2 -12  -1  939.91   41.90
  -2 -12   1  973.00   38.30
   2 -12  -1  968.80   41.40
   2 -12  -1  912.91   40.60
  -2 -12   1  873.51   39.90
  -2 -12   1  965.00   41.70
  -2 -12   1 1001.40   41.00
   2 -12  -1  944.71   40.40
  -2  12   1  957.00   41.80
   2  12  -1  939.21   40.50
   2  12  -1  948.71   40.30
  -2  12   1  975.10   43.20
  -2  12   1  934.81   31.20
  -2  12   1  919.21   41.10
  -2  12   1  982.70   40.00
  -1 -12   1  235.78   19.60
  -1 -12   1  276.47   18.20
   1 -12  -1  246.98   20.70
   1 -12  -1  269.77   25.30
  -1 -12   1  257.57   20.40
   1 -12  -1  283.87   21.30
  -1 -12   1  266.27   21.30
   1 -12  -1  262.57   20.40
   1 -12  -1  262.47   18.30
   1 -12  -1  245.58   17.70
  -1  12   1  263.87   13.20
  -1  12   1  284.77   21.40
  -1  12   1  262.27   20.40
  -1  12   1  278.47   20.60
   1  12  -1  246.68   20.30
  -1  12   1  241.38   16.70
   1  12  -1  259.07   18.40
   1  12  -1  295.47   21.70
   0 -12  -1   33.40   11.30
   0 -12  -1   35.80    8.90
   0 -12   1   28.80   10.00
   0 -12  -1   29.10   12.00
   0 -12  -1   48.80    8.00
   0 -12   1   50.89   13.30
   0 -12  -1   24.00   10.20
   0 -12  -1   20.30   11.40
   0 -12   1   34.60    7.50
   0 -12   1   35.70    9.00
   0 -12   1   51.69   11.60
   0  12   1   45.90   10.70
   0  12   1   22.60    7.10
   0  12  -1   27.40    7.30
   0  12  -1   34.20   10.00
   0  12   1   22.50   10.60
   0  12  -1   35.90   11.10
   0  12  -1   40.80   10.60
   0  12   1   48.40   11.60
   0  12  -1   35.40    7.90
   1 -12   1    2.70    8.80
  -1 -12  -1   -1.30    8.10
  -1 -12  -1    2.00    7.00
  -1 -12  -1    0.70    3.80
   1 -12   1   -7.10    6.90
  -1 -12  -1   -6.00    6.80
   1 -12   1   -0.60    8.50
  -1 -12  -1   11.10   11.50
  -1 -12  -1    2.10   10.10
   1 -12   1    6.30   10.80
   1 -12   1   -6.20    6.50
  -1  12  -1   -8.20    8.90
   1  12   1   -0.60    7.50
  -1  12  -1    0.70    8.60
   1  12   1    2.50    8.60
  -1  12  -1    5.40    4.90
  -1  12  -1   -5.20    6.60
  -1  12  -1   -2.50    6.70
   1  12   1   -3.30    7.90
  -2 -12  -1    1.20    7.40
   2 -12   1    4.90    9.30
  -2 -12  -1    2.50    9.50
   2 -12   1    1.90    9.20
   2 -12   1    7.50    8.70
   2 -12   1   -9.10    7.50
  -2 -12  -1    1.90    7.60
   2 -12   1   -4.40    7.00
  -2 -12  -1    9.30    9.70
   2 -12   1    7.10   12.00
  -2  12  -1   -0.90    4.40
  -2  12  -1   15.50   11.20
  -2  12  -1   -4.80    8.50
   2  12   1   -6.60    8.20
  -2  12  -1   -4.50    9.30
  -2  12  -1    8.50    8.80
   2  12   1    5.70    8.60
  -3 -12  -1   86.59   12.10
   3 -12   1   73.89   13.20
  -3 -12  -1   75.69   13.00
  -3 -12  -1   88.99   13.00
   3 -12   1   53.49   14.10
   3 -12   1   66.59   17.10
   3  12   1   78.49   13.20
  -3  12  -1   73.99   14.60
  -3  12  -1   70.19   17.20
  -3  12  -1   69.89   13.00
  -3  12  -1   94.29   16.20
   4 -12   1  182.98   23.90
  -4 -12  -1  271.97   19.20
   4 -12   1  191.08   25.20
  -4  12  -1  237.38   25.80
  -4  12  -1  182.78   21.60
  -5 -12  -1   32.20   11.10
   5 -12   1   33.00   16.60
   5 -12   1   36.10   16.80
  -5  12  -1   35.00   16.60
  -5  12  -1   48.80   15.20
   6 -12   1   36.90   20.30
  -6 -12  -1   29.70   11.80
   6 -12   1   41.70   19.90
  -6  12  -1   22.60   14.00
  -6  12  -1   32.00   18.90
   7 -12   1   75.89   23.90
  -7 -12  -1  137.99   17.90
   7 -12   1   91.89   23.30
  -7  12  -1   93.69   24.80
  -7  12  -1  114.69   20.80
  -7 -13   1   45.80   13.40
   7 -13  -1   18.20   20.70
   7 -13  -1   39.70   20.10
  -7  13   1   51.79   19.40
  -7  13   1   -7.70   18.50
   6 -13  -1   18.50   18.00
  -6 -13   1   28.80   12.10
   6 -13  -1    5.90   16.60
  -6  13   1   13.60   17.70
  -6  13   1  -16.70   13.40
  -5 -13   1   10.70    9.90
   5 -13  -1   -3.10   15.80
   5 -13  -1   19.30   15.90
  -5  13   1   16.50   13.70
  -5  13   1   13.30   15.30
  -4 -13   1   15.50    9.30
   4 -13  -1    8.10   14.00
   4 -13  -1   17.40   13.30
  -4  13   1   21.40   12.60
   3 -13  -1   48.30   12.00
   3 -13  -1   20.60   14.20
  -3 -13   1   53.79   12.30
   3 -13  -1   33.70   11.10
  -3 -13   1   34.70   10.30
   3 -13  -1   54.39   15.20
  -3  13   1   29.00   11.70
  -3  13   1   24.30   12.50
  -3  13   1   29.90   12.90
   2 -13  -1  288.37   22.10
   2 -13  -1  262.97   23.60
  -2 -13   1  287.57   19.90
  -2 -13   1  319.47   22.60
  -2 -13   1  269.87   21.60
  -2 -13   1  279.07   21.90
   2 -13  -1  267.47   27.80
   2 -13  -1  272.37   20.90
   2 -13  -1  284.67   23.80
  -2  13   1  272.47   24.40
  -2  13   1  267.87   23.10
  -2  13   1  301.77   23.10
  -2  13   1  280.27   21.10
   2  13  -1  319.27   22.80
  -1 -13   1   89.79   14.40
  -1 -13   1   91.49   14.40
   1 -13  -1   96.99   13.20
   1 -13  -1   83.59   12.10
   1 -13  -1   90.69   14.30
   1 -13  -1  114.49   15.80
   1 -13  -1   57.89   14.50
   1 -13  -1  109.49   18.90
  -1 -13   1   85.39   12.60
  -1 -13   1  108.69   17.90
  -1  13   1   85.79   15.00
  -1  13   1   82.59   11.90
  -1  13   1   62.89   13.80
  -1  13   1   90.19    8.90
  -1  13   1   96.99   15.90
   1  13  -1  109.49   15.70
   1  13  -1  115.39   15.60
   0 -13  -1  174.98   18.50
   0 -13  -1  148.59   13.30
   0 -13   1  165.98   18.10
   0 -13  -1  137.59   17.00
   0 -13   1  190.08   22.70
   0 -13   1  154.98   15.70
   0 -13   1  167.88   17.90
   0 -13  -1  157.38   15.50
   0 -13  -1  178.38   21.50
   0 -13   1  137.79   12.70
   0 -13  -1  148.29   20.40
   0  13   1  134.09   12.50
   0  13  -1  155.58   17.50
   0  13   1  177.98   18.10
   0  13  -1  150.48   13.20
   0  13  -1  157.98   17.40
   0  13  -1  150.78   17.40
   0  13   1  143.49   13.30
   0  13  -1  143.39   13.10
   0  13   1  150.18   17.40
   0  13   1  145.39   17.70
  -1 -13  -1   56.49   10.70
  -1 -13  -1   26.10   10.30
  -1 -13  -1   40.80   10.90
   1 -13   1   45.20   11.60
  -1 -13  -1   30.30   15.10
   1 -13   1   36.20   14.00
   1 -13   1   40.60    9.70
  -1 -13  -1   23.90   13.10
   1 -13   1   38.40   10.10
   1 -13   1   55.09   11.80
  -1  13  -1   23.00   11.10
  -1  13  -1   42.20    9.70
  -1  13  -1   34.60   10.50
   1  13   1   48.10   12.50
  -1  13  -1   31.50    6.90
   1  13   1   53.69   11.40
  -1  13  -1   59.19   13.00
  -2 -13  -1   27.30    9.50
   2 -13   1    5.60    9.00
  -2 -13  -1   24.00    9.70
  -2 -13  -1   18.40   10.40
  -2 -13  -1   23.90    9.10
   2 -13   1   11.80   10.40
   2 -13   1   20.50   14.10
  -2  13  -1   12.30    8.70
   2  13   1   30.00   17.10
  -2  13  -1   14.40    5.80
  -2  13  -1    6.80    9.90
   2  13   1   21.00    9.50
  -2  13  -1    3.80   10.00
  -2  13  -1    1.80   10.60
   3 -13   1  379.96   27.70
  -3 -13  -1  404.96   24.60
   3 -13   1  346.57   33.10
   3 -13   1  363.26   27.00
  -3 -13  -1  440.56   24.80
  -3  13  -1  454.15   27.80
  -3  13  -1  432.26   29.80
  -3  13  -1  435.96   29.10
  -4 -13  -1    1.60    9.20
   4 -13   1   42.10   15.30
   4 -13   1   31.20   16.10
  -4  13  -1   -1.70   12.50
  -4  13  -1    1.80   11.50
  -5 -13  -1  126.89   16.30
   5 -13   1  105.39   23.20
   5 -13   1  174.68   26.50
  -5  13  -1   88.09   20.90
  -5  13  -1  130.89   20.30
   6 -13   1   14.80   18.40
   6 -13   1  -25.20   16.10
  -6 -13  -1   31.20   12.60
  -6  13  -1   16.10   15.30
  -6  13  -1    8.40   17.60
   7 -13   1    0.50   18.30
   7 -13   1   -1.90   20.30
  -7 -13  -1   19.10   12.50
  -7  13  -1  -53.79   17.20
  -7  13  -1    4.80   15.80
   6 -14  -1  134.09   26.40
   6 -14  -1  112.49   25.20
  -6 -14   1  126.29   17.30
  -6  14   1  128.29   22.00
  -6  14   1   96.39   25.10
   5 -14  -1  -14.70   13.40
   5 -14  -1  -26.70   14.10
  -5 -14   1   -2.70    9.90
  -5  14   1   13.80   14.30
  -5  14   1   15.40   16.30
  -4 -14   1   50.09   12.70
   4 -14  -1   53.19   17.50
   4 -14  -1   49.40   20.00
  -4  14   1   73.49   17.00
   3 -14  -1   39.90   16.80
   3 -14  -1   47.40   12.80
  -3 -14   1   41.20   12.80
   3 -14  -1   52.59   14.60
  -3 -14   1   85.69   13.60
  -3  14   1   58.09   13.80
  -3  14   1   55.19   14.90
  -2 -14   1    0.70    9.20
   2 -14  -1   -3.30    8.50
   2 -14  -1   19.40   13.90
  -2 -14   1    2.30    9.10
   2 -14  -1    8.40   11.50
   2 -14  -1   -6.00    8.80
  -2 -14   1   26.30   12.30
  -2  14   1   -1.20   10.10
  -2  14   1    4.20   11.50
  -2  14   1    3.70    8.80
   2  14  -1   11.40    9.70
   1 -14  -1  203.28   24.80
   1 -14  -1  217.48   21.70
   1 -14  -1  217.88   17.70
   1 -14  -1  226.88   21.90
   1 -14  -1  201.28   22.70
   1 -14  -1  200.98   18.30
  -1 -14   1  142.59   17.80
  -1 -14   1  163.98   21.10
  -1 -14   1  207.58   20.80
  -1 -14   1  168.18   17.60
  -1  14   1  206.28   21.20
  -1  14   1  212.88   21.20
  -1  14   1  203.38   17.60
  -1  14   1  192.28   20.90
   1  14  -1  173.08   19.00
  -1  14   1  196.68   12.60
   1  14  -1  194.28   22.70
   0 -14  -1    0.30   10.30
   0 -14  -1   16.60   10.10
   0 -14  -1   -3.50    6.40
   0 -14   1   -2.00    8.10
   0 -14   1   -8.60    8.10
   0 -14  -1  -12.20    7.20
   0 -14   1    6.50    9.10
   0 -14  -1   -8.80   10.60
   0 -14  -1  -16.50    6.70
   0 -14   1    0.10    6.30
   0 -14   1   -6.70   11.00
   0  14   1   -2.10    7.00
   0  14   1  -14.30    8.40
   0  14  -1    2.60    6.40
   0  14  -1    5.20   10.10
   0  14  -1   -1.10    6.60
   0  14   1  -17.30    9.00
   0  14  -1   19.20   10.00
   0  14   1   10.70    9.70
   0  14   1   -0.10    5.90
   0  14  -1   -6.50    7.80
   1 -14   1   23.80    9.90
   1 -14   1   24.10    9.80
  -1 -14  -1   -1.40    8.90
  -1 -14  -1   10.10    8.40
  -1 -14  -1   18.60   11.80
   1 -14   1    9.10   10.40
   1 -14   1   19.10   14.10
   1 -14   1   27.70   11.50
  -1 -14  -1   26.20   10.30
  -1  14  -1   25.40   11.20
  -1  14  -1   10.20   11.30
   1  14   1    9.00   10.00
  -1  14  -1   12.90    9.10
  -1  14  -1   16.50   10.10
  -1  14  -1   29.80    7.20
   1  14   1   28.40   12.10
   2 -14   1   97.29   19.70
  -2 -14  -1   96.09   15.90
   2 -14   1  103.29   16.50
  -2 -14  -1   61.89   14.70
  -2 -14  -1   65.89   12.40
   2 -14   1   79.19   15.40
  -2  14  -1  100.19   17.40
  -2  14  -1   76.19   23.30
  -2  14  -1   91.59   16.30
  -2  14  -1  112.99   15.30
   2  14   1  102.99   15.80
  -3 -14  -1   -4.20    8.80
   3 -14   1   12.60   14.70
  -3 -14  -1   -8.20    8.90
   3 -14   1    2.20   10.80
  -3  14  -1   11.00   13.50
  -3  14  -1   -4.90    9.50
  -3  14  -1   -9.60   11.90
   4 -14   1   11.00   13.20
   4 -14   1   11.80   17.00
  -4 -14  -1   39.80   12.30
  -4  14  -1   32.40   16.90
  -4  14  -1   36.60   15.90
  -5 -14  -1   15.90   11.20
   5 -14   1   19.30   17.40
   5 -14   1   -1.20   14.70
  -5  14  -1   19.90   16.10
  -5  14  -1   10.20   14.10
   6 -14   1   19.60   18.30
   6 -14   1   61.19   21.50
  -6 -14  -1   48.10   14.50
  -6  14  -1   20.70   16.60
  -6  14  -1   10.00   18.80
   6 -15  -1   -9.90   15.40
   6 -15  -1  -28.00   15.70
  -6 -15   1   -3.10   11.60
  -6  15   1   -9.90   15.90
  -6  15   1    3.80   20.60
   5 -15  -1   84.89   23.90
  -5 -15   1  100.09   16.20
   5 -15  -1   81.79   22.10
  -5  15   1   81.39   21.40
  -5  15   1  133.89   22.30
   4 -15  -1   31.70   17.60
   4 -15  -1   10.70   14.50
  -4 -15   1    6.00   11.20
  -4  15   1   27.90   14.70
   3 -15  -1   65.39   19.40
  -3 -15   1   24.80   12.50
   3 -15  -1   31.80   12.60
   3 -15  -1   26.30   13.40
  -3 -15   1   29.40   12.00
  -3  15   1   25.90   14.10
  -3  15   1    7.10   11.20
   2 -15  -1  110.09   16.90
  -2 -15   1  109.99   17.50
  -2 -15   1  134.39   16.70
   2 -15  -1   62.69   18.60
   2 -15  -1   92.49   17.60
   2 -15  -1   77.89   15.50
  -2  15   1   85.99   17.50
  -2  15   1   98.69   17.60
  -2  15   1   93.19   15.80
   1 -15  -1   75.19   18.20
  -1 -15   1   74.49   17.50
   1 -15  -1   71.09   16.10
   1 -15  -1   85.39   19.00
   1 -15  -1   64.89   12.20
   1 -15  -1   63.59   15.00
  -1 -15   1   71.19   14.20
  -1 -15   1   65.59   13.00
   1  15  -1   76.29   14.30
  -1  15   1   80.29   15.60
  -1  15   1   69.79   14.80
  -1  15   1   89.59   16.50
  -1  15   1   69.89   12.50
  -1  15   1   90.59    9.80
   0 -15  -1   24.40   10.40
   0 -15   1   35.90   12.10
   0 -15   1   30.00   12.00
   0 -15   1   37.90   15.00
   0 -15   1   23.20   11.70
   0 -15  -1   15.60   11.80
   0 -15  -1   23.40   14.10
   0 -15  -1   30.70   12.40
   0 -15  -1   22.60   15.50
   0  15  -1   50.19   14.20
   0  15   1   32.60    8.50
   0  15  -1   52.79   15.50
   0  15   1   30.80   11.10
   0  15  -1   31.20    8.80
   0  15   1   43.20   13.10
   0  15   1   30.90    9.10
   0  15  -1   40.50    9.90
   1 -15   1   33.10   16.00
  -1 -15  -1   43.70   15.40
   1 -15   1   31.80   12.00
  -1 -15  -1   42.90   11.10
   1 -15   1   43.20   11.50
   1 -15   1   29.70   13.40
  -1 -15  -1   51.29   13.70
   1 -15   1   27.70   10.80
  -1  15  -1   36.60   14.10
  -1  15  -1   23.70    9.10
  -1  15  -1   29.30    7.60
  -1  15  -1   37.40   12.00
   1  15   1   47.30   13.10
  -1  15  -1   33.20   12.90
  -2 -15  -1  102.49   18.00
  -2 -15  -1  100.19   15.50
   2 -15   1   65.09   18.70
   2 -15   1   67.79   15.40
   2 -15   1   92.39   16.90
  -2  15  -1   94.19   17.50
  -2  15  -1  108.99   15.20
  -2  15  -1  119.49   17.70
   3 -15   1  148.99   25.10
  -3 -15  -1  229.18   22.00
  -3 -15  -1  205.88   20.90
   3 -15   1  257.47   26.70
  -3  15  -1  197.58   21.30
  -3  15  -1  223.78   24.60
   4 -15   1   14.30   14.50
   4 -15   1   15.10   17.30
  -4 -15  -1   27.50   12.40
  -4  15  -1   17.50   15.30
  -4  15  -1   35.00   15.50
   5 -15   1   32.40   20.50
  -5 -15  -1   25.30   13.20
   5 -15   1   25.80   19.20
  -5  15  -1    8.20   18.00
  -5  15  -1   10.70   15.40
   6 -15   1   26.00   20.30
   6 -15   1   39.90   19.60
  -6 -15  -1   55.39   14.80
  -6  15  -1   17.70   17.10
  -6  15  -1   28.60   20.40
   6 -16  -1   36.90   24.00
  -6 -16   1   29.30   14.10
   6 -16  -1   -5.70   19.00
  -6  16   1   -7.00   15.90
  -6  16   1  -16.90   21.90
   5 -16  -1  -46.60   17.10
   5 -16  -1  -15.80   15.20
  -5 -16   1   -9.30   11.80
  -5  16   1   32.00   17.20
  -5  16   1    1.50   16.20
  -4 -16   1  115.19   17.50
   4 -16  -1  127.69   22.00
   4 -16  -1   67.79   22.50
  -4  16   1  115.39   21.80
  -3 -16   1   11.10   11.60
   3 -16  -1   17.80   16.50
   3 -16  -1    8.80   13.80
  -3 -16   1   -9.70   10.90
  -3  16   1   -2.60   11.90
  -3  16   1   22.10   14.00
  -2 -16   1   32.00   13.20
  -2 -16   1   49.90   13.80
   2 -16  -1   43.50   19.40
   2 -16  -1   19.80   12.60
   2 -16  -1   35.90   15.90
  -2  16   1   46.40   15.90
  -2  16   1   15.80   13.30
  -2  16   1   69.19   14.20
   1 -16  -1  -12.40   13.40
   1 -16  -1   11.00   13.20
   1 -16  -1   12.00    9.90
  -1 -16   1   31.00   15.10
  -1 -16   1    3.90    9.80
  -1 -16   1    8.00   12.30
  -1  16   1   13.50   13.70
  -1  16   1    6.30    8.90
   1  16  -1  -10.50   12.70
   1  16  -1   -4.60    7.20
  -1  16   1   15.70   12.30
   1  16  -1   -8.40    7.40
   0 -16  -1   15.70   12.50
   0 -16   1   56.79   19.00
   0 -16   1   11.20   11.10
   0 -16   1   20.80   12.20
   0 -16  -1   38.90   11.70
   0 -16  -1   13.50   15.60
   0  16   1   28.60   10.40
   0  16   1   34.60   13.70
   0  16   1   19.60    8.20
   0  16  -1   45.00   15.40
   0  16  -1   40.70    8.80
   0  16  -1   35.90    9.70
  -1 -16  -1    0.30    9.50
   1 -16   1   -6.00   14.00
  -1 -16  -1    7.80   10.10
  -1 -16  -1   -5.10   10.90
   1 -16   1   -0.80   10.00
   1  16   1    8.80   12.20
  -1  16  -1   -0.60    8.10
  -1  16  -1   -2.10    6.30
   2 -16   1  114.79   18.60
  -2 -16  -1  122.09   20.40
  -2 -16  -1  119.19   16.60
   2 -16   1   85.49   20.10
   2 -16   1  116.99   18.30
  -2  16  -1  110.79   21.20
  -2  16  -1  119.99   17.40
  -2  16  -1  120.29   19.80
   3 -16   1    8.30   12.40
  -3 -16  -1   -1.90   11.60
   3 -16   1    4.30   15.70
  -3 -16  -1    5.10   11.00
  -3  16  -1    7.80   10.70
  -3  16  -1  -16.80   12.70
  -4 -16  -1   -2.90   11.40
   4 -16   1   26.20   21.30
   4 -16   1    5.60   14.60
  -4  16  -1   27.00   19.00
  -4  16  -1   39.70   17.70
   5 -16   1    8.30   16.80
  -5 -16  -1   33.30   13.90
   5 -16   1   22.80   22.40
  -5  16  -1    0.50   15.70
  -5  16  -1   17.00   17.60
  -6 -16  -1   32.20   14.30
   6 -16   1  -13.80   17.80
   6 -16   1   -7.30   17.80
  -6  16  -1    5.80   18.50
  -6  16  -1   -9.20   16.00
  -5 -17   1   78.39   17.60
   5 -17  -1   69.49   21.50
   5 -17  -1  119.79   28.20
  -5  17   1  101.49   22.30
  -5  17   1  101.99   25.40
   4 -17  -1   10.40   18.60
   4 -17  -1   16.70   15.00
  -4 -17   1    5.10   12.50
  -4  17   1   16.40   16.40
  -3 -17   1   35.60   14.00
  -3 -17   1   -6.50   11.70
   3 -17  -1   19.20   17.30
   3 -17  -1   10.50   12.80
  -3  17   1   26.20   13.80
  -3  17   1   22.60   15.30
   2 -17  -1   45.70   18.30
   2 -17  -1   52.69   14.50
  -2 -17   1   95.29   16.70
  -2 -17   1   89.49   19.20
  -2  17   1   87.09   18.40
  -2  17   1  110.59   16.90
  -1 -17   1   60.79   14.50
  -1 -17   1   56.99   18.20
   1 -17  -1   53.19   18.80
   1  17  -1   73.69   12.10
  -1  17   1   41.30   13.30
   1  17  -1   45.80   11.10
   0 -17   1  274.47   25.20
   0 -17   1  236.08   28.90
   0 -17  -1  257.27   26.60
   0 -17   1  204.28   30.90
   0 -17  -1  273.07   30.10
   0  17  -1  211.18   24.80
   0  17  -1  245.78   21.00
   0  17  -1  288.17   18.90
   0  17   1  262.17   20.50
   0  17   1  250.07   17.30
  -1 -17  -1    1.80   10.40
   1 -17   1   28.80   18.20
  -1 -17  -1   12.00   15.00
  -1  17  -1   11.20   10.40
   1  17   1   17.10    8.90
   1  17   1   -5.10    7.40
   2 -17   1   16.50   12.70
   2 -17   1  -15.20   13.80
  -2 -17  -1    3.70   13.60
  -2 -17  -1    8.70   11.10
  -2  17  -1    9.20   13.80
  -2  17  -1    7.40   10.70
   3 -17   1    9.50   16.60
  -3 -17  -1   -3.90   10.90
   3 -17   1   -8.00   11.80
  -3 -17  -1  -19.40   11.20
  -3  17  -1   11.90   13.00
  -3  17  -1    1.90   14.20
  -4 -17  -1   98.29   17.60
   4 -17   1   81.89   21.70
   4 -17   1   74.19   22.60
  -4  17  -1   85.29   23.00
  -4  17  -1  116.19   22.20
  -5 -17  -1  -10.00   12.10
   5 -17   1   18.60   17.40
   5 -17   1  -22.70   16.80
  -5  17  -1   -3.10   16.30
  -5  17  -1   -2.90   18.60
   5 -18  -1  -12.90   19.10
   5 -18  -1  -14.20   18.30
  -5 -18   1   -1.80   14.50
  -5  18   1   -7.50   17.80
  -5  18   1    9.00   17.60
   4 -18  -1   54.79   20.40
  -4 -18   1   25.10   14.40
   4 -18  -1    3.20   18.60
  -4  18   1   10.90   16.10
  -3 -18   1  172.18   23.10
   3 -18  -1  156.38   23.80
  -3 -18   1  220.88   23.90
   3 -18  -1  164.58   28.70
  -3  18   1  165.58   25.00
  -3  18   1  192.38   24.00
   2 -18  -1   27.10   19.20
  -2 -18   1   31.20   16.50
  -2 -18   1   65.09   16.20
   2 -18  -1   73.29   16.10
  -2  18   1   38.80   13.70
  -1 -18   1   55.99   20.10
  -1 -18   1   53.79   15.30
   1 -18  -1   25.30   17.20
   1  18  -1   24.80   10.40
   1  18  -1   21.40   10.40
  -1  18   1   18.70   11.20
   0 -18  -1   -2.00   15.00
   0 -18   1   -4.80   14.40
   0  18   1    9.30   10.20
   0  18  -1   -1.10    8.30
   0  18  -1   17.00    9.60
   1 -18   1   21.60   17.50
  -1 -18  -1   38.40   13.30
  -1 -18  -1   23.30   17.20
   1  18   1   -3.70    8.70
   1  18   1   19.80   10.70
  -1  18  -1    4.90   11.00
  -2 -18  -1   21.20   15.90
  -2 -18  -1    7.10   12.50
   2 -18   1   -0.90   12.60
   2 -18   1    4.40   16.80
  -2  18  -1   23.80   12.80
   3 -18   1   34.30   18.60
  -3 -18  -1  -10.80   11.10
   3 -18   1    7.60   13.60
  -3 -18  -1   -3.40   12.30
  -3  18  -1    3.20   12.60
  -3  18  -1   12.10   17.20
  -4 -18  -1   46.30   16.20
   4 -18   1   18.20   21.10
   4 -18   1   32.60   17.00
  -4  18  -1   14.30   17.90
  -4  18  -1   16.20   16.40
  -5 -18  -1   35.50   16.00
   5 -18   1    1.00   18.20
   5 -18   1   -1.40   19.50
  -5  18  -1    6.20   17.80
  -5  18  -1   32.90   19.50
   4 -19  -1   -5.90   17.00
   4 -19  -1    6.90   18.30
  -4 -19   1  -11.20   13.60
  -4  19   1    2.70   17.90
  -3 -19   1   10.70   14.30
   3 -19  -1   23.70   18.40
   3 -19  -1   12.10   15.60
  -3 -19   1   21.60   15.10
  -3  19   1   40.30   15.90
   2 -19  -1  -25.70   14.30
  -2 -19   1    3.60   15.40
  -2 -19   1   -1.40   12.50
   2  19  -1  -25.70    9.10
  -2  19   1    0.10   12.70
   2  19  -1  -13.40    8.60
  -1 -19   1   27.30   17.90
  -1 -19   1   24.80   15.00
   1 -19  -1   14.50   17.80
   1  19  -1    8.80    9.70
  -1  19   1    3.40   11.70
   1  19  -1   10.40    9.50
   0 -19   1   86.99   22.30
   0 -19  -1   30.10   19.20
   0  19  -1   81.29   15.30
   0  19   1   67.49   15.20
  -1 -19  -1   64.09   17.70
   1 -19   1   45.30   20.10
  -1 -19  -1   78.89   21.90
   1  19   1   79.09   14.80
   1  19   1   73.09   12.90
  -1  19  -1   42.90   14.80
  -2 -19  -1   35.10   16.90
  -2 -19  -1   16.10   14.80
   2 -19   1   31.50   20.60
  -2  19  -1   73.19   16.50
  -3 -19  -1   31.30   16.10
   3 -19   1  -11.20   16.40
   3 -19   1   33.80   15.40
  -3  19  -1   -2.90   13.20
   4 -19   1    9.10   20.10
   4 -19   1   16.80   16.50
  -4 -19  -1  -16.10   13.90
  -4  19  -1   18.30   19.70
   4 -20  -1   -9.90   21.90
  -3 -20   1   16.60   16.00
   3 -20  -1    2.30   20.70
  -3  20   1    8.90   15.30
   2 -20  -1   20.50   18.50
  -2 -20   1   48.80   18.80
  -2 -20   1   57.99   18.50
   2  20  -1   24.20   11.90
   2  20  -1   25.90   12.90
  -2  20   1   40.30   14.00
   1 -20  -1   32.20   19.80
  -1 -20   1   31.80   20.00
   1  20  -1   74.59   14.60
  -1  20   1   29.60   14.80
   0 -20   1   -1.90   16.20
   0 -20  -1    2.70   15.90
   0  20   1    8.90   11.80
   0  20  -1    6.60   11.90
   1 -20   1   34.90   19.70
  -1 -20  -1  -11.00   17.70
   1  20   1   16.90   10.90
  -1  20  -1   15.00   13.00
   2 -20   1   42.40   21.10
  -2 -20  -1   69.69   18.90
  -2 -20  -1   35.10   16.80
   2  20   1   65.09   14.60
   2  20   1   35.50   13.30
  -2  20  -1   82.29   18.20
   3 -20   1   97.69   26.20
  -3 -20  -1  159.08   23.80
  -3  20  -1  111.09   20.50
   4 -20   1   -8.70   21.90
   3 -21  -1   -1.20   19.70
  -3 -21   1   17.20   17.20
  -3  21   1    1.30   15.80
  -2 -21   1  210.38   26.30
   2 -21  -1   89.69   26.90
  -2 -21   1  107.39   24.30
  -2  21   1  109.79   20.70
   2  21  -1  150.98   20.20
   1 -21  -1  -20.30   19.60
  -1 -21   1   88.69   22.40
  -1  21   1   14.10   15.20
   1  21  -1   36.30   13.40
   0 -21   1   -1.00   17.90
   0 -21  -1    5.20   17.00
   0  21  -1    0.00   13.10
   0  21   1   -1.20   10.20
  -1 -21  -1   39.00   20.50
   1 -21   1   39.60   22.60
  -1  21  -1    6.20   13.60
   1  21   1   33.10   13.50
  -2 -21  -1   -3.90   17.00
   2 -21   1   -4.20   19.20
  -2  21  -1    8.90   15.90
   2  21   1    5.10   10.80
  -3 -21  -1   26.30   17.20
   3 -21   1    4.10   18.40
  -3  21  -1   21.60   16.90
   1 -22  -1   29.60   22.60
  -1 -22   1   20.60   19.90
  -1  22   1   21.90   15.70
   0 -22  -1   -9.10   20.20
   0 -22   1   -2.30   19.10
   0  22   1   -9.80   12.60
  -1 -22  -1   97.89   26.50
   1 -22   1  111.19   27.10
  -1  22  -1   81.09   18.40
   1  22   1  113.09   18.50
  -8   0   2   26.40   18.70
   8   0  -2   61.49   20.20
  -8   0   2   56.19   12.00
  -7   0   2  115.09   21.30
  -7   0   2  127.19   13.20
   7   0  -2   87.89   19.50
  -7   0   2  119.89   21.60
   6   0  -2  157.48    9.20
  -6   0   2  142.19   21.00
  -6   0   2  150.38   14.00
   6   0  -2  137.49   20.10
   6   0  -2  136.89   16.30
  -6   0   2  176.78    9.60
  -6   0   2  164.78   21.50
  -6   0   2  163.88   13.50
   5   0  -2   77.89   14.00
   5   0  -2   87.89   12.60
   5   0  -2   95.49    7.80
  -5   0   2   85.79    7.10
   5   0  -2   94.69    7.50
  -5   0   2   82.89    8.20
  -5   0   2   64.79   13.90
  -5   0   2   75.79   14.70
  -5   0   2   72.29    7.60
  -5   0   2   84.69    7.00
  -4   0   2  400.96   23.40
   4   0  -2  366.46   22.30
  -4   0   2  366.66   14.50
  -4   0   2  364.36   14.30
  -4   0   2  397.16   23.60
   4   0  -2  391.16   14.90
   4   0  -2  361.66   19.60
   4   0  -2  387.46   14.80
  -4   0   2  413.66   15.10
  -4   0   2  382.76   15.10
  -3   0   2  244.68   15.90
  -3   0   2  247.38   10.10
  -3   0   2  249.58   16.50
   3   0  -2  238.98   10.00
  -3   0   2  232.68   10.20
  -3   0   2  216.88   15.20
   3   0  -2  240.48   10.20
  -2   0   2 2401.36   76.49
  -2   0   2 2405.86   72.09
  -2   0   2 2445.66   76.09
  -2   0   2 2429.96   76.99
   2   0  -2 2477.85   71.99
   2   0  -2 2573.74   72.19
  -2   0   2 2488.55   72.09
  -1   0   2 2354.16   70.89
  -1   0   2 2331.67   71.09
  -1   0   2 2423.36   70.89
   0   0   2  597.04   19.00
   0   0  -2  597.44   19.20
   0   0  -2  608.04   18.70
   0   0   2  626.54   19.20
   0   0  -2  624.54   18.90
   0   0  -2  635.34   19.40
   0   0   2  637.34   19.40
  -1   0  -2   51.29    5.50
   1   0   2   59.29    4.30
  -1   0  -2   60.29    4.60
   1   0   2   51.99    5.20
   1   0   2   54.39    4.50
   1   0   2   61.49    6.00
  -1   0  -2   60.99    6.40
  -1   0  -2   57.99    5.90
   1   0   2   67.89    6.40
  -2   0  -2 1578.34   50.09
  -2   0  -2 1620.64   49.30
   2   0   2 1631.24   50.09
  -2   0  -2 1585.24   50.09
   2   0   2 1596.44   52.09
  -2   0  -2 1567.94   49.00
  -2   0  -2 1527.05   52.39
   2   0   2 1573.64   50.09
   2   0   2 1603.54   48.90
  -3   0  -2  360.86   20.00
  -3   0  -2  328.07   15.20
  -3   0  -2  352.86   15.50
   3   0   2  368.46   16.40
  -3   0  -2  337.47   16.10
   3   0   2  343.67   15.90
  -3   0  -2  344.87   16.50
   3   0   2  332.97   19.00
  -3   0  -2  354.06   19.70
   3   0   2  379.46   15.80
  -4   0  -2  167.58   11.80
   4   0   2  177.18   17.00
   4   0   2  164.28   12.00
   4   0   2  179.38   12.00
   4   0   2  192.28   12.50
  -4   0  -2  176.98   12.20
  -4   0  -2  190.78   12.00
  -4   0  -2  152.08   12.00
  -4   0  -2  156.48   17.00
  -4   0  -2  153.08   16.90
   5   0   2   34.70    7.60
  -5   0  -2   40.10    7.80
  -5   0  -2   55.19   13.90
   5   0   2   53.89    9.50
  -5   0  -2   47.10   13.40
  -5   0  -2   47.50    8.10
  -5   0  -2   47.00    7.80
   5   0   2   50.89    8.10
   5   0   2   45.00   13.40
  -5   0  -2   39.90    8.30
  -6   0  -2  195.88   16.20
  -6   0  -2  185.78   14.90
   6   0   2  139.29   21.60
  -6   0  -2  182.58   22.80
   7   0   2   18.60   14.40
  -7   0  -2   28.10   10.00
  -7   0  -2   19.60   15.80
  -8   0  -2   61.19   19.80
  -8   0  -2   57.69   13.10
   8   0   2   61.69   18.80
  -8  -1   2    2.00    9.50
   8  -1  -2    6.50   17.40
  -8  -1   2   64.89   18.70
  -8   1   2   44.30   11.40
  -8   1   2   20.10   16.50
   8   1  -2    6.50   15.10
   7  -1  -2   20.90   15.00
  -7  -1   2   11.20    8.40
  -7  -1   2   -8.40   13.50
  -7   1   2   27.30   15.40
  -7   1   2   -4.10    8.50
  -7   1   2   12.40   14.80
   7   1  -2   32.90   15.10
  -6  -1   2   16.10   14.20
   6  -1  -2    2.50    4.80
   6  -1  -2   32.10   13.90
  -6  -1   2   24.50    4.30
   6  -1  -2    4.00    9.60
  -6  -1   2   -2.60   11.40
  -6  -1   2    6.00    6.30
  -6  -1   2    6.10    6.50
   6   1  -2   10.10   10.80
  -6   1   2   24.90   13.50
   6   1  -2   23.90    9.90
  -6   1   2   18.50    5.30
  -6   1   2   12.10   12.40
  -6   1   2   23.20    7.60
   5  -1  -2    6.60   10.30
  -5  -1   2   13.50    4.20
   5  -1  -2    7.50    4.70
  -5  -1   2   10.60   10.70
  -5  -1   2    2.30    4.60
  -5  -1   2   12.10    4.40
   5  -1  -2   -2.60    7.20
   5  -1  -2    5.80    4.50
  -5  -1   2    7.30    4.50
  -5  -1   2   13.70   12.00
   5   1  -2   14.00    9.80
   5   1  -2    8.40    4.10
  -5   1   2   -1.90    5.20
  -5   1   2   -4.50    9.20
   5   1  -2    9.60    4.20
   5   1  -2   10.40    8.40
  -5   1   2   12.00    5.00
  -5   1   2    6.50    4.60
  -5   1   2    7.30    5.20
  -5   1   2   -0.10   10.90
  -4  -1   2  598.54   20.60
  -4  -1   2  632.04   29.60
   4  -1  -2  600.74   29.70
  -4  -1   2  600.24   28.60
  -4  -1   2  581.34   20.60
   4  -1  -2  600.84   21.60
   4  -1  -2  605.54   21.20
  -4  -1   2  605.64   20.30
  -4  -1   2  568.24   19.90
   4  -1  -2  604.84   27.10
  -4   1   2  572.14   28.60
   4   1  -2  623.64   25.90
  -4   1   2  623.44   21.50
   4   1  -2  632.14   20.60
  -4   1   2  605.64   21.30
  -4   1   2  570.54   21.00
  -4   1   2  579.14   29.50
   4   1  -2  545.85   27.40
   4   1  -2  566.54   20.40
  -4   1   2  584.14   21.60
  -3  -1   2  135.69   13.40
  -3  -1   2  127.89    7.00
  -3  -1   2  135.39   11.90
   3  -1  -2  126.29    7.80
  -3  -1   2  127.89   13.00
   3  -1  -2  122.69    8.00
  -3  -1   2  138.99    7.20
   3  -1  -2  105.39   11.30
  -3   1   2  124.99    6.40
  -3   1   2  119.49    7.80
  -3   1   2  132.09   13.30
  -3   1   2  110.89   13.00
   3   1  -2  124.49    6.90
   3   1  -2  137.49    7.00
  -3   1   2  132.49    6.60
  -3   1   2  135.59    8.20
  -3   1   2  124.69   12.90
  -2  -1   2 1017.00   32.20
   2  -1  -2 1094.69   37.30
  -2  -1   2 1080.79   37.30
  -2  -1   2 1062.59   35.80
  -2  -1   2 1088.59   32.40
   2  -1  -2 1082.79   33.30
  -2  -1   2 1062.19   37.10
   2  -1  -2 1083.29   33.40
  -2   1   2 1065.39   33.40
  -2   1   2 1090.29   33.40
  -2   1   2 1108.89   37.50
   2   1  -2 1120.99   32.30
  -2   1   2 1066.59   37.90
   2   1  -2 1074.89   32.30
   1  -1  -2  183.38    8.40
  -1  -1   2  176.78    6.30
   1  -1  -2  171.48    7.30
  -1  -1   2  163.48    8.90
  -1  -1   2  171.18    8.90
   1  -1  -2  162.98    7.20
  -1  -1   2  180.98    8.30
  -1  -1   2  162.98    6.20
   1   1  -2  166.18    6.20
   1   1  -2  170.28    6.10
  -1   1   2  176.68    7.20
  -1   1   2  169.58    7.30
  -1   1   2  168.08    9.20
  -1   1   2  154.98    8.60
   0  -1   2  214.18    8.80
   0  -1  -2  216.88    8.80
   0  -1  -2  207.18    8.30
   0  -1   2  217.78    7.90
   0  -1  -2  225.78    7.70
   0  -1   2  203.68    8.70
   0  -1  -2  207.78    8.60
   0  -1  -2  217.98    7.60
   0  -1   2  218.88    8.30
   0   1  -2  221.98    8.60
   0   1   2  223.68    7.70
   0   1  -2  220.38    8.00
   0   1   2  216.08    8.30
   0   1   2  213.08    8.50
   0   1  -2  219.68    7.90
  -1  -1  -2  868.81   28.50
  -1  -1  -2  849.12   28.80
   1  -1   2  900.91   28.70
  -1  -1  -2  832.62   28.60
  -1  -1  -2  859.01   28.50
   1  -1   2  925.31   28.20
   1  -1   2  850.21   25.60
   1  -1   2  908.91   27.80
   1  -1   2  873.41   28.50
   1  -1   2  870.11   29.40
   1   1   2  889.71   28.20
  -1   1  -2  816.42   29.70
  -1   1  -2  865.21   28.80
   1   1   2  900.81   28.40
   1   1   2  884.11   27.50
  -1   1  -2  858.91   28.10
  -1   1  -2  876.01   27.80
  -1   1  -2  765.02   26.60
   1   1   2  893.81   28.50
  -1   1  -2  905.51   28.70
  -2  -1  -2  143.29    9.70
  -2  -1  -2  130.89    9.50
   2  -1   2  159.58    9.70
  -2  -1  -2  152.08    9.90
  -2  -1  -2  132.99   11.60
   2  -1   2  148.29    9.90
  -2  -1  -2  137.99    8.40
  -2  -1  -2  145.19    8.60
   2  -1   2  142.09    9.40
   2  -1   2  132.79   11.80
  -2   1  -2  137.89    8.80
  -2   1  -2  141.09    9.90
  -2   1  -2  131.09   10.10
   2   1   2  136.69   10.30
  -2   1  -2  140.29    8.80
   2   1   2  135.79    9.50
   2   1   2  138.39    9.50
   2   1   2  133.69    7.00
  -2   1  -2  132.79   10.50
  -2   1  -2  145.89   11.80
  -3  -1  -2  226.38   12.30
  -3  -1  -2  261.37   13.50
   3  -1   2  259.87   13.50
  -3  -1  -2  237.68   16.60
   3  -1   2  228.98   13.20
  -3  -1  -2  257.87   16.80
  -3  -1  -2  229.38   12.10
   3  -1   2  245.38   13.50
   3  -1   2  252.87   16.80
  -3  -1  -2  229.88   13.00
  -3   1  -2  237.08   12.60
  -3   1  -2  235.88   17.00
   3   1   2  230.58   12.80
   3   1   2  231.28   13.00
   3   1   2  242.48   16.00
   3   1   2  241.08   11.50
  -3   1  -2  242.28   13.90
  -3   1  -2  242.38   13.50
  -3   1  -2  233.68   12.40
  -4  -1  -2   10.80    9.00
   4  -1   2   19.60    6.10
  -4  -1  -2   20.80    5.70
  -4  -1  -2   13.70    5.50
  -4  -1  -2    8.00    8.60
  -4  -1  -2   11.80    5.50
   4  -1   2    7.00    6.80
   4  -1   2   13.60    9.20
  -4  -1  -2   23.60    6.30
   4  -1   2   18.70    5.80
  -4   1  -2   12.20    5.70
  -4   1  -2   22.40   10.10
  -4   1  -2    9.30    5.60
   4   1   2    1.80    8.60
  -4   1  -2   12.80    5.30
   4   1   2   12.80    5.40
   4   1   2   17.00    6.00
  -4   1  -2   17.20   10.00
  -4   1  -2   20.40    6.30
   4   1   2   24.50    5.90
   5  -1   2  166.88   13.90
  -5  -1  -2  207.38   14.10
  -5  -1  -2  205.28   14.20
  -5  -1  -2  219.78   14.80
   5  -1   2  194.98   21.10
   5  -1   2  196.38   14.30
  -5  -1  -2  205.88   14.10
   5  -1   2  188.58   15.20
  -5  -1  -2  195.38   21.00
  -5   1  -2  166.48   13.90
  -5   1  -2  187.78   20.90
   5   1   2  200.68   20.60
   5   1   2  210.08   14.00
  -5   1  -2  219.58   15.20
  -5   1  -2  202.68   14.70
   5   1   2  220.68   14.20
  -5   1  -2  227.38   15.10
  -5   1  -2  199.38   21.30
   5   1   2  198.18   14.00
   6  -1   2   32.50   15.40
   6  -1   2   39.00   10.30
  -6  -1  -2   37.10   14.70
  -6  -1  -2   15.30    7.40
  -6  -1  -2   33.70    8.90
  -6   1  -2   46.00    9.90
   6   1   2   37.10   13.10
  -6   1  -2   38.10   15.40
  -6   1  -2   12.10   13.00
   6   1   2   30.30   12.60
  -6   1  -2   32.00    9.60
   7  -1   2   15.40   17.20
  -7  -1  -2   41.80   10.90
  -7  -1  -2   47.30   18.70
  -7   1  -2   19.90    9.70
  -7   1  -2   31.90   16.20
   7   1   2   63.49   18.00
  -8  -1  -2   53.29   13.20
   8  -1   2   46.60   18.30
  -8  -1  -2   30.90   20.60
  -8   1  -2   44.40   19.20
  -8   1  -2   55.19   14.10
   8   1   2   77.69   20.10
  -8  -2   2   47.00   19.70
   8  -2  -2   73.59   21.90
  -8  -2   2   60.59   11.50
  -8   2   2   47.30   19.10
  -8   2   2   37.60   20.50
   8   2  -2   69.19   19.50
  -8   2   2   57.29   12.70
  -7  -2   2   14.00    7.80
  -7  -2   2   13.00   13.70
   7  -2  -2   28.90   16.20
  -7   2   2   14.60   14.90
  -7   2   2   19.40    9.40
  -7   2   2  -12.80   13.60
   7   2  -2   39.60   15.60
  -6  -2   2   15.70    6.80
  -6  -2   2    6.10    6.60
   6  -2  -2   15.50   13.30
  -6  -2   2    5.60   12.20
   6  -2  -2    0.40    9.40
   6  -2  -2   16.60    6.00
  -6  -2   2   13.70    4.00
  -6   2   2   14.00   13.40
  -6   2   2    8.00    7.40
   6   2  -2    4.90    9.00
  -6   2   2    9.00    5.70
   6   2  -2   22.70   11.20
  -6   2   2   -8.10   12.30
  -5  -2   2   39.60    5.40
  -5  -2   2   46.00   13.80
  -5  -2   2   31.50   11.60
   5  -2  -2   32.90   12.70
  -5  -2   2   36.50    6.00
   5  -2  -2   41.50    8.20
   5  -2  -2   44.60    6.30
  -5  -2   2   37.70    6.40
  -5  -2   2   46.50    5.30
   5  -2  -2   49.50    7.00
   5  -2  -2   38.90   10.70
  -5   2   2   46.40   12.90
  -5   2   2   55.09    6.80
  -5   2   2   51.39    7.00
   5   2  -2   53.99    5.60
  -5   2   2   33.60    6.50
  -5   2   2   40.20    7.30
   5   2  -2   47.50    5.40
  -5   2   2   25.30   12.50
   5   2  -2   52.89   11.10
   5   2  -2   33.50    9.20
  -4  -2   2    8.60    3.90
  -4  -2   2    7.30    3.50
   4  -2  -2   13.00    9.10
  -4  -2   2    2.80    3.50
   4  -2  -2   20.80    7.80
   4  -2  -2    9.60    4.70
  -4  -2   2    3.40    8.40
  -4  -2   2   19.60    9.80
   4  -2  -2   11.00    4.50
  -4  -2   2    8.00    3.40
  -4   2   2   13.70    4.40
   4   2  -2    2.10    3.50
  -4   2   2    5.10    4.60
  -4   2   2    8.20    4.50
   4   2  -2    4.80    3.80
   4   2  -2    2.00    6.90
  -4   2   2    7.80    4.50
  -4   2   2    3.60    8.90
  -3  -2   2  582.74   26.10
  -3  -2   2  595.44   20.10
  -3  -2   2  600.94   20.40
  -3  -2   2  604.94   18.50
   3  -2  -2  607.14   21.90
  -3  -2   2  583.14   26.00
   3  -2  -2  620.54   21.70
   3  -2  -2  621.54   26.50
   3   2  -2  596.84   20.10
  -3   2   2  623.64   22.10
  -3   2   2  619.84   20.90
  -3   2   2  591.84   21.70
   3   2  -2  586.34   20.30
  -3   2   2  596.74   27.80
   3   2  -2  587.64   25.00
  -3   2   2  605.84   20.90
  -3   2   2  600.54   26.50
   2  -2  -2  766.22   26.00
  -2  -2   2  804.92   28.80
  -2  -2   2  772.32   24.90
  -2  -2   2  803.32   25.10
  -2  -2   2  785.02   28.70
  -2  -2   2  764.22   27.00
   2  -2  -2  814.32   26.40
   2  -2  -2  804.82   26.60
   2  -2  -2  803.62   30.10
  -2   2   2  813.72   26.40
  -2   2   2  799.42   25.20
  -2   2   2  743.23   29.10
  -2   2   2  772.02   29.90
   2   2  -2  792.42   25.00
  -2   2   2  801.12   26.20
   2   2  -2  796.32   25.00
  -2   2   2  768.92   25.20
  -1  -2   2 1054.89   32.10
   1  -2  -2 1040.70   33.10
   1  -2  -2 1057.89   33.40
  -1  -2   2 1031.50   31.20
  -1  -2   2 1017.40   32.30
  -1  -2   2 1101.79   33.90
   1  -2  -2 1090.69   35.60
  -1  -2   2 1063.49   31.50
  -1   2   2 1070.29   33.20
  -1   2   2 1058.09   33.20
  -1   2   2 1064.99   32.20
   1   2  -2 1038.20   32.40
  -1   2   2 1004.00   32.60
   1   2  -2 1056.09   32.40
  -1   2   2 1073.29   34.70
  -1   2   2 1061.59   33.80
   0  -2  -2   15.50    3.60
   0  -2   2   15.70    3.70
   0  -2   2   14.30    3.70
   0  -2  -2   16.60    4.20
   0  -2   2   15.40    3.10
   0  -2  -2   19.20    2.90
   0  -2  -2   19.50    5.00
   0  -2   2   17.80    4.70
   0  -2   2   19.30    3.10
   0  -2  -2   17.30    4.20
   0   2   2   20.00    4.30
   0   2  -2   12.80    3.10
   0   2   2   16.80    2.90
   0   2   2   16.70    3.60
   0   2   2   16.70    3.60
   0   2  -2   22.60    3.70
   0   2  -2   17.40    1.90
   0   2  -2   11.40    3.90
   0   2  -2   16.50    4.10
   1  -2   2 1411.76   45.70
  -1  -2  -2 1432.96   44.70
   1  -2   2 1385.46   44.80
   1  -2   2 1443.36   45.00
  -1  -2  -2 1462.65   42.10
   1  -2   2 1430.96   44.10
   1  -2   2 1446.26   45.30
  -1  -2  -2 1419.26   44.60
  -1  -2  -2 1428.46   43.60
  -1  -2  -2 1435.36   45.60
   1   2   2 1476.75   43.70
   1   2   2 1440.66   44.50
  -1   2  -2 1411.26   44.90
  -1   2  -2 1419.86   45.00
  -1   2  -2 1395.36   44.20
   1   2   2 1367.26   44.60
   1   2   2 1374.76   43.70
  -1   2  -2 1430.96   43.60
  -2  -2  -2    4.70    6.20
   2  -2   2   10.90    5.80
  -2  -2  -2   -3.40    4.40
   2  -2   2    4.70    4.90
   2  -2   2   -6.70    4.50
  -2  -2  -2    6.70    4.60
   2  -2   2   -1.50    4.80
  -2  -2  -2   -1.30    3.60
  -2  -2  -2    1.70    5.70
  -2  -2  -2   -1.30    3.80
   2   2   2    1.20    4.80
  -2   2  -2   -9.80    4.60
  -2   2  -2   -1.00    4.20
   2   2   2    2.30    4.60
  -2   2  -2   -2.50    5.00
  -2   2  -2   -0.10    4.80
  -2   2  -2   -6.30    6.00
   2   2   2   -3.00    4.20
  -3  -2  -2   16.20    5.00
  -3  -2  -2   21.80    8.50
   3  -2   2   28.60    6.90
   3  -2   2   25.30    8.80
   3  -2   2   19.40    6.10
   3  -2   2   30.70    6.40
  -3  -2  -2   17.10    5.70
  -3  -2  -2   18.20    5.60
  -3  -2  -2   28.50    5.60
   3   2   2   22.10    4.40
  -3   2  -2   20.00    6.10
   3   2   2   11.20    5.30
  -3   2  -2   17.60    6.30
  -3   2  -2   20.50    5.40
  -3   2  -2   19.90    5.60
   3   2   2   14.20    6.30
   3   2   2   22.90    5.80
  -3   2  -2   23.60    9.10
  -4  -2  -2  724.13   33.30
  -4  -2  -2  699.33   26.40
  -4  -2  -2  720.43   27.10
   4  -2   2  680.83   27.70
   4  -2   2  719.13   29.40
   4  -2   2  702.13   27.70
  -4  -2  -2  713.83   27.40
  -4  -2  -2  699.23   27.00
   4  -2   2  657.73   33.00
  -4   2  -2  672.13   33.40
   4   2   2  664.43   25.20
   4   2   2  746.13   27.20
  -4   2  -2  687.63   27.30
  -4   2  -2  724.03   28.20
   4   2   2  675.13   27.00
  -4   2  -2  719.13   28.30
  -4   2  -2  700.23   27.40
   4   2   2  755.52   31.90
   5  -2   2   56.79   10.90
  -5  -2  -2   40.60   13.10
  -5  -2  -2   60.19    9.00
  -5  -2  -2   44.30    8.00
   5  -2   2   50.19    8.50
   5  -2   2   69.69   14.60
  -5  -2  -2   56.39    8.10
   5  -2   2   54.29    9.20
  -5  -2  -2   40.10    8.10
   5   2   2   45.00    8.10
  -5   2  -2   49.20    9.20
   5   2   2   53.39   12.80
  -5   2  -2   44.30   13.40
   5   2   2   47.30    7.90
  -5   2  -2   47.30    8.60
  -5   2  -2   34.00   13.10
  -5   2  -2   55.99    8.60
  -5   2  -2   50.39    8.50
   5   2   2   56.79    8.20
  -6  -2  -2  234.58   16.20
  -6  -2  -2  269.57   17.40
   6  -2   2  249.97   19.70
   6  -2   2  204.08   25.00
  -6  -2  -2  217.18   24.80
   6   2   2  261.07   24.60
  -6   2  -2  258.27   26.30
  -6   2  -2  240.78   26.20
  -6   2  -2  254.87   18.50
  -7  -2  -2   21.80   14.70
   7  -2   2   11.30   14.60
  -7  -2  -2   -3.50    8.60
  -7   2  -2   16.90   15.50
  -7   2  -2   -0.10   13.50
   7   2   2   -8.30   13.20
  -7   2  -2    4.30    9.30
   8  -2   2  -14.00   14.30
  -8  -2  -2   -4.70   10.00
  -8  -2  -2   16.10   15.00
   8   2   2   24.40   16.80
  -8   2  -2   22.30   19.80
  -8   2  -2    3.00   10.90
  -8  -3   2   14.10    9.20
   8  -3  -2  -31.10   14.60
  -8  -3   2   -1.30   14.80
   8   3  -2   19.30   15.70
  -8   3   2   11.30   18.10
  -8   3   2  -16.10    9.90
  -8   3   2    1.40   16.40
   7  -3  -2   -0.80   14.50
   7  -3  -2    4.30   12.50
  -7  -3   2   17.80   14.00
  -7  -3   2   10.20    7.50
  -7   3   2    3.30   13.30
   7   3  -2   16.10   12.10
  -7   3   2    6.80   15.10
  -7   3   2    9.40    9.20
  -6  -3   2   75.19   17.10
   6  -3  -2   60.69    8.20
   6  -3  -2   76.39   14.60
  -6  -3   2   71.49    6.10
  -6  -3   2   68.69    8.90
   6  -3  -2   79.69   17.90
  -6   3   2   73.69   10.60
   6   3  -2   86.49   15.70
  -6   3   2   63.49    8.50
  -6   3   2   82.39   19.90
  -6   3   2   61.19   16.00
   5  -3  -2    0.50   10.30
  -5  -3   2    2.90    4.20
  -5  -3   2    5.70    4.30
  -5  -3   2   -4.20    4.90
   5  -3  -2   -4.40    5.30
   5  -3  -2    8.60    9.50
  -5  -3   2   -3.40    4.40
   5  -3  -2   -3.60    5.80
  -5  -3   2   -3.20    8.80
   5  -3  -2    1.40    5.10
   5   3  -2    7.80    4.50
   5   3  -2    9.50    4.10
  -5   3   2   -4.00    9.60
  -5   3   2  -10.20    5.00
  -5   3   2    1.30    5.20
  -5   3   2    2.40    5.50
   5   3  -2    3.40    7.50
  -5   3   2   -0.90    6.20
  -5   3   2    9.80   11.30
  -4  -3   2    2.50    3.80
  -4  -3   2   -3.00    3.20
   4  -3  -2   -5.10    6.40
  -4  -3   2    5.00    3.80
   4  -3  -2    3.30    8.40
   4  -3  -2    0.80    4.60
  -4  -3   2    0.90    3.80
  -4  -3   2    8.80    9.10
   4  -3  -2   -0.60    4.90
   4  -3  -2    5.20    4.50
   4   3  -2   -8.60    5.50
   4   3  -2   -2.60    3.70
  -4   3   2    7.50    5.00
  -4   3   2    3.00    4.60
  -4   3   2  -12.00    8.00
  -4   3   2    3.50    4.60
  -4   3   2    0.80    4.20
   4   3  -2   -3.90    3.70
   3  -3  -2  238.58   12.00
  -3  -3   2  238.18    9.90
   3  -3  -2  278.67   17.20
  -3  -3   2  242.78   10.90
  -3  -3   2  237.88   11.40
  -3  -3   2  232.58   15.50
   3  -3  -2  227.08   12.70
  -3  -3   2  247.18    9.70
   3  -3  -2  240.48   12.30
  -3   3   2  258.97   13.00
   3   3  -2  246.68   11.20
  -3   3   2  232.38   16.30
  -3   3   2  248.78   11.70
   3   3  -2  249.68   14.10
  -3   3   2  250.07   12.60
   3   3  -2  235.18   11.20
  -3   3   2  232.48   12.10
  -3   3   2  229.68   17.00
  -2  -3   2   62.99    5.70
  -2  -3   2   59.99    5.40
   2  -3  -2   60.19    6.70
  -2  -3   2   64.59    6.20
  -2  -3   2   67.29    8.40
  -2  -3   2   60.59    4.60
   2  -3  -2   57.99    6.30
   2  -3  -2   57.29    6.30
  -2  -3   2   64.19    4.90
   2  -3  -2   61.69    9.50
  -2   3   2   69.49    9.20
  -2   3   2   64.89    6.70
  -2   3   2   69.59    6.20
  -2   3   2   67.09    5.80
   2   3  -2   64.89    5.50
  -2   3   2   61.59    6.50
  -2   3   2   68.59    9.00
  -1  -3   2  323.77   13.30
  -1  -3   2  316.27   12.50
  -1  -3   2  338.97   14.60
   1  -3  -2  329.37   12.60
  -1  -3   2  318.57   11.80
   1  -3  -2  332.17   14.10
   1  -3  -2  326.87   14.10
  -1  -3   2  324.47   10.90
   1  -3  -2  324.47   16.10
   1   3  -2  335.27   13.40
  -1   3   2  329.97   14.70
  -1   3   2  318.97   13.70
   1   3  -2  335.57   13.40
  -1   3   2  336.67   13.80
  -1   3   2  335.07   14.10
   0  -3  -2 1708.43   51.69
   0  -3  -2 1726.03   53.09
   0  -3  -2 1738.23   53.39
   0  -3  -2 1775.92   53.89
   0  -3   2 1709.23   51.89
   0  -3   2 1689.13   52.99
   0  -3   2 1748.23   53.09
   0  -3   2 1520.75   53.49
   0  -3   2 1709.03   51.49
   0  -3  -2 1766.92   53.19
   0   3  -2 1700.73   52.29
   0   3  -2 1678.23   52.79
   0   3   2 1717.53   53.09
   0   3  -2 1724.33   51.69
   0   3  -2 1675.83   52.99
   0   3   2 1728.83   52.69
   0   3   2 1712.93   51.19
   0   3   2 1731.23   53.09
   1  -3   2   21.10    6.60
  -1  -3  -2   19.00    6.80
  -1  -3  -2   29.80    5.50
  -1  -3  -2   22.70    5.40
   1  -3   2   20.10    6.10
   1  -3   2   25.80    5.30
   1  -3   2   31.50    5.80
   1  -3   2   23.50    5.40
  -1  -3  -2   23.80    4.20
  -1  -3  -2   21.20    4.30
  -1  -3  -2   21.60    5.60
  -1   3  -2   30.20    4.30
  -1   3  -2   26.00    5.90
  -1   3  -2   20.40    5.10
   1   3   2   22.40    4.70
   1   3   2   26.40    5.60
   1   3   2   21.50    5.90
  -1   3  -2   25.90    6.00
  -1   3  -2   18.40    4.70
   1   3   2   21.40    3.90
  -2  -3  -2 1563.54   52.49
   2  -3   2 1669.73   51.39
   2  -3   2 1500.45   53.29
   2  -3   2 1583.04   51.09
  -2  -3  -2 1539.05   50.39
  -2  -3  -2 1551.74   48.90
  -2  -3  -2 1603.44   50.39
   2  -3   2 1525.05   51.89
  -2  -3  -2 1507.95   51.49
  -2  -3  -2 1599.34   49.70
  -2   3  -2 1489.45   51.39
   2   3   2 1614.54   50.69
  -2   3  -2 1593.94   49.80
  -2   3  -2 1585.44   51.29
  -2   3  -2 1548.05   50.19
   2   3   2 1597.74   50.09
  -2   3  -2 1552.74   52.79
   2   3   2 1590.94   49.70
  -3  -3  -2  407.96   18.50
   3  -3   2  405.56   19.40
   3  -3   2  435.76   20.80
   3  -3   2  404.36   19.10
  -3  -3  -2  385.06   17.50
  -3  -3  -2  396.36   21.50
  -3  -3  -2  421.16   17.30
   3  -3   2  456.15   23.60
  -3  -3  -2  393.46   18.30
  -3   3  -2  402.86   18.10
  -3   3  -2  404.56   19.40
  -3   3  -2  419.26   19.30
   3   3   2  415.16   18.70
  -3   3  -2  399.06   18.50
   3   3   2  398.06   17.80
  -3   3  -2  425.96   19.70
   3   3   2  439.76   19.40
  -3   3  -2  413.96   22.30
   4  -3   2   81.89    9.80
  -4  -3  -2   88.99    9.10
   4  -3   2   91.79   11.90
  -4  -3  -2   81.29   13.20
   4  -3   2   80.09    9.60
  -4  -3  -2   89.39    8.70
   4  -3   2   69.69   13.20
  -4  -3  -2   88.09    9.40
  -4  -3  -2   68.09    8.50
   4   3   2   76.79    8.50
   4   3   2   59.79    8.40
  -4   3  -2   80.19    9.40
  -4   3  -2   92.99   10.30
  -4   3  -2   85.29    9.50
  -4   3  -2   67.99   13.30
  -4   3  -2   75.29    9.60
   4   3   2   77.19   11.10
   4   3   2   96.09    7.70
   5  -3   2   63.09   11.40
   5  -3   2   33.70    8.40
   5  -3   2   50.69   14.80
   5  -3   2   64.99    9.60
  -5  -3  -2   49.99    8.70
  -5  -3  -2   43.50    8.50
  -5  -3  -2   54.59    8.60
  -5  -3  -2   56.59   13.60
  -5  -3  -2   55.29    8.60
   5   3   2   54.99    7.30
   5   3   2   57.19    8.50
  -5   3  -2   58.19    9.60
  -5   3  -2   73.59    9.80
   5   3   2   51.89    8.20
   5   3   2   62.29   12.40
  -5   3  -2   18.10   13.00
  -5   3  -2   41.80    8.80
  -6  -3  -2  208.78   24.20
  -6  -3  -2  254.57   17.10
   6  -3   2  243.98   27.10
   6  -3   2  243.38   21.70
  -6   3  -2  173.88   23.80
   6   3   2  228.38   22.90
  -6   3  -2  245.18   26.30
  -6   3  -2  249.97   18.60
   7  -3   2   93.39   21.30
  -7  -3  -2  122.39   21.40
  -7  -3  -2   84.89   12.90
   7   3   2  135.09   20.80
  -7   3  -2   85.49   14.40
  -7   3  -2   91.89   22.80
  -7   3  -2   97.09   21.10
   8  -3   2   94.49   23.30
  -8  -3  -2   76.69   19.90
  -8  -3  -2   72.19   13.40
  -8   3  -2   69.99   15.10
   8   3   2  102.89   21.80
  -8   3  -2   93.39   25.00
   8  -4  -2  -15.00   16.80
  -8  -4   2   15.80   17.10
  -8  -4   2   20.20    9.40
  -8   4   2    7.80   18.80
  -8   4   2   -8.30   10.70
  -8   4   2  -16.10   18.40
  -7  -4   2    7.40    7.60
   7  -4  -2   -0.80   12.00
   7  -4  -2   18.80   16.00
  -7  -4   2   18.50   15.30
  -7   4   2    0.40   16.30
  -7   4   2   15.10    9.60
   7   4  -2   17.20   12.30
  -7   4   2    8.50   15.80
   6  -4  -2   66.89   17.60
  -6  -4   2  102.79   17.60
  -6  -4   2   95.79   10.00
   6  -4  -2   83.09   15.90
  -6  -4   2   72.19    7.00
   6   4  -2   78.89   14.10
  -6   4   2  103.79   19.80
  -6   4   2  119.49   13.20
  -6   4   2  100.09   11.70
   6   4  -2   82.59    6.60
  -6   4   2   64.09   16.90
   5  -4  -2  155.18   19.70
   5  -4  -2  153.48   12.70
   5  -4  -2  162.58   11.60
  -5  -4   2  184.18   11.60
   5  -4  -2  180.88   13.50
  -5  -4   2  185.38   12.50
  -5  -4   2  154.28   11.00
  -5  -4   2  184.08   10.80
   5  -4  -2  211.98   20.40
  -5  -4   2  188.28   19.60
   5   4  -2  164.08   16.80
   5   4  -2  180.18   10.90
  -5   4   2  164.88   12.90
  -5   4   2  198.88   14.30
  -5   4   2  196.58   21.70
  -5   4   2  208.98   14.90
  -5   4   2  181.08   13.30
  -4  -4   2  259.47   18.80
  -4  -4   2  282.37   12.60
   4  -4  -2  243.78   20.70
  -4  -4   2  273.77   13.30
   4  -4  -2  286.77   15.30
  -4  -4   2  272.87   13.20
   4  -4  -2  277.87   19.50
   4  -4  -2  263.47   14.50
   4  -4  -2  284.77   13.80
  -4  -4   2  267.27   13.00
   4   4  -2  279.87   13.30
  -4   4   2  268.57   14.40
  -4   4   2  304.57   15.20
   4   4  -2  280.57   13.10
   4   4  -2  278.17   16.80
  -4   4   2  247.58   15.00
  -4   4   2  296.57   22.20
  -4   4   2  266.67   15.20
  -3  -4   2   32.00    5.40
  -3  -4   2   27.20    4.30
   3  -4  -2   20.00    5.50
  -3  -4   2   27.60    5.00
  -3  -4   2   26.70    4.70
   3  -4  -2   27.80    5.90
  -3  -4   2   25.40    8.00
   3  -4  -2   15.20    5.20
   3  -4  -2   23.00    9.00
   3   4  -2   29.00    5.20
  -3   4   2   24.20    8.90
   3   4  -2   28.50    6.20
  -3   4   2   29.60    6.10
  -3   4   2   32.10    9.40
  -3   4   2   19.90    5.70
  -3   4   2   22.70    5.20
  -3   4   2   23.00    5.90
   2  -4  -2  231.48   11.60
  -2  -4   2  211.78   11.40
  -2  -4   2  229.58   13.40
  -2  -4   2  223.58   10.60
  -2  -4   2  239.38   11.80
   2  -4  -2  216.78   12.70
  -2  -4   2  215.98    9.80
   2  -4  -2  224.98   12.50
   2  -4  -2  214.08   15.60
  -2   4   2  237.18   11.20
  -2   4   2  206.08   13.50
   2   4  -2  221.48   11.40
   2   4  -2  234.08   10.30
   2   4  -2  226.48   11.50
  -2   4   2  215.98   12.10
  -2   4   2  223.08   13.10
  -2   4   2  240.28   14.70
  -2   4   2  221.08   12.80
   1  -4  -2 1420.96   44.00
  -1  -4   2 1425.56   46.10
   1  -4  -2 1438.16   45.80
  -1  -4   2 1309.97   41.10
  -1  -4   2 1390.36   43.40
  -1  -4   2 1407.26   44.80
   1  -4  -2 1423.26   47.90
   1  -4  -2 1463.75   45.80
   1   4  -2 1412.96   44.80
   1   4  -2 1343.77   41.10
  -1   4   2 1443.46   46.00
  -1   4   2 1395.06   44.90
  -1   4   2 1437.86   45.70
  -1   4   2 1391.66   45.00
   1   4  -2 1438.86   44.90
  -1   4   2 1431.76   45.70
   0  -4   2 3200.68   96.59
   0  -4  -2 3262.57   99.19
   0  -4  -2 3337.97   98.29
   0  -4   2 3213.78   99.29
   0  -4  -2 3183.08   96.39
   0  -4  -2 3268.87   98.69
   0  -4   2 3225.48   97.79
   0  -4  -2 3319.17   98.29
   0  -4   2 3361.86   96.19
   0  -4   2 3227.68   97.99
   0   4   2 3315.87   98.19
   0   4   2 3278.87   98.19
   0   4   2 3154.18   97.39
   0   4  -2 3230.88   97.89
   0   4  -2 3157.08   96.19
   0   4  -2 3164.28   97.79
   0   4   2 3210.78   95.89
   0   4  -2 3283.47   97.39
  -1  -4  -2 2115.69   65.39
  -1  -4  -2 2147.99   66.99
   1  -4   2 2135.59   67.09
   1  -4   2 2131.89   67.39
  -1  -4  -2 2154.58   68.99
   1  -4   2 2168.08   68.79
  -1  -4  -2 2139.39   66.89
   1  -4   2 2170.78   67.69
  -1  -4  -2 2219.08   65.79
   1  -4   2 2168.98   66.19
   1   4   2 2165.98   66.99
   1   4   2 2139.59   63.09
  -1   4  -2 2183.78   64.59
   1   4   2 2083.89   65.89
  -1   4  -2 2124.19   67.49
   1   4   2 2125.69   63.79
   1   4   2 2087.39   66.79
  -1   4  -2 2174.58   65.79
  -1   4  -2 2144.69   66.79
  -2  -4  -2   30.50    5.40
   2  -4   2   24.70    6.70
  -2  -4  -2   17.00    6.10
  -2  -4  -2   19.30    7.80
   2  -4   2   38.30    8.60
   2  -4   2   28.10    6.60
   2  -4   2   20.30    5.10
  -2  -4  -2   26.10    7.30
  -2  -4  -2   32.10    6.40
   2  -4   2   30.00    7.40
   2   4   2   30.40    6.30
  -2   4  -2   19.70    5.60
  -2   4  -2   27.20    6.60
   2   4   2   37.80    5.30
  -2   4  -2   31.00    6.70
   2   4   2   24.70    6.20
  -2   4  -2   26.50    8.00
  -3  -4  -2   48.00    7.60
  -3  -4  -2   56.29    7.60
   3  -4   2   42.20    9.30
  -3  -4  -2   41.10    7.10
  -3  -4  -2   40.40    6.30
   3  -4   2   63.49   10.30
   3  -4   2   51.59    8.10
  -3  -4  -2   60.39   10.90
   3  -4   2   65.29    8.90
  -3   4  -2   53.79    8.20
   3   4   2   50.19    7.50
  -3   4  -2   64.99    8.60
  -3   4  -2   52.39    8.20
  -3   4  -2   54.79   11.30
   3   4   2   61.69    7.60
  -3   4  -2   57.49    8.80
   3   4   2   55.59    8.00
  -4  -4  -2   45.00    7.70
  -4  -4  -2   47.80    7.60
  -4  -4  -2   49.40    7.30
  -4  -4  -2   51.59   11.10
   4  -4   2   49.00    8.30
   4  -4   2   62.09   11.20
   4  -4   2   44.30    8.60
  -4  -4  -2   46.10    7.40
   4  -4   2   61.19   13.30
   4   4   2   40.10    5.30
   4   4   2   52.59    9.00
  -4   4  -2   54.89    9.20
   4   4   2   44.40    7.80
  -4   4  -2   37.80    7.80
  -4   4  -2   38.00    7.80
  -4   4  -2   39.90   11.60
  -4   4  -2   48.00    8.80
   4   4   2   43.90    7.60
  -5  -4  -2    0.20    5.90
  -5  -4  -2   -5.30    5.70
   5  -4   2    0.60    6.50
  -5  -4  -2   -7.70    5.50
   5  -4   2   -2.10    6.60
  -5  -4  -2   -3.00    7.00
  -5  -4  -2    6.00   11.20
   5  -4   2   -5.00   10.40
   5  -4   2   -5.90    8.40
   5   4   2    7.30    8.60
   5   4   2   -5.70    5.50
  -5   4  -2   -1.90    7.30
   5   4   2    1.40    5.70
  -5   4  -2   11.90    7.40
  -5   4  -2   -0.20    6.40
  -5   4  -2   11.40   11.40
  -6  -4  -2   -3.00   11.80
  -6  -4  -2    2.10    7.20
   6  -4   2   -1.50   10.10
   6  -4   2   -6.10   12.30
   6   4   2    9.50   10.60
  -6   4  -2   13.20    9.30
  -6   4  -2   22.40   15.20
  -7  -4  -2    2.40   12.40
   7  -4   2  -18.30   13.50
  -7  -4  -2   14.60    9.10
   7   4   2    2.80   12.50
  -7   4  -2   13.30   10.00
  -7   4  -2    0.10   14.40
  -7   4  -2   12.60   15.40
   8  -4   2   19.70   19.40
  -8  -4  -2   12.00   10.60
  -8  -4  -2   48.80   20.60
  -8   4  -2   16.30   18.80
  -8   4  -2   24.30   20.60
  -8   4  -2   28.50   13.70
  -8  -5   2    1.50    8.90
  -8  -5   2    8.40   16.40
   8  -5  -2    4.40   17.90
  -8   5   2   37.30   19.00
  -8   5   2  -12.90   15.60
  -8   5   2   14.90   12.30
  -7  -5   2   18.90    8.60
  -7  -5   2   33.30   15.40
   7  -5  -2   24.10   17.30
   7  -5  -2   27.70   15.20
  -7   5   2   53.49   18.20
  -7   5   2   30.80   11.70
  -7   5   2   30.10   16.80
   6  -5  -2  159.08   22.20
  -6  -5   2  173.48   11.30
  -6  -5   2  166.58   13.40
  -6  -5   2  163.98   20.90
   6  -5  -2  176.88   23.80
  -6   5   2  175.28   16.30
   6   5  -2  158.38   10.60
   6   5  -2  183.28   18.60
  -6   5   2  168.48   23.80
   5  -5  -2  192.48   14.30
   5  -5  -2  153.68   18.70
  -5  -5   2  204.58   12.60
  -5  -5   2  201.18   12.00
  -5  -5   2  207.38   12.50
  -5  -5   2  197.88   13.80
   5  -5  -2  183.78   22.00
   5  -5  -2  198.68   15.10
  -5  -5   2  183.48   19.90
   5   5  -2  184.28   16.90
  -5   5   2  194.68   14.20
  -5   5   2  163.88   14.80
  -5   5   2  192.68   15.30
   5   5  -2  190.98   11.90
  -5   5   2  168.58   21.50
   5   5  -2  180.18   11.90
   4  -5  -2  106.39   10.50
  -4  -5   2   74.09    8.20
   4  -5  -2   69.29    8.90
   4  -5  -2   75.89   13.90
  -4  -5   2   77.29   12.60
   4  -5  -2  117.59   15.10
   4  -5  -2   82.89    8.20
  -4  -5   2   72.49    7.30
  -4  -5   2   62.69    7.70
  -4  -5   2   64.19    7.40
   4   5  -2   82.19    8.10
  -4   5   2   93.69   15.00
  -4   5   2   56.89    8.90
   4   5  -2   70.59    9.70
   4   5  -2   80.59    7.70
  -4   5   2   70.49    8.70
  -4   5   2   82.39    9.70
  -4   5   2   68.59    8.90
   3  -5  -2    1.60    7.70
  -3  -5   2   -6.30    4.10
   3  -5  -2    1.80    4.90
  -3  -5   2    5.30    4.00
   3  -5  -2   -2.10    5.00
  -3  -5   2   -5.00    4.30
  -3  -5   2    5.10    7.00
   3  -5  -2   -3.60    4.20
  -3  -5   2    4.10    4.30
   3   5  -2    6.10    4.50
  -3   5   2   -8.10    6.80
  -3   5   2    9.60    8.50
  -3   5   2    3.20    5.40
  -3   5   2   -2.30    5.40
   3   5  -2    3.90    4.30
   3   5  -2   -0.60    4.30
  -3   5   2   -3.70    4.00
  -3   5   2    2.00    5.20
  -2  -5   2   20.10    4.40
   2  -5  -2   36.10    6.50
   2  -5  -2   23.50    6.10
  -2  -5   2   19.50    5.40
  -2  -5   2   24.00    5.80
   2  -5  -2   12.60    8.10
   2  -5  -2   20.80    6.20
  -2  -5   2   24.80    5.40
  -2   5   2   18.60    6.80
   2   5  -2   13.40    5.40
  -2   5   2   12.40    6.00
   2   5  -2   23.10    3.50
  -2   5   2   25.20    8.70
   2   5  -2   27.00    5.60
  -2   5   2    9.50    5.70
  -1  -5   2 1192.28   40.70
   1  -5  -2 1264.07   41.70
   1  -5  -2 1221.58   39.70
   1  -5  -2 1215.68   43.60
   1  -5  -2 1226.28   41.40
  -1  -5   2 1260.87   42.10
  -1  -5   2 1226.68   39.10
   1   5  -2 1199.68   40.60
  -1   5   2 1210.48   41.30
  -1   5   2 1237.78   41.20
  -1   5   2 1225.58   41.60
  -1   5   2 1211.68   41.10
   1   5  -2 1191.28   40.80
  -1   5   2 1260.97   36.30
  -1   5   2 1208.78   40.20
   0  -5  -2  338.07   17.30
   0  -5   2  302.17   17.10
   0  -5   2  292.27   15.50
   0  -5  -2  346.17   14.30
   0  -5  -2  338.47   16.80
   0  -5   2  338.57   16.30
   0  -5  -2  344.17   16.60
   0  -5  -2  314.17   15.80
   0  -5   2  327.77   14.40
   0  -5   2  335.57   13.70
   0   5   2  308.47   15.80
   0   5  -2  326.97   16.40
   0   5   2  324.17   16.40
   0   5   2  343.57   15.90
   0   5  -2  317.67   15.30
   0   5  -2  341.77   13.90
   0   5  -2  309.27   16.10
   0   5   2  342.67   13.30
   1  -5   2  824.72   32.40
   1  -5   2  826.22   29.30
  -1  -5  -2  888.41   29.90
  -1  -5  -2  817.62   30.30
   1  -5   2  840.32   30.60
  -1  -5  -2  769.32   32.10
   1  -5   2  833.72   30.70
   1  -5   2  866.61   31.10
  -1  -5  -2  819.82   30.40
  -1  -5  -2  813.62   28.40
  -1   5  -2  825.82   30.90
   1   5   2  844.42   30.40
   1   5   2  845.02   29.30
   1   5   2  850.91   25.60
  -1   5  -2  857.31   27.30
  -1   5  -2  841.92   31.00
  -1   5  -2  790.12   28.40
   1   5   2  822.52   30.30
  -1   5  -2  774.02   30.00
  -2  -5  -2   64.59    9.10
  -2  -5  -2   50.49    8.60
   2  -5   2   75.69    8.20
  -2  -5  -2   64.29   11.00
   2  -5   2   64.79   10.30
   2  -5   2   65.29    9.20
  -2  -5  -2   67.19    6.50
  -2  -5  -2   64.99    7.20
   2  -5   2   57.79   10.60
  -2  -5  -2   60.19    8.00
   2  -5   2   67.59    8.70
  -2   5  -2   65.09    8.60
  -2   5  -2   74.69    9.10
   2   5   2   64.49    6.00
  -2   5  -2   63.39    9.70
   2   5   2   60.19    8.10
  -2   5  -2   72.29    7.20
  -2   5  -2   66.19    9.00
   2   5   2   41.50    7.70
  -3  -5  -2   38.80    7.10
   3  -5   2   40.40    7.80
   3  -5   2   24.80    9.80
  -3  -5  -2   29.90    8.80
   3  -5   2   41.20   10.40
  -3  -5  -2   26.20    6.60
  -3  -5  -2   30.80    6.20
   3  -5   2   27.30    7.50
   3   5   2   27.20    6.00
  -3   5  -2   35.20    9.40
  -3   5  -2   22.10    7.20
   3   5   2   29.20    6.50
   3   5   2   33.00    7.20
  -3   5  -2   22.50    9.60
  -3   5  -2   28.70    7.80
  -3   5  -2   29.40    6.70
   4  -5   2   74.69   12.10
  -4  -5  -2   64.59    9.10
   4  -5   2   58.99    9.00
  -4  -5  -2   58.29    8.70
  -4  -5  -2   69.29   12.60
   4  -5   2   41.20   12.30
  -4  -5  -2   46.30    7.70
  -4  -5  -2   50.09    8.40
   4  -5   2   61.39   10.00
  -4   5  -2   57.99   10.00
  -4   5  -2   55.89    9.90
  -4   5  -2   64.69   13.50
   4   5   2   53.49    8.40
  -4   5  -2   66.39    9.40
   4   5   2   67.69    8.90
   4   5   2   68.79    9.40
   5  -5   2   91.29   15.50
   5  -5   2   82.49   16.70
   5  -5   2   66.19   10.80
  -5  -5  -2   52.29    8.90
  -5  -5  -2   65.29    9.50
  -5  -5  -2   57.09   13.60
   5  -5   2   49.99    9.50
  -5  -5  -2   60.29    9.20
  -5   5  -2   72.39   10.70
  -5   5  -2   68.29   11.90
  -5   5  -2   90.69   17.20
   5   5   2   67.89    9.60
   5   5   2   67.29   11.70
  -5   5  -2   64.29   11.30
   5   5   2   67.09    9.70
   6  -5   2    5.70   13.40
   6  -5   2    4.20   11.30
  -6  -5  -2   -2.40    6.80
  -6  -5  -2   -3.90   10.60
  -6   5  -2    4.70    9.30
   6   5   2    3.10    9.70
  -6   5  -2   -5.30   13.00
  -7  -5  -2    9.10    9.00
  -7  -5  -2   12.30   13.80
   7  -5   2   18.10   17.20
  -7   5  -2    9.30   15.30
  -7   5  -2   58.79   18.70
  -7   5  -2   13.50   10.80
   7   5   2   17.30   13.00
  -8  -5  -2   -0.30   10.20
  -8  -5  -2    5.00   14.90
   8  -5   2  -28.90   13.90
  -8   5  -2   -0.10   17.00
  -8   5  -2   -3.10   11.90
  -8   5  -2   19.10   18.30
  -8  -6   2   14.80   16.10
  -8  -6   2   33.80   11.10
   8  -6  -2   52.99   22.70
  -8   6   2   49.30   22.70
  -8   6   2   34.70   13.80
  -8   6   2   70.69   22.70
  -7  -6   2   -7.60   15.20
   7  -6  -2   -7.90   13.60
   7  -6  -2    4.60   15.70
  -7  -6   2  -13.80    7.00
  -7   6   2   12.00   15.80
  -7   6   2   14.70   10.30
  -7   6   2    2.70   14.90
   6  -6  -2  -17.80   11.10
  -6  -6   2    4.30    6.70
   6  -6  -2   -2.90   11.00
  -6  -6   2    2.40    6.10
  -6  -6   2   20.60   13.00
   6   6  -2    1.30    9.10
  -6   6   2    7.40    9.30
  -6   6   2   12.10   13.40
   6   6  -2   -1.60    5.10
  -5  -6   2  117.59    9.90
  -5  -6   2  116.09   10.30
  -5  -6   2  116.29   17.40
   5  -6  -2  116.29   18.80
   5  -6  -2  138.69   13.60
   5  -6  -2  102.79   17.80
  -5  -6   2  112.29   11.10
  -5  -6   2  111.39   10.40
   5   6  -2  119.19    9.90
  -5   6   2  126.19   13.70
   5   6  -2  108.09   12.90
  -5   6   2  134.79   20.20
  -5   6   2  120.29   19.60
   5   6  -2   85.59   10.70
  -5   6   2  109.59   11.70
   4  -6  -2   -0.60    9.10
   4  -6  -2    1.40    6.00
  -4  -6   2    2.00    4.70
  -4  -6   2    1.70    8.40
   4  -6  -2   10.80    5.10
  -4  -6   2   -1.00    4.80
   4  -6  -2    3.20    9.60
  -4  -6   2   -4.60    4.70
   4  -6  -2    0.00    5.60
  -4  -6   2    4.60    5.50
  -4   6   2   -2.20    9.70
  -4   6   2    2.20    5.80
  -4   6   2   -2.70    5.20
  -4   6   2    2.80    6.70
  -4   6   2    2.40    6.60
   4   6  -2    4.40    5.90
   4   6  -2   -2.10    5.00
   4   6  -2    0.70    5.30
   3  -6  -2  838.32   36.70
  -3  -6   2  828.62   30.00
   3  -6  -2  817.62   32.10
   3  -6  -2  846.12   31.90
  -3  -6   2  834.12   30.10
   3  -6  -2  802.42   29.70
  -3  -6   2  815.32   28.70
  -3  -6   2  862.31   30.40
  -3   6   2  873.31   32.40
  -3   6   2  753.82   31.90
  -3   6   2  810.62   31.80
  -3   6   2  822.82   34.20
   3   6  -2  843.02   30.20
   3   6  -2  819.32   30.40
  -3   6   2  809.42   34.90
   3   6  -2  808.42   28.10
   2  -6  -2   68.49    8.40
   2  -6  -2   49.90    8.00
   2  -6  -2   56.29   11.10
  -2  -6   2   56.29    8.70
   2  -6  -2   60.99    8.10
  -2  -6   2   62.69    8.00
  -2  -6   2   60.99    7.80
  -2  -6   2   67.49    7.70
  -2  -6   2   62.49    6.60
  -2   6   2   56.49    9.70
  -2   6   2   51.59    8.20
  -2   6   2   76.49    9.30
   2   6  -2   59.09    7.80
  -2   6   2   46.40    8.30
  -2   6   2   55.69    4.50
   2   6  -2   61.49    7.80
   1  -6  -2   44.50   10.20
  -1  -6   2   37.00    7.00
   1  -6  -2   33.20    6.00
   1  -6  -2   50.79    8.30
  -1  -6   2   47.00    7.80
  -1  -6   2   50.29    6.50
  -1  -6   2   33.10    8.40
   1  -6  -2   54.89    8.40
   1  -6  -2   48.40    8.50
   1   6  -2   52.19    7.60
  -1   6   2   38.00    7.10
   1   6  -2   40.50    7.10
  -1   6   2   40.50    3.50
  -1   6   2   31.70    7.40
  -1   6   2   40.70    7.80
   1   6  -2   33.80    5.90
  -1   6   2   35.20    7.50
  -1   6   2   50.09    8.40
   0  -6  -2   23.40    5.40
   0  -6   2   14.90    6.20
   0  -6   2   18.40    4.90
   0  -6   2   29.00    7.60
   0  -6   2   36.00    6.40
   0  -6  -2   34.60    7.60
   0  -6  -2   43.80    9.00
   0  -6  -2   25.80    7.80
   0  -6   2   20.70    8.30
   0  -6  -2   22.10    6.60
   0   6   2   36.20    7.00
   0   6   2   27.50    5.20
   0   6  -2   26.80    5.50
   0   6   2   32.70    7.00
   0   6   2   46.20    8.10
   0   6  -2   29.70    6.80
   0   6  -2   20.70    6.40
   0   6  -2   33.60    7.60
  -1  -6  -2 1354.36   46.40
  -1  -6  -2 1364.66   45.80
   1  -6   2 1315.17   45.10
   1  -6   2 1359.06   48.80
   1  -6   2 1316.87   46.00
  -1  -6  -2 1391.46   46.50
   1  -6   2 1414.26   46.60
   1  -6   2 1373.56   47.20
   1  -6   2 1339.97   44.90
  -1  -6  -2 1303.17   44.00
  -1  -6  -2 1427.06   49.50
   1   6   2 1341.97   46.20
   1   6   2 1326.17   45.10
   1   6   2 1371.66   40.90
  -1   6  -2 1349.36   44.30
  -1   6  -2 1376.16   42.60
  -1   6  -2 1307.37   46.50
  -1   6  -2 1308.87   46.00
   1   6   2 1410.26   46.80
  -1   6  -2 1348.07   46.90
  -2  -6  -2    5.70    4.70
   2  -6   2    0.50    6.50
   2  -6   2    0.80    4.30
   2  -6   2    8.90    6.90
   2  -6   2   -2.10    5.40
   2  -6   2   -2.30    7.90
  -2  -6  -2    5.00    5.00
  -2  -6  -2    4.00    5.70
  -2  -6  -2  -11.30    8.20
   2  -6   2   -0.50    4.90
  -2   6  -2    5.80    6.00
   2   6   2    0.20    3.40
  -2   6  -2   -0.10    5.70
   2   6   2   -1.70    5.00
  -2   6  -2   -0.30    6.10
  -2   6  -2    5.70    4.30
  -2   6  -2   -2.30    6.10
   2   6   2    7.70    6.00
  -3  -6  -2  136.79   12.10
   3  -6   2  142.99   16.40
  -3  -6  -2  157.08   11.70
  -3  -6  -2  146.39   12.60
   3  -6   2  150.38   13.20
   3  -6   2  144.09   16.60
  -3  -6  -2  158.58   14.70
   3  -6   2  168.08   13.70
   3   6   2  180.68   10.60
  -3   6  -2  151.18   11.10
  -3   6  -2  160.48   16.30
  -3   6  -2  150.28   13.70
   3   6   2  156.78   12.10
   3   6   2  157.48   13.20
  -3   6  -2  156.48   13.80
  -4  -6  -2  102.29   14.30
  -4  -6  -2  113.29   11.20
  -4  -6  -2  101.99   11.50
  -4  -6  -2  107.19   11.10
  -4  -6  -2  113.59   11.00
   4  -6   2  112.89   12.40
   4  -6   2   91.79   11.80
   4  -6   2   76.59   13.70
   4  -6   2   96.59   16.10
  -4   6  -2  112.29   11.90
  -4   6  -2   81.09   11.90
   4   6   2   96.69   10.50
  -4   6  -2   75.09   14.10
   4   6   2  118.69   11.20
  -4   6  -2  115.69   17.00
   4   6   2   98.09   11.10
  -4   6  -2   91.09   12.10
   5  -6   2   18.70    9.90
   5  -6   2   41.80   12.50
  -5  -6  -2    6.00   10.50
  -5  -6  -2   16.20    7.60
  -5  -6  -2   16.70   11.10
   5  -6   2   11.20   12.80
  -5  -6  -2   20.10    7.40
  -5   6  -2   11.30   11.10
   5   6   2   14.90    7.30
  -5   6  -2   15.90   12.60
  -5   6  -2   13.90    9.20
  -5   6  -2   15.20    8.00
   5   6   2   17.90    8.40
  -6  -6  -2   22.50   13.10
   6  -6   2   33.90   14.30
  -6  -6  -2   42.20   10.00
   6  -6   2   26.70   13.00
  -6   6  -2   25.90   10.70
  -6   6  -2   59.49   17.60
   6   6   2   54.89   12.10
   7  -6   2   11.00   16.50
  -7  -6  -2    4.40    9.10
  -7  -6  -2   22.20   14.80
   7  -6   2   55.39   16.30
  -7   6  -2   11.20   11.90
  -7   6  -2    0.40   15.60
  -7   6  -2   14.30   16.70
  -8  -6  -2   -1.20   14.80
   8  -6   2   11.80   19.00
  -8  -6  -2    6.50   10.70
  -8   6  -2  -13.20   15.90
  -8   6  -2   10.60   13.20
  -8   6  -2   14.30   17.80
  -8  -7   2   16.10   16.30
  -8  -7   2  -20.70    8.20
   8  -7  -2   37.80   21.90
  -8   7   2   39.90   21.70
  -8   7   2    4.70   18.70
  -8   7   2   -5.20   12.60
  -7  -7   2   71.69   19.20
   7  -7  -2   62.39   20.00
   7  -7  -2  101.39   20.70
  -7  -7   2   67.49   11.50
  -7   7   2  101.99   21.90
  -7   7   2   51.09   13.20
  -7   7   2   82.19   21.30
   6  -7  -2  136.19   23.30
  -6  -7   2  117.99   18.90
   6  -7  -2  146.39   22.50
  -6  -7   2  131.89   12.90
  -6   7   2   99.29   20.20
  -6   7   2  125.29   15.90
  -5  -7   2   12.00    6.60
  -5  -7   2   23.10   11.50
   5  -7  -2   19.60   12.50
  -5  -7   2   19.10    6.80
   5  -7  -2   18.60   13.50
   5   7  -2   24.00    8.00
   5   7  -2   10.90    6.80
  -5   7   2   34.30    9.30
  -5   7   2   25.50   10.10
  -5   7   2   29.50   14.60
  -4  -7   2   35.70    7.40
  -4  -7   2   30.00    7.60
   4  -7  -2   40.40   12.70
  -4  -7   2   25.50    6.20
   4  -7  -2   35.00   12.60
   4  -7  -2   28.40    6.80
   4  -7  -2   29.30    8.50
   4  -7  -2   22.90    7.70
  -4  -7   2   33.60    6.80
  -4   7   2   32.10   12.20
   4   7  -2   18.20    6.10
   4   7  -2   36.70    7.40
   4   7  -2   30.60    7.20
  -4   7   2   37.20    7.80
  -4   7   2   26.80    8.40
  -4   7   2   32.00    8.90
   3  -7  -2   84.89   10.50
  -3  -7   2   83.09    8.10
  -3  -7   2   82.39    9.20
  -3  -7   2   94.89    9.60
  -3  -7   2   79.49    9.20
   3  -7  -2   83.29   10.30
   3  -7  -2   98.99    9.80
   3  -7  -2   76.49   14.10
  -3   7   2   90.99   12.20
   3   7  -2   93.09    9.50
   3   7  -2   73.39    5.80
  -3   7   2   97.79   10.60
  -3   7   2  116.39   12.00
   3   7  -2   77.69    9.30
  -3   7   2   94.79   11.50
  -3   7   2   73.29   11.90
  -2  -7   2   24.20    6.30
   2  -7  -2    7.70    4.90
   2  -7  -2    8.10    6.70
  -2  -7   2   13.60    6.30
   2  -7  -2   14.60    9.30
   2  -7  -2   17.30    7.00
  -2  -7   2    8.20    5.90
   2  -7  -2   16.60    6.70
  -2  -7   2   13.50    5.10
   2   7  -2   11.30    5.90
  -2   7   2    5.40    6.50
  -2   7   2   14.90    2.80
  -2   7   2   -1.00    5.70
  -2   7   2    7.20    6.40
   2   7  -2    5.00    5.90
  -2   7   2   12.50    7.40
  -2   7   2    7.80    6.60
  -1  -7   2    8.80    6.00
   1  -7  -2   -0.10    6.10
   1  -7  -2    2.20    6.60
   1  -7  -2   -4.20    7.30
   1  -7  -2    4.50    5.10
   1  -7  -2   -0.80    6.30
  -1  -7   2    5.10    6.90
  -1  -7   2   10.80    5.20
  -1  -7   2    1.80    5.90
   1   7  -2    0.40    5.20
  -1   7   2    0.20    6.50
  -1   7   2   -0.30    4.80
  -1   7   2   -0.90    2.40
  -1   7   2    0.80    5.90
  -1   7   2   -5.80    6.00
  -1   7   2   -4.40    5.90
   1   7  -2   -1.50    5.80
   1   7  -2   -0.70    5.20
   0  -7   2 1846.52   56.59
   0  -7  -2 1797.52   61.39
   0  -7   2 1843.42   60.29
   0  -7   2 1811.42   61.99
   0  -7  -2 1800.92   60.29
   0  -7  -2 1732.33   60.99
   0  -7   2 1796.82   57.89
   0  -7   2 1741.83   59.69
   0  -7  -2 1785.52   59.89
   0  -7  -2 1832.52   57.89
   0   7  -2 1807.62   56.99
   0   7   2 1881.31   60.59
   0   7   2 1771.92   59.29
   0   7   2 1792.52   56.39
   0   7  -2 1845.52   59.29
   0   7   2 1778.02   60.09
   0   7  -2 1782.12   59.89
   0   7  -2 1768.82   59.89
  -1  -7  -2   59.49    9.40
   1  -7   2   68.79   10.10
   1  -7   2   61.39    9.90
   1  -7   2   73.59    9.80
   1  -7   2   69.79    9.10
   1  -7   2   66.29    8.30
  -1  -7  -2   51.09    7.10
   1  -7   2   72.69   11.80
  -1  -7  -2   70.49   12.10
  -1  -7  -2   76.39   10.30
  -1  -7  -2   49.30    8.50
   1   7   2   51.79    8.00
  -1   7  -2   74.29    9.90
  -1   7  -2   71.09    8.20
  -1   7  -2   78.79   10.60
   1   7   2   45.80    8.40
  -1   7  -2   68.99    6.50
   1   7   2   68.59    5.20
  -1   7  -2   67.29   10.00
   2  -7   2   32.90    9.20
   2  -7   2   30.70    8.00
   2  -7   2   32.50    8.20
   2  -7   2   29.00    6.30
  -2  -7  -2   25.00    6.10
   2  -7   2   23.70    9.50
  -2  -7  -2   43.00   11.50
   2  -7   2   45.10    7.60
  -2  -7  -2   24.00    8.10
  -2  -7  -2   26.80    7.00
  -2  -7  -2   33.30    7.80
   2   7   2   28.90    7.20
  -2   7  -2   26.60    7.10
  -2   7  -2   27.20    8.30
  -2   7  -2   31.70    8.70
  -2   7  -2   34.20    5.40
  -2   7  -2   40.20    8.50
   2   7   2   40.70    8.30
   2   7   2   33.70    3.10
   3  -7   2   45.90   12.00
   3  -7   2   57.89   13.50
   3  -7   2   50.19    9.80
  -3  -7  -2   57.79    8.10
  -3  -7  -2   58.69    9.20
   3  -7   2   48.40    9.20
  -3  -7  -2   43.30    8.60
  -3   7  -2   53.49    7.40
   3   7   2   51.59    6.40
  -3   7  -2   38.80    8.90
  -3   7  -2   32.40    8.30
  -3   7  -2   62.49   10.50
   3   7   2   53.89    8.90
   3   7   2   46.00    8.50
  -3   7  -2   51.69   11.80
   4  -7   2  236.88   18.20
   4  -7   2  284.87   23.50
   4  -7   2  262.47   21.70
  -4  -7  -2  248.58   21.00
  -4  -7  -2  277.37   16.60
   4  -7   2  265.07   19.00
  -4  -7  -2  306.17   20.80
  -4  -7  -2  265.87   17.70
  -4  -7  -2  261.97   16.80
  -4   7  -2  240.88   19.60
  -4   7  -2  270.57   16.70
  -4   7  -2  281.97   23.00
   4   7   2  242.38   17.30
   4   7   2  265.17   17.30
  -4   7  -2  297.47   18.70
  -4   7  -2  284.67   19.30
   4   7   2  278.57   15.10
  -5  -7  -2   -1.90    6.90
   5  -7   2   -2.40   11.70
  -5  -7  -2   -2.60   11.30
   5  -7   2   -0.70    9.90
  -5  -7  -2    4.50    7.30
  -5   7  -2    3.70   12.30
   5   7   2    3.40    7.30
  -5   7  -2   16.30    9.70
   6  -7   2  511.15   37.70
   6  -7   2  559.74   35.60
  -6  -7  -2  524.15   32.90
  -6  -7  -2  550.04   27.00
  -6   7  -2  530.75   37.10
  -6   7  -2  618.74   32.00
   7  -7   2   21.50   17.40
  -7  -7  -2   17.30    9.80
   7  -7   2   35.30   18.20
  -7  -7  -2    7.80   13.80
  -7   7  -2   32.60   13.30
  -7   7  -2   25.00   18.20
  -8  -7  -2  -11.30   15.10
   8  -7   2   14.60   18.20
  -8  -7  -2    4.00   10.60
  -8   7  -2  -15.90   12.30
  -8   7  -2   -6.70   19.80
  -8   7  -2   -8.70   17.40
   8  -8  -2  -19.00   17.90
  -8  -8   2    4.90   10.50
  -8   8   2   33.50   15.70
  -8   8   2   15.20   20.70
  -8   8   2   35.90   22.90
  -7  -8   2    9.60    8.50
   7  -8  -2   18.90   17.10
   7  -8  -2    9.80   17.00
  -7   8   2    1.50   11.40
  -7   8   2    2.80   16.50
   6  -8  -2   29.70   15.60
  -6  -8   2   20.00    7.90
   6  -8  -2   14.80   15.40
  -6   8   2   16.60   11.10
  -6   8   2   13.70   14.50
  -5  -8   2   37.80    8.00
  -5  -8   2   23.60    7.90
   5  -8  -2   33.00   15.30
   5  -8  -2   34.60   14.10
  -5   8   2   18.90   13.40
   5   8  -2   39.00    8.70
  -5   8   2    5.60    9.60
  -4  -8   2    3.00    6.10
   4  -8  -2   15.90    8.10
  -4  -8   2   13.00    8.20
   4  -8  -2   15.30    7.50
   4  -8  -2    6.70   11.00
   4  -8  -2   -7.10    9.20
  -4  -8   2    1.90    5.70
   4  -8  -2   10.00    6.50
  -4  -8   2    1.00    6.30
   4   8  -2    3.90    6.30
  -4   8   2   -2.50    8.40
  -4   8   2    2.00    6.60
   4   8  -2   -1.20    4.40
  -4   8   2    5.60    7.80
   4   8  -2    8.40    6.30
  -4   8   2   -1.70   10.20
   3  -8  -2   52.59    8.90
  -3  -8   2   42.30    8.30
   3  -8  -2   35.90    8.70
  -3  -8   2   45.90    8.30
   3  -8  -2   54.89    9.50
  -3  -8   2   46.70    7.50
  -3  -8   2   40.40    8.30
   3  -8  -2   29.00   12.70
  -3   8   2   59.49   10.40
  -3   8   2   50.19   10.60
  -3   8   2   55.19    9.80
  -3   8   2   57.69   11.50
   3   8  -2   57.59    8.80
   3   8  -2   45.30    8.00
   2  -8  -2   43.30    9.00
  -2  -8   2   46.70    7.10
   2  -8  -2   31.60    8.90
  -2  -8   2   43.10    8.00
   2  -8  -2   45.40    7.40
   2  -8  -2   26.00   10.40
  -2  -8   2   49.30    8.70
  -2  -8   2   48.80    9.50
   2   8  -2   37.50    7.50
  -2   8   2   57.49    9.90
  -2   8   2   54.79    4.10
  -2   8   2   51.59   10.40
  -2   8   2   41.40    8.60
  -2   8   2   27.10    7.70
   2   8  -2   33.30    7.50
  -2   8   2   48.90    9.00
   1  -8  -2   19.00    5.90
   1  -8  -2   15.10    9.20
   1  -8  -2   22.50    7.60
  -1  -8   2   24.20    8.50
  -1  -8   2    8.80    5.50
   1  -8  -2   15.40    7.70
  -1  -8   2   29.70    7.30
   1  -8  -2   17.80    7.20
  -1  -8   2   32.60    7.70
  -1   8   2   15.10    7.10
   1   8  -2   23.90    6.50
  -1   8   2   25.20    6.60
   1   8  -2    6.20    6.90
  -1   8   2   27.50    7.30
  -1   8   2   31.40    8.40
   1   8  -2   30.00    7.90
  -1   8   2   24.80    7.90
  -1   8   2   20.00    3.70
   0  -8   2  222.28   16.10
   0  -8  -2  261.27   16.30
   0  -8  -2  236.38   14.10
   0  -8   2  248.98   12.70
   0  -8  -2  248.48   17.70
   0  -8   2  229.88   15.80
   0  -8  -2  233.08   17.20
   0  -8  -2  250.67   16.40
   0  -8   2  259.27   18.00
   0  -8   2  236.98   14.50
   0   8   2  235.78   17.00
   0   8  -2  252.07   12.40
   0   8   2  257.27   16.10
   0   8  -2  266.27   17.30
   0   8   2  252.97   16.00
   0   8  -2  252.67   13.10
   0   8   2  259.77   12.80
   0   8  -2  243.58   15.80
   0   8  -2  232.88   16.10
  -1  -8  -2  157.28   14.00
  -1  -8  -2  179.98   17.70
   1  -8   2  162.58   11.90
   1  -8   2  166.28   14.30
  -1  -8  -2  175.98   14.90
   1  -8   2  167.48   13.40
   1  -8   2  141.59   13.70
   1  -8   2  184.18   18.00
   1  -8   2  163.78   13.70
  -1  -8  -2  172.88   14.40
  -1  -8  -2  169.68   11.90
  -1   8  -2  160.68   14.40
  -1   8  -2  148.09   13.50
  -1   8  -2  163.78   11.60
   1   8   2  162.98   14.00
  -1   8  -2  178.58   14.40
  -1   8  -2  155.58    9.40
   1   8   2  153.38   13.70
   1   8   2  162.58    8.10
   1   8   2  141.89   12.90
   2  -8   2  180.18   15.60
   2  -8   2  173.48   14.50
  -2  -8  -2  166.88   12.70
   2  -8   2  187.28   16.90
   2  -8   2  177.68   13.20
  -2  -8  -2  175.08   14.30
  -2  -8  -2  177.78   13.80
  -2  -8  -2  177.38   14.60
   2  -8   2  184.08   18.50
  -2  -8  -2  202.68   19.20
  -2   8  -2  189.38   13.70
  -2   8  -2  206.68   16.40
   2   8   2  178.38   14.70
  -2   8  -2  146.39   13.70
   2   8   2  187.28   14.50
  -2   8  -2  190.18   10.70
  -2   8  -2  190.88   15.80
   2   8   2  170.28    6.80
  -3  -8  -2  173.28   15.10
   3  -8   2  197.68   19.60
   3  -8   2  211.18   16.10
  -3  -8  -2  179.28   13.50
   3  -8   2  176.58   16.50
   3  -8   2  236.78   21.50
  -3  -8  -2  207.08   16.00
  -3   8  -2  183.18   18.50
  -3   8  -2  203.98   16.90
  -3   8  -2  187.48   15.50
   3   8   2  164.08   14.70
  -3   8  -2  193.08   11.90
   3   8   2  175.98   15.10
   3   8   2  177.98    9.10
  -3   8  -2  194.28   16.90
   4  -8   2  209.78   16.80
   4  -8   2  150.88   19.40
   4  -8   2  155.18   20.20
  -4  -8  -2  174.68   14.10
  -4  -8  -2  179.08   15.20
  -4  -8  -2  157.68   14.70
   4  -8   2  136.19   15.30
  -4   8  -2  146.39   15.70
   4   8   2  184.48   15.30
   4   8   2  158.48   15.10
  -4   8  -2  183.38   17.40
  -4   8  -2  172.48   20.40
   4   8   2  169.28   11.40
  -4   8  -2  153.48   13.60
  -4   8  -2  178.58   17.20
   5  -8   2   -0.50   11.90
   5  -8   2   32.90   15.20
  -5  -8  -2   31.00   12.50
  -5  -8  -2   11.10    8.00
  -5   8  -2   10.10   13.60
  -5   8  -2   30.50   11.60
  -6  -8  -2    9.20    8.30
  -6  -8  -2    7.70   12.30
   6  -8   2   29.50   16.10
   6  -8   2   18.10   13.00
  -6   8  -2   20.80   12.00
  -6   8  -2   29.70   16.10
  -7  -8  -2   14.00   16.40
   7  -8   2    9.80   15.90
  -7  -8  -2   11.20    9.70
   7  -8   2   10.50   17.70
  -7   8  -2   19.10   17.60
  -7   8  -2    1.60   13.00
   8  -8   2   16.00   19.50
  -8  -8  -2   -5.70   10.10
  -8   8  -2    4.70   17.50
  -8   8  -2    5.60   14.20
  -8   8  -2   34.50   21.00
  -8  -9   2   55.19   12.60
   8  -9  -2   29.80   21.80
  -8   9   2   66.79   17.60
  -8   9   2   49.10   23.60
  -8   9   2   53.59   22.90
   7  -9  -2   47.10   19.70
  -7  -9   2   19.60    9.80
   7  -9  -2   31.30   19.40
  -7   9   2   31.30   18.70
  -7   9   2   14.60   12.60
  -6  -9   2  103.39   12.20
   6  -9  -2  112.39   22.20
   6  -9  -2   87.79   20.80
  -6   9   2  106.29   16.60
  -6   9   2  114.59   22.50
  -5  -9   2    2.70    6.80
   5  -9  -2    2.00    9.20
   5  -9  -2   -7.70   11.40
  -5   9   2   -2.60   12.50
  -5   9   2    4.60   10.10
  -4  -9   2   52.89    9.70
   4  -9  -2   66.99   11.10
  -4  -9   2   44.60    8.40
   4  -9  -2   33.30    8.40
   4  -9  -2   55.89   14.80
   4  -9  -2   47.30   14.70
   4  -9  -2   64.99   11.80
  -4  -9   2   66.39    9.90
  -4   9   2   48.50   10.00
  -4   9   2   50.69   11.60
  -4   9   2   44.20   14.40
   4   9  -2   54.19    9.40
  -4   9   2   49.40   11.60
   4   9  -2   56.29    9.80
   3  -9  -2  141.09   17.50
   3  -9  -2  150.98   14.70
  -3  -9   2  154.18   13.70
  -3  -9   2  162.08   12.50
  -3  -9   2  148.99   13.50
   3  -9  -2  161.88   14.60
   3  -9  -2  171.58   20.20
   3  -9  -2  136.19   14.30
   3   9  -2  137.09   13.00
  -3   9   2  140.89   15.40
  -3   9   2  155.28   16.50
   3   9  -2  137.99   13.30
  -3   9   2  125.59   13.20
  -2  -9   2  111.19   12.00
   2  -9  -2  118.69   13.10
   2  -9  -2  147.99   12.30
  -2  -9   2  143.89   11.80
   2  -9  -2  111.39   12.80
   2  -9  -2  112.49   15.90
  -2  -9   2  129.19   14.20
   2   9  -2   97.39   11.40
  -2   9   2  118.39   13.30
  -2   9   2  106.79   12.10
  -2   9   2   96.49   12.50
   2   9  -2  115.39   12.00
  -2   9   2  107.19    6.10
  -2   9   2  101.49   12.10
  -2   9   2  104.69   12.80
   1  -9  -2    3.80    9.30
  -1  -9   2   16.50    2.30
   1  -9  -2    6.60    5.70
   1  -9  -2   19.80    8.10
  -1  -9   2   24.30    8.10
  -1  -9   2   15.30    6.30
  -1  -9   2   16.80    6.50
  -1  -9   2   19.30    9.60
   1  -9  -2   12.00    6.80
   1  -9  -2   15.20    7.10
  -1   9   2   15.60    3.70
   1   9  -2   16.20    6.80
  -1   9   2   22.00    8.30
  -1   9   2   20.60    7.30
  -1   9   2   11.30    6.60
   1   9  -2   15.00    7.50
  -1   9   2   11.30    7.70
  -1   9   2    5.60    5.80
   1   9  -2   13.10    7.40
   0  -9   2  343.47   17.60
   0  -9   2  333.17   15.80
   0  -9  -2  344.67   20.20
   0  -9  -2  303.87   16.80
   0  -9  -2  327.57   20.80
   0  -9   2  342.07   20.10
   0  -9  -2  370.16   20.90
   0  -9   2  339.17   21.60
   0  -9   2  304.37   19.10
   0  -9  -2  310.57   21.90
   0   9  -2  322.27   18.70
   0   9  -2  334.97   19.40
   0   9  -2  353.86   20.10
   0   9   2  308.67   19.80
   0   9   2  326.57   19.20
   0   9   2  323.17   15.50
   0   9  -2  319.57   14.70
   0   9   2  331.07   19.30
   0   9  -2  348.97   16.00
  -1  -9  -2   43.70   10.20
  -1  -9  -2   64.09   12.30
  -1  -9  -2   22.70    8.10
   1  -9   2   35.50    8.60
   1  -9   2   38.70    8.10
  -1  -9  -2   57.39    9.60
   1  -9   2   44.10   11.40
   1  -9   2   59.19   10.20
  -1  -9  -2   47.60    8.20
   1  -9   2   48.30    9.70
  -1   9  -2   45.20    6.20
   1   9   2   38.50    9.10
  -1   9  -2   41.10    9.20
   1   9   2   49.20    5.10
  -1   9  -2   26.70    8.50
   1   9   2   58.99    9.40
  -1   9  -2   42.20    9.70
   1   9   2   36.30    8.80
  -1   9  -2   52.09    8.00
  -2  -9  -2    1.10    6.90
  -2  -9  -2    7.40    9.30
   2  -9   2   -5.20    8.50
   2  -9   2    4.80    7.90
   2  -9   2   -4.00    6.80
   2  -9   2    7.30    6.90
  -2  -9  -2   -5.50    6.30
   2  -9   2   -2.40    5.70
  -2  -9  -2    3.20    5.80
  -2  -9  -2   -3.30    6.10
  -2   9  -2   -3.70    5.70
   2   9   2   -1.10    6.50
  -2   9  -2    2.00    7.20
  -2   9  -2    2.20    7.20
   2   9   2    1.20    6.90
  -2   9  -2    2.50    4.40
  -2   9  -2   -6.50    7.60
  -3  -9  -2   76.09   11.30
  -3  -9  -2   77.59   10.30
   3  -9   2   69.69   13.80
  -3  -9  -2   72.49   11.00
   3  -9   2   87.49   12.60
  -3  -9  -2   80.19    9.90
   3  -9   2   75.29   15.30
   3  -9   2   69.79   11.80
  -3   9  -2   80.69   11.20
   3   9   2   76.49   10.80
  -3   9  -2   94.69   13.60
  -3   9  -2  107.59    9.80
   3   9   2   82.09   11.30
  -3   9  -2   96.39   14.30
  -3   9  -2  112.09   14.60
   3   9   2   79.29    4.10
  -4  -9  -2  376.16   22.20
  -4  -9  -2  351.16   20.20
   4  -9   2  400.76   28.20
   4  -9   2  368.56   27.20
   4  -9   2  394.46   23.90
   4  -9   2  363.36   23.20
  -4  -9  -2  363.36   21.80
  -4   9  -2  368.36   24.80
   4   9   2  328.07   21.60
  -4   9  -2  402.46   25.50
  -4   9  -2  398.96   28.50
  -4   9  -2  340.77   18.20
   4   9   2  352.96   21.90
  -5  -9  -2  130.49   13.80
   5  -9   2  134.39   21.80
   5  -9   2  128.89   20.70
  -5   9  -2  133.49   17.50
  -5   9  -2  155.68   22.70
  -6  -9  -2   49.20   11.20
   6  -9   2   58.39   17.50
   6  -9   2   69.29   20.20
  -6   9  -2   51.09   14.30
  -6   9  -2   92.59   20.80
   7  -9   2   -1.70   14.90
   7  -9   2  -14.50   16.00
  -7  -9  -2   14.40   10.00
  -7   9  -2   27.00   19.90
  -7   9  -2    8.40   12.20
   8  -9   2   -4.20   18.10
  -8  -9  -2   17.50   11.80
  -8   9  -2   20.30   19.50
  -8   9  -2  -12.20   17.40
  -8   9  -2   -3.50   14.00
   7 -10  -2   10.20   17.10
   7 -10  -2  -13.20   15.10
  -7 -10   2   11.80    9.50
  -7  10   2    0.60   15.90
  -7  10   2  -18.00   11.60
   6 -10  -2   88.29   22.70
  -6 -10   2   62.79   11.10
   6 -10  -2   86.49   21.60
  -6  10   2   84.09   16.40
  -6  10   2   85.79   21.20
   5 -10  -2   23.10   14.90
   5 -10  -2   -4.40   14.40
  -5 -10   2   20.50    8.00
  -5  10   2   -8.10   12.30
  -5  10   2   -4.50   10.20
  -4 -10   2   55.39    9.50
   4 -10  -2   61.69   15.40
   4 -10  -2   61.49   16.40
  -4 -10   2   57.69   10.40
  -4  10   2   42.40   11.50
  -4  10   2   62.29   15.60
  -4  10   2   59.99   12.60
  -3 -10   2    0.70    6.20
  -3 -10   2  -10.20    6.10
   3 -10  -2    4.30   10.80
   3 -10  -2    2.80   10.60
  -3 -10   2    4.80    7.20
   3 -10  -2   -2.30    7.50
   3 -10  -2   -1.40    7.30
  -3  10   2    1.70    8.60
  -3  10   2    2.30    7.40
   3  10  -2    2.70    6.80
   3  10  -2    0.80    6.50
  -3  10   2    2.40    8.80
  -3  10   2   -3.70    8.70
   2 -10  -2   11.70   11.10
   2 -10  -2   31.00    9.30
   2 -10  -2   13.30    6.60
   2 -10  -2   22.40    8.70
  -2 -10   2   22.60   10.80
  -2 -10   2   13.90    6.70
   2 -10  -2   16.90    8.90
  -2 -10   2   24.20    7.40
  -2 -10   2   11.70    9.20
   2  10  -2   10.70    7.50
  -2  10   2   18.60    3.40
  -2  10   2   17.10    8.80
  -2  10   2   32.80    9.60
  -2  10   2   16.40    8.80
  -2  10   2   19.70    8.30
  -2  10   2   24.30    8.60
   2  10  -2    5.10    6.40
  -1 -10   2  167.08   15.20
  -1 -10   2  164.78   15.00
  -1 -10   2  177.28   17.60
   1 -10  -2  169.98   15.70
  -1 -10   2  155.38    6.70
   1 -10  -2  163.48   13.80
   1 -10  -2  150.38   15.10
   1 -10  -2  157.48   18.40
   1 -10  -2  190.98   16.00
  -1 -10   2  164.58   13.40
   1  10  -2  149.59   13.20
   1  10  -2  143.69   15.10
  -1  10   2  150.38   15.40
  -1  10   2  158.78   13.80
   1  10  -2  172.68   15.40
  -1  10   2  128.49   14.20
  -1  10   2  159.18   14.10
  -1  10   2  161.38    9.00
  -1  10   2  157.18   15.70
   0 -10  -2  151.88   15.00
   0 -10  -2  127.49   16.30
   0 -10  -2  112.89   13.60
   0 -10   2  115.89   15.90
   0 -10  -2  146.99   13.00
   0 -10   2  141.09   10.80
   0 -10   2  136.69   12.40
   0 -10  -2  166.48   17.60
   0 -10   2  132.89   14.10
   0  10   2  126.79   14.00
   0  10   2  142.99   14.60
   0  10  -2  126.89   10.50
   0  10   2  138.49   14.50
   0  10  -2  151.28   15.30
   0  10  -2  146.89   14.20
   0  10   2  134.49   10.40
   0  10  -2  150.68   14.70
   0  10  -2  116.59   10.60
  -1 -10  -2   21.10    7.90
   1 -10   2   25.70    8.70
   1 -10   2   12.30    7.40
  -1 -10  -2   14.40    9.90
  -1 -10  -2   12.60    8.90
   1 -10   2   12.70   10.30
   1 -10   2   18.40    7.20
  -1 -10  -2   14.80    6.80
  -1 -10  -2   16.30    7.60
   1 -10   2   26.90    7.40
   1  10   2   24.30    8.70
   1  10   2   15.70    8.50
  -1  10  -2   10.80    7.70
  -1  10  -2   22.10    5.20
  -1  10  -2   14.70    6.60
   1  10   2    9.60    6.80
  -1  10  -2   16.60    8.80
  -1  10  -2   22.90    8.10
   1  10   2   20.70    4.30
  -2 -10  -2  205.28   15.00
  -2 -10  -2  201.98   17.00
   2 -10   2  220.98   22.20
  -2 -10  -2  200.68   16.20
   2 -10   2  189.88   18.30
  -2 -10  -2  195.78   16.60
  -2 -10  -2  211.68   22.60
   2 -10   2  232.48   18.50
   2 -10   2  196.48   15.40
   2 -10   2  194.38   18.20
  -2  10  -2  205.38   15.90
   2  10   2  225.48   15.40
  -2  10  -2  205.58   11.60
  -2  10  -2  221.28   17.80
  -2  10  -2  240.18   18.40
  -2  10  -2  173.48   16.70
   2  10   2  205.18   17.90
   2  10   2  243.18   18.00
  -3 -10  -2   44.50    9.00
   3 -10   2   56.69   16.10
   3 -10   2   39.30   11.20
  -3 -10  -2   36.30    8.60
  -3 -10  -2   40.20    9.60
   3 -10   2   31.10   12.20
   3 -10   2   58.29   11.60
  -3  10  -2   47.40   10.20
   3  10   2   33.20    9.70
   3  10   2   49.60    9.70
  -3  10  -2   51.89    7.50
  -3  10  -2   49.60   11.20
  -3  10  -2   69.49   12.80
  -4 -10  -2   15.50    8.40
   4 -10   2   22.20    9.50
   4 -10   2   35.00   13.90
   4 -10   2   14.10   12.30
  -4  10  -2   10.90   10.70
  -4  10  -2   16.80   12.30
  -4  10  -2   16.10    7.20
  -4  10  -2   22.20   10.90
  -5 -10  -2   14.60    8.90
   5 -10   2   -2.00   12.60
   5 -10   2  -10.70   12.90
  -5  10  -2  -23.80   10.10
  -5  10  -2   12.70   14.10
  -6 -10  -2   -5.30    8.70
   6 -10   2   26.70   15.40
   6 -10   2  -13.30   13.40
  -6  10  -2   14.70   15.60
  -6  10  -2    5.60   12.10
   7 -10   2   -4.40   14.70
  -7 -10  -2    7.10   11.00
   7 -10   2    2.50   17.20
  -7  10  -2   17.60   13.90
  -7  10  -2   11.90   18.50
  -7 -11   2   87.29   13.90
   7 -11  -2  104.89   25.50
   7 -11  -2   75.39   22.70
  -7  11   2   75.69   17.90
  -7  11   2   64.49   23.20
   6 -11  -2    9.40   18.30
  -6 -11   2   13.30    9.40
   6 -11  -2   10.60   16.30
  -6  11   2    8.80   13.50
  -6  11   2   14.20   16.30
   5 -11  -2   10.60   14.80
  -5 -11   2   15.10    8.40
   5 -11  -2  -17.90   12.90
  -5  11   2   29.80   16.10
  -5  11   2   21.10   12.40
  -4 -11   2   56.29   10.40
   4 -11  -2   50.59   15.30
   4 -11  -2   29.40   15.40
  -4  11   2   46.50   12.60
  -3 -11   2  147.59   16.50
   3 -11  -2  153.18   21.20
   3 -11  -2  145.69   15.40
  -3 -11   2  168.48   16.20
  -3 -11   2  141.89   13.80
   3 -11  -2  180.18   18.20
  -3 -11   2  121.89   13.90
   3 -11  -2  155.98   20.10
   3 -11  -2  171.48   17.70
  -3  11   2  156.98   17.30
  -3  11   2  153.88   17.10
  -3  11   2  146.29   15.70
   3  11  -2  131.59   14.70
  -3  11   2  152.88   17.30
   3  11  -2  155.68   15.50
  -2 -11   2   -0.50    6.70
   2 -11  -2   -9.50    7.40
   2 -11  -2   16.30    6.80
  -2 -11   2   -2.90    7.30
  -2 -11   2    6.30    6.80
   2 -11  -2   -5.40    7.90
  -2 -11   2    3.00    8.60
   2 -11  -2   18.00    9.70
   2 -11  -2   12.20   11.60
   2 -11  -2    1.20    8.50
  -2  11   2   -9.80    7.30
  -2  11   2   -4.70    7.10
   2  11  -2   -9.90    6.60
  -2  11   2   -1.70    3.20
  -2  11   2    3.20    8.80
   2  11  -2   -3.50    7.50
   1 -11  -2  447.96   27.60
  -1 -11   2  404.06   14.10
   1 -11  -2  457.25   24.70
   1 -11  -2  478.05   25.00
  -1 -11   2  453.65   26.10
   1 -11  -2  436.06   21.80
  -1 -11   2  412.46   21.80
  -1 -11   2  395.86   23.10
  -1 -11   2  438.16   23.90
   1 -11  -2  391.36   25.50
   1  11  -2  367.56   21.60
  -1  11   2  413.86   16.70
   1  11  -2  439.56   24.40
  -1  11   2  426.86   21.70
  -1  11   2  398.26   20.90
  -1  11   2  426.86   25.70
  -1  11   2  447.86   24.60
  -1  11   2  417.36   24.80
   1  11  -2  416.16   24.50
   0 -11  -2   22.30   12.10
   0 -11   2   15.00    7.40
   0 -11   2   27.80    7.00
   0 -11  -2   27.60    9.90
   0 -11  -2   16.10   10.40
   0 -11   2   23.60    9.50
   0 -11   2   20.60   10.60
   0 -11  -2   28.70    7.40
   0 -11  -2   26.60    9.90
   0  11  -2   19.80    6.30
   0  11   2    7.60    5.70
   0  11  -2   27.00    6.70
   0  11   2    3.20    8.00
   0  11  -2   26.70    8.50
   0  11  -2   20.10    9.10
   0  11   2   19.40    9.30
   0  11  -2   22.90    8.40
   0  11   2   22.60    8.30
   1 -11   2  117.49   14.70
  -1 -11  -2  131.79   14.60
  -1 -11  -2  123.59   14.50
  -1 -11  -2  132.19   18.00
  -1 -11  -2  119.89   12.70
   1 -11   2  134.59   13.80
   1 -11   2   82.59   15.50
  -1 -11  -2  102.59   14.50
   1 -11   2  125.69   15.00
   1 -11   2  117.89   13.10
  -1  11  -2  123.09   12.30
   1  11   2  118.79   14.60
  -1  11  -2  122.79   14.50
  -1  11  -2  159.18   16.90
  -1  11  -2  117.99   14.50
   1  11   2  122.89   14.90
  -1  11  -2  116.89   10.10
  -2 -11  -2    2.50    7.90
  -2 -11  -2    1.40    8.10
  -2 -11  -2    1.60   10.40
   2 -11   2   19.00    8.90
   2 -11   2   -2.90   10.20
  -2 -11  -2   11.30    7.10
   2 -11   2   33.10    9.60
   2 -11   2   10.40    7.20
  -2 -11  -2   16.60    9.90
   2 -11   2    9.50    8.70
  -2  11  -2   12.60    9.30
   2  11   2   13.20    7.20
   2  11   2   20.10    9.10
  -2  11  -2   15.50    8.10
  -2  11  -2    6.30    9.90
  -2  11  -2   14.30    5.20
  -2  11  -2    8.30    9.00
  -3 -11  -2   28.70   10.50
   3 -11   2   30.10   10.70
   3 -11   2   50.19   13.30
   3 -11   2   22.20   10.70
  -3 -11  -2   32.40    9.10
  -3 -11  -2   21.40    8.50
   3 -11   2   19.80   13.90
   3  11   2   39.80   11.00
  -3  11  -2   33.10   11.50
   3  11   2   47.30   11.00
  -3  11  -2   35.00    7.10
  -3  11  -2   58.39   12.50
  -3  11  -2   36.50   10.60
  -3  11  -2   15.50    9.40
   4 -11   2    7.20   11.60
  -4 -11  -2   36.50   10.20
   4 -11   2    1.50   12.40
  -4  11  -2   17.00   12.40
  -4  11  -2   29.30   12.70
   5 -11   2   13.60   14.60
  -5 -11  -2    3.10    8.50
   5 -11   2  -25.30   12.50
  -5  11  -2  -14.60   14.80
  -5  11  -2  -24.80   10.10
   6 -11   2   22.50   17.70
   6 -11   2   18.20   15.80
  -6 -11  -2   -3.50    9.00
  -6  11  -2   -8.50   12.50
  -6  11  -2   -0.90   14.70
   7 -11   2    4.90   18.20
  -7 -11  -2   10.30   11.00
   7 -11   2    4.40   17.10
  -7  11  -2  -18.50   18.60
  -7  11  -2   24.80   14.50
   7 -12  -2   13.20   18.70
  -7 -12   2    5.10   10.40
   7 -12  -2   28.40   20.90
  -7  12   2   22.60   15.60
  -7  12   2   41.60   19.50
   6 -12  -2   13.10   16.60
   6 -12  -2   -9.40   15.00
  -6 -12   2   -1.40    9.00
  -6  12   2   11.80   20.00
  -6  12   2    3.70   13.50
  -5 -12   2  202.48   18.50
   5 -12  -2  192.28   26.60
   5 -12  -2  209.88   27.70
  -5  12   2  265.07   25.00
  -5  12   2  274.07   29.70
  -4 -12   2   20.60    9.10
   4 -12  -2    2.90   13.60
   4 -12  -2   -1.70   13.50
  -4  12   2   13.00   12.80
   3 -12  -2  267.87   27.60
  -3 -12   2  244.88   21.50
   3 -12  -2  245.58   21.60
  -3 -12   2  252.37   18.40
  -3 -12   2  258.17   20.80
   3 -12  -2  275.77   20.50
   3 -12  -2  245.18   24.10
  -3  12   2  238.58   22.60
  -3  12   2  249.68   22.70
  -3  12   2  257.07   22.30
   2 -12  -2  123.89   16.10
  -2 -12   2  129.19   14.80
   2 -12  -2  121.19   16.40
  -2 -12   2  135.29   16.40
  -2 -12   2  117.09   14.80
   2 -12  -2  116.59   19.50
   2 -12  -2  111.79   15.40
   2 -12  -2  123.89   16.00
  -2 -12   2  128.89   14.30
  -2  12   2  112.09    7.50
  -2  12   2  135.49   16.70
   2  12  -2  115.49   14.40
  -2  12   2  156.98   18.20
  -2  12   2  128.79   14.80
   2  12  -2  136.09   15.60
  -2  12   2  141.79   17.00
  -1 -12   2  130.79   13.90
   1 -12  -2  154.18   18.10
  -1 -12   2  146.89   16.20
   1 -12  -2  149.79   14.60
   1 -12  -2  125.29   18.50
   1 -12  -2  143.19   15.00
  -1 -12   2  156.78   19.30
   1 -12  -2  122.19   15.70
  -1 -12   2  135.69   15.60
   1 -12  -2  111.89   14.70
   1  12  -2  146.49   16.60
   1  12  -2  136.59   14.80
  -1  12   2  133.39   16.60
  -1  12   2  119.49   15.60
   1  12  -2  132.09   15.00
  -1  12   2  145.99   14.00
  -1  12   2  133.89    9.30
   0 -12  -2  740.03   38.00
   0 -12   2  663.23   33.70
   0 -12   2  779.02   35.20
   0 -12   2  777.02   39.20
   0 -12   2  757.62   29.20
   0 -12  -2  728.53   29.50
   0 -12   2  719.33   32.10
   0 -12  -2  728.13   34.20
   0 -12  -2  711.43   36.70
   0 -12  -2  700.73   34.30
   0 -12  -2  742.33   32.00
   0  12   2  760.72   30.70
   0  12  -2  749.62   35.50
   0  12   2  787.62   35.80
   0  12  -2  774.02   29.70
   0  12   2  749.42   35.20
   0  12  -2  769.52   29.70
   0  12  -2  716.23   33.60
   0  12  -2  750.72   35.00
  -1 -12  -2   56.19   14.30
  -1 -12  -2   65.39   10.30
   1 -12   2   73.49   12.20
   1 -12   2   74.09   12.80
   1 -12   2   51.89   14.70
   1 -12   2   81.99   11.60
   1 -12   2   57.79   11.00
  -1 -12  -2   52.69   11.50
  -1 -12  -2   67.59    6.80
  -1 -12  -2   69.39   12.50
  -1 -12  -2   71.99   13.50
  -1  12  -2   72.39   10.60
  -1  12  -2   59.79    8.20
   1  12   2   56.09   11.20
   1  12   2   66.39   11.50
   1  12   2   62.79   12.10
  -1  12  -2   54.99   11.20
  -1  12  -2   81.29   13.50
  -1  12  -2   54.99   12.10
   2 -12   2   12.20   10.30
   2 -12   2   15.70   14.10
  -2 -12  -2   30.80   13.70
   2 -12   2   22.40   10.70
  -2 -12  -2   23.50    9.60
  -2 -12  -2    3.00    8.40
   2 -12   2    0.20    7.70
  -2 -12  -2    1.50    7.60
   2 -12   2   -9.10    9.30
  -2 -12  -2   11.10    9.90
   2  12   2    9.00    8.90
  -2  12  -2   19.70   11.90
  -2  12  -2    9.10    5.40
   2  12   2   -8.60    8.90
  -2  12  -2   17.80    9.90
  -2  12  -2   12.20    8.60
  -2  12  -2    7.90    7.80
  -3 -12  -2  101.09   13.30
  -3 -12  -2  126.59   14.40
  -3 -12  -2  119.69   15.20
   3 -12   2  101.19   15.00
   3 -12   2   93.09   19.10
   3 -12   2   72.39   15.50
  -3  12  -2  100.59   15.90
  -3  12  -2  102.39   10.00
  -3  12  -2  104.49   18.20
  -3  12  -2  103.39   15.70
   3  12   2  123.79   16.00
  -3  12  -2  112.59   17.10
  -4 -12  -2   93.79   13.40
   4 -12   2   62.49   18.20
   4 -12   2  102.89   20.20
  -4  12  -2   66.19   15.80
  -4  12  -2  108.19   20.10
   5 -12   2   43.30   17.20
  -5 -12  -2   33.40   11.30
   5 -12   2   23.30   15.40
  -5  12  -2   15.70   15.10
  -5  12  -2   19.90   14.30
   6 -12   2   12.40   18.00
  -6 -12  -2   18.40   11.40
   6 -12   2    0.50   17.10
  -6  12  -2  -40.00   15.80
  -6  12  -2    5.00   13.90
  -7 -12  -2   -0.60   11.10
   7 -12   2   16.90   19.00
   7 -12   2    4.30   18.10
  -7  12  -2   -2.00   17.10
  -7  12  -2   19.80   15.50
   7 -13  -2  -23.40   17.00
  -7 -13   2    9.10   11.60
   7 -13  -2   17.80   22.00
  -7  13   2   17.40   19.40
  -7  13   2   48.10   17.80
  -6 -13   2   38.80   11.80
   6 -13  -2   28.00   19.40
   6 -13  -2   50.69   20.40
  -6  13   2   16.30   16.00
  -6  13   2    6.50   17.40
   5 -13  -2  -25.60   13.40
   5 -13  -2   -5.00   14.00
  -5 -13   2    1.60    9.10
  -5  13   2   12.20   14.80
  -5  13   2    2.30   12.90
   4 -13  -2    8.30   13.80
  -4 -13   2    8.80    9.20
   4 -13  -2    3.40   11.60
  -4  13   2    3.40   12.10
  -4  13   2   -9.70   10.50
   3 -13  -2   42.10   12.30
   3 -13  -2   19.10   15.00
  -3 -13   2   31.00   12.00
  -3 -13   2   34.30   10.40
   3 -13  -2   35.30   11.30
   3 -13  -2   31.00   12.50
  -3  13   2   13.90   13.00
  -3  13   2   11.90   10.80
  -3  13   2   32.90   14.00
   2 -13  -2  550.94   34.70
  -2 -13   2  517.65   30.70
   2 -13  -2  551.54   31.00
   2 -13  -2  495.45   28.80
   2 -13  -2  515.15   30.90
  -2 -13   2  432.66   29.40
   2 -13  -2  550.14   30.60
  -2 -13   2  563.34   27.90
  -2 -13   2  532.75   29.50
  -2  13   2  487.15   29.80
   2  13  -2  517.65   28.80
  -2  13   2  537.55   30.60
  -2  13   2  570.64   31.40
  -2  13   2  581.04   29.60
  -1 -13   2   -6.70    7.90
   1 -13  -2   -8.20    6.90
   1 -13  -2   -0.70    7.80
   1 -13  -2   -1.40   10.60
   1 -13  -2   -1.30    9.40
  -1 -13   2   15.90   12.10
   1 -13  -2    0.10   11.40
  -1 -13   2   -0.70    8.10
   1 -13  -2    6.20    8.30
  -1 -13   2    3.80    9.10
  -1  13   2   -2.30    7.80
  -1  13   2   12.00    5.10
  -1  13   2   -0.70   10.60
  -1  13   2   -0.70    7.30
   1  13  -2   15.90   10.10
  -1  13   2  -16.00    8.60
   1  13  -2    0.50    8.20
   0 -13  -2   22.00    9.10
   0 -13  -2   30.20   10.90
   0 -13   2   21.70    7.00
   0 -13   2   45.80   10.70
   0 -13  -2   26.30   13.80
   0 -13  -2    9.40    9.40
   0 -13   2   34.20   10.00
   0 -13  -2   47.30   15.20
   0 -13   2   23.10    9.70
   0 -13   2   58.49   16.00
   0 -13  -2   30.70    8.20
   0  13  -2   33.10   11.50
   0  13   2   42.30    8.90
   0  13  -2   21.70   11.20
   0  13  -2   45.20   11.30
   0  13   2    5.00   10.00
   0  13   2   30.90   10.00
   0  13   2   25.50   10.30
   0  13  -2   37.90    8.60
   0  13  -2   29.40    7.80
  -1 -13  -2  113.09   15.10
   1 -13   2  106.49   18.40
  -1 -13  -2   89.79   14.70
  -1 -13  -2  126.69   14.10
   1 -13   2  136.89   17.00
   1 -13   2  103.79   13.70
  -1 -13  -2   95.89   17.70
   1 -13   2   89.49   13.50
  -1 -13  -2  124.99   18.60
  -1 -13  -2   91.99   11.20
  -1  13  -2  114.89   15.40
  -1  13  -2  125.99   11.10
  -1  13  -2  119.29   16.40
  -1  13  -2   90.89   12.50
   1  13   2  130.69   17.00
   1  13   2   76.39   13.20
  -1  13  -2  113.89   16.30
   2 -13   2  796.62   38.70
  -2 -13  -2  798.92   39.20
   2 -13   2  799.22   38.80
  -2 -13  -2  855.31   36.40
  -2 -13  -2  891.31   40.10
   2 -13   2  853.01   44.90
   2 -13   2  848.32   40.80
  -2  13  -2  852.91   31.10
  -2  13  -2  867.51   36.40
  -2  13  -2  857.31   40.10
  -2  13  -2  853.31   40.00
   2  13   2  850.11   39.40
   2  13   2  667.13   47.70
  -2  13  -2  880.81   42.10
  -3 -13  -2   42.10   10.60
   3 -13   2    6.90   11.40
   3 -13   2   28.10   11.70
  -3 -13  -2   33.10   10.20
   3 -13   2   22.80   15.50
  -3  13  -2    6.10   10.80
  -3  13  -2   38.30   13.70
  -3  13  -2   11.90    9.70
  -4 -13  -2   10.20    9.50
   4 -13   2   11.90   13.60
   4 -13   2   18.30   16.70
  -4  13  -2   -9.80   11.10
  -4  13  -2    0.10   13.10
  -5 -13  -2   42.20   12.50
   5 -13   2   44.90   18.70
   5 -13   2   41.00   19.20
  -5  13  -2   34.90   15.50
  -5  13  -2    8.60   18.40
   6 -13   2   35.50   20.90
   6 -13   2   50.59   19.40
  -6 -13  -2   30.30   11.90
  -6  13  -2   34.00   16.50
  -6  13  -2    5.90   17.50
  -7 -13  -2   49.70   14.60
   7 -13   2   36.70   22.40
   7 -13   2   11.10   21.40
  -7  13  -2   94.29   20.50
  -7  13  -2   39.10   21.80
   6 -14  -2   10.90   19.30
  -6 -14   2   41.00   12.50
   6 -14  -2   20.70   19.30
  -6  14   2   28.60   20.10
  -6  14   2   16.10   16.20
   5 -14  -2   13.60   17.00
   5 -14  -2    9.50   14.70
  -5 -14   2  -10.30    9.60
  -5  14   2    6.40   17.40
  -5  14   2    6.50   14.10
   4 -14  -2    5.20   14.50
   4 -14  -2   45.30   17.80
  -4 -14   2   39.20   11.50
  -4  14   2   15.30   14.50
  -4  14   2   40.50   14.20
   3 -14  -2   -5.30   14.00
  -3 -14   2   -6.40    8.70
   3 -14  -2   -9.80    9.60
  -3 -14   2    8.20   10.10
   3 -14  -2  -30.10    9.30
  -3  14   2    2.40   10.80
  -3  14   2    7.90   12.10
   2 -14  -2    6.60   10.10
   2 -14  -2   14.70   11.80
  -2 -14   2  -13.40   10.40
   2 -14  -2   -3.90   12.50
  -2 -14   2    1.10    8.90
   2 -14  -2   15.30   10.70
  -2 -14   2   -0.30    9.80
  -2  14   2   -4.60    9.00
  -2  14   2   -2.50   10.80
  -2  14   2  -10.50    9.40
  -1 -14   2    2.60    9.20
   1 -14  -2   -9.90    7.60
   1 -14  -2    2.50   12.30
   1 -14  -2   -1.50    8.00
  -1 -14   2    3.10   12.00
   1 -14  -2   -2.60    8.40
   1 -14  -2   -8.60   11.30
   1 -14  -2    9.50   10.90
  -1 -14   2   -4.30    8.30
  -1 -14   2   25.40   10.20
  -1  14   2    6.40    5.30
  -1  14   2   15.20   10.30
   1  14  -2  -11.10    8.60
  -1  14   2    1.50    8.80
  -1  14   2    1.70    9.70
  -1  14   2  -10.00   10.20
   0 -14  -2   11.20    7.40
   0 -14   2    6.20    9.00
   0 -14   2    3.40   10.30
   0 -14   2   14.60   13.30
   0 -14  -2   23.00    9.10
   0 -14  -2   -9.90   10.40
   0 -14  -2    4.80    9.50
   0 -14   2    0.30    6.30
   0 -14  -2    5.80    8.90
   0 -14   2    5.30    9.20
   0 -14  -2    8.50   13.20
   0  14   2   10.40    8.90
   0  14  -2    2.00    6.90
   0  14   2   -2.60   10.30
   0  14  -2  -10.90   14.60
   0  14   2    0.70    9.30
   0  14  -2    2.60    6.30
   0  14   2   -9.60    5.40
   0  14  -2   19.00   10.40
   0  14   2    3.50    7.40
   0  14  -2   20.20   11.80
  -1 -14  -2   13.60   12.60
  -1 -14  -2   -8.70   11.70
   1 -14   2  -19.40   10.90
   1 -14   2   10.40    9.50
   1 -14   2    0.10   10.30
   1 -14   2    1.50    8.30
  -1 -14  -2   -7.00    9.20
  -1 -14  -2   17.40    8.60
   1 -14   2    5.70    8.30
  -1 -14  -2   -1.40    8.30
   1  14   2   11.10   10.30
  -1  14  -2   -3.00    9.50
  -1  14  -2    8.10    7.60
   1  14   2   -1.00   10.10
  -1  14  -2    3.30   11.70
  -1  14  -2    5.10    6.10
  -1  14  -2   -1.30    8.10
  -2 -14  -2  214.08   21.30
  -2 -14  -2  244.08   19.40
   2 -14   2  217.58   21.70
  -2 -14  -2  188.58   21.80
   2 -14   2  199.08   25.20
  -2  14  -2  185.28   21.30
  -2  14  -2  211.48   23.70
  -2  14  -2  236.18   22.90
  -2  14  -2  159.48   12.50
   2  14   2  160.78   19.20
  -2  14  -2  204.78   18.90
   3 -14   2  355.66   33.90
   3 -14   2  357.26   27.30
  -3 -14  -2  343.17   23.70
  -3 -14  -2  368.56   24.60
  -3  14  -2  350.96   26.20
  -3  14  -2  380.56   28.70
  -3  14  -2  360.46   29.80
  -4 -14  -2  -14.60    8.70
   4 -14   2   15.90   16.10
   4 -14   2    9.20   13.50
  -4  14  -2    2.30   13.80
  -4  14  -2    9.10   14.00
   5 -14   2   18.00   16.80
  -5 -14  -2    1.90   10.80
   5 -14   2   22.50   17.80
  -5  14  -2    8.60   15.70
  -5  14  -2    7.10   14.20
   6 -14   2   70.69   25.00
  -6 -14  -2   83.39   15.70
   6 -14   2   48.20   22.80
  -6  14  -2   28.20   22.10
  -6  14  -2   62.49   19.30
   6 -15  -2  -11.90   19.60
  -6 -15   2   -6.30   11.20
   6 -15  -2   15.70   18.30
  -6  15   2   11.50   16.20
  -6  15   2   22.30   18.80
   5 -15  -2   93.99   24.30
  -5 -15   2  107.99   16.50
   5 -15  -2   90.69   24.00
  -5  15   2   97.89   21.10
  -5  15   2   94.89   22.60
   4 -15  -2  185.58   26.50
   4 -15  -2  136.79   24.80
  -4 -15   2  137.89   17.80
  -4  15   2   85.79   17.40
  -4  15   2  129.79   20.80
   3 -15  -2   18.90   14.40
  -3 -15   2   13.10   10.50
   3 -15  -2   12.50   12.50
  -3 -15   2    8.90   11.20
   3 -15  -2   19.80   15.20
  -3  15   2   -2.60   11.10
  -3  15   2    6.80   13.30
  -2 -15   2  -19.00   10.60
  -2 -15   2   11.40   10.10
   2 -15  -2   15.30   14.40
   2 -15  -2   17.70   11.10
   2 -15  -2  -11.00   11.20
   2 -15  -2    7.50   12.40
  -2  15   2   30.40   14.20
  -2  15   2   -3.40    8.90
  -2  15   2  -11.00   11.10
  -1 -15   2   -9.10   12.50
   1 -15  -2   10.40   10.10
  -1 -15   2   -8.10    8.60
   1 -15  -2    6.80   14.90
   1 -15  -2   20.50   12.50
   1 -15  -2   -8.90   10.20
   1 -15  -2  -11.50    8.30
  -1 -15   2   -3.00   10.20
  -1  15   2   -4.70   10.90
  -1  15   2   -5.10   10.90
   1  15  -2   -6.50    7.50
  -1  15   2    3.10   12.00
  -1  15   2   -6.20    8.90
   1  15  -2   18.50   10.50
   0 -15  -2  505.95   32.70
   0 -15   2  401.36   32.90
   0 -15  -2  449.36   31.90
   0 -15  -2  352.46   27.60
   0 -15   2  367.86   31.00
   0 -15  -2  425.46   22.90
   0 -15   2  449.56   30.10
   0 -15   2  481.35   27.40
   0 -15  -2  410.16   25.70
   0 -15  -2  432.36   29.40
   0  15  -2  395.26   27.90
   0  15  -2  456.75   22.90
   0  15   2  474.45   31.60
   0  15   2  411.46   21.00
   0  15   2  463.45   24.00
   0  15  -2  448.26   23.10
   0  15   2  431.86   29.80
   1 -15   2   14.20   11.00
  -1 -15  -2    1.60   14.00
   1 -15   2   -4.40    9.30
  -1 -15  -2   23.40   12.50
   1 -15   2    7.00   14.70
   1 -15   2   -1.10    9.20
  -1 -15  -2    9.60    9.70
   1 -15   2   -9.20    8.10
  -1 -15  -2    2.60    9.00
  -1  15  -2    1.90   11.00
  -1  15  -2    8.30   10.00
   1  15   2   23.60   12.20
  -1  15  -2    2.40    8.80
  -1  15  -2    1.10    6.30
  -1  15  -2    7.80   11.20
   2 -15   2  140.59   20.00
  -2 -15  -2  159.48   20.80
   2 -15   2  129.29   18.00
  -2 -15  -2  167.48   18.70
   2 -15   2  125.79   22.00
  -2  15  -2  144.89   20.30
  -2  15  -2  146.29   17.80
  -2  15  -2  157.08   20.50
  -3 -15  -2    0.40   10.10
  -3 -15  -2   30.80   12.30
   3 -15   2  -17.30   13.00
   3 -15   2    9.20   11.80
  -3  15  -2    2.10   13.00
  -3  15  -2    7.60   10.70
   4 -15   2   41.90   16.60
   4 -15   2   30.80   18.70
  -4 -15  -2   23.90   12.40
  -4  15  -2   30.40   16.70
  -4  15  -2   25.00   15.30
   5 -15   2  190.98   29.40
   5 -15   2  206.98   29.20
  -5 -15  -2  186.48   20.80
  -5  15  -2  179.28   27.90
  -5  15  -2  223.68   27.20
   6 -15   2   10.00   20.60
  -6 -15  -2    7.40   12.50
   6 -15   2   12.30   20.90
  -6  15  -2   21.50   16.90
  -6  15  -2  -24.50   20.30
   6 -16  -2  -31.50   16.90
  -6 -16   2   12.80   13.50
   6 -16  -2  -23.40   16.80
  -6  16   2   -7.20   18.30
  -6  16   2    5.60   17.00
  -5 -16   2   -7.60   11.40
   5 -16  -2    1.70   16.20
   5 -16  -2  -12.00   17.00
  -5  16   2  -33.80   17.10
  -5  16   2   25.60   16.70
   4 -16  -2   -6.00   13.00
  -4 -16   2   -6.00   10.60
   4 -16  -2    8.10   15.80
  -4  16   2    1.60   13.90
  -4  16   2   13.40   14.10
   3 -16  -2  254.27   30.30
  -3 -16   2  313.17   24.70
  -3 -16   2  301.27   27.20
   3 -16  -2  234.08   27.10
   3 -16  -2  275.57   32.30
  -3  16   2  313.17   29.10
  -3  16   2  319.77   28.40
   2 -16  -2   12.80   14.00
   2 -16  -2   -0.30   15.70
  -2 -16   2   18.10   13.60
   2 -16  -2   13.70   12.00
  -2 -16   2    4.40   11.00
   2 -16  -2  -11.00   14.30
  -2  16   2   -3.40   12.50
  -2  16   2   -5.60    9.30
  -2  16   2   -4.10   11.60
  -1 -16   2   48.90   17.40
   1 -16  -2   74.99   21.20
  -1 -16   2   61.89   17.30
   1 -16  -2   44.40   14.90
   1 -16  -2   62.19   17.50
   1 -16  -2   69.69   14.30
  -1 -16   2   75.59   14.20
  -1  16   2   92.99   17.80
   1  16  -2   96.29   13.70
  -1  16   2   85.49   14.70
  -1  16   2   72.49   16.30
   1  16  -2   48.50   10.60
   0 -16  -2  265.17   22.90
   0 -16  -2  195.78   25.70
   0 -16   2  191.08   23.00
   0 -16  -2  175.38   21.90
   0 -16   2  211.48   21.30
   0 -16   2  197.08   27.10
   0 -16  -2  202.78   26.70
   0  16  -2  190.38   16.70
   0  16   2  198.88   18.60
   0  16  -2  190.58   22.60
   0  16   2  132.99   19.70
   0  16   2  193.48   15.10
   0  16  -2  208.78   17.70
   1 -16   2  309.97   33.00
  -1 -16  -2  381.56   25.80
  -1 -16  -2  344.97   28.90
  -1 -16  -2  359.86   28.00
   1 -16   2  329.77   23.10
  -1  16  -2  389.36   19.90
  -1  16  -2  323.17   22.80
   1  16   2  354.06   29.50
  -2 -16  -2   51.09   14.50
   2 -16   2   24.90   13.30
   2 -16   2   32.00   15.00
  -2 -16  -2   64.49   13.90
   2 -16   2   33.60   17.10
  -2  16  -2   38.20   14.50
  -2  16  -2   38.20   15.20
  -2  16  -2   55.09   13.80
  -3 -16  -2   47.30   14.00
   3 -16   2   29.00   14.80
   3 -16   2   11.50   16.10
  -3 -16  -2   12.20   12.10
  -3  16  -2    8.00   13.70
  -3  16  -2   38.40   12.80
  -4 -16  -2   45.80   13.50
   4 -16   2   40.10   17.10
   4 -16   2   23.40   17.90
  -4  16  -2   32.50   16.10
  -4  16  -2   19.30   17.80
   5 -16   2   22.00   18.40
   5 -16   2   18.50   20.00
  -5 -16  -2   18.50   13.40
  -5  16  -2    4.30   16.30
  -5  16  -2    1.20   16.10
   6 -16   2   32.70   23.50
  -6 -16  -2   22.80   14.60
   6 -16   2   -2.80   17.70
  -6  16  -2   -4.90   16.60
  -6  16  -2    5.00   22.60
   5 -17  -2   39.60   21.00
  -5 -17   2   18.70   13.80
   5 -17  -2   19.80   20.70
  -5  17   2   21.70   17.20
  -5  17   2   -4.50   18.80
   4 -17  -2   71.89   21.10
   4 -17  -2   92.09   23.90
  -4 -17   2  153.68   20.50
  -4  17   2  151.38   22.10
  -4  17   2   90.29   21.10
   3 -17  -2   56.39   20.50
  -3 -17   2   75.79   16.30
  -3 -17   2   43.60   15.60
   3 -17  -2   63.09   16.90
  -3  17   2   34.50   16.20
  -3  17   2   64.29   17.70
  -2 -17   2  230.18   27.20
   2 -17  -2  231.78   26.60
   2 -17  -2  197.78   28.40
   2 -17  -2  215.48   23.40
  -2 -17   2  217.68   22.80
  -2  17   2  207.28   22.90
  -2  17   2  238.38   26.30
  -1 -17   2   85.89   20.60
   1 -17  -2   35.40   16.70
  -1 -17   2   71.79   15.00
   1 -17  -2   95.29   21.40
   1  17  -2   76.09   13.00
  -1  17   2   73.99   13.80
   1  17  -2   75.39   12.50
   0 -17   2   36.90   17.30
   0 -17   2   62.19   14.70
   0 -17   2   58.09   15.50
   0 -17  -2   56.99   18.50
   0  17  -2   41.30   10.60
   0  17   2   55.39   11.60
   0  17  -2   60.39   12.40
   0  17   2   41.00   11.00
   0  17  -2   31.60   14.60
  -1 -17  -2   -0.10    9.70
   1 -17   2    6.50   15.70
  -1 -17  -2   -4.20   12.40
   1  17   2   -4.20    8.30
  -1  17  -2   -2.70    9.80
   2 -17   2   92.09   16.70
  -2 -17  -2  101.09   16.80
   2 -17   2   60.29   19.70
  -2 -17  -2   62.59   16.40
  -2  17  -2   90.19   15.70
  -3 -17  -2   -2.60   12.50
   3 -17   2    1.60   13.20
  -3 -17  -2   21.20   12.00
   3 -17   2   -9.50   14.50
  -3  17  -2    1.00   12.00
  -3  17  -2   -1.00   14.00
   4 -17   2  -18.70   15.40
   4 -17   2   20.40   15.40
  -4 -17  -2    4.30   12.60
  -4  17  -2    7.60   17.70
  -4  17  -2    8.50   15.60
  -5 -17  -2   -4.40   12.20
   5 -17   2    3.40   19.60
   5 -17   2   38.80   19.60
  -5  17  -2   26.00   18.00
  -5  17  -2   35.90   22.40
  -5 -18   2   80.99   17.80
   5 -18  -2   74.79   22.20
   5 -18  -2   55.79   24.50
  -5  18   2   44.50   20.70
  -5  18   2   76.99   25.70
   4 -18  -2   15.60   17.90
   4 -18  -2  -11.90   16.40
  -4 -18   2   30.90   14.40
  -4  18   2   24.30   16.70
  -4  18   2   48.60   18.70
  -3 -18   2   84.09   17.90
  -3 -18   2   60.39   16.10
   3 -18  -2   61.09   19.10
   3 -18  -2   30.20   18.30
  -3  18   2   83.49   19.00
  -3  18   2   94.19   20.30
   2 -18  -2   20.90   17.90
   2 -18  -2    5.60   12.30
  -2 -18   2   -1.00   12.80
  -2 -18   2   22.90   14.10
   2  18  -2   11.10   10.90
  -2  18   2    7.90   13.20
  -1 -18   2  107.09   18.60
  -1 -18   2  101.59   21.20
   1 -18  -2   82.49   21.30
  -1  18   2  113.39   17.70
   1  18  -2  103.89   14.60
   1  18  -2  102.79   15.30
   0 -18  -2   16.30   17.10
   0 -18   2    9.70   16.60
   0  18  -2    3.70    7.80
   0  18  -2   -2.40    9.00
   0  18   2    9.40   10.70
  -1 -18  -2   83.49   20.10
  -1 -18  -2  139.99   20.00
   1 -18   2   63.69   21.40
   1  18   2   69.09   12.90
   1  18   2  139.79   16.10
  -1  18  -2   78.49   15.80
  -2 -18  -2   -5.00   13.90
  -2 -18  -2   21.40   13.30
   2 -18   2  -25.10   16.00
  -2  18  -2    5.30   11.60
  -3 -18  -2   90.49   17.60
   3 -18   2   44.00   20.80
   3 -18   2   46.90   16.60
  -3  18  -2   95.29   18.90
  -4 -18  -2    0.40   13.40
   4 -18   2   19.80   17.10
   4 -18   2  -21.00   15.40
  -4  18  -2   14.70   16.90
  -4  18  -2   14.40   17.10
   5 -18   2    3.30   22.00
   5 -18   2  -19.60   15.30
  -5 -18  -2  -14.60   13.20
  -5  18  -2   35.30   22.10
  -5  18  -2   22.10   17.40
   4 -19  -2   53.59   21.80
   4 -19  -2   31.90   21.00
  -4 -19   2   53.49   17.60
  -4  19   2   12.60   16.70
  -4  19   2    9.30   14.70
  -3 -19   2   23.30   15.30
   3 -19  -2  -15.60   15.50
  -3 -19   2   -1.10   13.90
   3 -19  -2   13.90   15.70
  -3  19   2    3.80   15.60
  -2 -19   2   22.30   13.40
   2 -19  -2    5.00   17.20
  -2 -19   2    6.60   16.00
   2  19  -2   -2.50    9.40
  -2  19   2  -12.30   12.80
   2  19  -2   -3.70   10.10
  -1 -19   2    4.40   13.30
  -1 -19   2   -1.50   14.70
   1 -19  -2   -5.80   16.60
  -1  19   2   -2.30   11.60
   1  19  -2    4.20    9.40
   1  19  -2   12.80   10.00
   0 -19   2    4.00   16.00
   0 -19  -2   11.20   16.40
   0  19   2   -0.90   10.30
   0  19  -2   11.80   11.30
  -1 -19  -2   -3.30   13.70
   1 -19   2  -30.20   13.50
   1  19   2  -20.80    9.10
  -1  19  -2    4.70   11.90
  -2 -19  -2  100.99   19.00
   2 -19   2   72.39   23.30
  -2 -19  -2   90.49   21.30
  -2  19  -2  139.09   20.40
  -3 -19  -2   62.29   17.20
   3 -19   2   -4.10   19.40
   3 -19   2   44.60   16.00
  -3  19  -2   35.90   16.90
  -4 -19  -2    0.30   14.40
   4 -19   2   10.90   17.30
   4 -19   2  -34.40   16.20
  -4  19  -2   37.80   21.80
   4 -20  -2   74.39   27.50
  -3 -20   2   86.49   19.70
   3 -20  -2   57.99   26.10
   3  20  -2   80.49   18.60
  -3  20   2   96.89   21.80
  -2 -20   2  -15.60   13.80
  -2 -20   2   13.70   18.20
   2 -20  -2  -17.90   18.40
   2  20  -2  -10.60   11.20
  -2  20   2    6.70   13.70
   1 -20  -2   19.10   19.20
  -1 -20   2   29.90   18.90
  -1  20   2   26.70   13.50
   1  20  -2    3.90   10.10
   1  20  -2  -12.60   10.60
   0 -20   2    5.50   18.00
   0 -20  -2    8.10   19.50
   0  20   2   21.60   11.30
   0  20  -2    4.10   11.70
   1 -20   2    6.30   19.40
  -1 -20  -2    3.60   17.90
  -1  20  -2   15.00   12.10
   1  20   2   -1.20    9.50
  -2 -20  -2  111.89   23.30
   2 -20   2   43.00   22.30
  -2 -20  -2   81.89   19.20
  -2  20  -2   91.69   19.30
   3 -20   2   12.50   18.90
  -3 -20  -2   42.80   17.20
  -3  20  -2   31.40   16.00
   4 -20   2   34.60   24.90
  -3 -21   2   33.60   16.80
   3 -21  -2   12.80   23.90
  -3  21   2   55.99   18.10
  -2 -21   2   76.49   23.00
   2 -21  -2   75.79   26.90
  -2 -21   2   83.39   21.20
  -2  21   2   49.70   17.50
   2  21  -2   47.40   15.50
   1 -21  -2    3.40   20.10
  -1 -21   2   -0.60   16.40
  -1  21   2    9.50   14.00
   0 -21  -2   15.10   18.40
   0 -21   2  -11.50   15.60
   0  21  -2    9.90   11.80
   0  21   2   -4.00   12.00
  -1 -21  -2   -0.90   18.80
   1 -21   2  -22.40   19.10
  -1  21  -2   17.60   13.90
   1  21   2   -2.00   11.50
  -2 -21  -2   -5.40   15.30
   2 -21   2   40.80   22.70
  -2  21  -2   22.00   16.00
   2  21   2    5.80   11.90
  -3 -21  -2   -6.50   16.00
   3 -21   2   12.70   20.80
  -3  21  -2    9.30   15.40
  -1 -22   2    2.30   19.40
   1 -22  -2  -16.50   21.20
  -1  22   2   -1.00   15.00
   0 -22   2   28.90   20.90
   0 -22  -2   46.60   21.70
   0  22   2  -24.00   12.70
  -1 -22  -2   22.80   19.40
   1 -22   2   14.90   20.10
   1  22   2   24.50   13.80
   8   0  -3   21.40   16.20
  -8   0   3   22.00   16.60
  -8   0   3    3.10    9.70
   7   0  -3    6.60   12.90
  -7   0   3   -0.70   12.70
  -7   0   3   -2.80   13.90
  -7   0   3   -0.50    7.40
  -6   0   3    8.60    5.90
  -6   0   3  -17.30   10.90
   6   0  -3    6.70   12.30
  -6   0   3    5.00   12.30
   6   0  -3    2.00    8.90
  -6   0   3    6.50    6.10
   5   0  -3    7.70    3.10
  -5   0   3   -0.50    3.20
  -5   0   3    4.70    4.30
  -5   0   3   -0.30    3.10
  -5   0   3    2.20   10.20
   5   0  -3  -14.60    7.30
   5   0  -3   -3.70    7.90
  -5   0   3  -11.20    8.30
  -5   0   3    0.10    4.00
  -4   0   3    0.30    2.70
   4   0  -3    0.30    7.70
  -4   0   3    1.50    2.80
  -4   0   3   -0.60    8.00
   4   0  -3    0.40    2.90
   4   0  -3    1.10    2.70
  -4   0   3   -2.90    8.30
  -4   0   3   -0.80    2.70
   4   0  -3   12.70    7.40
  -3   0   3   21.40    8.00
  -3   0   3   -2.70    2.30
   3   0  -3    0.90    2.20
  -3   0   3    0.00    2.40
  -3   0   3   -7.30    6.50
   3   0  -3    0.30    2.40
  -3   0   3   -7.40    6.50
  -2   0   3    3.40    5.40
  -2   0   3    4.10    6.70
  -2   0   3    1.80    5.00
  -1   0   3    1.40    3.80
  -1   0   3   -0.80    3.60
  -1   0   3   -0.60    1.90
  -1   0   3    4.30    3.70
   1   0  -3    2.70    1.70
   1   0  -3   -0.30    1.80
  -1   0   3   -1.00    1.70
   0   0   3    0.20    2.70
   0   0   3    1.00    2.80
   0   0   3    1.50    2.40
   0   0  -3   -0.40    1.90
   0   0  -3   -1.80    2.10
   0   0   3   -1.60    2.20
   0   0  -3    0.30    2.80
   0   0  -3   -1.00    2.90
  -1   0  -3   -2.90    4.10
   1   0   3   -3.60    4.40
   1   0   3   -5.00    4.70
  -1   0  -3    0.10    3.40
   1   0   3    3.20    3.80
   1   0   3    1.30    2.80
   1   0   3   -3.90    4.20
  -1   0  -3    4.10    4.50
  -1   0  -3   -1.60    4.70
  -1   0  -3   -3.80    3.60
   2   0   3   -8.50    5.50
  -2   0  -3   -4.80    4.10
   2   0   3    3.40    3.40
  -2   0  -3    0.50    4.90
   2   0   3    5.10    5.00
  -2   0  -3    8.90    5.10
  -2   0  -3    0.00    3.80
  -2   0  -3   -0.20    6.10
  -2   0  -3   -3.00    4.50
   2   0   3    1.90    4.60
  -3   0  -3    1.20    4.80
  -3   0  -3    8.40    7.80
  -3   0  -3    3.20    5.30
   3   0   3    9.30    5.30
  -3   0  -3   -5.50    7.00
   3   0   3   -4.90    7.60
  -3   0  -3   -5.70    4.80
   3   0   3   -5.10    3.70
  -3   0  -3   -6.00    4.40
   3   0   3   10.40    5.50
  -4   0  -3   -1.70    5.60
  -4   0  -3    9.20    5.50
  -4   0  -3    1.40    8.50
   4   0   3   -1.30    5.00
   4   0   3   -2.10    4.60
  -4   0  -3  -11.70    8.00
  -4   0  -3   -4.60    5.10
   4   0   3   -4.80    5.10
  -4   0  -3   -4.00    5.20
   4   0   3   -4.80    7.30
   5   0   3   -0.20    6.20
  -5   0  -3    2.80    6.60
   5   0   3   -5.10    5.50
  -5   0  -3   -4.90    6.60
   5   0   3   -2.30    9.40
  -5   0  -3   -0.40    9.80
  -5   0  -3  -14.50    9.50
  -5   0  -3    6.20    6.30
  -5   0  -3    3.00    6.00
   5   0   3    9.40    6.40
  -6   0  -3  -11.80    6.80
   6   0   3    1.00   11.00
  -6   0  -3   13.70   14.30
  -7   0  -3    0.60    8.90
   7   0   3   -9.10   12.80
  -7   0  -3   -0.80   13.70
  -8   0  -3    9.90   16.10
  -8   0  -3   -7.90   10.20
   8   0   3    6.30   17.10
  -8  -1   3   85.69   22.00
   8  -1  -3  103.59   23.50
  -8  -1   3  117.39   13.40
   8   1  -3  155.88   25.00
  -8   1   3   63.49   21.20
  -8   1   3  144.59   25.30
  -8   1   3  129.49   15.00
  -7  -1   3   34.20   15.50
  -7  -1   3   20.90    8.20
   7  -1  -3   63.79   19.20
   7   1  -3   44.00   18.00
  -7   1   3   39.60    9.60
  -7   1   3   47.10   17.70
  -7   1   3   18.20   14.80
  -6  -1   3  101.69   17.60
  -6  -1   3   70.19   16.50
   6  -1  -3   56.59   13.70
  -6  -1   3   69.89    8.70
   6  -1  -3   43.90   15.30
  -6  -1   3   78.89    9.10
  -6   1   3   52.29   15.90
  -6   1   3   93.29    9.70
  -6   1   3   69.49    5.70
   6   1  -3   59.79   12.80
  -6   1   3   66.19   15.90
   6   1  -3   88.09   16.20
  -6   1   3   74.49    9.50
  -5  -1   3  135.89   17.50
   5  -1  -3  167.88   19.40
  -5  -1   3  129.09   18.40
   5  -1  -3  147.29    8.90
   5  -1  -3  171.98   16.90
  -5  -1   3  149.09    9.30
  -5  -1   3  106.69    8.80
   5  -1  -3  167.08    8.70
  -5   1   3  146.09   18.10
  -5   1   3  148.19    8.90
  -5   1   3  148.89   10.20
  -5   1   3  141.09    9.00
  -5   1   3  116.79   18.10
  -5   1   3  154.88   10.30
   5   1  -3  140.09   17.50
   5   1  -3  147.19   15.00
   4  -1  -3  352.46   12.80
   4  -1  -3  336.37   13.10
  -4  -1   3  338.67   11.60
  -4  -1   3  339.67   20.90
  -4  -1   3  309.37   11.30
  -4  -1   3  299.67   10.70
  -4  -1   3  314.17   10.90
  -4  -1   3  297.87   20.00
   4  -1  -3  328.27   19.30
   4   1  -3  345.77   20.30
  -4   1   3  310.87   12.80
  -4   1   3  296.37   19.10
  -4   1   3  305.97   19.80
  -4   1   3  292.07   20.80
  -4   1   3  315.27   13.10
  -4   1   3  314.97   12.60
  -4   1   3  326.47   12.90
   3  -1  -3  586.74   19.70
  -3  -1   3  590.94   24.60
   3  -1  -3  581.54   19.40
  -3  -1   3  610.94   26.90
   3  -1  -3  587.84   25.40
  -3  -1   3  558.94   25.30
  -3   1   3  574.14   19.80
  -3   1   3  592.64   19.60
  -3   1   3  597.54   25.60
  -3   1   3  549.74   26.40
  -3   1   3  568.04   25.50
  -2  -1   3  390.16   17.90
  -2  -1   3  380.36   16.40
   2  -1  -3  392.26   13.40
  -2  -1   3  386.56   17.70
  -2   1   3  370.06   17.80
  -2   1   3  374.06   13.40
  -2   1   3  370.96   17.20
  -2   1   3  392.86   13.30
  -1  -1   3 1821.22   53.49
  -1  -1   3 1840.72   53.49
   1  -1  -3 1883.01   54.19
   1  -1  -3 1816.82   54.09
  -1  -1   3 1700.23   54.99
   1  -1  -3 1835.72   55.79
  -1  -1   3 1875.21   55.29
  -1   1   3 1788.02   55.29
  -1   1   3 1831.12   54.09
  -1   1   3 1794.32   54.09
   1   1  -3 1902.41   53.59
  -1   1   3 1845.82   55.99
   1   1  -3 1780.32   53.39
  -1   1   3 1809.72   53.09
  -1   1   3 1844.32   52.99
   0  -1  -3  138.89    7.60
   0  -1  -3  148.39    6.30
   0  -1  -3  135.09    6.10
   0  -1   3  136.19    7.40
   0  -1  -3  135.59    7.60
   0  -1   3  138.19    7.80
   0  -1   3  144.79    6.70
   0  -1  -3  139.29    7.70
   0   1   3  147.29    7.00
   0   1   3  139.99    5.40
   0   1  -3  137.69    6.50
   0   1   3  135.49    7.10
   0   1   3  146.49    7.80
   0   1   3  146.89    7.50
   0   1  -3  132.19    6.70
   0   1  -3  137.99    7.60
   0   1   3  135.99    6.10
  -1  -1  -3  559.44   20.70
   1  -1   3  570.44   20.50
  -1  -1  -3  558.94   20.10
   1  -1   3  585.74   21.40
   1  -1   3  579.34   19.90
  -1  -1  -3  563.34   19.40
   1  -1   3  567.94   20.60
  -1  -1  -3  562.94   20.30
   1  -1   3  564.34   19.90
  -1  -1  -3  532.75   20.40
  -1  -1  -3  551.44   20.80
   1   1   3  592.74   20.40
   1   1   3  574.94   20.70
  -1   1  -3  576.84   17.90
  -1   1  -3  553.24   20.70
  -1   1  -3  563.84   19.80
  -1   1  -3  557.84   19.80
  -1   1  -3  565.24   20.70
   1   1   3  556.04   20.20
   1   1   3  555.54   19.70
   2  -1   3   -1.80    6.20
   2  -1   3   10.70    5.20
  -2  -1  -3   -2.10    5.10
  -2  -1  -3   -0.30    4.90
   2  -1   3    1.70    5.10
  -2  -1  -3    4.90    6.50
  -2  -1  -3    7.20    4.90
   2  -1   3    3.00    4.30
  -2  -1  -3    0.70    4.10
  -2   1  -3   14.10    5.80
   2   1   3    6.80    4.90
  -2   1  -3    6.40    4.60
  -2   1  -3    6.70    5.30
   2   1   3    1.90    4.50
   2   1   3   -3.60    2.20
   2   1   3    5.30    5.50
  -2   1  -3   12.50    7.00
   3  -1   3  390.46   18.10
  -3  -1  -3  407.16   21.40
   3  -1   3  414.96   18.40
  -3  -1  -3  415.56   18.10
  -3  -1  -3  405.46   17.00
   3  -1   3  381.56   17.20
  -3  -1  -3  380.86   17.20
  -3  -1  -3  420.06   18.40
   3  -1   3  357.26   20.10
  -3   1  -3  387.16   17.30
  -3   1  -3  369.96   21.30
  -3   1  -3  412.16   18.70
   3   1   3  402.66   20.10
   3   1   3  393.36   17.80
   3   1   3  380.16   14.90
   3   1   3  370.56   17.80
  -3   1  -3  378.16   17.30
  -3   1  -3  366.56   18.10
   4  -1   3  441.56   19.80
  -4  -1  -3  447.86   19.20
   4  -1   3  461.15   25.30
  -4  -1  -3  401.36   24.10
  -4  -1  -3  432.46   20.20
   4  -1   3  403.06   19.80
  -4  -1  -3  408.06   19.50
   4  -1   3  416.86   20.20
  -4  -1  -3  435.96   20.20
  -4   1  -3  408.26   19.90
   4   1   3  432.96   19.80
   4   1   3  424.16   17.50
  -4   1  -3  397.56   19.20
   4   1   3  428.46   19.90
  -4   1  -3  400.36   24.50
  -4   1  -3  415.06   20.00
  -4   1  -3  409.46   19.70
   4   1   3  421.96   23.90
  -5  -1  -3  209.18   15.50
  -5  -1  -3  221.88   14.90
   5  -1   3  168.88   20.60
   5  -1   3  215.38   15.40
   5  -1   3  217.88   15.50
  -5  -1  -3  215.38   22.00
  -5  -1  -3  208.08   15.30
   5  -1   3  204.38   15.30
  -5  -1  -3  235.18   15.20
  -5   1  -3  266.97   16.10
   5   1   3  196.98   12.80
   5   1   3  193.28   19.90
  -5   1  -3  227.58   22.70
  -5   1  -3  220.28   22.50
   5   1   3  200.78   14.90
  -5   1  -3  205.08   15.40
   5   1   3  197.88   14.30
  -5   1  -3  224.78   16.10
  -5   1  -3  190.08   14.90
  -6  -1  -3   47.30   15.10
  -6  -1  -3   34.50    9.70
   6  -1   3   44.20   14.30
  -6   1  -3   36.90   16.10
  -6   1  -3   56.69   10.80
   6   1   3   20.10   13.90
  -6   1  -3   41.30   14.50
   7  -1   3    4.40   14.10
  -7  -1  -3   23.60   17.00
  -7  -1  -3   18.00    9.50
   7   1   3   11.70   13.20
  -7   1  -3    7.90    9.20
  -7   1  -3   14.40   16.00
  -8  -1  -3  -15.60   10.10
   8  -1   3  -19.40   13.50
  -8  -1  -3   -5.70   17.80
  -8   1  -3  -16.20    9.60
  -8   1  -3   16.30   17.60
   8   1   3   -0.60   14.20
   8  -2  -3   70.09   21.50
  -8  -2   3   60.19   18.20
  -8  -2   3   55.29   10.80
  -8   2   3   42.10   21.90
  -8   2   3   93.19   23.90
   8   2  -3   54.39   19.80
  -8   2   3   52.49   12.70
  -7  -2   3   28.20   16.00
  -7  -2   3   33.20    8.40
   7  -2  -3   23.20   15.80
   7  -2  -3   39.70   14.00
  -7   2   3   11.30   15.60
   7   2  -3   13.50   12.40
  -7   2   3   37.30   10.20
  -7   2   3   45.10   18.00
   6  -2  -3  248.08   12.50
   6  -2  -3  266.27   23.60
  -6  -2   3  253.27   14.80
  -6  -2   3  237.38   14.20
  -6  -2   3  237.68   24.70
   6  -2  -3  244.28   26.10
   6   2  -3  202.38   19.20
  -6   2   3  250.77   27.00
   6   2  -3  294.47   24.20
  -6   2   3  187.58   23.20
  -6   2   3  249.48   16.10
  -6   2   3  263.07   12.50
   5  -2  -3   43.40   11.30
   5  -2  -3   60.39    6.90
  -5  -2   3   71.89    6.80
   5  -2  -3   61.79   14.50
   5  -2  -3   59.79    9.20
  -5  -2   3   75.39   14.20
   5  -2  -3   71.09    6.90
  -5  -2   3   80.29   14.30
  -5  -2   3   75.89    7.00
   5   2  -3   54.69   11.40
  -5   2   3   59.49    7.00
  -5   2   3   69.89    8.00
  -5   2   3   84.39    7.30
  -5   2   3   66.09   15.10
   5   2  -3   57.49   10.70
  -5   2   3   74.29   15.30
  -5   2   3   71.79    7.70
  -4  -2   3   21.60    3.40
   4  -2  -3   18.30    7.70
  -4  -2   3   20.60    3.20
  -4  -2   3   18.90    3.10
   4  -2  -3   12.80    4.60
  -4  -2   3    6.40    8.10
  -4  -2   3   22.00    2.90
   4  -2  -3   14.60    4.30
  -4  -2   3   26.40    9.20
   4   2  -3   13.90    3.10
  -4   2   3   26.70   10.20
  -4   2   3   18.90    4.30
   4   2  -3   22.80    3.20
   4   2  -3   22.80    8.20
  -4   2   3   21.50    4.80
  -4   2   3   20.00    4.90
  -4   2   3   21.10    9.50
  -4   2   3   12.20    4.50
  -4   2   3   12.80    8.40
  -3  -2   3  254.37   14.20
  -3  -2   3  209.68   16.00
  -3  -2   3  234.68    9.20
   3  -2  -3  216.48   10.80
   3  -2  -3  235.68   11.10
   3  -2  -3  244.78   12.80
  -3  -2   3  227.18    8.90
   3  -2  -3  225.38   15.10
  -3  -2   3  282.17   16.80
  -3   2   3  244.38   11.30
  -3   2   3  226.98    9.90
  -3   2   3  231.48   15.90
  -3   2   3  224.88   16.80
  -3   2   3  227.48   11.00
   3   2  -3  234.98    9.00
  -3   2   3  219.68    9.90
   2  -2  -3  790.02   25.80
   2  -2  -3  768.92   25.60
  -2  -2   3  814.12   24.40
   2  -2  -3  768.62   29.80
  -2  -2   3  788.42   27.00
   2  -2  -3  795.62   27.20
  -2  -2   3  781.82   28.60
  -2  -2   3  758.62   24.20
  -2  -2   3  758.72   28.30
  -2   2   3  803.92   24.60
   2   2  -3  787.52   24.20
  -2   2   3  754.02   24.70
   2   2  -3  775.92   24.30
  -2   2   3  803.72   26.00
  -2   2   3  807.72   25.90
  -2   2   3  755.62   29.10
  -1  -2   3   13.60    3.40
  -1  -2   3   17.80    3.40
  -1  -2   3   17.10    3.50
   1  -2  -3   16.70    4.00
   1  -2  -3   23.90    4.20
  -1  -2   3   18.00    2.10
  -1  -2   3   22.70    2.50
   1  -2  -3   16.70    6.40
   1  -2  -3   23.00    4.90
  -1   2   3   23.90    4.10
   1   2  -3   19.50    3.50
  -1   2   3   19.10    4.70
   1   2  -3   16.20    3.60
  -1   2   3   21.70    3.10
  -1   2   3   22.30    5.50
  -1   2   3   18.20    3.60
   0  -2   3  213.58   10.20
   0  -2  -3  205.98   10.40
   0  -2   3  216.38   10.40
   0  -2  -3  211.98    8.70
   0  -2   3  197.08    9.00
   0  -2   3  197.58    9.40
   0  -2  -3  203.88   10.50
   0  -2  -3  188.58    8.20
   0  -2  -3  209.08   10.80
   0  -2  -3  210.98   10.40
   0   2  -3  197.98    9.00
   0   2  -3  200.18    9.30
   0   2  -3  204.28    6.80
   0   2   3  192.48   10.40
   0   2   3  210.58    9.70
   0   2   3  201.18   10.40
   0   2  -3  202.28   10.30
  -1  -2  -3  190.08   11.50
   1  -2   3  196.58   11.30
  -1  -2  -3  187.98   10.70
   1  -2   3  189.48   11.60
   1  -2   3  184.68   10.80
  -1  -2  -3  201.58   11.50
  -1  -2  -3  190.08    9.60
   1  -2   3  190.48   10.70
  -1  -2  -3  196.38    7.40
   1  -2   3  200.98   10.40
   1   2   3  200.18   10.10
  -1   2  -3  177.78    9.60
  -1   2  -3  197.48   10.50
   1   2   3  189.88   11.40
  -1   2  -3  165.98   11.30
  -1   2  -3  199.88   10.50
   1   2   3  193.38    9.50
   1   2   3  194.08   10.90
  -2  -2  -3  794.22   30.80
   2  -2   3  851.61   29.90
  -2  -2  -3  840.52   29.80
  -2  -2  -3  828.92   29.70
   2  -2   3  782.22   31.70
  -2  -2  -3  833.62   28.30
  -2  -2  -3  871.91   30.80
   2  -2   3  820.32   30.00
   2  -2   3  836.92   30.00
  -2   2  -3  853.81   29.70
  -2   2  -3  820.52   29.10
   2   2   3  845.82   29.90
  -2   2  -3  803.42   30.20
  -2   2  -3  866.31   31.60
  -2   2  -3  843.02   31.10
   2   2   3  835.62   29.80
   2   2   3  851.41   29.40
  -3  -2  -3  408.46   18.90
   3  -2   3  403.26   22.30
  -3  -2  -3  401.86   18.20
   3  -2   3  432.06   19.50
   3  -2   3  422.96   19.20
  -3  -2  -3  408.56   18.70
   3  -2   3  439.66   19.40
  -3  -2  -3  424.16   17.60
  -3  -2  -3  413.96   21.60
   3   2   3  404.96   18.90
   3   2   3  418.06   18.70
   3   2   3  417.66   14.40
  -3   2  -3  381.26   19.20
   3   2   3  402.46   19.70
  -3   2  -3  432.16   18.60
  -3   2  -3  422.06   18.50
  -3   2  -3  405.86   19.10
  -3   2  -3  443.16   22.80
  -3   2  -3  401.66   19.30
   4  -2   3   85.69    9.80
  -4  -2  -3   81.89    9.30
  -4  -2  -3   80.09    9.20
  -4  -2  -3   86.09    9.40
  -4  -2  -3   81.19    8.80
  -4  -2  -3   89.59   13.60
   4  -2   3   72.59    9.40
   4  -2   3   95.89   14.20
   4  -2   3   72.29   10.00
   4   2   3   82.19    9.30
   4   2   3   81.79    9.30
  -4   2  -3   84.79   10.00
  -4   2  -3  112.39   15.20
  -4   2  -3   98.19   10.10
  -4   2  -3   96.79   10.20
  -4   2  -3   64.19    8.70
   4   2   3   89.79   11.90
   4   2   3   82.89    7.10
   5  -2   3   28.40   12.60
  -5  -2  -3   32.70    7.90
   5  -2   3   30.20    8.90
  -5  -2  -3   11.70    7.40
   5  -2   3   32.30    8.00
  -5  -2  -3   23.60   13.40
  -5  -2  -3   21.90    7.40
  -5  -2  -3   33.40    7.80
   5  -2   3   36.90    8.40
  -5   2  -3   19.80    8.00
  -5   2  -3   33.70   12.80
   5   2   3   25.00    7.50
   5   2   3   31.40   10.60
  -5   2  -3   14.50    8.00
   5   2   3   46.90    8.20
  -5   2  -3   31.90    8.00
  -5   2  -3   21.90   12.70
   5   2   3   25.50    6.10
   6  -2   3   28.20   14.30
  -6  -2  -3   -0.40    7.50
  -6  -2  -3    0.80   11.50
   6  -2   3   -0.30    8.60
   6   2   3    6.40   10.60
  -6   2  -3  -10.20   12.20
  -6   2  -3   -1.70    7.90
  -6   2  -3   -0.70   13.30
  -7  -2  -3   -6.80   12.90
  -7  -2  -3   -8.90    8.10
   7  -2   3   27.60   17.00
  -7   2  -3    4.70    9.80
   7   2   3    7.00   14.50
  -7   2  -3    7.30   14.50
  -7   2  -3   -2.90   13.30
  -8  -2  -3   58.59   19.30
   8  -2   3   76.59   23.70
  -8  -2  -3   71.09   14.00
  -8   2  -3   87.49   15.50
  -8   2  -3  105.99   24.30
   8   2   3   47.90   17.60
   8  -3  -3   51.59   22.50
  -8  -3   3   75.99   11.10
  -8  -3   3   94.39   22.00
  -8   3   3   29.30   18.70
  -8   3   3   34.60   19.10
   8   3  -3   68.69   18.70
  -8   3   3   50.99   12.80
   7  -3  -3  150.68   20.80
   7  -3  -3   99.09   22.90
  -7  -3   3   98.19   11.30
  -7  -3   3  112.99   20.50
  -7   3   3  133.89   14.20
  -7   3   3  113.09   21.50
   7   3  -3  124.59   19.80
  -7   3   3  113.09   21.90
  -6  -3   3   78.09    8.70
  -6  -3   3   77.99   17.30
   6  -3  -3   61.09   14.80
   6  -3  -3   78.09    8.50
   6  -3  -3   56.69   16.50
  -6  -3   3   61.29    9.10
  -6   3   3   75.49    8.10
   6   3  -3   59.99   12.60
  -6   3   3   86.09   17.80
   6   3  -3   99.39   15.90
  -6   3   3   59.59   10.30
  -6   3   3   49.40   17.20
  -5  -3   3  224.08   12.10
   5  -3  -3  238.58   21.90
  -5  -3   3  224.98   11.50
   5  -3  -3  219.98   12.60
  -5  -3   3  217.18    9.20
  -5  -3   3  256.97   20.10
   5  -3  -3  213.98   13.10
   5  -3  -3  182.78   21.30
  -5  -3   3  218.88    9.60
   5  -3  -3  191.38   14.10
  -5   3   3  218.48   13.30
   5   3  -3  231.28    9.00
  -5   3   3  211.98   13.30
   5   3  -3  218.68   18.30
  -5   3   3  203.78   22.00
  -5   3   3  209.38   21.30
  -5   3   3  201.08   12.40
  -5   3   3  220.28   14.30
  -4  -3   3   98.29    6.60
   4  -3  -3   94.19   12.60
  -4  -3   3   95.99    6.60
   4  -3  -3  101.39    9.80
  -4  -3   3   96.29    7.10
  -4  -3   3  122.79   14.80
   4  -3  -3  108.29    8.90
   4  -3  -3   97.99    8.20
  -4  -3   3   87.49    6.40
   4   3  -3   99.09    6.80
   4   3  -3   86.89   11.40
  -4   3   3  110.49   14.60
  -4   3   3  108.19    8.80
  -4   3   3  102.49    8.40
  -4   3   3   88.09    8.60
  -4   3   3  104.89    8.70
   4   3  -3  111.19    6.60
  -4   3   3  113.69   15.70
   3  -3  -3   39.20    5.70
   3  -3  -3   37.40    9.10
   3  -3  -3   38.50    5.90
  -3  -3   3   37.70    4.60
  -3  -3   3   37.40    3.20
   3  -3  -3   54.79    7.20
  -3  -3   3   23.20    6.50
  -3  -3   3   36.10    3.00
  -3  -3   3   41.00    4.40
  -3  -3   3   35.30    8.50
   3   3  -3   39.10    4.50
  -3   3   3   27.90    8.80
  -3   3   3   37.60    5.80
   3   3  -3   38.00    4.30
  -3   3   3   33.50    5.80
  -3   3   3   32.20    9.50
  -3   3   3   36.50    5.10
  -3   3   3   34.20    5.20
  -2  -3   3  191.68    9.00
   2  -3  -3  187.88   10.20
   2  -3  -3  191.38   14.20
  -2  -3   3  173.68    7.00
  -2  -3   3  178.68    7.20
   2  -3  -3  189.18   10.40
  -2  -3   3  179.28    8.90
   2  -3  -3  171.98   10.30
  -2  -3   3  173.88   11.50
  -2  -3   3  185.88    9.80
  -2   3   3  185.08    9.00
  -2   3   3  174.88    9.50
  -2   3   3  161.08   10.10
  -2   3   3  180.08   10.40
   2   3  -3  191.48    9.00
   2   3  -3  194.78    8.90
  -2   3   3  178.58   12.10
  -2   3   3  162.78   12.60
  -1  -3   3 1131.29   34.20
   1  -3  -3 1130.79   39.30
   1  -3  -3 1167.38   37.00
   1  -3  -3 1143.19   36.90
  -1  -3   3 1133.49   35.20
  -1  -3   3 1147.29   36.10
   1  -3  -3 1143.59   37.10
  -1  -3   3 1102.79   36.00
  -1  -3   3 1133.19   34.70
  -1   3   3 1157.98   36.80
   1   3  -3 1135.59   36.00
   1   3  -3 1157.08   36.00
  -1   3   3 1112.09   36.30
  -1   3   3 1095.89   37.40
  -1   3   3 1148.29   36.70
   0  -3  -3 1175.98   37.90
   0  -3  -3 1165.68   37.50
   0  -3  -3 1174.58   37.80
   0  -3  -3 1174.98   38.80
   0  -3   3 1141.99   36.40
   0  -3   3 1164.48   37.60
   0  -3   3 1129.19   36.30
   0  -3   3 1105.49   38.70
   0  -3   3 1141.79   37.40
   0  -3  -3 1176.68   36.20
   0   3  -3 1148.79   34.50
   0   3   3 1167.18   37.40
   0   3  -3 1172.58   37.80
   0   3   3 1186.78   37.60
   0   3  -3 1152.28   36.40
   0   3   3 1130.99   37.60
   0   3  -3 1165.18   37.60
   0   3  -3 1130.09   36.70
   0   3   3 1191.28   35.90
  -1  -3  -3  625.84   20.10
   1  -3   3  618.14   22.10
   1  -3   3  621.74   23.20
  -1  -3  -3  557.14   22.10
   1  -3   3  579.74   23.40
   1  -3   3  588.04   23.20
  -1  -3  -3  549.65   23.40
  -1  -3  -3  600.24   21.70
  -1  -3  -3  585.74   22.60
   1  -3   3  574.84   22.80
   1   3   3  618.54   21.90
  -1   3  -3  610.44   20.80
  -1   3  -3  602.04   22.20
  -1   3  -3  602.44   23.30
  -1   3  -3  579.74   22.10
   1   3   3  614.44   22.70
   1   3   3  642.94   20.80
   2  -3   3  582.14   21.50
  -2  -3  -3  569.54   23.60
   2  -3   3  590.34   23.30
  -2  -3  -3  579.34   24.50
   2  -3   3  546.85   23.00
   2  -3   3  554.24   23.20
   2  -3   3  567.54   24.90
  -2  -3  -3  551.64   20.90
  -2  -3  -3  549.15   22.40
  -2   3  -3  575.24   24.70
   2   3   3  561.54   21.90
  -2   3  -3  585.04   23.30
   2   3   3  582.84   22.90
  -2   3  -3  601.24   21.80
  -2   3  -3  572.94   22.30
   2   3   3  481.65   17.30
   2   3   3  557.04   21.50
  -3  -3  -3 1021.50   35.50
   3  -3   3 1090.89   41.30
  -3  -3  -3  969.20   35.80
  -3  -3  -3 1025.50   36.20
   3  -3   3 1027.70   37.90
  -3  -3  -3 1000.10   39.00
   3  -3   3 1041.60   37.00
  -3  -3  -3 1060.29   34.90
   3  -3   3  994.80   36.60
   3   3   3  913.21   30.40
  -3   3  -3 1046.30   40.10
  -3   3  -3 1042.60   36.80
  -3   3  -3  979.20   36.60
   3   3   3 1048.50   36.60
  -3   3  -3  983.70   37.20
   3   3   3 1012.30   35.90
   3   3   3 1057.29   37.30
  -3   3  -3  996.40   36.10
   4  -3   3   47.90   12.20
  -4  -3  -3   39.10    7.70
   4  -3   3   50.39    8.50
  -4  -3  -3   47.20   11.40
   4  -3   3   71.59   10.50
  -4  -3  -3   47.90    7.80
  -4  -3  -3   44.70    7.50
  -4  -3  -3   36.00    7.60
   4  -3   3   48.70    8.70
  -4   3  -3   57.79   12.50
   4   3   3   57.19   10.30
   4   3   3   36.60    7.40
  -4   3  -3   62.19    9.50
  -4   3  -3   38.80    7.50
   4   3   3   44.60    4.80
   4   3   3   53.99    8.10
  -4   3  -3   50.59    8.60
  -4   3  -3   52.09    8.50
   5  -3   3   -9.50    5.90
  -5  -3  -3   -5.40    5.80
  -5  -3  -3    1.00   10.40
  -5  -3  -3   -3.20    5.90
  -5  -3  -3   -5.70    9.80
   5  -3   3   -6.70    8.50
   5  -3   3   12.10    7.50
   5  -3   3   -6.10   10.70
  -5  -3  -3  -12.50    5.60
  -5   3  -3   -2.00    6.80
  -5   3  -3   -4.30    6.80
  -5   3  -3   -1.10    6.30
   5   3   3    6.30    6.30
   5   3   3    1.80    6.00
   5   3   3   -6.00    7.00
  -5   3  -3    0.00   10.50
  -6  -3  -3  280.67   18.70
   6  -3   3  223.58   26.90
  -6  -3  -3  266.37   26.80
   6  -3   3  292.37   22.00
  -6   3  -3  286.97   20.80
   6   3   3  249.78   23.90
  -6   3  -3  281.87   28.60
  -6   3  -3  282.47   28.80
  -7  -3  -3   39.00   10.50
   7  -3   3   32.20   17.00
  -7  -3  -3   65.79   17.10
  -7   3  -3   -1.20   17.10
  -7   3  -3   50.49   12.80
  -7   3  -3   28.40   17.90
   7   3   3   36.50   14.60
  -8  -3  -3    5.40   15.50
  -8  -3  -3   12.70   10.60
   8  -3   3   22.10   17.90
  -8   3  -3    6.10   18.80
   8   3   3   30.20   17.20
  -8   3  -3   16.40   11.50
  -8  -4   3    9.10    9.10
   8  -4  -3  -17.10   19.40
  -8  -4   3   32.70   18.60
  -8   4   3   44.20   12.40
  -8   4   3   35.60   20.40
  -8   4   3   22.50   20.40
  -7  -4   3   75.39   19.20
   7  -4  -3  113.29   22.60
   7  -4  -3   92.89   19.30
  -7  -4   3   87.09   10.70
  -7   4   3   67.09   20.40
   7   4  -3   88.89   17.60
  -7   4   3  106.29   21.50
  -7   4   3  102.29   13.70
   6  -4  -3   27.00   14.30
   6  -4  -3   17.20    7.70
   6  -4  -3   20.70   11.40
  -6  -4   3   22.90    6.70
  -6  -4   3   38.80   14.50
  -6   4   3   28.10    7.20
  -6   4   3   22.10   13.70
  -6   4   3   24.50   14.90
  -6   4   3   12.60    8.70
   6   4  -3   21.00   10.70
   5  -4  -3   22.50    6.90
   5  -4  -3   12.80    6.80
  -5  -4   3   21.30    4.70
  -5  -4   3   13.50   10.00
  -5  -4   3   24.50    5.40
   5  -4  -3   12.50   11.90
  -5  -4   3   15.20    4.20
   5  -4  -3   12.70   10.70
  -5  -4   3   16.40    5.20
   5  -4  -3   19.80    6.30
   5   4  -3    6.90    8.80
  -5   4   3   21.30    6.70
  -5   4   3   28.80    6.40
  -5   4   3    4.90    6.80
   5   4  -3    9.70    4.30
  -5   4   3  -15.60    9.90
  -5   4   3   19.20    6.90
   5   4  -3   14.40    4.10
   4  -4  -3    9.70    5.70
   4  -4  -3    0.50    8.10
  -4  -4   3   14.10    4.40
  -4  -4   3    7.90    4.10
  -4  -4   3   17.30    9.10
   4  -4  -3   20.80    5.80
   4  -4  -3    9.60    5.00
  -4  -4   3    9.80    3.90
  -4  -4   3   16.60    4.00
  -4   4   3   17.90    5.30
  -4   4   3    5.70    5.70
  -4   4   3    8.60    5.50
  -4   4   3    6.00    8.20
  -4   4   3   -0.70    9.40
   4   4  -3   15.70    6.90
   4   4  -3   12.80    4.40
  -4   4   3   22.50    5.50
   4   4  -3    7.00    3.90
   3  -4  -3   71.39   11.50
   3  -4  -3   62.79    7.50
  -3  -4   3   54.89    5.80
   3  -4  -3   86.69    8.20
   3  -4  -3   55.99    7.10
  -3  -4   3   71.39    6.60
  -3  -4   3   73.49   10.30
  -3  -4   3   69.19    5.80
  -3   4   3   76.29    7.90
  -3   4   3   59.09   10.80
  -3   4   3   62.49   11.40
  -3   4   3   55.19    7.40
   3   4  -3   72.09    6.30
   3   4  -3   60.89    6.20
   3   4  -3   85.59    8.80
  -3   4   3   71.59    7.10
  -3   4   3   63.29    7.50
  -2  -4   3  243.28   10.50
   2  -4  -3  233.08   16.10
   2  -4  -3  232.28   13.00
  -2  -4   3  245.48   11.70
   2  -4  -3  227.78   12.00
  -2  -4   3  235.78    9.80
  -2  -4   3  224.98   10.30
  -2  -4   3  239.78   11.50
  -2   4   3  209.58   12.70
  -2   4   3  214.98   12.10
   2   4  -3  243.98   11.60
  -2   4   3  232.28   11.20
   2   4  -3  239.08   11.30
  -2   4   3  218.88   14.70
  -2   4   3  193.48   13.40
  -2   4   3  233.38   12.90
  -1  -4   3 1639.64   51.79
  -1  -4   3 1596.74   50.19
   1  -4  -3 1656.13   50.79
  -1  -4   3 1659.83   52.49
   1  -4  -3 1636.44   52.79
   1  -4  -3 1629.74   54.99
   1  -4  -3 1670.93   52.69
   1  -4  -3 1645.34   52.49
  -1  -4   3 1644.74   53.29
  -1  -4   3 1670.13   51.79
  -1  -4   3 1671.93   48.50
  -1   4   3 1669.93   52.99
  -1   4   3 1647.64   52.19
   1   4  -3 1661.13   51.79
  -1   4   3 1646.14   52.49
   1   4  -3 1657.43   51.89
  -1   4   3 1643.74   51.99
   0  -4   3 1875.71   57.39
   0  -4  -3 1911.01   59.19
   0  -4   3 1870.81   58.69
   0  -4  -3 1894.21   58.89
   0  -4   3 1887.71   59.99
   0  -4  -3 1859.31   56.99
   0  -4   3 1792.62   58.59
   0  -4   3 1880.41   56.79
   0  -4  -3 1810.92   58.59
   0  -4  -3 1879.11   59.79
   0   4   3 1814.52   58.69
   0   4  -3 1845.02   57.79
   0   4  -3 1919.01   55.39
   0   4  -3 1893.81   58.79
   0   4   3 1880.61   58.79
   0   4  -3 1828.52   58.69
   0   4   3 1843.32   56.39
   0   4   3 1852.31   58.29
   0   4  -3 1829.32   56.99
   1  -4   3  184.98   13.10
  -1  -4  -3  206.38   10.70
  -1  -4  -3  204.88   12.70
   1  -4   3  201.38   12.70
  -1  -4  -3  197.68   14.10
   1  -4   3  204.48   13.80
  -1  -4  -3  195.98   12.30
   1  -4   3  200.08   11.20
  -1  -4  -3  217.18   10.70
   1  -4   3  229.18   12.80
  -1   4  -3  186.38   11.90
   1   4   3  185.58   12.60
  -1   4  -3  203.68    9.90
   1   4   3  210.18    9.50
   1   4   3  185.18   11.30
   1   4   3  205.78   13.00
  -1   4  -3  199.18   13.30
  -1   4  -3  195.18   13.10
   1   4   3  192.18    8.10
  -1   4  -3  185.18   10.10
   2  -4   3   39.00    7.60
  -2  -4  -3   26.60    5.70
   2  -4   3   37.90    8.90
  -2  -4  -3   40.80    9.10
   2  -4   3   43.70    7.90
  -2  -4  -3   39.70    4.00
  -2  -4  -3   30.20    7.00
  -2  -4  -3   44.60    8.10
   2  -4   3   32.50    8.90
   2  -4   3   44.30    6.70
  -2  -4  -3   36.20    7.00
   2   4   3   46.60    6.40
  -2   4  -3   30.40    6.80
  -2   4  -3   36.00    7.20
   2   4   3   32.90    7.10
  -2   4  -3   38.10    8.50
   2   4   3   39.60    6.90
  -2   4  -3   33.10    7.50
  -2   4  -3   33.80    6.20
  -3  -4  -3  269.67   17.30
   3  -4   3  327.47   20.40
  -3  -4  -3  308.27   16.10
   3  -4   3  284.87   16.80
   3  -4   3  263.17   18.00
  -3  -4  -3  313.17   18.40
  -3  -4  -3  293.47   15.90
   3  -4   3  274.17   16.80
  -3  -4  -3  298.87   14.60
  -3  -4  -3  286.57   15.60
  -3   4  -3  275.27   15.10
  -3   4  -3  280.37   16.10
   3   4   3  304.37   15.50
   3   4   3  288.07   16.10
  -3   4  -3  299.37   15.70
  -3   4  -3  283.47   17.00
  -3   4  -3  260.37   18.70
  -3   4  -3  255.27   17.20
   3   4   3  251.87   14.70
  -4  -4  -3   24.10    6.90
  -4  -4  -3   19.50    9.20
  -4  -4  -3   14.50    6.50
  -4  -4  -3   13.20    6.50
   4  -4   3   25.40    9.20
   4  -4   3   12.60    7.30
   4  -4   3    2.70    6.90
  -4  -4  -3   20.00    6.30
   4  -4   3   28.10   11.10
  -4   4  -3   21.50    7.50
   4   4   3   13.10    2.90
  -4   4  -3   24.20    8.10
  -4   4  -3   38.20    8.10
  -4   4  -3   19.20   10.30
   4   4   3   14.50    6.40
   4   4   3   22.10    7.90
   4   4   3   13.50    6.50
   5  -4   3    2.50   11.50
   5  -4   3   18.00    8.10
   5  -4   3   28.80   10.90
   5  -4   3   32.60    8.90
  -5  -4  -3   34.90    8.40
  -5  -4  -3   32.80    7.70
  -5  -4  -3   29.20    7.70
  -5  -4  -3   38.50   12.40
  -5   4  -3   38.20    9.60
  -5   4  -3   17.90   12.80
   5   4   3   40.70   11.00
  -5   4  -3   25.30    8.30
   5   4   3   32.10    7.80
  -5   4  -3   28.00    9.10
   5   4   3   29.30    7.90
   6  -4   3    1.00   13.10
   6  -4   3   10.00   11.90
  -6  -4  -3    7.60    7.60
  -6  -4  -3   21.60   13.10
  -6   4  -3    3.40    8.90
  -6   4  -3   17.40   14.20
   6   4   3   40.30   12.70
  -7  -4  -3   85.99   18.80
   7  -4   3   71.99   20.50
  -7  -4  -3   82.29   13.10
  -7   4  -3  104.89   22.00
  -7   4  -3   95.69   21.30
   7   4   3  108.39   18.80
  -7   4  -3   64.49   14.10
   8  -4   3    9.60   16.90
  -8  -4  -3   25.40   17.90
  -8  -4  -3  -28.10    8.80
  -8   4  -3  -14.10   11.20
  -8   4  -3   -8.50   16.60
  -8   4  -3    3.70   16.10
  -8  -5   3   50.19   11.20
  -8  -5   3   42.10   17.70
   8  -5  -3   49.00   21.80
  -8   5   3   38.90   20.60
  -8   5   3   63.99   22.80
  -8   5   3   91.59   15.40
   7  -5  -3   42.90   15.90
  -7  -5   3   27.30   14.90
   7  -5  -3    1.70   15.00
  -7  -5   3   -3.00    7.60
  -7   5   3   26.50   11.10
  -7   5   3    9.60   16.00
  -7   5   3   -4.20   15.70
   6  -5  -3   13.80   13.20
   6  -5  -3   13.60   11.70
  -6  -5   3    5.00   11.40
  -6  -5   3   10.10    6.70
  -6   5   3   -8.00   12.20
  -6   5   3   -1.70    8.40
  -6   5   3  -24.50   10.40
   6   5  -3    4.40    9.20
   5  -5  -3 1216.18   48.60
   5  -5  -3 1437.26   49.30
   5  -5  -3 1405.66   60.09
  -5  -5   3 1423.36   46.20
   5  -5  -3 1375.36   48.80
  -5  -5   3 1461.75   45.50
  -5  -5   3 1443.76   47.30
  -5  -5   3 1388.66   44.90
   5  -5  -3 1486.65   58.29
  -5  -5   3 1345.97   54.79
   5   5  -3 1484.85   52.79
   5   5  -3 1399.56   44.80
  -5   5   3 1375.26   49.20
   5   5  -3 1372.56   45.00
  -5   5   3 1405.76   49.90
  -5   5   3 1443.76   48.60
  -5   5   3 1471.95   60.69
   4  -5  -3   99.69   10.20
   4  -5  -3  115.29   10.20
   4  -5  -3  116.09   10.30
  -4  -5   3  100.79    8.30
  -4  -5   3  112.29    8.50
  -4  -5   3  106.69   14.50
  -4  -5   3  109.09    8.80
   4  -5  -3   94.59   15.00
  -4  -5   3  113.49    9.00
  -4   5   3   92.59   14.00
   4   5  -3  112.99    9.10
  -4   5   3   90.29   10.10
   4   5  -3  128.09   12.30
  -4   5   3  121.39   10.60
   4   5  -3  109.69    9.10
  -4   5   3   96.19   10.30
  -4   5   3  119.89   10.40
  -4   5   3   97.39   15.20
   3  -5  -3   36.90   10.50
  -3  -5   3   30.20    4.80
   3  -5  -3   27.40    6.50
  -3  -5   3   19.20    5.30
  -3  -5   3   26.40    5.40
   3  -5  -3   26.50    6.10
   3  -5  -3   32.10    6.20
  -3  -5   3   30.00    5.30
  -3  -5   3   47.00    9.90
  -3   5   3   28.40    9.00
  -3   5   3   13.10    5.70
   3   5  -3   18.00    5.00
  -3   5   3   23.40    6.40
   3   5  -3   21.20    5.60
   3   5  -3   25.60    5.40
  -3   5   3   31.40    6.70
  -3   5   3   29.90    5.90
   2  -5  -3  387.36   17.90
   2  -5  -3  400.96   22.10
  -2  -5   3  425.26   17.50
  -2  -5   3  380.36   16.90
  -2  -5   3  391.46   15.50
  -2  -5   3  414.96   14.20
   2  -5  -3  418.76   18.90
  -2  -5   3  412.66   16.40
  -2   5   3  396.66   18.60
   2   5  -3  398.76   16.90
   2   5  -3  405.46   17.30
  -2   5   3  404.46   19.10
  -2   5   3  396.56   20.10
  -2   5   3  404.46   18.70
  -2   5   3  408.66   18.20
   1  -5  -3 1170.08   38.60
   1  -5  -3 1115.29   38.40
  -1  -5   3 1113.69   35.80
   1  -5  -3 1126.09   36.20
  -1  -5   3 1112.09   37.60
   1  -5  -3 1141.29   40.80
  -1  -5   3 1070.99   32.70
  -1  -5   3 1059.89   39.00
   1  -5  -3 1136.59   38.70
  -1   5   3 1066.19   36.90
   1   5  -3 1162.98   37.90
  -1   5   3 1095.49   38.20
  -1   5   3 1146.89   38.50
  -1   5   3 1130.89   38.60
  -1   5   3 1095.49   32.40
   1   5  -3 1044.10   37.30
  -1   5   3 1102.39   37.80
   0  -5  -3 3847.31  115.69
   0  -5  -3 3793.42  116.39
   0  -5  -3 3901.01  116.99
   0  -5  -3 3940.81  113.79
   0  -5   3 3700.43  115.19
   0  -5   3 3709.23  113.79
   0  -5   3 3833.92  113.29
   0  -5   3 3921.01  115.69
   0  -5  -3 3806.12  115.49
   0  -5   3 3605.44  116.79
   0   5   3 3850.51  115.69
   0   5  -3 3799.02  115.59
   0   5  -3 3826.82  111.79
   0   5  -3 3837.42  114.59
   0   5  -3 3781.32  115.39
   0   5   3 3705.93  115.49
   0   5  -3 3809.92  113.49
   0   5   3 3777.82  114.99
   0   5   3 3916.11  113.09
  -1  -5  -3  767.62   28.60
   1  -5   3  751.02   28.40
   1  -5   3  742.83   28.60
   1  -5   3  756.62   28.90
  -1  -5  -3  676.73   30.20
  -1  -5  -3  727.03   28.10
   1  -5   3  748.53   30.30
  -1  -5  -3  754.82   26.90
  -1  -5  -3  758.02   26.50
   1  -5   3  773.12   27.50
  -1   5  -3  744.73   26.30
  -1   5  -3  748.63   28.00
   1   5   3  758.12   27.40
   1   5   3  756.72   28.80
   1   5   3  736.23   23.70
  -1   5  -3  755.22   29.00
  -1   5  -3  771.42   25.50
  -1   5  -3  724.43   29.00
   1   5   3  758.82   28.50
   2  -5   3   52.19   10.10
  -2  -5  -3   68.59    7.70
  -2  -5  -3   60.59    6.00
   2  -5   3   67.69    8.90
   2  -5   3   47.80    9.90
   2  -5   3   56.19    7.50
  -2  -5  -3   66.29    9.10
  -2  -5  -3   59.49   10.80
  -2  -5  -3   78.69    9.20
   2  -5   3   40.90    8.40
  -2   5  -3   66.99    9.00
  -2   5  -3   60.69    7.30
  -2   5  -3   53.89    8.30
  -2   5  -3   78.89   11.00
   2   5   3   64.39    6.60
  -2   5  -3   54.69    9.20
   2   5   3   60.39    8.90
   2   5   3   58.99    8.10
  -3  -5  -3   12.00    5.50
  -3  -5  -3   12.30    6.10
  -3  -5  -3    6.50    9.00
   3  -5   3   10.20    9.00
   3  -5   3   16.80    6.90
  -3  -5  -3   -3.10    5.90
   3  -5   3   34.40    9.20
   3  -5   3   15.10    6.80
  -3  -5  -3   12.20    7.70
   3   5   3    8.50    5.50
  -3   5  -3    8.50    8.40
  -3   5  -3   13.20    6.70
   3   5   3   16.50    6.40
  -3   5  -3   10.30    5.90
   3   5   3   13.70    5.40
  -3   5  -3    2.10    6.50
  -4  -5  -3  306.27   17.50
  -4  -5  -3  295.27   16.60
   4  -5   3  297.87   22.90
   4  -5   3  313.97   21.40
   4  -5   3  277.47   17.70
  -4  -5  -3  308.97   17.40
  -4  -5  -3  326.77   21.30
  -4  -5  -3  310.37   17.60
   4  -5   3  283.37   18.60
  -4   5  -3  325.97   18.80
  -4   5  -3  300.17   22.30
  -4   5  -3  293.67   18.60
  -4   5  -3  290.07   19.20
   4   5   3  313.27   17.90
   4   5   3  296.57   16.70
  -4   5  -3  317.77   18.30
   4   5   3  322.17   17.60
   4   5   3  257.07   10.30
  -5  -5  -3   -0.60    6.50
  -5  -5  -3    5.70   10.70
  -5  -5  -3    0.00    6.70
  -5  -5  -3    2.70    6.50
   5  -5   3   25.00   13.60
   5  -5   3    9.80    8.50
   5  -5   3   11.90   10.50
   5  -5   3    1.10    7.30
   5   5   3    4.20    9.00
  -5   5  -3   -9.80   11.20
  -5   5  -3   14.20    8.30
  -5   5  -3   21.90    7.70
   5   5   3   -4.70    6.20
  -5   5  -3   12.50    8.90
   5   5   3   15.20    8.70
  -6  -5  -3   80.89   11.60
   6  -5   3   96.29   19.80
  -6  -5  -3   87.09   18.30
   6  -5   3  120.99   17.80
   6   5   3  114.79   16.20
  -6   5  -3   90.59   13.80
  -6   5  -3   80.69   19.50
  -7  -5  -3   -1.50   12.90
   7  -5   3    6.90   16.10
  -7  -5  -3   -1.50    8.60
   7   5   3   -2.40   12.40
  -7   5  -3   10.30   15.30
  -7   5  -3  -34.60   13.10
  -7   5  -3   -2.00   10.90
  -8  -5  -3   12.10   16.00
   8  -5   3    0.50   16.90
  -8  -5  -3   -9.70    9.90
  -8   5  -3  -20.30   16.50
  -8   5  -3   21.50   19.30
  -8   5  -3    6.90   13.10
   8  -6  -3   51.99   24.60
  -8  -6   3   71.59   12.20
  -8  -6   3   58.69   21.30
  -8   6   3   76.29   15.60
  -8   6   3   26.90   19.40
  -8   6   3   84.59   22.60
  -7  -6   3  102.39   11.70
   7  -6  -3  103.09   22.30
   7  -6  -3  117.69   21.60
  -7  -6   3  102.39   19.30
  -7   6   3   70.29   21.00
  -7   6   3  101.49   14.80
  -7   6   3   97.59   22.30
  -6  -6   3   78.09   16.30
   6  -6  -3   95.89   19.00
  -6  -6   3   90.69   10.20
   6  -6  -3  111.99   20.40
  -6  -6   3   70.49    7.70
  -6   6   3   86.09   13.30
   6   6  -3   81.79    7.00
  -6   6   3   94.69   19.10
   6   6  -3  100.49   14.40
   5  -6  -3  205.28   15.80
  -5  -6   3  217.88   14.60
  -5  -6   3  213.38   13.00
  -5  -6   3  189.58   12.20
   5  -6  -3  207.88   23.70
  -5  -6   3  204.18   13.10
   5  -6  -3  221.28   22.70
  -5  -6   3  211.28   20.80
  -5   6   3  218.78   17.20
   5   6  -3  208.98   12.30
   5   6  -3  190.08   16.70
   5   6  -3  193.18   12.90
  -5   6   3  215.68   15.30
  -5   6   3  233.68   24.80
   4  -6  -3  132.99   12.30
   4  -6  -3  138.79   17.50
   4  -6  -3  105.89   16.00
   4  -6  -3  155.48   11.30
  -4  -6   3  142.19   10.90
  -4  -6   3  138.69   15.70
  -4  -6   3  133.39   10.80
   4  -6  -3  129.89   11.70
  -4  -6   3  137.19   10.10
   4   6  -3  146.89   10.80
  -4   6   3  149.09   13.40
   4   6  -3  142.59   12.10
  -4   6   3  133.69   12.50
  -4   6   3  146.19   18.30
  -4   6   3  100.39   15.30
  -4   6   3  138.69   12.00
  -4   6   3  151.48   12.20
   4   6  -3  134.19   11.00
   3  -6  -3  101.09   14.30
   3  -6  -3   71.89    8.70
  -3  -6   3   70.49    7.80
   3  -6  -3  103.79    9.90
  -3  -6   3   82.29    8.40
  -3  -6   3   88.29    8.40
   3  -6  -3   93.09   10.20
  -3  -6   3   65.69    6.90
   3   6  -3   90.59    8.50
   3   6  -3   95.29    8.60
  -3   6   3   54.09   10.30
   3   6  -3   81.89    7.30
  -3   6   3   86.59   12.40
  -3   6   3   83.99    9.90
  -3   6   3   76.09    9.60
  -3   6   3   86.29   10.00
  -3   6   3   82.69    9.50
   2  -6  -3   32.50    9.80
   2  -6  -3   30.90    7.50
   2  -6  -3   32.10    7.00
  -2  -6   3   26.30    6.50
  -2  -6   3   33.80    5.30
  -2  -6   3   26.20    6.20
  -2  -6   3   28.70    6.10
   2   6  -3   30.00    6.20
  -2   6   3   23.10    7.20
  -2   6   3   32.00    7.60
  -2   6   3   31.40    7.30
  -2   6   3   23.10    8.30
   2   6  -3   27.30    6.10
   1  -6  -3   36.20    7.80
  -1  -6   3   38.20    8.20
  -1  -6   3   34.80    5.80
  -1  -6   3   36.20    2.60
   1  -6  -3   39.80    6.00
  -1  -6   3   35.90    2.90
   1  -6  -3   36.30    7.60
   1  -6  -3   54.19    9.40
   1  -6  -3   48.80   10.00
  -1  -6   3   49.90    7.90
  -1   6   3   32.90    7.70
  -1   6   3   31.90    7.50
  -1   6   3   44.10    8.10
  -1   6   3   35.50    7.90
   1   6  -3   42.10    7.10
  -1   6   3   42.90    3.10
  -1   6   3   38.30    6.60
   1   6  -3   41.60    7.30
   1   6  -3   48.00    7.50
   0  -6   3   -2.70    6.10
   0  -6  -3    4.30    7.30
   0  -6   3   -5.00    4.50
   0  -6   3    6.20    7.20
   0  -6  -3    4.30    5.60
   0  -6  -3   -0.90    4.60
   0  -6   3   -2.60    5.10
   0  -6  -3   10.10    6.30
   0  -6  -3    1.90    7.10
   0  -6   3    6.00    4.40
   0   6   3    3.00    5.50
   0   6  -3    8.50    6.30
   0   6  -3    5.30    5.40
   0   6  -3   -1.80    4.40
   0   6  -3   11.20    3.50
   0   6   3    0.40    4.10
   0   6  -3   -3.70    5.10
   0   6   3    4.40    5.70
   1  -6   3   92.09   12.00
  -1  -6  -3   75.29   11.60
  -1  -6  -3   91.59    8.40
   1  -6   3   66.79    9.20
  -1  -6  -3   93.69   10.60
   1  -6   3   71.09    9.10
  -1  -6  -3   99.59   10.70
   1  -6   3   75.09    9.60
   1  -6   3   83.99    9.10
  -1  -6  -3   98.89    9.70
   1   6   3   95.59    9.40
  -1   6  -3   73.99   10.00
   1   6   3   66.59    8.80
  -1   6  -3   70.29    7.70
   1   6   3   82.89    5.70
  -1   6  -3   69.69    9.30
   1   6   3   68.39    9.30
  -1   6  -3   96.79    7.80
  -2  -6  -3   69.59   12.10
  -2  -6  -3   72.79    9.00
  -2  -6  -3   71.89    9.50
  -2  -6  -3   68.29    7.50
   2  -6   3   50.29    8.40
   2  -6   3   72.29   12.40
   2  -6   3   83.29   10.20
  -2  -6  -3   65.39    7.80
   2  -6   3   79.69    9.20
   2  -6   3   67.19   10.70
  -2   6  -3   45.70    9.00
  -2   6  -3   73.89   10.30
  -2   6  -3   78.49   10.10
   2   6   3   77.09    6.60
   2   6   3   68.59    9.30
  -2   6  -3   75.09   10.10
   2   6   3   55.39    8.70
  -2   6  -3   67.89    7.40
  -3  -6  -3   99.59   14.50
  -3  -6  -3  102.99   10.80
  -3  -6  -3  110.69   11.20
  -3  -6  -3   89.39   11.90
  -3  -6  -3  114.59   10.50
   3  -6   3   86.59   14.00
   3  -6   3  116.59   14.40
   3  -6   3  100.19   11.50
   3  -6   3  105.99   11.60
  -3   6  -3   89.09   10.90
   3   6   3   87.39   10.20
   3   6   3  109.79   11.30
   3   6   3   89.69    8.90
  -3   6  -3  107.69   14.20
  -3   6  -3  114.69   12.50
  -3   6  -3  103.49   12.50
  -3   6  -3  107.09   10.30
   4  -6   3   18.60   11.10
   4  -6   3   13.10   10.20
  -4  -6  -3   17.60    7.70
  -4  -6  -3   13.20    7.00
   4  -6   3   27.90    8.10
  -4  -6  -3   10.60    9.10
  -4  -6  -3   18.00    6.90
   4  -6   3   25.50    8.60
  -4  -6  -3   23.90    8.00
  -4   6  -3   15.40    7.40
   4   6   3   15.60    6.90
   4   6   3   15.40    6.80
  -4   6  -3    7.60    7.90
  -4   6  -3    3.90   10.50
   4   6   3   20.20    7.70
  -4   6  -3   25.00    8.30
  -4   6  -3   15.40    8.90
   5  -6   3   11.20    9.90
   5  -6   3    7.20   11.90
  -5  -6  -3   -3.10    9.90
  -5  -6  -3  -13.00    6.40
  -5  -6  -3    3.20    7.20
  -5   6  -3   -5.40    6.80
   5   6   3    3.20    6.90
   5   6   3   14.30    8.10
  -5   6  -3    3.10   13.50
  -5   6  -3    2.30    9.00
  -5   6  -3   -2.80   11.30
   6  -6   3  145.09   20.40
  -6  -6  -3  150.58   20.60
  -6  -6  -3  110.69   13.40
   6  -6   3  116.79   21.40
  -6   6  -3  123.09   21.90
  -6   6  -3  144.49   17.00
   6   6   3  126.89   16.30
  -7  -6  -3   -3.80   12.30
   7  -6   3   29.30   17.20
  -7  -6  -3   13.70   10.00
  -7   6  -3   12.70   11.40
  -7   6  -3    2.00   16.90
  -7   6  -3    7.70   15.90
  -8  -6  -3   87.99   21.30
   8  -6   3   38.80   20.60
  -8  -6  -3   71.39   14.30
  -8   6  -3   54.09   20.50
  -8   6  -3   32.80   15.10
  -8   6  -3   31.60   21.40
  -8  -7   3   10.10    9.20
   8  -7  -3  -11.40   17.80
  -8   7   3   -5.50   17.50
  -8   7   3   14.90   12.60
  -8   7   3  -10.80   17.40
  -7  -7   3  -11.20    7.50
   7  -7  -3   -6.90   13.00
   7  -7  -3   25.40   16.20
  -7  -7   3   -3.00   12.30
  -7   7   3    1.60   17.50
  -7   7   3   -1.10   10.40
  -7   7   3   -8.60   14.10
  -6  -7   3   21.20    7.70
   6  -7  -3   11.50   14.20
  -6  -7   3   -5.50   11.00
   6  -7  -3    8.40   14.20
  -6   7   3   10.80    9.60
  -6   7   3    0.00   12.50
  -5  -7   3  156.68   12.20
   5  -7  -3  143.19   21.00
  -5  -7   3  132.09   11.20
   5  -7  -3  132.39   19.20
   5   7  -3  147.79   13.70
  -5   7   3  153.28   14.80
  -5   7   3  134.99   20.80
   5   7  -3  141.49   11.50
  -5   7   3  131.49   14.70
  -4  -7   3   69.79    8.30
   4  -7  -3   79.99    9.50
   4  -7  -3   61.29    9.80
   4  -7  -3   60.49   14.30
   4  -7  -3   28.70   13.60
  -4  -7   3   93.39    9.90
  -4  -7   3   62.29    7.80
  -4  -7   3   58.49    8.30
   4  -7  -3   75.19   10.30
  -4   7   3   77.89   10.00
  -4   7   3   71.89   14.90
   4   7  -3   71.59    9.00
   4   7  -3   73.09    8.40
   4   7  -3   67.89    8.40
  -4   7   3   81.29   11.00
   3  -7  -3 1100.89   39.20
   3  -7  -3 1094.89   41.00
  -3  -7   3 1066.29   38.70
  -3  -7   3 1094.19   37.20
  -3  -7   3 1103.89   38.80
   3  -7  -3 1133.99   46.50
  -3  -7   3 1118.19   39.30
  -3   7   3 1087.19   39.10
  -3   7   3 1151.58   41.70
   3   7  -3 1072.89   38.90
   3   7  -3 1095.09   38.80
  -3   7   3 1127.09   41.10
  -3   7   3 1070.59   43.80
  -3   7   3 1135.99   41.00
  -3   7   3 1086.69   42.70
   3   7  -3 1095.89   34.80
  -2  -7   3   16.70    7.30
  -2  -7   3    1.50    5.70
   2  -7  -3   11.00    6.60
   2  -7  -3   -3.70    6.20
  -2  -7   3    7.60    5.60
   2  -7  -3   24.60    9.90
  -2  -7   3   11.60    4.90
   2  -7  -3    5.70    5.60
  -2   7   3    8.70    6.40
  -2   7   3   19.10    6.70
   2   7  -3    4.70    5.00
  -2   7   3    9.50    6.90
   2   7  -3    7.50    5.60
  -2   7   3    8.30    6.60
  -2   7   3    5.70    7.90
   1  -7  -3  107.79   11.20
  -1  -7   3  103.19    4.60
   1  -7  -3  117.59    9.90
  -1  -7   3  115.99    9.70
  -1  -7   3  101.69   11.90
   1  -7  -3  124.09   14.20
  -1  -7   3  136.19   12.00
   1  -7  -3  123.99   11.40
   1  -7  -3  101.69   12.20
  -1  -7   3  103.29   10.30
  -1   7   3   93.99    9.50
  -1   7   3   78.19    9.80
   1   7  -3   94.69    9.80
  -1   7   3   96.99   10.60
   1   7  -3   84.19    9.60
   1   7  -3  114.39    9.60
  -1   7   3  101.89   10.70
  -1   7   3   93.39   10.50
  -1   7   3   92.99    5.40
   0  -7   3  657.03   26.70
   0  -7   3  643.44   29.00
   0  -7   3  663.33   23.60
   0  -7   3  626.24   27.00
   0  -7  -3  629.24   28.60
   0  -7  -3  641.74   24.70
   0  -7  -3  628.04   27.70
   0  -7  -3  648.54   27.40
   0  -7   3  598.84   24.80
   0  -7  -3  651.03   27.20
   0   7  -3  657.43   26.10
   0   7   3  612.84   26.40
   0   7   3  640.04   26.90
   0   7   3  640.34   26.40
   0   7  -3  642.14   26.70
   0   7   3  660.43   23.70
   0   7  -3  660.83   24.10
   0   7  -3  620.54   27.10
   0   7  -3  633.54   22.40
   1  -7   3  989.90   39.90
  -1  -7  -3 1019.00   37.50
  -1  -7  -3  985.40   34.90
   1  -7   3 1051.59   38.10
  -1  -7  -3  992.10   37.40
   1  -7   3 1004.40   37.70
  -1  -7  -3  986.60   36.70
  -1  -7  -3  966.60   39.70
   1  -7   3 1013.20   36.00
   1  -7   3 1018.30   36.60
  -1   7  -3 1008.80   38.10
   1   7   3  996.00   36.10
   1   7   3 1001.80   37.20
   1   7   3  989.00   31.40
  -1   7  -3 1018.20   37.30
  -1   7  -3  979.70   37.60
  -1   7  -3  936.51   34.00
  -1   7  -3  971.00   33.20
   1   7   3 1004.90   37.50
  -2  -7  -3    5.40    5.20
   2  -7   3    6.10    5.60
  -2  -7  -3   -4.90    4.70
  -2  -7  -3    8.10    6.50
   2  -7   3   -6.80    6.40
   2  -7   3   -7.20    5.60
  -2  -7  -3    6.80    8.60
   2  -7   3    0.10    8.30
   2  -7   3    1.70    7.10
  -2  -7  -3    2.60    6.20
   2   7   3    0.20    3.10
  -2   7  -3    8.10    6.90
  -2   7  -3    3.10    7.30
  -2   7  -3   -4.70    6.40
   2   7   3    1.20    5.80
  -2   7  -3    1.50    4.40
  -2   7  -3   -4.70    5.30
   2   7   3    2.50    6.50
   2   7   3   -2.60    4.70
   2   7   3    0.60    2.50
  -3  -7  -3    3.40    9.60
   3  -7   3    0.10    8.80
  -3  -7  -3   16.30    7.30
   3  -7   3   13.20    7.80
   3  -7   3   20.50   10.10
  -3  -7  -3   16.80    6.30
  -3  -7  -3   12.30    7.00
   3  -7   3   20.30    7.80
  -3   7  -3   15.80    6.10
   3   7   3    6.20    6.00
  -3   7  -3    4.90    7.50
  -3   7  -3   14.70    7.70
   3   7   3   20.70    7.30
   3   7   3   18.20    5.40
  -3   7  -3   11.30    8.90
  -3   7  -3   15.30    8.30
  -4  -7  -3   11.30    9.70
   4  -7   3   14.90    7.30
   4  -7   3   21.00   11.80
  -4  -7  -3   18.60    7.30
  -4  -7  -3   10.80    7.30
   4  -7   3   17.10   10.70
  -4  -7  -3   12.60    7.10
   4  -7   3    8.80    7.80
  -4   7  -3   27.40    9.30
   4   7   3   10.60    7.20
  -4   7  -3    4.50    8.90
  -4   7  -3    8.00    6.60
  -4   7  -3   10.30    7.90
   4   7   3   10.50    7.10
  -4   7  -3   -0.50   10.10
   4   7   3    8.50    6.40
   5  -7   3   44.20   15.30
   5  -7   3   61.19   15.60
  -5  -7  -3   36.00   12.70
  -5  -7  -3   34.40    9.60
  -5   7  -3   64.79   16.10
   5   7   3   37.50    9.60
  -5   7  -3   35.60   11.70
   6  -7   3  250.27   26.60
   6  -7   3  266.67   29.60
  -6  -7  -3  208.58   23.60
  -6  -7  -3  201.18   17.60
  -6   7  -3  217.48   20.50
  -6   7  -3  239.58   28.00
   7  -7   3   47.30   17.90
  -7  -7  -3  101.19   14.20
  -7  -7  -3  106.69   20.30
   7  -7   3   71.29   21.10
  -7   7  -3   78.89   21.80
  -7   7  -3   93.09   16.70
  -8  -7  -3    3.40   10.80
   8  -7   3   22.60   18.50
  -8  -7  -3    0.60   16.50
  -8   7  -3    5.50   18.50
  -8   7  -3    8.20   14.10
  -8   7  -3  -21.70   15.50
   8  -8  -3  -22.40   16.50
  -8  -8   3  -12.10    8.40
  -8   8   3  -12.20   16.80
  -8   8   3   13.50   13.70
  -8   8   3    0.20   18.90
  -7  -8   3    2.30    8.60
   7  -8  -3   20.60   16.30
   7  -8  -3   -8.70   15.80
  -7   8   3  -14.50   14.40
  -7   8   3   16.50   12.80
   6  -8  -3  220.58   26.30
  -6  -8   3  185.38   15.10
   6  -8  -3  189.58   26.70
  -6   8   3  164.38   25.10
  -6   8   3  177.68   19.00
  -5  -8   3   76.89   10.00
   5  -8  -3  119.69   20.10
  -5  -8   3   73.09    9.60
   5  -8  -3   62.89   16.60
   5   8  -3   79.39    9.70
  -5   8   3  112.19   19.20
  -5   8   3   92.29   13.60
   4  -8  -3   36.30    8.20
  -4  -8   3   11.10    5.60
  -4  -8   3   19.00    6.50
   4  -8  -3    3.10   11.40
   4  -8  -3   -6.70    8.00
  -4  -8   3    8.30    7.20
   4  -8  -3   21.30    8.00
  -4  -8   3   31.10    7.50
   4   8  -3   21.70    5.30
  -4   8   3   13.50    8.40
  -4   8   3   39.20   13.70
   4   8  -3   17.30    6.60
   4   8  -3   27.20    7.00
  -4   8   3   25.70    8.10
  -3  -8   3  530.75   22.10
   3  -8  -3  515.05   30.60
  -3  -8   3  528.25   24.20
   3  -8  -3  556.44   26.10
  -3  -8   3  535.75   23.90
  -3  -8   3  564.74   24.10
   3  -8  -3  496.35   24.10
  -3   8   3  577.34   31.60
  -3   8   3  546.45   26.50
   3   8  -3  501.85   23.60
  -3   8   3  526.95   27.00
  -3   8   3  602.64   27.00
   3   8  -3  588.94   24.50
  -3   8   3  542.65   28.10
   2  -8  -3  105.99    9.90
  -2  -8   3  116.39   11.00
  -2  -8   3  110.49   12.20
   2  -8  -3  112.69   12.30
  -2  -8   3  104.99   10.70
  -2  -8   3  103.49   10.80
   2  -8  -3  110.29   12.30
  -2  -8   3  113.89    9.80
   2  -8  -3   88.59   14.50
   2  -8  -3  120.09   12.50
  -2   8   3   84.39   10.50
   2   8  -3  107.29   10.70
  -2   8   3  116.49   12.50
  -2   8   3   87.29   11.30
  -2   8   3  104.29   11.90
  -2   8   3   88.09   12.00
   2   8  -3  101.29   10.60
   1  -8  -3   -4.70    6.50
  -1  -8   3   -1.40    7.80
   1  -8  -3    0.40    4.70
  -1  -8   3    5.30    6.50
   1  -8  -3    0.80    7.90
   1  -8  -3    3.00    7.00
  -1  -8   3    1.50    2.20
   1  -8  -3   14.50    8.40
  -1  -8   3   13.30    5.80
  -1   8   3   -2.20    2.80
  -1   8   3    6.90    6.50
   1   8  -3   -0.40    5.90
  -1   8   3    5.00    6.20
  -1   8   3    7.30    6.10
  -1   8   3    0.10    6.70
   1   8  -3   11.00    6.10
   1   8  -3    5.00    6.70
  -1   8   3   20.60    6.70
   0  -8  -3  702.23   29.50
   0  -8   3  730.33   29.90
   0  -8  -3  681.33   27.00
   0  -8  -3  660.13   30.80
   0  -8   3  688.83   27.30
   0  -8  -3  690.63   29.70
   0  -8   3  706.73   25.50
   0  -8   3  709.13   31.70
   0  -8  -3  650.03   30.30
   0  -8   3  700.83   29.00
   0   8   3  706.03   25.70
   0   8  -3  641.64   28.50
   0   8  -3  699.03   29.40
   0   8  -3  696.93   24.60
   0   8   3  729.93   29.60
   0   8  -3  709.33   28.40
   0   8  -3  702.03   25.80
   0   8   3  670.43   28.60
   0   8   3  693.43   29.80
  -1  -8  -3    6.10    5.30
   1  -8   3    8.00    6.90
  -1  -8  -3   16.00    6.90
  -1  -8  -3   17.30    9.20
   1  -8   3    0.90    7.30
  -1  -8  -3  -10.80    5.60
   1  -8   3   -5.70    7.70
   1  -8   3    9.10    6.60
  -1  -8  -3    4.30    7.10
   1  -8   3   12.90    6.10
  -1   8  -3    4.80    7.20
  -1   8  -3   15.40    7.40
   1   8   3   12.70    3.80
  -1   8  -3    9.50    5.10
   1   8   3    1.80    7.00
  -1   8  -3   15.00    8.40
   1   8   3   11.90    6.40
  -1   8  -3    6.40    4.50
   2  -8   3  290.47   17.40
  -2  -8  -3  309.57   21.90
  -2  -8  -3  319.67   19.00
  -2  -8  -3  336.07   16.90
   2  -8   3  305.47   19.60
   2  -8   3  342.87   19.80
  -2  -8  -3  332.87   19.10
   2  -8   3  307.27   22.00
  -2  -8  -3  342.47   17.10
   2  -8   3  304.67   19.80
   2   8   3  313.67   17.00
  -2   8  -3  313.27   19.40
  -2   8  -3  310.57   14.60
   2   8   3  315.27   18.90
  -2   8  -3  307.27   19.50
  -2   8  -3  320.67   20.50
   2   8   3  298.17   18.50
   2   8   3  316.27   11.50
  -2   8  -3  320.07   18.10
   3  -8   3    6.30    7.00
  -3  -8  -3  -14.30    7.60
  -3  -8  -3    1.50    5.20
   3  -8   3   -5.30    9.30
   3  -8   3    7.30    7.20
  -3  -8  -3   -8.40    6.10
  -3  -8  -3   -4.80    7.60
   3  -8   3    3.80    9.30
   3  -8   3    7.70    6.00
  -3  -8  -3   -4.60    5.60
  -3   8  -3    4.90    7.50
  -3   8  -3   11.00    5.90
  -3   8  -3    6.40    8.90
  -3   8  -3    3.30    6.70
   3   8   3    1.60    3.80
  -3   8  -3    6.70    7.90
   3   8   3    6.30    7.10
   3   8   3    9.80    6.80
   4  -8   3  767.82   39.40
   4  -8   3  852.21   36.40
  -4  -8  -3  818.02   34.80
  -4  -8  -3  875.81   33.60
   4  -8   3  810.82   41.30
   4  -8   3  819.42   36.70
  -4  -8  -3  857.81   35.80
   4   8   3  848.82   35.00
   4   8   3  849.22   30.90
  -4   8  -3  823.62   37.30
  -4   8  -3  811.32   32.50
  -4   8  -3  873.81   37.80
  -4   8  -3  800.52   41.20
   4   8   3  843.42   36.00
  -5  -8  -3   43.00    9.80
   5  -8   3   11.90   12.60
  -5  -8  -3   38.10   13.00
   5  -8   3   41.10   15.80
  -5   8  -3   38.20   12.00
  -5   8  -3   31.90   14.20
   6  -8   3   51.59   17.80
  -6  -8  -3   34.50   14.10
  -6  -8  -3   40.80   10.60
   6  -8   3   31.20   14.40
  -6   8  -3   33.20   13.00
  -6   8  -3   47.60   17.80
   7  -8   3   12.20   17.70
   7  -8   3    5.00   15.80
  -7  -8  -3   -3.90   15.50
  -7  -8  -3   -3.00    9.60
  -7   8  -3   21.00   13.60
  -7   8  -3  -16.90   15.10
  -8  -8  -3   -1.00   18.10
   8  -8   3    7.30   17.50
  -8  -8  -3  -16.60   10.40
  -8   8  -3   -2.40   19.50
  -8   8  -3    5.40   15.00
  -8   8  -3   24.30   18.70
   8  -9  -3   28.00   22.40
   8  -9  -3   -0.80   19.70
  -8  -9   3    9.50   10.50
  -8   9   3   -1.70   22.50
  -8   9   3    9.40   13.30
  -8   9   3   17.80   18.80
   7  -9  -3    8.10   18.00
  -7  -9   3    0.80    8.90
   7  -9  -3   22.40   17.50
  -7   9   3    8.80   12.30
  -7   9   3   -0.30   14.80
   6  -9  -3   58.49   18.90
   6  -9  -3    8.80   15.10
  -6  -9   3   32.50    9.10
  -6   9   3   12.40   11.70
  -6   9   3   39.90   17.70
  -5  -9   3    3.10    6.50
   5  -9  -3    2.10   14.80
   5  -9  -3    8.20   12.60
  -5   9   3   13.90   10.40
  -5   9   3    5.50   14.60
  -4  -9   3   14.50    7.30
  -4  -9   3   10.20    6.80
   4  -9  -3    5.90    7.80
   4  -9  -3    7.30    8.30
   4  -9  -3   16.90   13.00
   4  -9  -3    0.30   11.20
  -4  -9   3    9.50    6.50
  -4   9   3   24.70   10.20
  -4   9   3   14.20    7.80
   4   9  -3   15.70    7.50
   4   9  -3    8.30    7.30
  -4   9   3   -2.80    7.90
  -4   9   3   -4.80   10.50
   3  -9  -3  189.38   20.70
  -3  -9   3  147.79   14.90
  -3  -9   3  191.48   14.90
  -3  -9   3  165.48   12.80
   3  -9  -3  154.38   15.00
  -3  -9   3  185.68   14.30
   3  -9  -3  161.38   15.00
   3  -9  -3  192.78   15.90
  -3   9   3  163.08   16.20
   3   9  -3  172.98   14.30
   3   9  -3  170.88   14.30
  -3   9   3  162.38   16.20
  -3   9   3  149.99   17.00
  -3   9   3  177.88   17.20
   2  -9  -3  173.08   19.00
  -2  -9   3  187.08   15.20
   2  -9  -3  164.28   12.50
   2  -9  -3  199.38   15.60
  -2  -9   3  185.98   15.10
   2  -9  -3  205.68   16.10
   2  -9  -3  207.18   17.40
  -2  -9   3  206.48   13.60
   2   9  -3  185.18   14.10
  -2   9   3  212.28   16.40
   2   9  -3  192.98   15.40
  -2   9   3  197.38   16.00
  -2   9   3  195.78   15.50
  -2   9   3  181.28   15.90
  -2   9   3  196.48   14.80
  -1  -9   3  100.69   12.00
   1  -9  -3  110.89   12.50
  -1  -9   3  103.69   10.40
  -1  -9   3  101.39   13.50
   1  -9  -3   86.89    9.50
  -1  -9   3  109.89   11.80
   1  -9  -3   87.59   11.50
   1  -9  -3   86.49   13.60
   1  -9  -3   81.19   13.10
  -1   9   3   85.69   10.50
   1   9  -3   74.09   10.40
  -1   9   3   79.09   11.50
  -1   9   3   97.09   10.20
  -1   9   3   87.19    6.20
   1   9  -3   78.89    9.60
  -1   9   3   88.09   11.20
  -1   9   3   91.39   12.00
   1   9  -3   89.39   11.00
   0  -9   3  188.78   13.50
   0  -9  -3  196.28   15.90
   0  -9  -3  199.08   18.20
   0  -9  -3  202.28   15.20
   0  -9  -3  170.88   16.70
   0  -9   3  182.98   18.40
   0  -9   3  164.18   15.00
   0  -9   3  191.58   15.50
   0  -9   3  193.08   11.50
   0  -9  -3  168.48   12.80
   0   9  -3  172.98   10.60
   0   9   3  179.88   14.90
   0   9  -3  177.68   15.20
   0   9   3  170.18   14.10
   0   9   3  175.88   11.00
   0   9   3  170.08   15.50
   0   9  -3  198.68   15.60
   0   9  -3  182.48   11.90
   0   9  -3  180.38   14.20
   1  -9   3  781.32   31.00
   1  -9   3  744.03   32.60
   1  -9   3  737.63   32.20
  -1  -9  -3  726.73   31.30
  -1  -9  -3  714.23   35.40
  -1  -9  -3  702.13   31.30
   1  -9   3  770.32   35.30
  -1  -9  -3  707.33   29.00
   1  -9   3  698.53   30.00
  -1  -9  -3  761.32   32.20
  -1   9  -3  753.42   26.90
  -1   9  -3  748.63   32.00
   1   9   3  758.52   25.30
   1   9   3  755.52   32.10
  -1   9  -3  776.42   32.10
  -1   9  -3  739.53   28.40
   1   9   3  727.63   32.10
   1   9   3  729.83   30.40
  -1   9  -3  779.72   33.10
   2  -9   3  110.89   13.70
  -2  -9  -3   96.39   11.80
  -2  -9  -3   95.39   15.70
  -2  -9  -3  113.49   12.20
   2  -9   3  134.59   12.60
   2  -9   3  103.99   15.90
   2  -9   3  114.89   13.50
  -2  -9  -3  109.59   12.30
  -2  -9  -3  102.69   10.70
   2  -9   3  120.59   15.00
   2   9   3  108.09   13.00
  -2   9  -3  118.69   13.40
   2   9   3  122.29   13.40
  -2   9  -3  102.69   13.10
   2   9   3   74.69    9.80
  -2   9  -3  121.49    9.30
  -2   9  -3  107.19   12.20
  -2   9  -3  110.89   13.30
   3  -9   3   18.10   11.40
   3  -9   3   13.20    9.90
  -3  -9  -3   33.00   13.50
  -3  -9  -3   16.10    6.10
  -3  -9  -3   26.10    7.70
  -3  -9  -3   25.80    8.50
   3  -9   3   28.70    8.70
   3  -9   3   31.70    9.30
  -3   9  -3   17.10   10.30
  -3   9  -3   35.50    9.30
   3   9   3   11.00    7.90
   3   9   3   19.10    3.10
  -3   9  -3   17.30    9.40
  -3   9  -3   21.00    9.60
   3   9   3   17.10    8.00
  -3   9  -3   25.40    6.70
   4  -9   3  -12.10   10.10
  -4  -9  -3   -7.20    7.10
  -4  -9  -3   -0.10    7.40
   4  -9   3    1.80    8.20
   4  -9   3   -5.30   10.60
  -4  -9  -3    0.60    7.00
   4  -9   3    6.80    8.90
   4   9   3    3.60    7.20
  -4   9  -3   -2.50    7.40
  -4   9  -3    0.70   12.40
   4   9   3   -5.10    6.90
  -4   9  -3    3.30    6.30
  -4   9  -3    3.10    9.00
  -4   9  -3   -0.70    9.60
  -5  -9  -3   78.69   12.10
   5  -9   3   89.29   19.00
   5  -9   3   38.30   15.80
  -5   9  -3   80.39   15.10
  -5   9  -3   81.29   19.90
  -6  -9  -3   33.30   10.20
   6  -9   3    4.30   15.80
   6  -9   3    4.40   14.80
  -6   9  -3    2.80   12.30
  -6   9  -3   23.90   16.50
  -7  -9  -3   94.49   14.70
   7  -9   3   47.30   21.00
   7  -9   3   66.09   21.10
  -7   9  -3   71.09   22.20
  -7   9  -3   56.89   16.30
  -8  -9  -3    1.00   11.50
   8  -9   3   35.70   20.70
  -8   9  -3    3.60   22.30
  -8   9  -3   28.80   17.10
  -8   9  -3   26.80   19.80
  -7 -10   3    2.70    9.00
   7 -10  -3  -10.20   16.00
   7 -10  -3   -1.00   16.70
  -7  10   3   22.20   17.80
  -7  10   3   13.30   14.50
  -6 -10   3   -8.00    7.30
   6 -10  -3  -22.30   12.40
   6 -10  -3   -5.40   13.90
  -6  10   3   -2.10   15.50
  -6  10   3  -16.10   11.10
   5 -10  -3   27.10   14.70
   5 -10  -3    1.80   13.00
  -5 -10   3   33.60    8.80
  -5  10   3  -16.40   11.70
  -5  10   3    9.60   11.60
   4 -10  -3   86.49   12.20
   4 -10  -3  106.69   19.40
  -4 -10   3   90.89   11.00
  -4 -10   3   96.39   12.40
   4 -10  -3  114.59   18.50
  -4  10   3   95.39   14.70
  -4  10   3  119.69   24.90
   3 -10  -3   42.70   10.20
  -3 -10   3   43.50    8.30
  -3 -10   3   31.00    8.60
  -3 -10   3   39.70    8.90
   3 -10  -3   45.30   11.00
   3 -10  -3   49.20   10.90
   3 -10  -3   44.30   13.30
  -3  10   3   47.50   11.20
   3  10  -3   41.20    9.00
  -3  10   3   40.70   11.20
  -3  10   3   28.80   10.00
   3  10  -3   40.70    9.30
  -3  10   3   26.20   10.70
  -3  10   3   41.10   10.20
  -2 -10   3   97.89   10.70
  -2 -10   3   74.09   12.90
   2 -10  -3   90.19   10.50
   2 -10  -3   84.79   12.70
   2 -10  -3   57.09   13.50
  -2 -10   3   96.49   11.60
   2 -10  -3   62.99   12.30
   2 -10  -3   66.39   12.30
  -2  10   3   96.69   12.50
   2  10  -3   72.39   11.30
  -2  10   3   94.29   13.10
   2  10  -3   83.89   10.90
  -2  10   3   76.59   11.40
  -2  10   3   85.49   13.10
  -2  10   3  112.69   13.50
  -1 -10   3  104.49   12.40
   1 -10  -3   70.69   11.40
  -1 -10   3  107.99   11.40
  -1 -10   3   89.69   14.30
   1 -10  -3   98.69   14.20
  -1 -10   3  112.29   13.20
   1 -10  -3  125.69   12.00
   1 -10  -3  103.49   13.60
   1 -10  -3   66.69   13.80
  -1  10   3   99.69   11.50
  -1  10   3   89.29   12.30
   1  10  -3  121.19   12.00
  -1  10   3  103.29    6.90
  -1  10   3   97.59   11.30
  -1  10   3   97.79   13.40
   1  10  -3   86.49   11.70
   1  10  -3   84.49   12.20
  -1  10   3  104.39   13.10
   0 -10  -3    4.70    8.30
   0 -10   3    5.10    5.80
   0 -10  -3   23.10   10.30
   0 -10   3   26.00    8.10
   0 -10  -3   -4.00    7.70
   0 -10   3    7.90    9.30
   0 -10   3    3.80    6.80
   0 -10   3   14.00    5.50
   0 -10  -3    8.20    5.80
   0 -10  -3   29.90    8.90
   0  10  -3   13.80    7.00
   0  10   3   15.90    6.00
   0  10   3   10.30    7.20
   0  10  -3    9.00    7.10
   0  10  -3   10.60    8.50
   0  10  -3    9.70    5.10
   0  10   3   25.50    9.10
   0  10   3   17.30    7.80
   0  10  -3   16.40    5.90
  -1 -10  -3   23.90    8.90
  -1 -10  -3   37.30   11.90
  -1 -10  -3   19.60    9.30
   1 -10   3   27.10    8.70
   1 -10   3   37.70    8.60
   1 -10   3   32.30   11.80
  -1 -10  -3   29.50    7.40
   1 -10   3   39.00    9.00
   1 -10   3   45.10    9.70
  -1 -10  -3   41.90    9.40
  -1  10  -3   29.60    9.20
   1  10   3   29.50    8.40
   1  10   3   39.50   10.00
  -1  10  -3   28.80   10.60
   1  10   3   41.80    5.60
  -1  10  -3   28.60    8.90
  -1  10  -3   31.50    6.80
   1  10   3   29.70    9.90
  -1  10  -3   39.80    6.30
  -2 -10  -3   62.99   10.70
   2 -10   3   50.19   13.60
  -2 -10  -3   62.69   11.20
   2 -10   3   70.19   11.50
   2 -10   3   46.90    9.20
  -2 -10  -3   81.09   11.40
  -2 -10  -3   55.79    9.30
  -2 -10  -3   74.19   14.50
   2 -10   3   66.49   11.60
   2 -10   3   53.39   11.00
  -2  10  -3   50.89   11.30
  -2  10  -3   49.30    7.30
  -2  10  -3   40.30    9.60
   2  10   3   51.79   10.40
   2  10   3   61.29   10.80
   2  10   3   55.29    4.20
   2  10   3   54.39    9.10
  -2  10  -3   79.79   12.70
  -2  10  -3   53.19   11.30
  -3 -10  -3    9.70    7.90
  -3 -10  -3   28.60    7.50
  -3 -10  -3   49.20   13.30
  -3 -10  -3   32.20    8.80
   3 -10   3   34.80   10.80
   3 -10   3   24.30    8.80
   3 -10   3    7.20   10.40
   3 -10   3   26.00   12.50
   3  10   3   15.20    8.50
  -3  10  -3   25.90    6.80
  -3  10  -3   13.50   11.60
  -3  10  -3   29.50   10.30
  -3  10  -3   20.80    9.40
  -3  10  -3   17.10   10.00
   4 -10   3   47.50   15.00
   4 -10   3   46.00   14.90
   4 -10   3   52.99   12.00
  -4 -10  -3   47.80   10.00
  -4  10  -3   51.89   11.80
  -4  10  -3   60.89   13.20
  -4  10  -3   57.09   15.30
  -4  10  -3   60.59    9.60
   5 -10   3   16.80   15.00
   5 -10   3   25.10   15.00
  -5 -10  -3   28.10    9.70
  -5  10  -3   25.50   13.00
  -5  10  -3    2.20   13.10
   6 -10   3  167.08   24.80
  -6 -10  -3  254.37   20.40
   6 -10   3  226.78   29.90
  -6  10  -3  201.38   27.50
  -6  10  -3  219.88   23.20
   7 -10   3   18.60   18.10
   7 -10   3  -19.90   13.60
  -7 -10  -3   31.40   12.00
  -7  10  -3   13.90   20.50
  -7  10  -3   23.60   15.40
   7 -11  -3   -5.40   18.60
  -7 -11   3   10.80    9.60
   7 -11  -3   15.60   18.00
  -7  11   3    7.60   15.10
  -7  11   3   18.00   21.10
   6 -11  -3  272.67   33.50
   6 -11  -3  308.47   34.50
  -6 -11   3  309.87   20.50
  -6  11   3  299.07   27.10
  -6  11   3  308.17   34.80
  -5 -11   3  122.29   13.50
   5 -11  -3  131.89   22.30
   5 -11  -3  145.59   22.80
  -5  11   3  113.49   22.90
  -5  11   3  129.59   18.50
  -4 -11   3  129.79   13.50
   4 -11  -3  159.58   21.70
   4 -11  -3  126.29   21.30
  -4  11   3  115.99   16.80
  -4  11   3  101.99   16.70
   3 -11  -3  127.69   19.50
  -3 -11   3  108.89   13.00
   3 -11  -3   94.89   16.00
  -3 -11   3   94.69   12.10
   3 -11  -3  136.09   16.40
   3 -11  -3  115.09   14.70
   3 -11  -3  121.39   14.40
  -3 -11   3  111.69   12.20
  -3  11   3  122.19   15.80
   3  11  -3  132.29   14.20
   3  11  -3  109.69   13.80
  -3  11   3  105.89   14.70
  -3  11   3   94.79   13.70
  -2 -11   3   -4.80    7.70
  -2 -11   3    1.70    7.10
   2 -11  -3   -5.70    6.20
  -2 -11   3  -10.90    5.90
   2 -11  -3    4.10   10.90
   2 -11  -3   -1.10    7.00
   2 -11  -3  -13.60    5.40
  -2 -11   3   -8.70    6.80
   2 -11  -3   -7.50    8.20
  -2  11   3   -9.30    7.20
  -2  11   3    0.40    2.50
  -2  11   3    5.10    8.70
  -2  11   3   -2.60    8.40
   2  11  -3  -10.60    7.20
  -2  11   3  -10.30    7.30
   2  11  -3   -1.70    7.00
  -2  11   3   11.00    8.90
  -1 -11   3  910.71   42.30
   1 -11  -3  869.81   40.30
  -1 -11   3  944.01   39.10
   1 -11  -3  923.41   39.50
   1 -11  -3  913.71   42.50
   1 -11  -3  966.00   39.90
  -1 -11   3  921.11   38.90
   1 -11  -3  890.81   36.00
  -1 -11   3  891.41   28.60
  -1 -11   3  894.11   36.20
  -1  11   3  938.71   30.80
  -1  11   3  959.90   40.20
   1  11  -3  953.60   39.40
   1  11  -3  896.71   36.70
  -1  11   3  940.51   36.30
   1  11  -3  951.50   39.10
  -1  11   3  920.91   36.10
  -1  11   3  977.20   39.60
  -1  11   3  932.31   39.20
   0 -11   3  175.88   14.80
   0 -11  -3  193.18   17.30
   0 -11  -3  170.68   19.70
   0 -11   3  205.08   18.00
   0 -11  -3  159.28   17.10
   0 -11  -3  167.68   18.40
   0 -11   3  175.58   12.00
   0 -11   3  229.58   22.90
   0 -11   3  184.98   17.50
   0 -11  -3  177.88   14.30
   0  11   3  171.38   16.70
   0  11  -3  183.58   12.10
   0  11  -3  192.18   16.60
   0  11  -3  199.88   18.30
   0  11   3  182.48   16.30
   0  11  -3  183.78   12.90
   0  11   3  172.78   12.50
   0  11   3  215.48   17.30
   0  11  -3  160.98   16.10
  -1 -11  -3  204.18   15.70
   1 -11   3  221.08   16.70
   1 -11   3  198.88   15.80
  -1 -11  -3  225.08   22.50
   1 -11   3  228.78   18.30
   1 -11   3  217.98   18.90
  -1 -11  -3  229.98   18.60
  -1 -11  -3  228.38   19.10
   1 -11   3  207.18   21.80
  -1 -11  -3  218.68   18.00
   1  11   3  202.38   11.10
  -1  11  -3  202.08   17.80
  -1  11  -3  233.68   18.80
  -1  11  -3  211.68   14.60
   1  11   3  228.08   17.60
  -1  11  -3  220.48   17.50
  -1  11  -3  227.38   13.00
   1  11   3  162.78   16.40
   1  11   3  199.58   16.80
  -2 -11  -3   10.00    8.60
   2 -11   3   -4.90    6.50
  -2 -11  -3  -19.30    9.10
  -2 -11  -3    6.20    6.80
  -2 -11  -3    7.10    8.20
   2 -11   3    3.10    9.10
   2 -11   3  -10.70    8.20
  -2 -11  -3    6.00    7.60
   2 -11   3   -4.30    7.20
   2 -11   3   -9.10   10.10
  -2  11  -3   -5.80    4.60
  -2  11  -3    2.70    7.00
  -2  11  -3    5.00    9.30
   2  11   3    2.90    8.10
  -2  11  -3  -11.00    7.00
  -2  11  -3   11.60    9.30
   2  11   3   -1.60    8.10
  -3 -11  -3  924.51   35.90
  -3 -11  -3  860.61   38.80
  -3 -11  -3  932.81   39.10
  -3 -11  -3  936.61   36.60
   3 -11   3  791.32   39.40
   3 -11   3  850.71   41.70
   3 -11   3  927.61   40.50
   3 -11   3  884.21   44.90
  -3  11  -3  882.41   40.10
  -3  11  -3  899.41   41.80
   3  11   3  903.91   39.50
  -3  11  -3  850.51   32.40
  -3  11  -3  950.30   41.40
   3  11   3  869.71   38.60
  -4 -11  -3   25.50    9.70
   4 -11   3   41.00   14.70
   4 -11   3   22.80   14.90
  -4  11  -3   15.60   14.70
  -4  11  -3   46.90   13.30
   5 -11   3   46.80   17.20
  -5 -11  -3   45.70   11.40
   5 -11   3   48.60   18.10
  -5  11  -3   50.79   15.60
  -5  11  -3   37.00   16.30
   6 -11   3   -5.30   14.90
  -6 -11  -3    6.30    9.90
   6 -11   3   30.20   18.00
  -6  11  -3   15.90   18.00
  -6  11  -3   17.50   13.90
   7 -11   3   42.90   18.90
   7 -11   3   39.00   19.80
  -7 -11  -3   28.90   12.90
  -7  11  -3   40.20   16.20
  -7  11  -3   21.80   19.90
   7 -12  -3    7.40   17.80
  -7 -12   3    8.80   10.50
   7 -12  -3   33.10   21.40
  -7  12   3   11.90   16.40
  -7  12   3    3.10   17.30
  -6 -12   3   45.30   11.90
   6 -12  -3   58.99   21.10
   6 -12  -3   39.20   21.30
  -6  12   3   42.80   19.80
  -6  12   3  100.39   19.00
   5 -12  -3  -13.80   14.20
  -5 -12   3   17.60    9.00
   5 -12  -3  -12.30   12.30
  -5  12   3    3.00   11.50
  -5  12   3    9.70   14.80
   4 -12  -3   29.50   15.90
  -4 -12   3   14.70    8.60
   4 -12  -3   41.00   14.80
  -4  12   3   55.09   15.40
  -4  12   3   29.10   12.10
   3 -12  -3   47.90   15.20
  -3 -12   3   46.20   16.30
   3 -12  -3   36.60   13.10
  -3 -12   3   15.80   10.70
  -3 -12   3   36.20    9.80
   3 -12  -3   25.20   10.90
   3 -12  -3   32.20   11.30
  -3  12   3   21.00   10.30
  -3  12   3   49.99   13.20
  -3  12   3   21.20   11.90
  -2 -12   3   84.09   11.80
  -2 -12   3   70.09   14.50
   2 -12  -3   68.99   13.90
   2 -12  -3   52.49   12.10
  -2 -12   3   38.40   10.30
   2 -12  -3   77.79   13.20
   2 -12  -3   46.80   15.00
  -2 -12   3   58.79   11.30
   2  12  -3   66.39   11.90
  -2  12   3   65.89   12.30
  -2  12   3   64.99   12.30
  -2  12   3   66.99   12.50
  -2  12   3   44.40   12.10
   2  12  -3   61.99   12.40
  -2  12   3   90.59   14.10
  -1 -12   3  114.09   14.70
   1 -12  -3  137.99   18.80
   1 -12  -3  107.89   12.80
   1 -12  -3  113.19   14.90
  -1 -12   3  120.69   13.90
  -1 -12   3  113.19   17.40
   1 -12  -3  124.99   17.10
  -1 -12   3  111.49   14.50
   1 -12  -3  114.39   15.00
  -1  12   3  114.09   13.10
  -1  12   3  115.69   15.40
  -1  12   3  127.59   15.60
  -1  12   3  103.19   12.50
   1  12  -3  140.19   16.10
  -1  12   3  111.99    8.20
  -1  12   3  138.79   15.60
   1  12  -3  114.59   14.90
   0 -12  -3   79.69   12.90
   0 -12   3   41.20   13.90
   0 -12   3   95.69   10.20
   0 -12   3   72.49   12.60
   0 -12   3   77.99   11.70
   0 -12  -3   93.39   16.00
   0 -12  -3   98.49   12.30
   0 -12  -3   80.79   13.40
   0 -12  -3   93.59   16.70
   0  12  -3   82.99   14.40
   0  12   3   73.19   13.10
   0  12  -3  119.29   14.30
   0  12  -3   91.49   10.90
   0  12  -3   97.79   10.10
   0  12   3   98.89   10.60
   0  12  -3   77.69   12.80
   0  12   3   99.19   13.50
   0  12   3   90.69   13.60
   1 -12   3   60.19   11.20
  -1 -12  -3   68.89   12.60
  -1 -12  -3   99.19   17.10
  -1 -12  -3   73.99   12.80
   1 -12   3   72.09   12.20
   1 -12   3   66.99   11.50
  -1 -12  -3   78.09   14.20
   1 -12   3   72.69   13.90
   1 -12   3   75.19   15.60
  -1 -12  -3   91.89   12.00
  -1  12  -3   58.79   10.00
   1  12   3   69.09   11.20
   1  12   3   72.19   13.10
   1  12   3   57.69   11.60
  -1  12  -3   75.99    9.00
  -1  12  -3   61.89   11.30
  -1  12  -3   61.89   13.30
  -1  12  -3   98.29   14.60
   1  12   3   77.99    7.50
  -2 -12  -3  195.48   23.60
  -2 -12  -3  172.28   17.50
   2 -12   3  182.38   17.40
  -2 -12  -3  197.98   19.10
   2 -12   3  256.07   22.40
  -2 -12  -3  185.88   16.90
   2 -12   3  178.48   18.70
  -2 -12  -3  177.38   17.90
   2 -12   3  221.08   20.00
   2 -12   3  196.18   23.10
   2  12   3  174.38   18.50
  -2  12  -3  188.58   12.50
   2  12   3  201.18   18.90
  -2  12  -3  181.68   19.30
  -2  12  -3  236.38   22.10
  -2  12  -3  207.98   16.40
  -2  12  -3  186.88   19.60
  -3 -12  -3   13.70    9.80
   3 -12   3   35.00   12.30
  -3 -12  -3   28.20    9.50
  -3 -12  -3   18.60    8.90
   3 -12   3    0.40    9.00
   3 -12   3    0.90   12.50
   3  12   3    7.20    9.00
  -3  12  -3   30.80   12.20
  -3  12  -3   18.90   12.20
  -3  12  -3   -4.00   11.00
  -3  12  -3   17.90    6.60
  -4 -12  -3    3.40    8.90
   4 -12   3   13.20   14.40
   4 -12   3    8.20   13.00
  -4  12  -3   10.90   12.20
  -4  12  -3    2.10   11.60
   5 -12   3    4.80   14.80
   5 -12   3    4.90   13.90
  -5 -12  -3   28.10   11.00
  -5  12  -3  -12.50   16.00
  -5  12  -3    4.70   12.90
   6 -12   3   47.10   19.40
   6 -12   3   46.10   19.80
  -6 -12  -3   28.40   12.40
  -6  12  -3   34.30   19.40
  -6  12  -3   43.20   16.10
   7 -12   3   76.69   25.40
   7 -12   3   53.79   21.60
  -7 -12  -3   65.49   15.40
  -7  12  -3   80.79   19.40
  -7  12  -3   76.89   24.30
   7 -13  -3    7.30   19.20
   7 -13  -3   -5.40   17.80
  -7 -13   3   -5.60   10.30
  -7  13   3   38.70   21.70
  -7  13   3    8.20   16.90
   6 -13  -3    3.10   19.80
   6 -13  -3   18.50   17.10
  -6 -13   3   -1.20    9.40
  -6  13   3  -21.80   15.00
  -6  13   3  -12.00   13.50
   5 -13  -3  -14.00   14.10
  -5 -13   3   -2.70    8.50
   5 -13  -3    7.30   15.20
  -5  13   3   10.20   14.20
  -5  13   3   -5.20   12.40
   4 -13  -3  179.88   23.80
   4 -13  -3  154.18   24.80
  -4 -13   3  240.38   19.30
  -4  13   3  207.18   24.00
  -4  13   3  232.98   23.30
   3 -13  -3   51.19   17.00
  -3 -13   3   34.70   12.00
  -3 -13   3   45.50   11.20
   3 -13  -3   36.60   12.60
   3 -13  -3   69.89   14.30
  -3  13   3   46.60   13.90
  -3  13   3   36.60   12.10
  -3  13   3   38.30   13.40
   2 -13  -3   32.20   11.30
  -2 -13   3   34.40   12.80
   2 -13  -3   49.70   14.10
  -2 -13   3   39.50   10.40
   2 -13  -3   40.90   15.00
  -2 -13   3   31.40   10.70
   2 -13  -3   38.40   11.70
   2 -13  -3   30.70   12.10
  -2  13   3   48.80   11.50
   2  13  -3   65.69   12.60
  -2  13   3   34.70   11.30
  -2  13   3   42.80   12.50
   1 -13  -3   39.60   10.30
  -1 -13   3   32.10   11.30
   1 -13  -3   28.40   10.20
   1 -13  -3   14.60   14.10
  -1 -13   3   33.90    9.30
  -1 -13   3   38.00   10.80
  -1 -13   3   27.60   12.60
   1 -13  -3   29.20   10.70
   1 -13  -3   29.40   13.80
  -1  13   3   25.10    9.00
   1  13  -3   37.30   11.90
  -1  13   3   33.80   11.80
  -1  13   3   33.90    9.30
   1  13  -3   20.30    9.40
  -1  13   3   32.20    5.90
  -1  13   3   11.20   11.20
   0 -13  -3   27.10   10.00
   0 -13   3   48.60    8.60
   0 -13  -3   42.60   10.30
   0 -13  -3   55.09   15.30
   0 -13   3   57.89   12.60
   0 -13  -3   36.80   11.30
   0 -13   3   56.59   16.00
   0 -13   3   52.89   13.00
   0 -13   3   46.10   10.50
   0 -13  -3   51.39   14.80
   0  13   3   63.19   12.20
   0  13   3   54.79    8.50
   0  13  -3   59.49    9.40
   0  13  -3   38.40   10.60
   0  13  -3   52.29   11.80
   0  13  -3   56.29   12.80
   0  13  -3   53.09    9.00
   0  13   3   41.80    9.10
   0  13   3   46.60   12.60
   1 -13   3  133.19   17.10
   1 -13   3  142.09   15.30
   1 -13   3  101.39   18.90
  -1 -13  -3  128.19   16.30
  -1 -13  -3  127.99    9.90
  -1 -13  -3  124.39   18.00
  -1 -13  -3  130.49   19.90
   1 -13   3  143.69   16.40
  -1 -13  -3  123.89   14.00
  -1 -13  -3  119.49   15.60
   1 -13   3  154.68   17.90
   1  13   3  140.69   17.90
  -1  13  -3  146.89   13.70
  -1  13  -3  115.09   16.50
  -1  13  -3  118.29   15.70
   1  13   3  101.19   15.30
  -1  13  -3  124.79   11.70
  -1  13  -3  106.29   15.80
   2 -13   3  184.58   20.90
  -2 -13  -3  228.08   21.50
  -2 -13  -3  223.18   19.00
  -2 -13  -3  190.68   19.40
  -2 -13  -3  203.58   24.90
   2 -13   3  202.88   21.00
   2 -13   3  234.68   21.00
   2 -13   3  217.38   25.50
   2  13   3  182.98   30.00
  -2  13  -3  207.48   13.50
   2  13   3  201.78   20.20
  -2  13  -3  220.68   19.20
  -2  13  -3  197.68   20.30
  -2  13  -3  231.38   22.30
  -2  13  -3  286.47   25.20
   3 -13   3    6.50   13.50
   3 -13   3   -6.40   10.10
   3 -13   3    0.90   11.00
  -3 -13  -3   -7.80    8.10
  -3 -13  -3   -3.40    7.70
  -3  13  -3    5.00   11.40
  -3  13  -3  -13.00   11.00
  -3  13  -3    4.80    9.40
   4 -13   3  203.88   26.80
  -4 -13  -3  197.28   19.30
   4 -13   3  154.98   23.00
  -4  13  -3  183.48   22.50
  -4  13  -3  208.78   25.50
  -5 -13  -3   92.79   15.70
   5 -13   3   80.69   21.90
   5 -13   3   99.99   22.70
  -5  13  -3  115.29   23.00
  -5  13  -3  116.89   19.90
  -6 -13  -3   44.20   13.90
   6 -13   3   48.20   20.10
   6 -13   3   41.50   19.60
  -6  13  -3   69.49   22.10
  -6  13  -3   47.20   18.00
   7 -13   3   58.49   23.20
   7 -13   3   47.00   21.90
  -7 -13  -3   62.99   15.60
  -7  13  -3   48.80   24.70
  -7  13  -3   87.69   20.90
   6 -14  -3  -13.30   15.90
  -6 -14   3   14.70   11.20
   6 -14  -3   15.30   18.00
  -6  14   3   -2.60   19.20
  -6  14   3   15.70   15.60
  -5 -14   3   78.09   14.20
   5 -14  -3   44.70   21.70
   5 -14  -3   59.69   18.90
  -5  14   3   52.09   18.50
  -5  14   3   29.90   15.00
   4 -14  -3    6.30   13.50
  -4 -14   3    1.70    9.20
   4 -14  -3   18.80   16.00
  -4  14   3   15.50   12.80
  -4  14   3    8.80   13.30
   3 -14  -3   97.69   18.80
  -3 -14   3  135.29   18.70
  -3 -14   3  123.59   16.10
   3 -14  -3  138.39   18.40
   3 -14  -3  162.38   24.10
  -3  14   3  148.09   19.50
  -3  14   3  151.78   20.80
   2 -14  -3   12.70   10.90
  -2 -14   3    0.60   11.00
  -2 -14   3    0.90    8.90
   2 -14  -3    3.10   10.70
   2 -14  -3   -3.00   12.90
   2 -14  -3    3.70   11.70
  -2 -14   3   -2.30   10.50
  -2  14   3    5.70   10.10
  -2  14   3   26.60   12.20
  -2  14   3    5.20   11.10
  -1 -14   3   78.19   19.40
   1 -14  -3   67.49   13.60
  -1 -14   3   82.49   16.80
  -1 -14   3   66.69   13.50
   1 -14  -3   78.59   14.80
   1 -14  -3   35.50   11.80
   1 -14  -3   48.90   15.90
  -1 -14   3   70.79   12.90
   1 -14  -3   98.59   14.00
   1 -14  -3   90.39   18.00
  -1  14   3   85.59    8.40
  -1  14   3   68.99   12.00
  -1  14   3   99.09   16.40
   1  14  -3   72.09   11.80
  -1  14   3  110.09   15.80
   1  14  -3   67.09   13.40
  -1  14   3  102.49   16.00
   0 -14   3   10.60    7.00
   0 -14  -3   16.10    8.40
   0 -14  -3   -6.10    6.80
   0 -14  -3   15.50   10.20
   0 -14   3    1.40    8.20
   0 -14  -3   -2.60    9.60
   0 -14   3   30.10   10.80
   0 -14   3   10.60    8.90
   0 -14   3    5.00   12.10
   0 -14  -3   -3.70   10.60
   0 -14  -3   15.00   11.50
   0  14   3    2.60    7.80
   0  14   3    9.60   10.20
   0  14  -3   20.90   11.00
   0  14   3   13.90   10.90
   0  14  -3    8.20   11.70
   0  14   3    4.70    8.70
   0  14  -3   12.90    7.10
   0  14  -3   -1.80    6.50
  -1 -14  -3   16.90   10.80
   1 -14   3   12.80   13.80
  -1 -14  -3   -4.20   11.00
  -1 -14  -3   10.10   11.80
   1 -14   3   18.60   10.60
   1 -14   3   26.20    9.50
  -1 -14  -3   35.10   14.50
   1 -14   3   16.30    9.60
  -1 -14  -3   23.70    9.60
  -1  14  -3   23.80    7.10
  -1  14  -3   21.30    8.10
  -1  14  -3   20.70   10.80
  -1  14  -3   20.60   11.60
   1  14   3   12.90   11.00
   1  14   3   24.60   10.60
  -1  14  -3   15.50   10.30
  -2 -14  -3   15.00   11.20
   2 -14   3   12.60   13.30
   2 -14   3   -3.00    9.10
  -2 -14  -3   20.40   14.50
  -2 -14  -3    4.20   10.40
  -2 -14  -3   -5.40    8.30
   2 -14   3    6.40   10.50
  -2  14  -3   14.10    6.70
  -2  14  -3    5.40   10.00
  -2  14  -3   19.50   12.30
   2  14   3    7.80   10.40
  -2  14  -3   20.00    9.10
  -2  14  -3   -8.70    9.90
  -3 -14  -3   -2.30    9.40
   3 -14   3   43.90   15.60
   3 -14   3   -1.20   11.90
  -3 -14  -3    3.20    9.80
   3 -14   3   11.00   15.00
  -3  14  -3    0.90   11.80
  -3  14  -3    8.80   13.50
  -3  14  -3   10.40   10.00
   4 -14   3   -2.30   14.90
  -4 -14  -3   -0.30   10.10
   4 -14   3    7.60   13.30
  -4  14  -3   -5.30   13.10
  -4  14  -3   -5.60   13.10
   5 -14   3  -13.00   16.80
  -5 -14  -3   27.00   12.50
   5 -14   3   -9.50   15.60
  -5  14  -3   46.10   16.70
  -5  14  -3   18.70   18.40
   6 -14   3   99.19   25.40
   6 -14   3   25.40   20.10
  -6 -14  -3   66.89   15.70
  -6  14  -3   67.39   19.70
  -6  14  -3   54.59   21.90
   6 -15  -3    8.10   19.20
   6 -15  -3    9.10   19.00
  -6 -15   3   14.90   12.20
  -6  15   3   34.20   20.90
  -6  15   3   10.30   17.30
   5 -15  -3   -5.20   15.10
  -5 -15   3   19.80   12.00
   5 -15  -3    3.00   15.70
  -5  15   3   31.90   17.60
  -5  15   3   20.20   15.30
  -4 -15   3  -10.50    9.60
   4 -15  -3  -10.20   13.20
   4 -15  -3  -15.20   13.40
  -4  15   3    9.20   11.80
  -4  15   3   -9.60   12.90
   3 -15  -3   89.79   20.10
  -3 -15   3   96.99   14.90
   3 -15  -3   91.09   16.90
  -3 -15   3  114.39   18.00
   3 -15  -3  105.09   19.20
  -3  15   3   59.19   14.20
  -3  15   3   92.99   17.40
   2 -15  -3   12.60   15.60
  -2 -15   3    8.80    9.70
   2 -15  -3   26.30   11.80
   2 -15  -3   22.70   12.30
   2 -15  -3   32.60   14.40
  -2 -15   3   31.80   14.60
  -2  15   3   18.30   13.80
  -2  15   3   28.50   12.50
  -2  15   3   19.70   12.50
  -1 -15   3  172.38   20.50
  -1 -15   3  129.79   20.80
   1 -15  -3  164.68   17.10
  -1 -15   3  172.88   18.30
   1 -15  -3  185.58   23.20
   1 -15  -3  155.08   20.00
   1 -15  -3  170.98   25.20
   1  15  -3  145.59   18.50
  -1  15   3  178.78   21.30
  -1  15   3  177.08   21.00
   1  15  -3  172.38   15.00
   1  15  -3  199.48   17.90
  -1  15   3  148.99   16.70
  -1  15   3  106.59   20.00
   0 -15   3   55.89   13.10
   0 -15  -3   52.49   10.00
   0 -15   3   45.60   12.50
   0 -15  -3   42.40   15.40
   0 -15  -3   46.40   14.10
   0 -15  -3   54.59   11.70
   0 -15  -3   29.90   14.60
   0 -15   3   72.79   17.50
   0 -15  -3   41.00   13.60
   0  15  -3   51.89   10.10
   0  15  -3   56.69   13.60
   0  15   3   52.79    9.20
   0  15   3   54.29   13.50
   0  15   3   25.50    9.40
   0  15   3   61.29   15.40
   0  15  -3   52.59    9.70
   0  15   3   23.10   15.10
  -1 -15  -3   -0.80   11.30
   1 -15   3   -9.60   10.70
  -1 -15  -3   13.40   13.80
   1 -15   3   -1.80   12.70
  -1 -15  -3   -2.90    8.40
  -1 -15  -3    5.70   10.00
   1 -15   3   10.50    8.60
   1 -15   3    9.10   10.60
   1 -15   3   -2.30   10.00
  -1  15  -3   -6.20    5.80
   1  15   3  -21.80    9.20
  -1  15  -3   -8.70    8.70
  -1  15  -3   -9.50    7.70
  -1  15  -3   -7.90   10.10
  -1  15  -3   -2.90   13.00
  -2 -15  -3   -6.70   10.00
   2 -15   3    0.80   13.20
  -2 -15  -3   13.90   12.60
   2 -15   3  -21.80    9.50
  -2  15  -3    8.00   11.10
  -2  15  -3   -7.10   10.90
  -2  15  -3   -8.90    9.30
  -3 -15  -3  122.69   17.30
  -3 -15  -3  153.38   18.10
   3 -15   3  114.89   24.40
   3 -15   3  132.29   21.60
  -3  15  -3   99.59   17.00
  -3  15  -3  148.79   21.10
  -4 -15  -3  223.18   22.30
   4 -15   3  185.68   26.70
   4 -15   3  161.48   26.80
  -4  15  -3  193.08   24.20
  -4  15  -3  202.08   27.20
  -5 -15  -3   14.10   12.20
   5 -15   3   -2.10   14.30
   5 -15   3   -0.50   16.70
  -5  15  -3    9.10   18.20
  -5  15  -3   17.70   14.30
   6 -15   3   -5.40   17.00
  -6 -15  -3   -4.30   12.50
   6 -15   3   -8.20   20.30
  -6  15  -3    5.20   16.80
  -6  15  -3   11.80   19.40
  -6 -16   3    4.90   12.40
   6 -16  -3   -7.60   19.80
   6 -16  -3   23.20   22.60
  -6  16   3   29.20   21.20
  -6  16   3  -21.30   15.20
   5 -16  -3   -6.90   15.00
  -5 -16   3    3.30   12.30
   5 -16  -3  -21.60   15.70
  -5  16   3    1.10   17.50
  -5  16   3    9.20   15.70
  -4 -16   3   -2.00   10.40
   4 -16  -3    9.30   15.90
   4 -16  -3  -17.70   14.30
  -4  16   3   14.50   15.00
  -4  16   3    2.60   12.00
   3 -16  -3   -7.30   13.20
   3 -16  -3    9.80   15.50
  -3 -16   3   -6.30   10.40
  -3 -16   3   -0.90   11.40
   3 -16  -3    6.20   13.40
  -3  16   3    6.00   11.30
  -3  16   3   -1.30   13.60
   2 -16  -3   69.09   19.80
  -2 -16   3   71.59   14.80
  -2 -16   3   37.20   14.60
   2 -16  -3   42.00   16.30
   2 -16  -3   64.89   15.40
  -2  16   3   78.49   17.60
  -2  16   3   61.39   14.20
  -1 -16   3   13.90   15.30
   1 -16  -3   16.00   12.60
   1 -16  -3   42.70   17.30
  -1 -16   3   20.30   12.00
   1 -16  -3   25.50   10.50
   1 -16  -3   31.60   14.80
  -1  16   3   17.20   11.20
   1  16  -3   12.00    8.10
  -1  16   3   28.80   13.80
  -1  16   3   31.60   14.10
   1  16  -3   27.60   10.30
   0 -16  -3   20.40   10.70
   0 -16  -3    3.00   13.00
   0 -16  -3   29.40   12.00
   0 -16  -3   -6.90   14.30
   0 -16   3    6.10   11.40
   0 -16   3    4.70   15.40
   0 -16   3   10.00   10.20
   0  16   3    2.80    9.20
   0  16   3    8.10   11.90
   0  16  -3    7.80   14.40
   0  16  -3    7.60    8.30
   0  16   3    7.50    7.20
   0  16  -3    4.90    7.30
  -1 -16  -3   24.30   14.00
  -1 -16  -3   24.20   10.90
  -1 -16  -3    7.60   14.50
   1 -16   3   21.70   15.30
  -1 -16  -3    2.80   11.00
   1 -16   3   21.80   11.20
   1  16   3   19.80   14.60
  -1  16  -3   11.40    7.80
  -1  16  -3   21.00   10.90
   2 -16   3   16.10   13.80
  -2 -16  -3   12.50   11.30
   2 -16   3    3.80   11.10
  -2 -16  -3    3.10   12.30
   2 -16   3  -13.10   12.70
  -2  16  -3   21.50   14.80
  -2  16  -3    3.10   12.60
  -2  16  -3    4.80   10.00
  -3 -16  -3   44.60   14.50
   3 -16   3   37.90   19.00
   3 -16   3   34.20   13.40
  -3 -16  -3   46.40   13.70
  -3  16  -3   16.90   14.60
  -3  16  -3   40.10   14.60
   4 -16   3  -12.00   15.20
  -4 -16  -3   -3.80   12.20
   4 -16   3  -27.10   14.30
  -4  16  -3   11.80   16.40
  -4  16  -3    4.00   14.00
  -5 -16  -3   -6.50   11.70
   5 -16   3   24.10   17.40
   5 -16   3   18.50   18.10
  -5  16  -3   -9.20   18.60
  -5  16  -3  -13.60   14.60
  -6 -16  -3   14.70   14.00
   6 -16   3  -12.60   20.40
   6 -16   3   -7.20   19.10
  -6  16  -3  -29.90   19.70
  -6  16  -3   19.20   17.80
   5 -17  -3   23.60   20.30
  -5 -17   3    9.00   13.50
   5 -17  -3  -14.40   15.40
  -5  17   3   10.60   18.80
  -5  17   3   -7.40   15.20
   4 -17  -3    4.40   16.40
   4 -17  -3    3.90   16.50
  -4 -17   3    2.30   11.90
  -4  17   3   24.00   15.00
  -4  17   3   -3.10   14.10
   3 -17  -3  112.29   24.30
   3 -17  -3  198.98   24.70
  -3 -17   3  117.69   20.00
  -3 -17   3  150.88   20.50
  -3  17   3  139.99   20.00
  -3  17   3  139.39   22.00
  -2 -17   3   34.80   15.00
   2 -17  -3   53.69   20.00
   2 -17  -3   18.80   15.40
   2 -17  -3   43.20   14.90
  -2 -17   3   52.39   14.40
  -2  17   3   25.90   14.00
  -2  17   3   -1.30   14.60
   2  17  -3   54.39   14.30
  -1 -17   3   60.99   15.10
  -1 -17   3   67.19   18.40
   1 -17  -3   48.10   18.60
   1 -17  -3   79.29   20.40
  -1  17   3   47.60   12.50
   1  17  -3   47.50   12.10
   1  17  -3   46.10   10.70
   0 -17  -3   -0.20   14.80
   0 -17   3   14.50   15.00
   0 -17  -3   -9.70   14.10
   0 -17   3   -3.90   10.80
   0 -17   3   13.40   12.00
   0  17  -3   13.60    9.70
   0  17  -3    8.60    8.60
   0  17   3   14.80    9.50
   0  17  -3   11.70   11.20
  -1 -17  -3   15.80   16.30
   1 -17   3   46.40   18.20
  -1 -17  -3   36.40   13.00
  -1  17  -3   21.70   11.50
  -2 -17  -3   45.80   16.60
   2 -17   3   51.29   19.60
  -2 -17  -3   23.10   12.90
   2 -17   3   80.79   15.50
  -2  17  -3   59.09   14.40
   3 -17   3    6.80   14.50
  -3 -17  -3    9.30   11.40
   3 -17   3    4.40   16.00
  -3  17  -3    9.50   15.40
  -3  17  -3   20.90   11.90
   4 -17   3   60.79   21.40
   4 -17   3  108.19   22.70
  -4 -17  -3  126.99   19.60
  -4  17  -3   83.19   21.10
  -4  17  -3  118.99   22.70
  -5 -17  -3   11.40   14.00
   5 -17   3    2.70   19.60
   5 -17   3    7.90   17.00
  -5  17  -3   27.60   18.90
  -5  17  -3   27.90   22.20
   5 -18  -3   54.79   21.40
  -5 -18   3   69.39   18.20
   5 -18  -3   60.99   24.30
  -5  18   3   45.80   19.70
  -5  18   3   44.00   23.80
  -4 -18   3   10.60   14.00
   4 -18  -3    2.10   17.60
   4 -18  -3  -11.20   15.50
  -4  18   3  -16.30   12.80
  -4  18   3    2.10   14.90
  -3 -18   3    4.10   12.90
   3 -18  -3    3.00   15.50
   3 -18  -3  -15.00   18.50
  -3 -18   3   17.60   14.50
  -3  18   3    0.90   13.00
  -3  18   3    4.80   15.60
  -2 -18   3   60.19   17.40
   2 -18  -3   51.99   15.40
   2 -18  -3   57.79   19.20
   2 -18  -3   57.79   22.80
  -2 -18   3   55.19   15.00
   2  18  -3   79.59   15.20
  -2  18   3  107.29   17.80
  -1 -18   3   -6.50   12.10
  -1 -18   3   -4.20   13.30
   1 -18  -3  -15.40   13.80
   1 -18  -3   -9.00   14.10
  -1  18   3   -8.40   10.70
   1  18  -3   -1.60    9.20
   1  18  -3    4.90    8.50
   0 -18   3  101.29   22.40
   0 -18  -3   39.50   17.90
   0 -18   3   66.39   17.90
   0  18  -3   69.39   13.80
   0  18   3   80.59   15.10
   0  18  -3   78.59   12.80
   1 -18   3    7.00   15.80
  -1 -18  -3    3.30   12.00
  -1 -18  -3    1.80   15.00
  -1  18  -3  -11.10    9.90
   1  18   3   -2.30    8.70
  -2 -18  -3   15.60   15.30
   2 -18   3    2.00   15.80
  -2 -18  -3   16.60   13.40
  -2  18  -3  -14.40   10.80
   3 -18   3    1.90   13.40
  -3 -18  -3   10.50   13.80
   3 -18   3    4.00   17.20
  -3  18  -3   -2.20   13.30
   4 -18   3  -19.90   16.40
  -4 -18  -3   16.20   14.10
   4 -18   3    5.10   14.00
  -4  18  -3   17.00   17.70
  -4  18  -3    6.50   16.30
   5 -18   3   -4.00   19.70
  -5 -18  -3   18.00   15.70
   5 -18   3   16.50   17.60
  -5  18  -3   12.10   22.20
  -5  18  -3   -0.80   17.00
   4 -19  -3   19.80   20.80
  -4 -19   3   44.70   17.70
   4 -19  -3   33.80   20.00
  -4  19   3   25.60   19.10
  -4  19   3   30.50   16.80
  -3 -19   3    6.50   15.10
   3 -19  -3  -18.50   16.60
   3 -19  -3    2.60   16.50
  -3 -19   3   25.70   14.90
  -3  19   3   19.10   24.00
   3  19  -3   -9.80   10.10
  -3  19   3   -1.30   15.30
  -2 -19   3   28.50   14.60
   2 -19  -3   -8.70   18.60
  -2 -19   3   58.39   19.30
  -2  19   3   25.50   13.70
   2  19  -3   31.20   12.70
   2  19  -3   13.70   16.50
  -1 -19   3   47.20   16.10
  -1 -19   3   24.00   16.60
   1 -19  -3   10.80   16.30
  -1  19   3   13.90   13.20
   1  19  -3   39.00   11.40
   1  19  -3   58.49   13.10
   0 -19  -3   11.70   15.70
   0 -19   3   -1.80   16.10
   0  19  -3   -5.50    9.90
   0  19   3    7.40   11.70
  -1 -19  -3   49.00   17.40
   1 -19   3   11.30   16.20
  -1  19  -3   19.70   12.00
   1  19   3   25.10   11.70
   2 -19   3   -2.20   17.30
  -2 -19  -3    5.60   13.70
  -2 -19  -3   -3.10   14.60
  -2  19  -3    2.10   12.80
   3 -19   3   65.09   18.70
  -3 -19  -3   92.49   19.40
   3 -19   3   49.90   21.20
  -3  19  -3   82.09   18.90
  -4 -19  -3   13.80   16.10
   4 -19   3    4.10   17.10
   4 -19   3   -2.90   21.30
  -4  19  -3  -22.20   17.90
   4 -20  -3   35.60   22.30
   3 -20  -3   21.00   19.30
  -3 -20   3   21.00   16.80
  -3 -20   3   17.90   16.90
  -3  20   3  -16.00   13.00
   3  20  -3    2.50   12.40
   2 -20  -3   22.40   19.60
  -2 -20   3   40.80   16.70
  -2 -20   3   55.09   19.70
  -2  20   3    8.60   15.60
   2  20  -3   11.10   12.60
  -1 -20   3    7.20   25.20
   1 -20  -3    0.80   17.10
  -1 -20   3   -0.90   17.90
   1  20  -3    0.70    9.60
  -1  20   3    5.80   12.20
   0 -20   3   71.79   23.40
   0 -20  -3   57.49   22.00
   0  20   3   27.00   12.50
   0  20  -3   44.90   13.90
   1 -20   3    0.20   16.50
  -1 -20  -3   -9.20   17.00
   1  20   3    2.30   11.50
  -1  20  -3    2.40   12.20
  -2 -20  -3  246.98   30.00
   2 -20   3  168.98   32.00
  -2 -20  -3  362.06   48.00
  -2  20  -3  292.27   28.20
  -3 -20  -3   34.10   17.80
   3 -20   3   15.90   19.90
   3 -21  -3   -1.80   19.40
  -3  21   3  -15.30   13.60
  -2 -21   3   48.10   18.70
   2 -21  -3   15.10   19.50
  -2 -21   3   49.10   18.30
  -2  21   3   15.10   15.10
   2  21  -3   29.90   14.50
  -1 -21   3  138.59   27.50
   1 -21  -3  124.19   27.10
  -1  21   3  102.39   19.80
   0 -21  -3   37.70   22.70
   0 -21   3   26.00   19.10
   0  21   3   48.40   14.80
  -1 -21  -3  -20.00   17.70
   1 -21   3   11.90   21.80
  -1  21  -3  -13.40   13.70
   1  21   3  -12.20   10.80
   2 -21   3   26.10   23.10
  -2 -21  -3    2.70   16.60
  -2  21  -3    1.60   14.10
   2  21   3    7.50   11.80
   3 -21   3   21.30   21.90
   1 -22  -3   30.70   22.90
  -1 -22   3    8.80   18.40
  -1  22   3   44.00   18.10
   0 -22  -3   33.00   20.20
   0 -22   3   26.50   19.60
   0  22   3   17.30   14.20
  -1 -22  -3   11.10   18.30
   1 -22   3  -23.10   20.40
   1  22   3   -1.30   12.40
  -8   0   4   12.80   16.70
  -8   0   4    0.50    8.80
   8   0  -4   -8.90   17.50
  -7   0   4   17.00   14.60
   7   0  -4   17.30   15.50
  -7   0   4    8.90    7.90
  -7   0   4   14.90   13.90
  -6   0   4   -5.50    5.10
   6   0  -4    3.60   10.20
  -6   0   4    4.90    5.60
  -6   0   4   -6.30   12.30
   6   0  -4    1.20   11.30
  -6   0   4  -15.00   12.90
  -5   0   4  258.77   22.20
  -5   0   4  303.87   13.10
  -5   0   4  305.67   12.70
   5   0  -4  310.47   22.60
   5   0  -4  325.47   20.80
  -5   0   4  268.27   21.20
  -4   0   4  116.19   15.20
  -4   0   4  145.59   15.30
  -4   0   4  142.39   15.00
  -3   0   4 1042.00   38.10
  -3   0   4  969.00   38.40
  -3   0   4 1046.90   38.10
  -2   0   4  510.95   21.20
  -2   0   4  546.85   21.80
  -2   0   4  504.75   21.00
  -1   0   4  134.29    7.90
   1   0  -4  154.38    6.90
  -1   0   4  155.88    8.30
  -1   0   4  150.78    7.90
   1   0  -4  152.68    6.70
  -1   0   4  145.59    6.90
  -1   0   4  147.59    6.60
   0   0  -4 1058.39   32.20
   0   0   4 1080.29   33.50
   0   0   4 1050.19   33.20
   0   0   4 1039.80   32.70
   0   0  -4 1070.09   33.30
   0   0   4 1075.69   32.50
   0   0  -4 1031.00   33.30
   0   0  -4 1076.19   32.50
   0   0  -4  961.00   33.40
   1   0   4  122.79    8.40
  -1   0  -4  106.89    8.50
   1   0   4  112.09    8.60
   1   0   4  121.79    6.90
  -1   0  -4  116.79    8.30
   1   0   4  117.99    8.40
  -1   0  -4  120.29    7.70
   1   0   4  109.49    8.60
  -1   0  -4   86.99    7.80
  -1   0  -4  117.59    9.70
  -2   0  -4   34.10    8.00
  -2   0  -4   43.10    7.20
  -2   0  -4   50.99    5.90
  -2   0  -4   55.89    8.50
  -2   0  -4   45.30    6.30
   2   0   4   35.00    6.30
  -2   0  -4   34.30    7.20
   2   0   4   44.60    4.90
   2   0   4   46.20    8.10
   2   0   4   46.70    7.20
   3   0   4    8.40    4.50
  -3   0  -4    5.50    5.80
   3   0   4    0.60    5.10
  -3   0  -4    4.30    5.30
  -3   0  -4    7.60    5.50
  -3   0  -4   14.10    5.80
  -3   0  -4    8.10    8.10
   3   0   4    7.80    5.70
   3   0   4    1.10    6.50
  -3   0  -4    7.30    8.20
  -4   0  -4  518.95   22.80
   4   0   4  510.95   22.70
  -4   0  -4  478.45   22.60
   4   0   4  493.25   22.80
  -4   0  -4  472.35   26.30
   4   0   4  432.66   25.30
  -4   0  -4  476.65   26.30
  -4   0  -4  486.45   22.10
  -4   0  -4  509.25   22.00
   4   0   4  492.55   20.10
   5   0   4   83.69   10.30
  -5   0  -4   81.59   15.50
   5   0   4   82.19    9.60
  -5   0  -4   60.79    9.90
   5   0   4   62.69    9.60
   5   0   4   42.30   12.60
  -5   0  -4   72.99   10.40
  -5   0  -4   64.49    9.90
  -6   0  -4   69.49   17.80
   6   0   4   22.80   13.60
  -6   0  -4   40.60   10.20
  -7   0  -4    5.40    9.30
   7   0   4   10.70   14.00
  -7   0  -4   28.00   15.70
  -8   0  -4   -8.70   10.70
  -8   0  -4  -29.40   14.60
   8   0   4   14.80   17.10
  -8  -1   4   18.10   17.90
  -8  -1   4    6.80    8.60
   8  -1  -4   16.50   16.70
  -8   1   4   35.40   19.30
   8   1  -4   -7.10   13.40
  -8   1   4    6.90    9.20
  -8   1   4   31.10   18.70
  -7  -1   4   87.69   10.30
   7  -1  -4   44.40   16.80
  -7  -1   4   65.19   17.10
   7  -1  -4   48.50   22.40
  -7   1   4   87.09   19.70
   7   1  -4   96.39   18.90
  -7   1   4   62.59   10.40
  -7   1   4   42.30   18.70
  -6  -1   4    2.40   11.70
   6  -1  -4  -13.10   10.70
   6  -1  -4   -8.00    8.70
  -6  -1   4   12.40   12.60
  -6  -1   4    1.70    5.40
  -6  -1   4   -1.40    5.40
   6   1  -4   14.50   10.20
  -6   1   4   28.50   13.00
  -6   1   4    0.70    5.60
  -6   1   4  -16.70   10.70
   6   1  -4   20.80   12.90
  -6   1   4    3.10    5.90
   5  -1  -4   22.40   11.60
  -5  -1   4    4.70    3.40
   5  -1  -4   -4.80    8.40
  -5  -1   4  -14.60    7.80
  -5  -1   4   14.90   10.70
  -5  -1   4   -3.20    3.50
   5   1  -4    8.20    8.90
  -5   1   4   11.70   10.80
  -5   1   4    2.50    4.10
  -5   1   4    1.70   10.00
  -5   1   4    1.90    4.40
   5   1  -4    2.00    7.80
   4  -1  -4   42.80    4.10
   4  -1  -4   20.70    8.60
  -4  -1   4   31.10    9.90
  -4  -1   4   32.50   10.20
  -4  -1   4   33.30    9.20
  -4   1   4   39.30   11.00
  -4   1   4   35.50    3.90
  -4   1   4   37.30    4.00
  -4   1   4   28.30    3.60
  -4   1   4   35.10    9.60
  -4   1   4   30.10    3.80
  -4   1   4   34.10   10.30
  -3  -1   4  220.58   15.10
   3  -1  -4  223.38    9.00
  -3  -1   4  206.58   15.30
  -3  -1   4  184.28   13.00
  -3   1   4  207.68    8.90
  -3   1   4  222.58    8.80
  -3   1   4  198.28   14.50
  -3   1   4  227.38   14.70
  -3   1   4  214.78   16.00
  -2  -1   4  606.84   22.40
  -2  -1   4  573.64   22.10
  -2  -1   4  595.24   22.70
   2  -1  -4  548.55   18.30
   2  -1  -4  596.14   18.60
  -2   1   4  554.44   18.50
  -2   1   4  555.54   22.90
  -2   1   4  575.74   18.50
  -2   1   4  579.14   23.50
   1  -1  -4    3.80    5.20
  -1  -1   4    3.60    2.60
   1  -1  -4    2.00    3.10
   1  -1  -4    2.70    3.10
  -1  -1   4    2.70    3.40
  -1  -1   4    1.00    2.70
   1  -1  -4    5.80    2.80
  -1  -1   4    0.20    3.60
  -1  -1   4    4.50    4.10
  -1   1   4    1.70    2.10
   1   1  -4    3.60    2.80
  -1   1   4    0.60    3.60
   1   1  -4    1.90    2.70
  -1   1   4    2.30    1.80
  -1   1   4    4.30    3.10
  -1   1   4    6.70    3.50
   0  -1  -4 2349.36   69.09
   0  -1   4 2063.39   71.29
   0  -1   4 2448.56   71.79
   0  -1   4 2458.95   71.99
   0  -1   4 2342.77   70.99
   0  -1  -4 2415.46   71.89
   0  -1  -4 2410.46   72.19
   0  -1   4 2403.86   73.29
   0  -1  -4 2400.26   70.59
   0  -1  -4 2414.16   70.69
   0   1   4 2409.16   71.39
   0   1   4 2378.76   71.89
   0   1  -4 2386.46   70.79
   0   1   4 2430.26   69.59
   0   1   4 2375.06   70.69
   0   1   4 2511.85   71.89
   0   1  -4 2383.76   70.99
   0   1   4 2359.46   71.59
   0   1  -4 2406.26   71.59
  -1  -1  -4 1693.23   54.39
   1  -1   4 1713.83   54.89
   1  -1   4 1730.43   54.19
  -1  -1  -4 1689.63   54.69
  -1  -1  -4 1762.02   54.29
   1  -1   4 1822.12   54.99
  -1  -1  -4 1777.02   53.79
   1  -1   4 1747.93   55.29
  -1  -1  -4 1747.73   54.89
   1  -1   4 1740.63   53.99
  -1   1  -4 1737.03   54.99
   1   1   4 1760.62   55.09
  -1   1  -4 1687.63   53.99
   1   1   4 1782.52   54.19
  -1   1  -4 1772.12   52.59
   1   1   4 1804.32   54.89
   1   1   4 1829.62   55.09
  -1   1  -4 1722.43   54.89
  -1   1  -4 1689.53   53.99
  -1   1  -4 1789.42   54.09
  -2  -1  -4  502.95   19.70
   2  -1   4  511.25   20.70
  -2  -1  -4  469.55   21.30
  -2  -1  -4  468.25   21.10
   2  -1   4  510.65   21.00
   2  -1   4  483.35   18.90
   2  -1   4  481.75   22.00
  -2  -1  -4  479.25   19.20
   2  -1   4  487.35   19.20
  -2  -1  -4  509.45   20.80
   2   1   4  519.55   21.10
  -2   1  -4  482.25   21.50
  -2   1  -4  462.25   20.30
  -2   1  -4  512.95   19.80
  -2   1  -4  493.65   16.90
   2   1   4  509.85   15.70
   2   1   4  495.95   20.40
  -2   1  -4  480.15   20.80
  -2   1  -4  495.05   21.20
   2   1   4  554.04   21.50
   3  -1   4  151.08   14.70
   3  -1   4  146.99   12.00
  -3  -1  -4  157.18   12.40
   3  -1   4  160.68   10.70
  -3  -1  -4  155.68   11.40
  -3  -1  -4  142.09   11.80
   3  -1   4  162.08   12.20
  -3  -1  -4  142.19   10.90
  -3  -1  -4  148.69   14.70
   3   1   4  157.68   13.30
   3   1   4  161.08    7.80
  -3   1  -4  148.99   11.70
  -3   1  -4  178.88   14.60
  -3   1  -4  148.99   12.10
  -3   1  -4  151.58   12.00
  -3   1  -4  179.08   15.80
   3   1   4  155.38   12.00
   3   1   4  151.88   11.40
  -4  -1  -4  147.89   17.60
  -4  -1  -4  155.28   12.60
  -4  -1  -4  143.29   11.90
   4  -1   4  131.69   12.20
   4  -1   4  164.08   17.30
  -4  -1  -4  167.28   13.10
  -4  -1  -4  153.98   12.40
   4  -1   4  155.78   12.00
   4  -1   4  161.38   13.10
  -4   1  -4  152.48   12.30
   4   1   4  142.09   12.20
  -4   1  -4  138.29   12.30
   4   1   4  141.29   12.40
   4   1   4  143.99    9.20
  -4   1  -4  147.69   16.60
  -4   1  -4  142.69   12.50
  -4   1  -4  150.18   13.00
   4   1   4  163.18   16.50
  -5  -1  -4   76.29   10.30
  -5  -1  -4   70.19   10.30
   5  -1   4   91.79   16.00
   5  -1   4   65.59    9.80
  -5  -1  -4   94.49   11.00
   5  -1   4  102.99   11.30
   5  -1   4   63.49    9.80
  -5  -1  -4  109.49   17.90
  -5   1  -4   83.39   15.90
  -5   1  -4   85.69   11.00
   5   1   4   79.99   10.30
  -5   1  -4   78.19   11.10
  -5   1  -4   99.69   11.20
  -5   1  -4   74.19   14.90
   5   1   4   77.09   14.70
   5   1   4   66.89    9.90
   5   1   4   80.09    8.40
   6  -1   4   58.69   15.40
  -6  -1  -4   47.70   14.60
  -6  -1  -4   27.40    9.20
  -6   1  -4   39.40   16.40
  -6   1  -4   50.39   11.20
   6   1   4   19.60   13.00
   7  -1   4   84.49   19.10
  -7  -1  -4  123.19   23.40
  -7  -1  -4   88.49   13.80
   7   1   4  128.19   20.70
  -7   1  -4  105.69   21.10
  -7   1  -4   92.79   14.10
  -8  -1  -4   39.70   18.60
   8  -1   4   -9.40   15.70
  -8  -1  -4    6.00   10.80
  -8   1  -4   31.00   12.70
  -8   1  -4   22.60   18.70
   8   1   4   -2.10   14.60
  -8  -2   4   39.50   17.30
  -8  -2   4   17.70    9.00
   8  -2  -4   12.20   19.00
   8   2  -4   35.10   18.70
  -8   2   4  -14.00   16.30
  -8   2   4    7.80   10.40
  -8   2   4   -4.00   15.70
   7  -2  -4  -11.40   12.80
  -7  -2   4    1.60   14.10
   7  -2  -4  -13.90   10.30
  -7  -2   4   -4.60    6.40
  -7   2   4   -5.10   14.30
  -7   2   4  -12.70   14.00
   7   2  -4    4.80   13.60
  -7   2   4   -7.30    8.00
  -6  -2   4    6.30    5.80
  -6  -2   4    9.90   12.60
   6  -2  -4   11.20   12.50
   6  -2  -4   -1.10   10.30
  -6  -2   4   -4.80    4.90
  -6   2   4   20.70   12.90
  -6   2   4  -16.10   11.60
  -6   2   4   -1.10   10.00
   6   2  -4   -4.10    8.50
   6   2  -4    9.80    9.70
  -6   2   4   -5.00    6.30
  -6   2   4    3.50    3.50
   5  -2  -4   55.79   12.60
  -5  -2   4   72.49    6.20
   5  -2  -4   63.49   14.70
   5  -2  -4   61.99    6.20
  -5  -2   4  103.29   16.30
  -5  -2   4   73.19    5.90
  -5  -2   4   76.49   14.40
   5  -2  -4   71.09   10.90
  -5   2   4   60.49    7.30
  -5   2   4   44.00   13.80
   5   2  -4   63.79   12.80
  -5   2   4   54.49    6.30
  -5   2   4   70.89    6.50
  -5   2   4   70.09    7.70
  -5   2   4   63.59   13.50
  -4  -2   4  173.28   16.40
   4  -2  -4  160.78    9.20
  -4  -2   4  175.88   15.10
  -4  -2   4  170.08   16.30
   4  -2  -4  151.18   15.90
   4  -2  -4  171.48   12.50
  -4   2   4  158.08   16.00
  -4   2   4  155.98    8.70
  -4   2   4  155.88    9.00
  -4   2   4  155.78    8.80
  -4   2   4  145.19    9.30
  -4   2   4  157.88   17.50
  -4   2   4  156.38   16.40
  -3  -2   4   13.10    6.40
   3  -2  -4    9.10    3.80
   3  -2  -4   18.90    5.70
  -3  -2   4    8.00    6.80
   3  -2  -4    6.70    3.60
  -3  -2   4   14.00    7.90
   3  -2  -4   10.90    7.10
  -3   2   4   13.50    3.90
  -3   2   4   11.70    7.80
  -3   2   4    2.30    3.60
  -3   2   4   22.10    7.70
  -3   2   4   12.80    3.00
  -3   2   4    7.50    3.00
  -2  -2   4  809.22   28.50
  -2  -2   4  771.82   24.00
  -2  -2   4  780.72   27.30
  -2  -2   4  796.52   24.10
   2  -2  -4  781.82   30.70
   2  -2  -4  799.22   25.90
  -2  -2   4  834.92   28.90
   2  -2  -4  771.82   27.70
   2  -2  -4  787.82   25.70
  -2   2   4  743.43   29.40
  -2   2   4  777.22   25.80
  -2   2   4  774.32   24.60
   2   2  -4  783.42   24.00
  -2   2   4  795.12   24.40
   2   2  -4  784.42   24.10
  -2   2   4  790.42   25.80
  -2   2   4  755.62   28.60
   1  -2  -4 1125.69   35.20
   1  -2  -4 1142.19   33.20
  -1  -2   4 1108.69   34.50
  -1  -2   4 1130.49   34.40
   1  -2  -4 1083.99   35.10
  -1  -2   4 1115.59   34.50
   1  -2  -4 1136.99   36.80
  -1  -2   4 1113.79   33.30
  -1  -2   4 1069.19   33.00
  -1  -2   4 1087.69   34.20
  -1   2   4 1077.19   35.20
  -1   2   4 1169.08   36.80
  -1   2   4 1118.39   35.60
   1   2  -4 1091.39   34.40
  -1   2   4 1097.49   35.20
   1   2  -4 1105.59   34.60
  -1   2   4 1132.19   34.00
  -1   2   4 1113.79   34.60
   0  -2  -4    6.40    3.50
   0  -2  -4    6.40    4.70
   0  -2   4    6.70    4.30
   0  -2   4    5.60    4.50
   0  -2  -4    0.00    4.70
   0  -2  -4    4.10    5.20
   0  -2   4    1.00    5.00
   0  -2   4    1.30    3.50
   0  -2   4    2.90    1.40
   0  -2  -4    5.00    3.60
   0  -2   4    1.80    4.20
   0   2   4    4.10    5.00
   0   2  -4    4.60    1.90
   0   2  -4    2.30    3.80
   0   2  -4    2.10    3.60
   0   2  -4    7.00    4.80
   0   2   4    6.60    4.40
   0   2   4    4.80    3.50
   0   2   4   -0.40    4.00
   0   2  -4   -2.60    4.30
  -1  -2  -4    0.20    4.30
  -1  -2  -4    1.90    4.50
  -1  -2  -4    4.30    2.80
  -1  -2  -4   -1.10    4.80
   1  -2   4    9.00    4.70
   1  -2   4   -4.20    5.30
   1  -2   4    4.70    4.90
  -1  -2  -4   -2.40    4.40
   1  -2   4    2.10    4.90
   1  -2   4   -0.90    5.50
  -1  -2  -4    3.70    5.50
  -1  -2  -4    3.20    5.50
  -1   2  -4   -0.50    5.40
   1   2   4    1.20    4.30
   1   2   4    4.50    5.00
  -1   2  -4    8.20    5.10
   1   2   4   -1.50    4.30
  -1   2  -4   -0.70    4.40
  -1   2  -4    3.30    4.80
  -1   2  -4    4.30    4.60
   1   2   4    3.30    4.80
   2  -2   4  290.47   15.30
  -2  -2  -4  304.37   14.20
   2  -2   4  304.77   17.30
   2  -2   4  326.87   16.30
   2  -2   4  321.37   14.70
  -2  -2  -4  334.17   16.30
  -2  -2  -4  313.17   15.20
  -2  -2  -4  321.07   16.40
   2  -2   4  325.77   16.60
  -2  -2  -4  318.47   15.80
  -2   2  -4  291.47   10.50
  -2   2  -4  316.87   16.90
  -2   2  -4  328.37   17.90
  -2   2  -4  325.77   16.30
  -2   2  -4  313.27   15.00
   2   2   4  328.97   15.90
   2   2   4  327.87   15.80
   2   2   4  314.87   16.00
  -2   2  -4  327.67   15.20
  -3  -2  -4  563.64   23.30
  -3  -2  -4  539.55   22.50
  -3  -2  -4  548.65   23.00
   3  -2   4  535.85   23.70
   3  -2   4  542.25   23.50
  -3  -2  -4  562.54   22.10
  -3  -2  -4  512.05   23.40
   3  -2   4  586.84   27.20
  -3  -2  -4  512.65   25.90
   3  -2   4  580.44   23.30
  -3   2  -4  534.15   23.60
  -3   2  -4  558.64   23.90
  -3   2  -4  536.25   26.10
  -3   2  -4  576.14   23.10
   3   2   4  556.44   23.50
   3   2   4  480.45   23.60
  -3   2  -4  586.44   24.10
   3   2   4  523.95   22.50
  -4  -2  -4   38.40   10.70
   4  -2   4   28.60   10.80
  -4  -2  -4   40.40    7.50
  -4  -2  -4   45.50    7.60
   4  -2   4   54.69    9.30
  -4  -2  -4   50.49    8.20
   4  -2   4   64.69    9.00
   4  -2   4   44.70    8.20
  -4  -2  -4   52.59    8.60
  -4   2  -4   43.20    8.30
   4   2   4   45.60    7.80
  -4   2  -4   58.39   12.60
  -4   2  -4   50.89    8.70
  -4   2  -4   28.90    7.00
  -4   2  -4   49.90    8.40
   4   2   4   44.90    9.80
   4   2   4   39.80    7.80
   4   2   4   36.00    4.30
  -5  -2  -4   12.50    7.30
   5  -2   4   30.80    8.40
  -5  -2  -4   29.10    8.30
   5  -2   4   20.20    7.90
  -5  -2  -4   21.60    7.20
  -5  -2  -4   35.40   12.60
   5  -2   4   10.00    8.40
   5  -2   4   36.20   12.70
   5   2   4   32.10    8.10
  -5   2  -4   15.60    8.10
  -5   2  -4   12.30   12.20
   5   2   4   23.40    7.70
  -5   2  -4   36.30   13.10
  -5   2  -4   27.10    8.40
   5   2   4   39.40   12.10
  -5   2  -4   31.60    8.50
  -6  -2  -4  -11.40   11.20
  -6  -2  -4    2.80    8.00
   6  -2   4   -0.70   11.80
   6   2   4   15.30   12.80
  -6   2  -4    2.30    8.80
  -6   2  -4    4.20   12.70
  -6   2  -4   10.90   13.80
  -7  -2  -4   17.40   14.60
  -7  -2  -4   18.10   10.10
   7  -2   4   31.00   15.40
  -7   2  -4   19.80   10.60
  -7   2  -4    6.40   14.50
   7   2   4   23.60   14.50
  -8  -2  -4   -8.00   14.40
   8  -2   4   -8.40   18.10
  -8  -2  -4    3.90   10.80
   8   2   4    0.90   13.30
  -8   2  -4   -3.30   15.90
  -8   2  -4   10.80   11.90
  -8  -3   4   38.20   18.70
   8  -3  -4   49.90   19.90
  -8  -3   4   49.50    9.70
  -8   3   4   43.20   12.10
   8   3  -4   74.09   19.90
  -8   3   4   47.50   22.40
  -8   3   4   56.09   19.30
   7  -3  -4   32.30   17.00
   7  -3  -4   89.69   17.30
  -7  -3   4   70.79    9.30
  -7  -3   4   43.30   15.60
   7   3  -4   63.49   16.40
  -7   3   4   47.80   10.60
  -7   3   4   56.39   19.30
  -7   3   4   50.89   18.50
  -6  -3   4    3.70    5.40
   6  -3  -4   17.30   12.80
   6  -3  -4    5.70   11.20
   6  -3  -4   12.50    5.20
  -6  -3   4   11.50    5.60
  -6  -3   4    3.40   11.10
  -6   3   4   14.70   14.10
  -6   3   4   10.50   12.80
   6   3  -4   26.30   10.50
  -6   3   4   14.00    7.70
  -6   3   4   14.30    5.30
   6   3  -4   19.90    9.90
   5  -3  -4  188.18   14.50
   5  -3  -4  178.08   21.40
  -5  -3   4  212.18   20.50
  -5  -3   4  224.08   11.10
   5  -3  -4  231.08   21.20
   5  -3  -4  208.28   12.40
  -5  -3   4  205.18   10.40
  -5   3   4  230.58   22.40
  -5   3   4  212.18   12.00
  -5   3   4  192.98   12.60
   5   3  -4  202.28   19.10
  -5   3   4  205.88   13.30
  -5   3   4  247.78   23.80
  -5   3   4  217.08   12.50
   4  -3  -4    9.00    4.30
  -4  -3   4  -14.40    6.50
   4  -3  -4  -12.80    7.90
   4  -3  -4    6.20    6.00
  -4  -3   4   -2.40    2.10
  -4   3   4   -3.90    3.70
  -4   3   4    3.40    4.20
   4   3  -4    5.40    7.00
  -4   3   4    5.70    4.50
  -4   3   4   -4.40    8.70
  -4   3   4   -4.30    4.20
  -4   3   4   -3.70    8.10
   3  -3  -4   19.50    5.10
  -3  -3   4   13.30    7.40
  -3  -3   4   22.60    3.40
  -3  -3   4   26.00    6.70
   3  -3  -4   39.00    7.10
   3  -3  -4   25.00    8.80
  -3  -3   4   28.60    3.90
  -3  -3   4   23.10    7.50
  -3   3   4   22.10    8.90
   3   3  -4   24.80    3.50
  -3   3   4   18.10    4.60
  -3   3   4   28.50    5.10
  -3   3   4   29.20    5.30
   3   3  -4   24.80    3.60
  -3   3   4   29.50    4.40
  -3   3   4   33.90    9.00
  -2  -3   4  254.47   10.90
   2  -3  -4  290.17   12.80
   2  -3  -4  260.77   13.50
  -2  -3   4  269.37   11.10
   2  -3  -4  283.47   16.80
  -2  -3   4  245.98    8.90
  -2  -3   4  253.57   12.20
  -2  -3   4  266.87    9.20
  -2  -3   4  269.37   14.00
   2  -3  -4  267.77   12.50
  -2   3   4  282.17   14.80
  -2   3   4  281.37   11.20
  -2   3   4  278.37   12.90
  -2   3   4  278.27   16.40
   2   3  -4  267.17   11.10
   2   3  -4  271.77   11.00
  -2   3   4  264.97   11.80
  -2   3   4  259.77   12.60
  -1  -3   4    0.40    3.90
   1  -3  -4    4.40    4.50
  -1  -3   4    3.10    2.70
   1  -3  -4    4.20    4.40
  -1  -3   4    1.10    3.10
   1  -3  -4   -0.40    1.50
   1  -3  -4   12.80    6.20
  -1  -3   4    1.20    2.60
  -1  -3   4   -0.10    3.70
   1  -3  -4    0.80    6.20
   1   3  -4   -1.60    3.60
   1   3  -4    1.80    4.30
  -1   3   4   -3.50    4.10
  -1   3   4   -4.00    4.30
  -1   3   4    6.60    4.20
  -1   3   4    0.80    3.90
   0  -3   4  264.97   12.30
   0  -3  -4  282.97   13.50
   0  -3  -4  299.77   11.60
   0  -3   4  280.97   13.70
   0  -3   4  263.47   13.80
   0  -3  -4  279.07   11.70
   0  -3  -4  286.67   14.00
   0  -3   4  265.97   12.10
   0  -3  -4  271.47   14.50
   0  -3  -4  277.57   13.90
   0  -3   4  305.57   14.70
   0   3   4  267.97   13.90
   0   3  -4  280.37   13.80
   0   3  -4  270.07   11.80
   0   3   4  291.27   13.80
   0   3  -4  284.27   12.60
   0   3   4  277.37   13.20
   0   3  -4  288.57    9.60
   0   3   4  280.87   11.50
  -1  -3  -4  462.35   19.70
  -1  -3  -4  481.15   20.70
   1  -3   4  494.75   19.80
   1  -3   4  487.55   19.00
   1  -3   4  441.66   20.60
   1  -3   4  454.45   19.70
  -1  -3  -4  453.15   17.90
  -1  -3  -4  469.15   16.60
  -1   3  -4  467.15   17.50
   1   3   4  462.55   18.60
   1   3   4  491.85   17.60
   1   3   4  426.46   19.10
   1   3   4  497.85   19.70
  -1   3  -4  472.25   18.60
  -1   3  -4  472.05   19.80
  -1   3  -4  472.25   18.80
  -1   3  -4  461.95   20.10
  -2  -3  -4  148.29   12.30
  -2  -3  -4  159.08   12.30
   2  -3   4  156.38   12.40
   2  -3   4  162.78   12.10
   2  -3   4  156.88   12.00
  -2  -3  -4  149.79   11.90
   2  -3   4  163.18   13.70
  -2  -3  -4  136.49   14.60
   2  -3   4  169.28   10.90
  -2  -3  -4  160.28   10.40
   2   3   4  183.18   11.30
  -2   3  -4  155.18   11.00
  -2   3  -4  188.38   13.00
  -2   3  -4  160.38   12.70
  -2   3  -4  159.38   11.80
  -2   3  -4  155.48   12.50
   2   3   4  167.78   12.20
   2   3   4  179.18   11.90
  -3  -3  -4  147.29   14.30
   3  -3   4  117.99   11.70
   3  -3   4  100.99   10.40
  -3  -3  -4  115.79   10.60
   3  -3   4   97.89   13.30
  -3  -3  -4  138.89   11.70
   3  -3   4  118.99   11.50
  -3  -3  -4  111.99    9.60
  -3  -3  -4  128.89   12.90
  -3   3  -4  115.79   13.70
  -3   3  -4  113.19   11.80
  -3   3  -4  104.89   10.20
   3   3   4  113.59   10.90
  -3   3  -4  118.09   11.80
   3   3   4  116.99   11.40
  -3   3  -4  146.99   11.60
   3   3   4  111.19   10.50
  -3   3  -4   98.79   13.50
  -4  -3  -4  170.28   13.40
  -4  -3  -4  165.68   12.50
  -4  -3  -4  163.08   13.10
  -4  -3  -4  175.78   17.70
   4  -3   4  154.18   13.60
   4  -3   4  166.28   14.80
   4  -3   4  130.09   16.90
  -4  -3  -4  197.98   14.00
   4  -3   4  178.28   14.40
   4   3   4  160.68   15.40
   4   3   4  164.68   12.80
  -4   3  -4  136.49   17.30
  -4   3  -4  156.98   13.40
  -4   3  -4  153.18   13.90
  -4   3  -4  169.38   14.00
   4   3   4  172.48   13.10
   5  -3   4  103.79   12.10
  -5  -3  -4   95.09   11.30
  -5  -3  -4  110.19   16.70
  -5  -3  -4  107.39   11.70
   5  -3   4  123.59   14.50
   5  -3   4   96.39   12.20
   5  -3   4  107.29   17.80
  -5  -3  -4  117.39   12.00
   5   3   4   96.99   11.50
   5   3   4  169.58   17.40
  -5   3  -4   98.89   12.10
   5   3   4  102.19   11.30
  -5   3  -4  105.09   17.00
  -5   3  -4  104.79   12.70
  -5   3  -4   82.49   11.90
  -6  -3  -4   45.10   14.70
  -6  -3  -4   12.90    8.50
   6  -3   4   35.90   11.50
   6  -3   4    5.70   13.50
  -6   3  -4   38.40   11.40
   6   3   4   30.20   12.70
  -6   3  -4   19.90   14.10
  -6   3  -4   28.40   15.40
  -7  -3  -4   -2.50   13.20
  -7  -3  -4   10.00    9.40
   7  -3   4   10.70   15.00
  -7   3  -4   -0.30   14.10
  -7   3  -4  -27.10   12.60
  -7   3  -4   -9.40    9.70
   7   3   4   -9.30   11.10
  -8  -3  -4    5.30   15.10
  -8  -3  -4    1.80   10.60
   8  -3   4   17.40   19.80
   8   3   4   -0.30   15.40
  -8   3  -4   17.70   17.30
  -8   3  -4  -12.20   11.50
  -8  -4   4   66.69   11.00
   8  -4  -4   63.29   22.40
  -8  -4   4   70.39   18.90
  -8   4   4   60.79   13.60
  -8   4   4   88.89   21.20
  -8   4   4   87.99   23.10
   7  -4  -4   -2.40   13.80
  -7  -4   4    2.50    6.90
   7  -4  -4   22.80   16.30
  -7  -4   4  -21.00   13.50
   7   4  -4   21.80   12.70
  -7   4   4    3.20   15.80
  -7   4   4   11.00   15.00
  -7   4   4    1.10    9.30
  -6  -4   4  100.09    9.30
   6  -4  -4  102.79    9.70
  -6  -4   4  107.99   10.20
   6  -4  -4  118.29   20.90
   6  -4  -4  114.59   18.60
  -6  -4   4  111.89   18.30
  -6   4   4   84.29   20.80
  -6   4   4  102.79    9.60
   6   4  -4   96.19   15.60
  -6   4   4  104.99   12.30
   6   4  -4  117.89   15.50
  -6   4   4  118.59   20.30
   5  -4  -4   95.39   11.00
   5  -4  -4   65.89    8.40
  -5  -4   4   92.19   15.10
  -5  -4   4   79.39    7.10
   5  -4  -4   58.29   14.90
   5  -4  -4   99.39   16.30
  -5  -4   4   77.29    7.70
  -5   4   4   70.69    8.40
  -5   4   4   97.99   17.10
  -5   4   4   67.09    8.60
  -5   4   4   85.59    9.90
   5   4  -4   91.49   13.50
  -5   4   4   74.49    9.20
  -4  -4   4  438.16   15.60
  -4  -4   4  418.66   15.40
  -4  -4   4  419.46   15.90
  -4  -4   4  430.56   16.00
   4  -4  -4  389.56   19.30
   4  -4  -4  448.96   25.00
   4  -4  -4  422.16   18.80
  -4  -4   4  411.46   22.80
   4   4  -4  409.46   21.30
  -4   4   4  437.56   19.00
  -4   4   4  442.86   18.60
   4   4  -4  421.76   15.60
  -4   4   4  414.16   18.00
   4   4  -4  420.66   15.70
  -4   4   4  434.26   26.10
  -4   4   4  444.66   19.30
  -4   4   4  420.16   25.20
  -3  -4   4  427.86   16.10
   3  -4  -4  435.66   18.30
  -3  -4   4  416.86   20.80
  -3  -4   4  416.66   18.30
  -3  -4   4  424.76   15.30
   3  -4  -4  454.25   24.00
  -3  -4   4  419.36   14.80
   3  -4  -4  416.86   18.00
   3  -4  -4  434.86   18.90
  -3  -4   4  426.36   16.30
  -3   4   4  456.05   23.70
   3   4  -4  426.76   16.30
  -3   4   4  430.26   17.90
  -3   4   4  422.86   18.50
  -3   4   4  425.96   17.10
  -3   4   4  448.26   23.40
  -3   4   4  421.46   18.20
   3   4  -4  431.96   16.20
  -2  -4   4  654.73   22.50
   2  -4  -4  642.14   24.90
   2  -4  -4  688.03   28.90
  -2  -4   4  648.24   21.40
   2  -4  -4  612.24   24.30
   2  -4  -4  669.23   24.60
  -2  -4   4  689.83   23.40
  -2  -4   4  654.93   22.00
  -2  -4   4  640.84   22.90
  -2   4   4  672.93   24.80
  -2   4   4  660.93   22.90
  -2   4   4  665.13   24.10
   2   4  -4  643.14   22.90
  -2   4   4  680.83   26.10
  -2   4   4  652.83   24.50
  -2   4   4  579.94   26.40
   2   4  -4  661.83   23.10
   1  -4  -4  889.31   32.60
  -1  -4   4  934.61   30.30
  -1  -4   4  892.91   29.40
   1  -4  -4  946.71   34.50
  -1  -4   4  893.81   31.00
  -1  -4   4  913.21   28.10
   1  -4  -4  942.91   32.00
   1  -4  -4  887.81   29.80
   1  -4  -4  921.31   32.00
  -1  -4   4  959.90   33.20
  -1  -4   4  915.11   31.20
  -1   4   4  930.11   31.60
  -1   4   4  898.01   33.80
   1   4  -4  922.41   31.30
   1   4  -4  896.11   30.90
  -1   4   4  929.31   31.20
  -1   4   4  945.51   32.30
   0  -4   4  339.97   16.10
   0  -4  -4  341.77   15.60
   0  -4   4  357.86   16.30
   0  -4  -4  320.97   15.90
   0  -4   4  351.06   14.20
   0  -4  -4  354.56   14.10
   0  -4   4  336.17   14.50
   0  -4  -4  338.57   17.30
   0  -4  -4  343.97   16.40
   0  -4   4  309.77   17.00
   0   4   4  321.57   13.40
   0   4  -4  340.47   11.80
   0   4   4  352.76   15.70
   0   4  -4  336.67   13.90
   0   4  -4  356.06   16.40
   0   4  -4  322.07   14.80
   0   4   4  342.37   15.80
   1  -4   4 1377.66   47.00
   1  -4   4 1368.56   45.90
   1  -4   4 1389.96   46.00
  -1  -4  -4 1405.96   43.50
  -1  -4  -4 1360.16   45.60
   1  -4   4 1319.07   44.60
  -1  -4  -4 1369.36   43.80
  -1  -4  -4 1369.76   45.70
   1  -4   4 1371.36   46.20
  -1  -4  -4 1366.76   47.30
   1   4   4 1395.66   43.10
  -1   4  -4 1324.87   44.90
  -1   4  -4 1371.76   44.30
  -1   4  -4 1381.96   46.10
  -1   4  -4 1349.07   43.40
  -1   4  -4 1319.17   45.80
   1   4   4 1355.56   45.80
   1   4   4 1414.36   45.00
   1   4   4 1374.96   45.50
  -2  -4  -4  659.03   20.80
   2  -4   4  632.84   26.70
   2  -4   4  640.44   27.40
   2  -4   4  696.63   27.20
  -2  -4  -4  650.73   26.20
   2  -4   4  658.43   28.40
   2  -4   4  624.04   25.10
  -2  -4  -4  667.63   26.20
  -2  -4  -4  707.73   29.10
  -2  -4  -4  691.73   24.70
   2   4   4  604.64   26.60
   2   4   4  628.94   25.70
  -2   4  -4  686.93   24.80
  -2   4  -4  636.84   26.50
   2   4   4  645.44   26.60
   2   4   4  626.74   24.20
  -2   4  -4  679.73   27.20
  -2   4  -4  669.43   27.80
  -2   4  -4  651.53   26.00
  -3  -4  -4  106.69   12.30
   3  -4   4   95.19   10.50
  -3  -4  -4   81.89    9.70
  -3  -4  -4   80.29    9.70
   3  -4   4   86.19   13.00
   3  -4   4   89.49   11.80
   3  -4   4   71.79    9.60
  -3  -4  -4   89.79   12.60
  -3  -4  -4   97.09    9.20
  -3   4  -4   85.99   10.40
   3   4   4   83.89    9.30
  -3   4  -4   74.79    9.90
  -3   4  -4  101.59   13.00
   3   4   4   83.19    9.80
  -3   4  -4   89.79   11.10
   3   4   4   99.99   10.40
  -4  -4  -4    9.60    6.30
   4  -4   4    3.80    7.70
   4  -4   4    1.30    7.30
  -4  -4  -4   -2.90    5.90
   4  -4   4    1.70    6.00
  -4  -4  -4   -2.80    5.20
  -4  -4  -4    6.00    8.40
   4  -4   4    3.70    6.40
  -4  -4  -4   -5.70    5.20
  -4   4  -4   -5.10    9.70
  -4   4  -4    6.40    6.50
  -4   4  -4   17.60   10.00
  -4   4  -4   -0.40    6.90
  -4   4  -4    3.50    7.20
   4   4   4   -5.20    5.10
   4   4   4    5.80    7.00
   4   4   4    2.20    6.00
  -4   4  -4    3.30    7.00
  -5  -4  -4   -8.10    6.60
  -5  -4  -4    5.30    6.90
  -5  -4  -4  -10.00    6.20
   5  -4   4   -7.00    8.30
  -5  -4  -4   19.90   11.20
   5  -4   4   -3.60    7.20
   5  -4   4   -3.30   10.90
   5  -4   4    0.40    7.60
   5   4   4   15.50    7.30
  -5   4  -4  -10.30   10.80
  -5   4  -4    4.90    7.70
   5   4   4    8.10    7.80
  -5   4  -4   -3.40    6.90
  -5   4  -4   -3.90    8.00
   5   4   4   -4.30    6.40
   6  -4   4    9.50   12.80
  -6  -4  -4    5.60    7.70
  -6  -4  -4    7.70   11.90
   6  -4   4   17.90   10.70
   6   4   4   -3.20    8.60
  -6   4  -4   13.80   14.20
  -6   4  -4   -3.70    9.20
  -7  -4  -4  109.89   20.10
   7  -4   4   74.39   20.00
  -7  -4  -4  116.59   14.60
  -7   4  -4   85.09   15.60
   7   4   4  128.79   20.20
  -7   4  -4   75.89   20.20
  -7   4  -4  102.49   22.10
   8  -4   4   -9.20   16.40
  -8  -4  -4   -8.30   10.40
  -8  -4  -4   10.60   17.90
  -8   4  -4    2.60   12.60
  -8   4  -4  -17.50   17.30
   8  -5  -4   35.20   21.60
  -8  -5   4   19.70   16.10
  -8  -5   4   -5.70    7.80
  -8   5   4   13.50   19.10
  -8   5   4  -18.00    9.90
  -8   5   4    4.40   17.80
  -7  -5   4   27.70   14.30
  -7  -5   4   18.70    7.90
   7  -5  -4   48.90   17.60
   7  -5  -4   25.70   15.90
  -7   5   4   19.60   17.50
  -7   5   4   34.10   18.20
  -7   5   4   34.10   11.30
   6  -5  -4   27.50   13.70
  -6  -5   4   13.00   12.10
  -6  -5   4   12.60    6.40
   6  -5  -4   30.60   15.00
  -6   5   4   22.00   13.60
  -6   5   4   23.30   14.40
   6   5  -4    8.70   10.10
  -6   5   4   25.10    9.60
  -5  -5   4    7.70   10.40
  -5  -5   4    1.20    5.20
  -5  -5   4    9.70    3.90
   5  -5  -4    3.40   10.30
  -5  -5   4   -0.90    3.80
  -5  -5   4    1.50    4.70
   5  -5  -4    9.40    6.60
   5  -5  -4    0.60    6.70
   5  -5  -4   -4.70   10.40
   5  -5  -4    5.30    6.20
  -5   5   4   -4.50    5.60
   5   5  -4   -7.40    7.40
   5   5  -4    5.60    3.80
  -5   5   4    8.20    6.50
   5   5  -4    1.50    3.90
  -5   5   4   -4.00   11.20
  -5   5   4    0.00    6.90
  -4  -5   4   16.00    4.70
  -4  -5   4   14.90    4.80
  -4  -5   4   25.50    5.10
   4  -5  -4    9.00    6.60
  -4  -5   4    7.80    8.40
  -4  -5   4   19.40    4.50
   4  -5  -4   22.70    6.50
   4  -5  -4   11.90   11.40
  -4   5   4   28.10    6.60
  -4   5   4   19.70    6.60
  -4   5   4   16.20    5.60
   4   5  -4   18.30    4.70
   4   5  -4   23.50    5.10
   4   5  -4   17.00    7.40
  -4   5   4   22.10   10.60
  -4   5   4   29.40   10.60
  -4   5   4   14.40    5.90
   3  -5  -4  186.68   11.90
   3  -5  -4  191.18   12.50
   3  -5  -4  207.38   18.80
  -3  -5   4  186.48   10.60
  -3  -5   4  208.28   11.10
   3  -5  -4  188.18   12.30
  -3  -5   4  184.48    9.40
  -3   5   4  186.68   12.30
  -3   5   4  197.18   12.70
  -3   5   4  185.98   15.80
  -3   5   4  185.28   13.00
  -3   5   4  199.58   11.40
  -3   5   4  169.28   16.30
   3   5  -4  197.58   11.10
   3   5  -4  190.88   11.10
  -2  -5   4    1.40    3.50
  -2  -5   4    7.70    5.10
   2  -5  -4    3.50    5.80
  -2  -5   4    3.20    3.30
  -2  -5   4    7.90    4.60
   2  -5  -4   -8.70    7.10
   2  -5  -4   -2.70    4.70
   2  -5  -4    0.70    5.50
  -2  -5   4    3.80    4.00
  -2   5   4   -0.90    5.30
  -2   5   4    3.90    5.90
  -2   5   4    3.60    6.60
   2   5  -4    6.20    4.60
  -2   5   4    2.40    5.20
   2   5  -4    2.40    4.80
  -2   5   4    1.60    5.30
   1  -5  -4  179.18    9.90
   1  -5  -4  165.58   14.40
  -1  -5   4  172.68    7.50
  -1  -5   4  167.48   13.30
  -1  -5   4  164.28    6.80
  -1  -5   4  153.88    9.50
  -1  -5   4  165.58   11.70
   1  -5  -4  181.48   12.40
   1  -5  -4  187.48   13.50
   1  -5  -4  166.68   12.00
  -1   5   4  167.68   10.60
  -1   5   4  166.68   12.10
   1   5  -4  143.09   10.90
   1   5  -4  143.69   10.80
  -1   5   4  170.38   11.70
  -1   5   4  206.18   12.70
  -1   5   4  161.98   11.20
   0  -5   4  298.77   17.00
   0  -5   4  328.27   14.70
   0  -5   4  303.97   16.30
   0  -5   4  340.77   14.10
   0  -5  -4  332.97   14.00
   0  -5   4  322.37   16.60
   0  -5  -4  305.07   15.90
   0  -5  -4  292.37   16.20
   0  -5  -4  350.76   17.90
   0  -5  -4  332.17   16.80
   0   5  -4  330.17   11.90
   0   5   4  315.27   15.50
   0   5   4  323.67   16.30
   0   5  -4  305.57   16.00
   0   5   4  335.07   16.90
   0   5   4  301.77   13.50
   0   5  -4  338.07   15.40
   0   5  -4  320.57   14.40
  -1  -5  -4  342.77   17.20
   1  -5   4  284.37   16.00
  -1  -5  -4  316.77   15.20
   1  -5   4  307.27   16.90
   1  -5   4  342.77   17.80
   1  -5   4  340.37   16.10
  -1  -5  -4  324.57   15.00
  -1  -5  -4  314.27   18.50
   1  -5   4  325.77   18.30
  -1  -5  -4  298.47   16.80
   1   5   4  326.77   16.00
   1   5   4  318.57   16.70
  -1   5  -4  314.17   17.10
   1   5   4  333.17   12.30
  -1   5  -4  335.87   17.70
  -1   5  -4  329.97   16.70
  -1   5  -4  322.07   14.40
   1   5   4  335.37   13.30
   1   5   4  328.57   17.00
  -1   5  -4  333.37   14.10
   2  -5   4   20.90    9.10
  -2  -5  -4    4.80    3.80
   2  -5   4    9.30    5.50
  -2  -5  -4   10.50    6.10
   2  -5   4   10.30    6.80
  -2  -5  -4   24.00    9.20
  -2  -5  -4   17.90    6.90
  -2  -5  -4    9.00    6.30
   2  -5   4    6.20    6.90
   2  -5   4   15.10    6.60
  -2  -5  -4    9.90    5.80
  -2   5  -4   -1.40    6.90
   2   5   4   20.20    7.00
  -2   5  -4   -3.40    6.10
   2   5   4    8.30    4.90
  -2   5  -4   18.10    5.70
  -2   5  -4    6.90    7.70
   2   5   4   19.70    5.70
  -2   5  -4   14.60    7.00
   2   5   4   19.40    6.80
   3  -5   4   72.59   10.30
   3  -5   4   66.79   11.60
  -3  -5  -4   75.39    8.60
  -3  -5  -4   60.49   10.60
   3  -5   4   59.09    9.80
  -3  -5  -4   58.29    9.50
  -3  -5  -4   64.49    9.20
  -3  -5  -4   54.69   11.60
   3  -5   4   44.90   11.10
  -3   5  -4   62.59   11.60
  -3   5  -4   49.60    9.80
  -3   5  -4   51.19    8.70
   3   5   4   69.99    9.10
  -3   5  -4   69.69   10.40
   3   5   4   73.99    9.50
   3   5   4   60.89    8.20
  -3   5  -4   48.10    8.60
   4  -5   4  171.98   19.80
   4  -5   4  185.08   15.70
  -4  -5  -4  190.98   14.70
  -4  -5  -4  173.68   17.80
  -4  -5  -4  170.08   14.50
  -4  -5  -4  186.48   15.00
   4  -5   4  206.18   18.80
   4  -5   4  189.88   15.80
  -4  -5  -4  211.78   14.60
   4   5   4  202.68   14.80
  -4   5  -4  201.28   15.20
  -4   5  -4  210.58   16.60
  -4   5  -4  211.68   16.10
   4   5   4  176.08   14.90
  -4   5  -4  169.98   19.00
   4   5   4  200.98   14.90
  -4   5  -4  218.68   17.00
  -5  -5  -4   32.70    8.60
   5  -5   4   79.59   12.10
   5  -5   4   53.49   14.30
   5  -5   4   64.09   13.40
  -5  -5  -4   91.79   16.70
[truncated: 1,682,047 more chars]
